# Supplementary material for: Genome wide SNP identification in chickpea for use in development of a high density genetic map and improvement of chickpea reference genome assembly
Source: BMC Genomics. 2014 Aug 23;15(1):708. doi: 10.1186/1471-2164-15-708 (PMC4158123; doi:10.1186/1471-2164-15-708)
Supplement: Supplementary file 1 — Additional file 1: SNP data including list of high quality SNPs, reference base, alternate base, allele frequency and flanking 60 bp nucleotide sequences. (XLS 1 MB) [file 12864_2014_6404_MOESM1_ESM.xls]

## Sheet: Sheet1
SNP ID	Reference base	Alternate Base	Amit allele call	Amit read depth	CDC Frontier allele call	CDC Frontier read depth	CDC Xena allele call	CDC Xena read depth	Cr5_10 allele call	Cr5_10 read depth	ICC12512 allele call	ICC12512 read depth	ICCV96029 allele call	ICCV96029 read depth	ILWC_118 allele call	ILWC_118 read depth	Y9563 allele call	Y9563 read depth	Allele frequency	Sequence
Cav1sc181.1p439311	G	A	GG	1	AA	1	X	0	X	0	GG	1	X	0	GG	1	X	0	0.333333	AAGGTAGACCATTGATGAATGTTGTTTGTTTATTTGGTGAAATTGATGGACATGTGTCTT[A/G]TAGGTTATCACAATTTGCTAAGACAACAAAGAAGAACACAAAGAAAATGTAGTAAACAAA
Cav1sc178.1p404489	G	C	X	0	CC	1	X	0	GG	2	GG	4	GG	1	GG	1	GG	1	0.25	GTAATCCAATTTATGTGTCACAGTGATGGAAAAACTGTTGGTGCATGCCTTGACCGTAAT[C/G]GACTTCGACCTGCTAGGTATTGGCGAACATCAGACAATATGGTCTATGTTGCTTCTGAGG
Cav1sc90.1p103806	G	A	X	0	GG	2	GG	1	GG	1	X	0	AA	4	X	0	AA	3	0.5	GCATAATCCTAAATTTCAGGTTGTTGCAGATATTTCAAGTATATACCCTAAAGATACAGA[A/G]GCACCACCTGCAGGGGTTGATGACATGACCAAGCTAGCATACCTTCATGAGCCGGGAGTC
Cav1sc112.1p218366	A	T	TT	1	X	0	AA	1	AA	2	TT	1	X	0	X	0	X	0	0.666667	ACAATCTTTGGTGAACTGACTAATCAATTATCATGAAACTGACTATATTTTCTCACGTTG[A/T]GGACGAACTTGTGTCATCCAATGCAGTATTGCTCTTGGATCAATTTCTCCAGAAGCGTTT
Cav1sc55.1p787873	A	G	AA	17	AA	44	AA	33	GG	27	GG	42	AA	29	GG	24	GG	11	0.333333	CAATGACTCCCGAGGAGGTTGGATTGTTGCTAGCAGCTATGGGATTCGATAACAGCACCC[A/G]TTTATATCTCGCCTCTCACAAGGTTTAATCACGTTGATTAGTCGAGACTTGTTCATTTTA
Cav1sc235.1p209225	T	G	TT	2	TT	4	TT	3	TT	2	TT	4	GG	7	TT	6	X	0	0.2	AAAAATCGTGTGATATGTGCAGATCCTAAAATGATTGACATCATTGTATATTAAATACTC[T/G]GCACTAAAACAATGCAGATGTTGGATGACTCTATGGATCCAATTTTTTAGCTGTACAAAT
Cav1sc25.1p2526471	G	T	X	0	X	0	X	0	GG	5	TT	1	GG	2	GG	2	X	0	0.5	GAAAAACGCTGTAATCTTGTTTCTATTACCAATTCGAATGGAATGAAAACCGATGGTTCT[T/G]GTTCTGGTTCTGGTTCTGGTTGTGGTGATTTGGCCCCGTGAAAGTGATGATGGTAATAAC
Cav1sc456.1p101917	G	A	X	0	X	0	X	0	AA	1	AA	6	GG	1	AA	1	X	0	0.5	GTACTGCTGTGGAGTGTTTTTTTCACGAAGTTGAGATGACTCAAAATATCCAAATAAGTC[A/G]TTGCTTCCAATCACCACAACGAAAATTGATTTAGAGAGATGGTTCTGTAAAGCGGTTACT
Cav1sc9.1p28225	C	A	CC	2	CC	5	CC	1	AA	1	CC	2	CC	1	X	0	AA	1	0.166667	TGGTTGGGTAAGCTTACCGTGTAAATAGCTGACAACAATCTCACATCCCATTTTATGGAC[A/C]AAACTGAATAATTGCCTCTTTCCACAACCAAAGCAACTGCTGCACCTTCTAATGTTCCCA
Cav1sc212.1p524846	C	T	TT	1	CC	1	CC	3	CC	1	X	0	X	0	X	0	X	0	0.333333	GGCAACCTTCAAGTGGCATCTTGATGACTAATGACATTAATGATAGCAATACTGAGGATG[T/C]AGTCCCATGCTTTGCTCTGTCCAAAAATGATTCTTACGTAATGTCAGCATCGGGTGGAAA
Cav1sc72.1p271345	T	C	X	0	X	0	CC	1	TT	1	X	0	TT	1	TT	1	X	0	0.5	CTAAGTAATCTGAACCCGAATTTGATACATATACAATTCTCACCTGCACATTGTCAATGT[T/C]GTCGCGGTTCCAAAGAGGCAAGAAGAAACGATTTGCAAAACGAAGTACTAACTGCGAATA
Cav1sc286.1p263762	A	C	X	0	AA	1	X	0	AA	1	CC	3	CC	4	AA	3	CC	1	0.75	GACTCTTTTATATCATATTCTCATTTGACAGATAAAAATGCCAAAAGTTAAGACAAGCCG[A/C]GTTAAATACCCAGAAGGCTGGGAATTAATTGAACCAACACTCCGGGAACTTCAAGCCAAG
Cav1sc121.1p221863	A	T	AA	5	X	0	AA	12	AA	4	AA	1	TT	4	AA	5	AA	1	0.2	GTGGGGGTGCTGACATTGATGATGGGGAAAACCTGGATGATGAAGAGGAGGAAGAGGAGG[A/T]GGAAGTTGATGATGATGACGATGATGTTCAGGAGGTGTTGCCCCCTGCCTCTTCAAACCC
Cav1sc38.1p617797	G	T	TT	1	X	0	X	0	GG	5	GG	1	GG	1	TT	1	X	0	0.333333	GTTACATGGTTGCCAATCAACTCTATGAGCTATGTGAAGCTGTTGGTCCTGATTCCACCA[T/G]GTAACCTTTCTTATCTGTATAATGAATTGTTGTCACGACTTTCCTGCATGCCTTATGATA
Cav1sc57.1p410598	C	A	X	0	CC	5	CC	4	AA	3	AA	1	X	0	X	0	CC	1	0.25	GCGAACAACTGAATCAAGATGCTCTCAAACTTGAAAATGATAATAACATTATGATTGGTC[A/C]GCACTGGTGGAACCATACAAATTGGTCCATATAGCAATTCCACTTGTTACAACAGCCAAA
Cav1sc25.1p2696120	G	T	X	0	GG	1	X	0	X	0	TT	1	X	0	GG	1	TT	1	0.666667	TTATGTTGAATAGGTGTTTCATAACTTTTTGTACAGTCAAGTAGATTGAAAGTGAATTGT[T/G]TATATAGATTTGGAATATTTGAATGCTAATGATACATTTTGCCCGTTTTATAATGTCTAA
Cav1sc466.1p107482	G	A	GG	1	GG	1	X	0	GG	4	AA	1	X	0	GG	2	GG	1	0.25	AACTATTTTTGGACTGTAATTTTATTCATAGGTATGGCACCGAGTTCTACATCCTTCACC[A/G]GTACCCTTTGGCTATAAGACCATTTTATACAATGCCTTGCTATGACAATCCAGAATACAG
Cav1sc118.1p268042	C	A	CC	2	CC	2	CC	2	AA	5	AA	4	CC	2	CC	3	CC	3	0.166667	TGTTCAGATGGAGAATTATCGTCTTTGATTTTTGTACTATAGGTTAAATTCATTAGATAT[A/C]ATACATATGGAACATCAATATTATATATGTCTAAGTTGATTGTATTTTATTTTAGTTTGT
Cav1sc14.1p1310455	G	C	GG	2	GG	12	GG	1	GG	3	GG	3	X	0	X	0	CC	3	0.2	CATTGCTTTCAGATCATTCCCCTTTGGTTTTTCTGAAAATTGGATGATGTTGCCTCTGTC[C/G]TCTACCTTGACCAATCCATAATCCGATGCACGGCTGAAAAGCAGGCAATTAAATTTGTAA
Cav1sc153.1p52140	C	A	CC	5	CC	2	CC	8	CC	12	CC	5	AA	5	CC	2	CC	5	0.166667	ATTGTAAATGGAAGCTCTCATTCCACCAACCGACCTATGTCCCTTAAGCTGAACCATATT[A/C]TCCTTAGCAGCCTCCTTTATAAACTCACCTTCCAACTCTGATTTCTCCAAAGTGAAAGGA
Cav1sc59.1p484104	G	A	GG	229	GG	85	AA	168	GG	101	GG	133	AA	176	GG	256	GG	207	0.333333	GGAGGCGGAGAGTGATTCCGGTGAATTGGAGTTGATTTTTGGTGAGGAGAAAGCGTCGGA[A/G]ACAGTGAGTCCAGCGTGGCAGTTACCGGCGGTGAAACCGAAGAGTGTTGAAAGAGGGACG
Cav1sc33.1p809526	A	C	X	0	X	0	AA	3	AA	2	X	0	CC	2	AA	1	AA	1	0.333333	TAAGATTTGAGTATTCTTCTTCAAGTTTTTTGTTCTTCCAACGAGCTCTTCTATTTTGAA[A/C]CCAAACAGCAACTTGTCTAGGATCCAAACCAAGCTCCATTGCAAGCCTATCTTTCCTTTC
Cav1sc817.1p43150	T	G	X	0	TT	4	X	0	X	0	GG	3	X	0	TT	1	GG	1	0.666667	ATGTTTATTCCATTTGATGATAAAGATAGATGAATACATGTATTATTTTATTTTTCAGGT[T/G]CTGAAACTTTCTGGGGACAAAATCTTGTCGTCTCGTCTTATAATTGATGCCATGGGGAAC
Cav1sc2.1p2974730	A	G	AA	1	X	0	AA	1	GG	1	X	0	X	0	AA	1	GG	1	0.333333	TGTATCACTTTCCATAAATAAATCCAAACATTCCTGGAAATAACATTTCTGAAGCTATAT[A/G]TTATTTGACTAAAAGGCTACACCATTCAAAACTTTGGAAGGAAAAATGAGATTCAAGACG
Cav1sc3.1p1737754	A	T	AA	1	AA	2	AA	2	X	0	X	0	X	0	TT	7	TT	7	0.25	CACATGATTCATATTCACAAGTTGCAAAAGAGGTCATCCATATCCTTAAACGATTCATGC[A/T]TCAAAATTCTGCTTAATAGAAACTAATTTAAGGCACGTATGTAAAATTAATTAATCCATA
Cav1sc252.1p75168	A	T	AA	1	AA	1	X	0	AA	3	TT	1	X	0	X	0	X	0	0.333333	CTCTTTTGTTTCTTTTTTTTTTTCTTAATGATGCAGAAGTGTGGTTGAGCTTCTGGTCTG[A/T]GGTTCATTACAATTCACTTTATGAAATTCGAGGTTTGTTTGCCACTAAACCAGATCCTCC
Cav1sc689.1p153332	A	G	X	0	AA	1	X	0	GG	1	X	0	GG	1	GG	1	X	0	0.5	ACTAGCCTCGCCACTCTCATGTGGAGCAGACCTATATCCCATGTAGCTATTCTCTTTCTG[A/G]AATCTTGGGGTTTCTGTACTTGATAATTTATGTTTCCTGTTGCCTACCTGAGGAGGTGGA
Cav1sc22.1p489383	C	G	CC	1	X	0	GG	1	CC	5	GG	2	X	0	CC	3	X	0	0.666667	CCACAACAGTCACATATTGCAAATTCAACTTCAGTTTGTGAAACTATAATTGTTGATTGA[C/G]TTTCTGGTGATGTTGTTATATCCATTGGGTCACTTATCATTGTTGCTGACATTTTTAATC
Cav1sc286.1p32856	G	C	GG	6	GG	29	CC	18	CC	17	CC	15	CC	12	CC	14	CC	8	0.666667	CTTGTTCCTAGGCAAAAACAAAACCTCACCACTGTCGATCTTCTCAAACCCACAGATTTC[C/G]AGGAATTCAATGCCTCCTTTCAAAGCACCAACTCTTTCCTGTTAAACACAACACAGAGAG
Cav1sc141.1p89095	T	C	X	0	TT	2	CC	2	CC	1	CC	1	X	0	X	0	X	0	0.666667	TTTAGTCACAGTAGCATGCATTACCAGAACTTCTAAACCAAGCAGGATGTAATATTACAT[T/C]TTCAATCGCACTGCAGGCTTTTCATTTGGCTGCTGAACTAATTTTGCAGCTATAACTTTT
Cav1sc613.1p137880	A	G	AA	2	AA	2	GG	5	GG	4	AA	4	GG	2	GG	3	AA	3	0.333333	TTGTTGGAGAATCAGCTTCCTTATTTAGTACTGAAGCTGCTGTGGAAAGATGAAGCCGAG[A/G]TTAGTTTGCTAAGTACAATGAAGAATTTTCTTCAATGTCATCACTGGAGCACACCAGAAA
Cav1sc172.1p464507	T	C	TT	1	TT	1	X	0	TT	2	CC	1	X	0	X	0	X	0	0.333333	TTTACCTTCCCACCCCAGGAAACATTTTCCCAGTAGGAGTGAGAAACCTATCTCTGGCAA[T/C]GACATAAGACTCCAGCATTCTCTCATTAACTAACAAAGTGCCTGCATAACAACAGAGGGA
Cav1sc253.1p185868	G	A	GG	2	GG	9	GG	2	GG	4	GG	4	GG	6	GG	2	AA	2	0.166667	AGTGATCCTCTAAGTCTGTTCACAACAAGAGTTGCTAAAGCTTCTTGTTCAATATCCTCC[A/G]CAATAATCAAAATAGGAAAGCCACTTCTGATGGCATCCTCCAATATGTTAATAAGATCCC
Cav1sc58.1p194355	T	C	TT	18	TT	5	TT	19	CC	1	CC	10	CC	8	TT	4	CC	2	0.5	AGAGGTGTGAAATGGAATGGCCATGGGACTAATTGATATCCATAGTCAAGTACATTAAAT[T/C]TATTGGCAGGGTAAATTTATGTATGAAGAAACTCTTCAATTTGTTTCATATCAAGGGTGT
Cav1sc2.1p1435160	C	G	CC	1	X	0	GG	1	X	0	CC	1	GG	2	CC	3	CC	1	0.4	GTATTCCTGTACGGCTTAGAATGGTTGTGATGTACTCATATTCTAGTCCTTCGTTGTCGT[C/G]TCCGGTGCCGGTGAAGCCACCATTAGATTCTGATTCATCGTTGACGAGTGTGTGTGAGGC
Cav1sc548.1p43520	C	T	X	0	CC	1	X	0	CC	3	X	0	TT	1	X	0	TT	1	0.666667	TGTAACTGCTTTACGAAGTAATGCATCAAGTGATTCTCTTGTACCATGACTCCTTTCAAG[T/C]TGTGCTGCTTTGAGCCATATGCTCTTCTTTGTTAAGAACACGGTCAATGCATGAGCATAT
Cav1sc38.1p724886	C	A	CC	2	CC	4	AA	7	AA	5	AA	4	AA	6	AA	9	CC	3	0.5	GAGAATTTAAAGGCCAACCTATAACATACAAAGCTCTCTTAATTAACTCTACCAATATAT[A/C]TGCCTAATGGTTGAAGGACAATTGAAGAACTATTGAAGCTGCTATCATTCATGCATTGAT
Cav1sc108.1p396119	G	T	X	0	X	0	X	0	GG	3	TT	1	GG	3	GG	7	GG	2	0.333333	TGAATTGTGACAATACTGCGATATAAACTTTGTTTATAGGGACATGCTTGGATTAGTAGA[T/G]CATCAAGAAGTCGAAATTTAGTCTGGAAAGTAAGCGAAAAACAACCAGGTAAGCTGCTTC
Cav1sc78.1p739447	T	A	AA	1	TT	2	TT	6	AA	3	TT	1	TT	4	X	0	TT	6	0.166667	AAACAAGCTACTTCACAATAATAATTATACAAACTTCTTGATAACTTTAAGCTCAAAATA[A/T]AAATCTTTCATACTTGATGCAGTATTTCCAAATCATAACATAGACTGTGCAATTTCATAA
Cav1sc3.1p1549286	G	A	GG	1	X	0	X	0	GG	3	AA	2	GG	3	GG	3	X	0	0.333333	TGCTACTATAGTCCAGTATATTTGGACATACAGTAATCAAATCATGTCAAATTCAGCACT[A/G]AACTGAACATAACAACTTCACAATCCAAAACAACCAAAAAAACATTCCTACTAAGTGTAC
Cav1sc1.1p4288414	G	T	TT	4	X	0	X	0	X	0	GG	1	GG	1	TT	1	X	0	0.333333	CTTCCAGAAGGGATTGCCTAGTCTTGATTATAAGAAGTTCCTCAGAATCAGTTTGGATCT[T/G]TCAGTTTGCACAAAGCTGGCAAAGTCAAAGCTAGAACAATACTTTCAAGTTTCAATTAAA
Cav1sc1204.1p9848	C	T	CC	1	TT	3	X	0	CC	2	CC	4	CC	3	CC	2	CC	1	0.2	GATTGGAGCGGCTGAATGCATCTCCGTCAGCCACACCGTGGACATATCTTCGTGTATATT[T/C]AGCATTGTTATTCATTTTCTTGGTTGATGTTCTCTGGTACTGCTAACTCTTTTTTACTCC
Cav1sc41.1p480789	G	A	GG	1	X	0	GG	1	AA	2	AA	1	GG	1	X	0	GG	4	0.2	ATTTTTGACATAGAAAACATAGTTACAAGAAAGAAAACATATATTTTGGAAAGTAATATC[A/G]ATCCTCTAATGTCACTGGCATTGACATAAAGACTATTAACAAACAAAAATTGGAAATTAG
Cav1sc24.1p672443	C	A	X	0	CC	16	CC	1	AA	1	X	0	X	0	X	0	AA	1	0.333333	TTTCACAACAAGTGTTTGTGTGGGCCACCACTTCCGCCTTGCAAGTGAATTTTCTGAAGG[A/C]TTGCTATGCTACCTTAATCAGATTATTCTAAATTTCCAATAAATATTGTCTTTTTCGTAA
Cav1sc112.1p190744	A	C	CC	10	AA	4	X	0	CC	2	CC	3	AA	2	X	0	AA	1	0.4	GATATAGCGTTCTGTTTGGTTTTTTTTCCTTTTTAAGGTTGAGGAGCAGCAAAAGAAAGC[A/C]TTGGAAGAAGATCCAACCATATTTGACTATGATGGAGTCTATGACAAAATGAAAGAGAAA
Cav1sc136.1p425889	A	T	X	0	X	0	TT	3	X	0	AA	1	TT	1	TT	3	X	0	0.666667	AGAGACGAATATTTAATTAAAATATTATAATTGAAATGAGTAAAAGTCATATAGTTTTAT[A/T]AAAGAATCAACATAACATCAATACAAAAAAAAAAAAAAAATATAATCTATGAAAAGAGAC
Cav1sc58.1p711133	A	G	AA	6	AA	3	AA	5	AA	1	GG	5	GG	1	GG	1	GG	3	0.5	TTGCTAGTAGTGGCAGTGCTAAGGCTCACTTAAGCATTGTCTCCGAAGACATGATCACAC[A/G]CAATTTGAAGTGCTGTAAGTGCCACAGGCTCACAAGTAATCGGTTAATGCAACAACCGTT
Cav1sc10.1p479143	G	A	GG	4	GG	9	GG	6	AA	8	GG	9	AA	13	AA	9	GG	3	0.166667	GTTGCTGCGGGTATTTACTTTTTCCTATGTAAAACGTTCTGATTTTGTGGAAGGTGAACG[A/G]ATTTTCCTCTGCTTTCCATGATGGTAATTAGCTGTTCTAGTTAGCATTCCTTATGACACC
Cav1sc398.1p141309	G	T	X	0	TT	1	GG	1	TT	1	X	0	GG	1	X	0	X	0	0.333333	CATGTTCAGTGAGGAAGCCATTTGGTTAACTTTTGACCTTAAGTTTGCAAGCATGTCCTT[T/G]CGACGATTCATCTCCTTCTCAGATCTGCATTAATCAAATGAAAATACACTTCACAAAACA
Cav1sc168.1p69737	T	C	TT	1	TT	1	TT	5	TT	7	TT	4	TT	8	TT	8	CC	6	0.166667	GTCCAAAGAAAACAGAAGGAGTGACGATGACAACAGAAAACAACGGAAGCAGCATCAAAG[T/C]CCGGAAGAAACTGATAAAGAGAGGACTAAGAAATCTCACGGTCACAGTAGCGACCGCAAG
Cav1sc22.1p1157540	G	A	GG	31	GG	24	AA	35	GG	14	GG	20	AA	20	GG	39	GG	15	0.333333	GTTTGACATTGGCTGCCTAGGCATGATTCTGCAATTTTGGAACACCACAGCTGCGTTTCC[A/G]AATATGAAATCTATGGTGCCTGTAATGTCACACTCGCGGTAGAATTGACGATTTGAATGT
Cav1sc37.1p1000473	T	C	X	0	TT	7	TT	1	CC	1	CC	3	CC	1	CC	1	CC	1	0.6	TGCCTTGTGTTGACATATTGAACACAGTGGAGGTGGACCAGGTGGAACATTTCCTGAAAA[T/C]GCTATCGCTTCTCTTAAATTACCGCTGAAATCTGTGTCGTTTCTATATGCTGACGACATT
Cav1sc445.1p213069	C	A	CC	5	CC	2	CC	1	AA	2	AA	5	CC	2	AA	5	CC	2	0.166667	CTATATGTTAAAAGGTGAATTTGAATTGGAGTATAGTTTCTACGAAATACTGACATGTCC[A/C]ACTAAATTTGTGGATGCAATGTCTTCATGGTGACCACTATTCTTTTTTCCGGTAATAATC
Cav1sc364.1p161191	T	C	X	0	TT	2	CC	1	TT	1	CC	4	CC	1	CC	2	CC	2	0.8	TGATTATGTGAACAATGGTGCGTGTAGTACTAGTATGTACCTGGGAGGAGTTTGTCCCAG[T/C]TAAGCATATCCTCAAGAATCTCCTCACACTCCTTTGTATCCCTAATAAAACCATGTTTAA
Cav1sc3.1p1688909	T	C	X	0	TT	1	TT	1	X	0	TT	4	CC	2	TT	1	X	0	0.25	AAGTCCGTCTCCATCTAGGAAACCTTTTTCTGCAAGCATTAGTCTATCGTTCATCGCTCG[T/C]CTTTTCATATCTACAAACTGACCTGCAGTTTCCAGCAATCTAAGTTCCTGCAGTTCAAAA
Cav1sc290.1p78968	G	T	X	0	GG	1	TT	2	X	0	GG	1	X	0	GG	1	GG	3	0.25	GTGGTCGAGGCTACGGTCGAAACAACGACTATGGAAACCGAGGCGAGTTTTCGGGTAGGG[T/G]TCGTGGTCCCGGTGGACATGGAGAAAGTTATCATCAAGCGAAAGGGAGAGGGGGCGGTCG
Cav1sc77.1p126630	C	A	CC	4	CC	5	CC	13	AA	7	AA	4	AA	4	AA	8	AA	2	0.5	ACTTTTTTTTCTTTCAGTGTTTAATCAAAAGACGTTATACAATGCATACAAAAAGCGTAC[A/C]AAGAACATTGAGGTCGATGTAGAAGAATACAATAGAATGAAAGAAGCTGATCCAGAATTC
Cav1sc199.1p342279	T	C	CC	1	TT	1	TT	2	X	0	TT	1	X	0	CC	2	X	0	0.25	CTGTTATTTATGTCTTAAGCGAACCCATTCTTATTTTTATTGGACAATCTCCAACAATCG[T/C]GTCTGCAGCAGCGGTTTTTGTCTACGGGCTTATCCCACAAATATTCGCTTATGCTGTTAA
Cav1sc111.1p284754	A	G	GG	11	AA	18	AA	13	GG	6	AA	4	GG	6	GG	4	GG	6	0.5	CCAATTTCACATTATTCCTGTAATCACTAATTAGTAACAGCCGTTTTGTAATTACAGGAG[A/G]CGGTTGAAGAGAACTCTCCCCCCCTTCCTCATAGTTCTATCAATGGCATGCTCATCCGTT
Cav1sc851.1p43282	G	A	GG	1	X	0	AA	1	GG	1	X	0	X	0	X	0	GG	1	0.333333	TTGAAACCCGAGATCAAGATGATTGTGAAAAACATTGTAATTGGGTAGTAAAAGAATCAG[A/G]GCCATGTAAGATAAAAGCTGGATCTATAGAATGCTTTCATTGGAATCCAGAAGTTGTTTC
Cav1sc2.1p1805701	C	T	X	0	CC	3	TT	1	X	0	X	0	TT	1	TT	1	TT	7	0.75	TATGAGAACGAAACCACCCATGATCGATGGTGCAACATTGTCAGCATGGTAACCTGAAAC[T/C]TTCTCTTCTGATTTCAACGAAGCTAAAACGAGGTCGTCAACGGTTAATCTTTTACCGAAT
Cav1sc988.1p31193	T	C	TT	2	X	0	X	0	TT	1	X	0	CC	2	CC	1	CC	1	0.666667	CAATCATATCTTACATAATCCATAATATTGGATTTATATATATATAGTTTAATTAAGCAC[T/C]TATTTTACAGAACATAACCATTAAAATATTCATAGTAGGCGTCACCTTTCATCAACATCC
Cav1sc69.1p284369	C	T	X	0	CC	1	X	0	TT	1	TT	1	X	0	TT	2	X	0	0.5	TAAAAACTTTCATAATTAATACAATAAAAACTCAAGCTCACATTGCTCTACAGATATGTT[T/C]CGATCTTCAAAATTCAAACTCTTCCAGAAATCTTCATGGGTGCTAGCAATTCGCCACTGC
Cav1sc87.1p221963	G	T	GG	1	GG	6	TT	2	X	0	X	0	X	0	GG	1	GG	1	0.25	ATTGGACAGAATCATCCTTGAGAGAGAATGGAGTTATCTTGAAGACATTTATTATATTTT[T/G]GAACAGGGAGAAGCAGCAAACTTCAGTGCTTACCCAATATTTATTCGCAACAGGATAGGC
Cav1sc38.1p507814	T	C	TT	14	TT	8	CC	39	CC	51	CC	44	TT	27	CC	33	TT	16	0.333333	TGTGTCTGTATGAAATTAAAAGTTGGTCCTCGTGCAGGGAAGTTTTACTACTCAGATGAT[T/C]ACATTGCCAAAATGAGATTGTAGGTGGAGGAATGAATACCTATGATCCAGCTGTTGTGTT
Cav1sc456.1p151565	G	A	AA	1	GG	1	X	0	AA	1	AA	2	GG	1	X	0	GG	4	0.4	CGCAGTATAGGAAAACTATGGATAGTGGATCTGACGGTGATGAGATGTGCCACGTGGAAG[A/G]TATTAGGCGCGTGGTGGAGAAATACGAAGGTGAGTTGCACGCGTGTGGGGCTGTATGTGG
Cav1sc664.1p76369	G	A	AA	6	X	0	X	0	GG	1	X	0	X	0	GG	1	GG	1	0.5	TTGGTTGCTTTGTGGTCATAATGACCATAGTCATCTACAATTTTTTGCCAGAAACAAAGG[A/G]TATCCCACTTGAGGAAATGAATATGGTTTGGCAGAAACACCCTTTCTGGGGCAAATTTTT
Cav1sc58.1p182118	G	A	X	0	GG	1	GG	3	X	0	AA	1	AA	1	GG	3	X	0	0.5	TGAGAGTCCTTGGATTGTTAGTGCTAGTGATGATCAAACGATTCGCATCTGGAACTGGCA[A/G]TCACGTACCTGCATTTCTGTTTTGACTGGTCATAATCATTATGTTATGTGTGCTCTTTTT
Cav1sc50.1p166748	C	T	TT	1	CC	3	TT	2	X	0	TT	1	CC	2	CC	1	CC	4	0.5	TTTATAACTTTGACCAACTTAATTTTTCTTGTAAGTAATTACTTTCTTATATTAAGTGAT[T/C]CATTTGGAATATTTATTTATTGTATATTATTAATAAAATATTAATAATTTTTTTATTAAT
Cav1sc790.1p67201	T	C	TT	1	TT	1	TT	4	TT	12	TT	8	CC	6	CC	60	TT	6	0.166667	TTTATAGATATACTTCCTCTTGCTGCAAAAAAATATACACTCACATACACACTGACTTAC[T/C]GGTGGGGTGAATCCAGGTAAAACTTGTGAATGAGCAATCACAAAATCACCAACCGAAATA
Cav1sc209.1p286705	A	T	TT	1	TT	1	TT	1	X	0	AA	1	X	0	X	0	X	0	0.75	GGTGTTAATAGTTTGGGGACATGCATTATATGTAAATGGAACCAGTAGAAAAAAATTAAA[A/T]TCTATTGGTAAAAAATATTGGTATTTTTCTGTTGATATTAAGCTTTCATGATTGGTGGAT
Cav1sc189.1p637138	C	T	CC	4	CC	1	CC	5	TT	4	TT	6	CC	10	TT	4	TT	3	0.333333	TAGAACGTGGTGGGACCCAGCTGAAACGGCTGGTACTTTTAGCTCCATTAATAATTCTTT[T/C]TCTTCTTCAGCGTACAAATCGGTTATTGTAATTGAACCCGGTTCGAGTGGGGCGGGGCGA
Cav1sc396.1p54106	A	G	AA	1	X	0	AA	2	AA	1	GG	1	AA	2	AA	3	X	0	0.25	CGAAAGAGAGAGGTCCCGACAAAAAGTGTAGTATGCATGGAAGAGATCATCATCATATCC[A/G]CACAAATGAAATTTCTGCCAAAAATTTAATTCAATTTCAATTTGAAGCTAAATAGAAATG
Cav1sc159.1p209917	T	C	TT	1	TT	1	TT	3	TT	2	CC	4	TT	2	CC	1	X	0	0.2	CGATCTCAAATCGCACTCAACTGCAAAGAGTCTATTAGCACCTAAAAGCTGATCAATGGT[T/C]GATGATTGTCTTCTAGAGCTGACAATGGATTGAGTCTATATCCCAACATCAAGCTCCTTT
Cav1sc39.1p1076569	A	T	AA	2	AA	8	X	0	TT	1	TT	9	AA	2	TT	4	AA	4	0.2	TTTTTGTATCTCAACATGATGTCCTACACTTGTTAACTTGGGTTGGTTATCTAGTTTTCG[A/T]TAAGTAATGGGATCGATCTTAAACAGATTTCAAATTTTGATATTCCATGGAGTCTTAAGG
Cav1sc129.1p304692	C	T	X	0	CC	1	X	0	CC	1	TT	1	TT	1	X	0	X	0	0.666667	TTCTTTGAAACATTAGCTCGTTTTCTTGTGCAGGTTTTCATTCTCATCCATGTGGTGGCT[T/C]TTGTATACTATATTAAAGGAATACTGTCACCAAAAATGTTCAAAGTAGCTGTGACACTAG
Cav1sc3.1p1644858	T	G	TT	3	TT	5	TT	6	GG	2	TT	2	GG	1	GG	6	GG	4	0.333333	TACCTCTCCAATTTCTTTAAAGAATTTTGACACTCTTTGAAGAATTTCTGATGGTGGTAC[T/G]GTTGATGGTGGTATCATAGTTGGGATATCCAAAGGGCTCATAGAAGAATAAGGGACCCCA
Cav1sc364.1p129704	G	C	CC	1	GG	1	CC	1	X	0	CC	2	CC	2	GG	1	X	0	0.8	TGGAGTTTTGGTATTGGAGTTGATCACAGGTCAACGAAATACTTCCTTTAATTTGGAAGT[C/G]GAGGGTCTTACTCTCCTTGATTGGGTATTTTTTTTAACCTTTTTGACTTCCTTTGGTAAA
Cav1sc817.1p81915	C	G	GG	2	X	0	CC	2	CC	2	X	0	X	0	CC	2	CC	1	0.333333	GATTTAGCACCGAAAATCTTAGATAGATCCTTTACAATAGCCTTTTGCTTGACATCTTCC[C/G]TTTCTAAATGCCACTTTCTCGACATATTCTCAGCCTATAAATCAATGTTTCGGCTTTTCA
Cav1sc2.1p2736403	G	A	X	0	GG	1	X	0	GG	2	X	0	X	0	GG	1	AA	3	0.5	TAACAAAGGTACCTCATCCTCTGAGATTCCTTCAAAACGCTGAAAATCATTCCCTGGAAT[A/G]CTCAAAGTTGCAATCACAGCCCTTCTATTACTTCCACACAAAAATAAAATTTCACCCATA
Cav1sc24.1p800144	C	T	CC	2	CC	2	CC	2	TT	11	TT	2	CC	3	X	0	TT	3	0.333333	AATTAGAAATTTGGAAGCAATAATAACCGAAATAGAAAATCCATCACCTAGGTGGCAGGG[T/C]TCACCGATCCTGACACTCTTATACTGTTACCTGTAAGAAGAAGAAGAAGATTATAAAATA
Cav1sc117.1p198609	A	G	GG	1	X	0	AA	1	AA	3	X	0	X	0	AA	2	AA	2	0.333333	TCAATCCTCTTCCTCTTCTTCTCTCAAGAAGCCTCTAACATCTTCCTTCTTCGGCACTAG[A/G]ACAGGTTTTCTCATTTTCTTTCAGTCACACACACTTTCACCGAATCATTACTTTTCAATT
Cav1sc2.1p1883452	G	T	X	0	GG	1	TT	2	TT	1	GG	3	X	0	X	0	X	0	0.333333	TCAGCTTCTTTACTACTGCCACTGTATCCATTTCGCCAATCACTGTTAACTTTTGTTCCT[T/G]CACATCTGTGGCAATTGAATCAACTCCTGTTCATCAAAGTACCAACAGTTAAACAGGTGA
Cav1sc102.1p699604	T	C	TT	6	TT	6	CC	15	CC	7	TT	3	CC	7	CC	5	CC	4	0.5	TTTTTTTACCGACTTCAGAGACAAGCGCTGCTTTAAGGAAGACAAAATCTCAAATATTTA[T/C]GAACAGTTCGGTAAGTTCCTTGTTGTCATTATTTTGTGACTAGGACTAGAGCACACTTTC
Cav1sc45.1p691262	C	T	CC	1	CC	6	TT	4	CC	5	CC	3	CC	2	X	0	X	0	0.2	GTCCTAAATAACCTGATTGTTTTACTTCATTCTCTAATATGTGACTTATTCAGGTGGAAA[T/C]CCTCTCTAGAGAAGACTTGGCTTCCAGAATGTCACTGACAACAGATGATGCTTCAGTGGG
Cav1sc19.1p296375	G	A	GG	91	GG	66	GG	32	GG	44	GG	40	GG	31	GG	47	AA	40	0.166667	ATTGGGCTTTTTGGCCTTGTATGTGGTCTTCAACTTCCTTGATGGTGGTCTGATTTTCTT[A/G]AAAACCAAGGGGAACTTGATCTTGGAGTTGTGGAATTGTTTGGTACTCTCCCTCTTGCAG
Cav1sc10.1p499759	T	C	X	0	X	0	TT	7	TT	4	TT	3	CC	1	X	0	X	0	0.333333	CCAGTTGCAGCCTGGCTTTTTCATGATCCTTCGAAATACTCTCCATATAATCGCGTTCAA[T/C]CTGCTGCATCTTGCTAATTTCTAATAGAACAATGTGAAACAAACAGTCAGCTACCTTGAA
Cav1sc129.1p264140	A	G	AA	6	AA	8	AA	7	GG	2	GG	4	GG	1	AA	15	GG	5	0.5	CATTATAGTCTCATCACTTGTATACCTAGTGAGCTAATTCTTGAGCTGGTCAGGTTTGTT[A/G]GCAGAAGCTAATGTTAGCTCTGTATTTTGAAACTTATGAATGCATACTTGTGAGACATTT
Cav1sc58.1p756786	G	A	X	0	GG	2	GG	4	AA	2	AA	2	AA	2	AA	2	AA	2	0.6	TCAACAACTCGTGATTCTTCAACAGACTTATCCATCTCATTGCCAAGTTCCTTGCTTTGC[A/G]ATAAATCATCTCTCTTTTCTACTTTAGACTCCTCTACACCAGGATGCTGCACCTCTTCCA
Cav1sc538.1p38156	G	T	GG	1	GG	1	TT	10	GG	4	GG	3	GG	1	GG	2	X	0	0.2	TTTGAAGTTGTGAGCGTGTGGAAAAAAAAAGGAAAAGTTCATCATGCTCTTGGTTAGTTT[T/G]TAAATTAATTAATTGTGATTATGTGTTGATGATGCTTAAGAAAATGTTCCATTGTGTTTT
Cav1sc333.1p210887	G	A	X	0	X	0	X	0	GG	1	GG	1	AA	2	GG	4	GG	1	0.333333	TTTGCATCTTGGTTGATTACTGAGACCTCATTTGTGGTAGACCTAATAGAACTTATTTCT[A/G]TTTTTGTGACTTCAATTTCCTGAGACTGCAATTTGGCTTGAGTTTTTTTTATTGGTTTCT
Cav1sc58.1p875834	A	G	X	0	AA	1	X	0	AA	3	GG	1	GG	3	AA	1	GG	1	0.75	GCATAATTATCTAACGGGAATTGAGATTAGTCCAACGGCTGTGATTCCAGAGAGAAGCTC[A/G]CTATGTATGCAGTATAATTGTATGGTCCCTCCCGTAGAGACTCCATGCCCATTGAGGTCT
Cav1sc73.1p610035	T	C	TT	2	TT	3	CC	3	X	0	X	0	X	0	X	0	CC	2	0.5	TTATTGGACAGATTGATGAGGCTTTGCACGAGGGGGTTGATGCCTTGAAGCTCCTTCTAT[T/C]TAAAGGTCTGGATGTGAGTGCAAAAAGGTTCAACAAAGAGCAGAAATATAAGCACTTAAG
Cav1sc2.1p2882261	T	C	TT	1	TT	1	TT	2	CC	2	X	0	CC	3	CC	2	CC	1	0.4	TCTTCTTCTTCTTCTTCAACATCATTGTTGTCATTTACTACTACTGACAGTGGGTGGAGA[T/C]GATAGAGGTTGTGTGCTTGTTAATTATGTGCACTACCATGATGGATGGCGGGAGGCTTTT
Cav1sc57.1p705692	A	G	X	0	AA	3	AA	1	X	0	X	0	GG	1	GG	1	X	0	0.333333	TGAACTTAAGATGCTTTCTGAGTGTCAAGTTGATGAAAACCAGCTAATCAATGTAGATAA[A/G]ATGCCAGCTTGTTCACAAAGATCCATGAAATGGTATGTTACTAATCAATTGAAAGGTGGT
Cav1sc674.1p35145	G	C	GG	3	GG	9	CC	9	GG	5	GG	9	CC	20	GG	8	GG	8	0.333333	GGTGCCGCGTTTTCCATGAAGTACAAAAGAGAGGTGTTGAATCAGGCGGATTCCGATAAC[C/G]TGACGTTGGCGTTTTTCGGAGACGGAACTTGTAATAATGGTCAGTTCTTTGAGTGCTTGA
Cav1sc180.1p233778	C	T	CC	1	CC	2	X	0	CC	1	CC	1	TT	2	CC	3	CC	1	0.2	AGTTGAAAAGGTACTACGGTATGTTGCCTGCAGTTGTAGAGCTATTTTCGCAAGGCGGGG[T/C]ACCAGTTGAAAAGAATTATGCACATACAATGAGGGTAGATGTTGTAGTCCCTGAAATGGA
Cav1sc28.1p545818	T	C	X	0	CC	2	TT	3	TT	1	X	0	X	0	X	0	TT	1	0.333333	TTTCTGATTTATGATTTCTCAATGATTATGACATGACACAAGTAGGCCTCTGAAAAAAAT[T/C]CAGGTATTGAAGCTCAAATCTATGACGGGATCTAAATCCATATAATTAATAATATGATTA
Cav1sc378.1p452773	A	G	AA	6	AA	31	GG	10	GG	22	AA	30	GG	16	GG	24	AA	11	0.333333	ATAGATCTTGATATAATATTAAAAAAGGTATCCAAACCATAAACATATATTAATTAATCT[A/G]GGAGTATAATGTAAAATCAAATCCTTGGAGTATATTGCTCCCAAAATCCATTTGGAAAAC
Cav1sc25.1p2379000	G	T	X	0	GG	3	X	0	TT	3	X	0	GG	1	X	0	TT	2	0.333333	ATTTATATACAATATTCTTGAAATTAAATCATACGTTTGCTTCCAAGCTTGCAATCCAAA[T/G]GTAGGGAATTGTTCAAATCCACAGTCCTCTATGCCTGAGAAGAACCACTTAAATAAACCC
Cav1sc266.1p127004	T	G	TT	13	TT	10	TT	5	GG	7	GG	5	TT	10	GG	8	TT	4	0.166667	CAGAAGCAGAGACTATACCATTCCTAATCCACCACCACCCATTATGAACACTCAGCCCTC[T/G]ATTTCAGGGCAACAACAAGCTCCCATGAATGGGCCTCCTCCTCAACAGTACAATACATCT
Cav1sc456.1p101368	G	C	X	0	X	0	X	0	GG	1	CC	5	GG	1	GG	1	X	0	0.5	ATATGAAGCTGGATTTTGAATGAGGTCATTCAATGCAGCATAAGTGTCAAAATATGAGTA[C/G]ATTATGCCTTCATTCTCCAATTGCCATTCATTTAACATGGATCGAAGAACTTCATTATAT
Cav1sc286.1p228114	T	C	X	0	TT	1	CC	1	TT	2	X	0	CC	1	TT	1	X	0	0.666667	GTAATTTCCAATGGCGACTGCATTGGCCTTAACTTGCTTGGCATATTCCTTGAACCCAGG[T/C]GACATGGCCTGTTTCAAGGCAACAGCAAGGGCACCAATCTGGTGATTGTGAGGACCACCT
Cav1sc396.1p58225	T	C	TT	16	TT	15	TT	19	CC	44	CC	29	TT	18	TT	21	CC	14	0.333333	TGAAACATATAAAATGACTTGTACTAAGAAAATGGAATTAAATAAAAAACGAACCTGTCC[T/C]TTGACTTTCAAATTGATGTGCGCAGCGTCGTTGGGTTTCTTGTCTTCTTCAGCGTTGGGA
Cav1sc13.1p602510	C	T	TT	2	X	0	CC	1	X	0	CC	1	X	0	TT	3	X	0	0.333333	TATTGTCGACTTCTTAAAAAGAGAGGGACCCAAGGGCTGGGACGACCCGTGGAATTAATG[T/C]GGGTGTCTATCAATTTTCCCTTTTTTTTGGTTGCCATTGTTGTTGTTTCCTTTTCTCAAT
Cav1sc112.1p94676	T	A	AA	1	TT	4	TT	1	AA	1	AA	1	TT	1	AA	1	TT	1	0.333333	AGCCATGACATGGCAGGACATGCAGCTTCTGGTGGACAAACAAGGATAAAGTTCGAAGAA[A/T]GCGATACCATTAGTCTCGACCTTGGGATGGGAATCAGTTCACCAGCTGAAAATAGATCAA
Cav1sc272.1p189777	C	T	TT	13	CC	11	CC	6	CC	3	TT	4	CC	10	CC	8	TT	10	0.5	TGTATGCAGAGGTTTCAACGTTTATGCATGCTTGTGAAGGAGATGCTGTGACAAAGCTTA[T/C]CAATGAGAAAATTCCATTTTTTAATGCTCCTATATATCTTCAAAACATGACTCAGATTGG
Cav1sc7.1p482543	C	T	X	0	CC	1	X	0	X	0	X	0	CC	1	CC	1	TT	2	0.333333	AGAACAATGCAATATATGTATAATAAATTAATAATGTTGAGATGGTAAATGAAAACGAAC[T/C]GAGTGAGAATTCATGTTTGAAGGAATTAATCTTGCCCATAAGATATGATATATTTGTTTG
Cav1sc22.1p1353491	G	A	X	0	GG	1	X	0	GG	2	X	0	AA	2	GG	1	X	0	0.5	AGTTAAGGAAATTGCTTCAATCATACGTACTAACTTGCAGGAGGGAAAACCATCATGGAA[A/G]CAATTATCTAAAAAGCAACGAGATTCGTGGTTTGATATATTTAAAGTAATCAAATTCAAG
Cav1sc25.1p1928666	G	A	GG	26	GG	20	GG	18	AA	3	AA	19	AA	14	AA	22	AA	23	0.5	ATCATGATGCTTATAATTCTCCTTGGGCTCATGGTCATGGTAGAACACCTTACTAATTTT[A/G]TTGTTACTTCAATAGTTTCATTGCACTCTACAATTGTTGCCAGGGGTAATATTACAAATT
Cav1sc102.1p230396	T	A	AA	1	X	0	X	0	X	0	TT	3	X	0	TT	1	TT	1	0.333333	GCAACATACTAATGCACTAGCTAATTCAACATCGTTCTCGTCTGAAAAAACAAGTCAAGG[A/T]CATCGTCTCCATTTAGATTAGTGTTGCCCTAATCTTGAAGATAACCTAGTGCTTTGAGAA
Cav1sc50.1p204584	A	G	AA	5	AA	5	GG	1	GG	4	GG	6	AA	3	X	0	AA	2	0.333333	TTTTGACTTGTTCAAAGCTGGAAAATATGGCGGGAGAAAGGCTGCCTGCTACTCTAACAA[A/G]ACTTCAAATCATTGGATGTCCACTGCTGGAAGAACGGTGCCGCATGAAACATCCGCAAAT
Cav1sc73.1p713057	T	C	X	0	TT	3	X	0	X	0	CC	1	CC	1	TT	1	CC	1	0.75	TCTAATGATACAACTATGTAAGTATGCATGTTAGGCATGATAAGTAAATACAATATGTTA[T/C]AGTTTTATTAGTTATTTCACATATGGATTTAATTTGTTACTCTAAAACTACTTGACTATA
Cav1sc19.1p335773	A	G	GG	50	AA	56	AA	78	GG	43	AA	90	GG	41	GG	52	GG	31	0.5	TATAATCAAGTATAATGAAATTCCCAAATATATATAGATTAAAAGATACCCATTCCATTT[A/G]TAGCACGGTATTTATGCTTTCTTGATCTTCCTTGTTTATTGTACCTCTGCCCACCTTTAT
Cav1sc25.1p1628523	C	G	X	0	CC	1	CC	3	GG	1	CC	1	GG	3	GG	1	X	0	0.25	CCTGGTCTTTTAGTTAGGAGGATTAGGCAATGGATTTTAAGTTTAGTAGGGTAAGGATGC[C/G]ATGTTTGTTTGTTTGTTTGTTTGTTTTGTTTTTATGTTAAATTAAAGGGAAAAGAATCAA
Cav1sc77.1p127249	A	C	X	0	AA	1	AA	2	CC	7	CC	2	X	0	X	0	CC	5	0.5	TATATTTTGTTTAGACAAGCTTTTGTTTTTTTTTGTATTTTTCATGTATTGATTGCTGTT[A/C]TGCTTTTTGGATTGTGCTCCAATGTACGTATCAGTCTATGCCATGTTAAAGTGAGCAAAC
Cav1sc679.1p118601	T	A	X	0	X	0	X	0	AA	1	AA	1	AA	2	AA	1	TT	2	0.666667	GAATGGGTAGGGTAGGTTTAATATGTTCTATATCTCTTCACCTCTTTCATTTTGTATGAA[A/T]TTTTTTTTTGTAGTTCCTCTTTTCTGTAAATAGTATATAGTATATGTTCATGATTGAATT
Cav1sc83.1p392032	T	G	X	0	TT	2	TT	4	GG	2	TT	1	GG	4	GG	3	TT	5	0.2	TTTCATTTTTATATGGGTAGATCATTGGATTGGCATTGTATTATTTTATTGTCAAAGACA[T/G]AAAGTGTCTTTTGCAATGGTTTCTGCTGCTACTTATTTCTGGTTTCAGAAATTGTTTCTT
Cav1sc50.1p409991	G	A	X	0	GG	2	GG	1	X	0	GG	6	X	0	GG	6	AA	3	0.25	CTGTTTTTTATCCTCTGTATCAGTGACACCGTTTTGAAGTTGTAATAAAGAGGGATATAT[A/G]ACCGCTGATCAATACACAATATTAATATATCAGCATTCCAAAGACTCAAATGCAAACTTT
Cav1sc9.1p1585031	G	T	GG	12	GG	7	GG	6	TT	6	GG	7	TT	44	TT	3	GG	10	0.166667	TCTGCCAAGGAATCTCCTGAAGGATGTTTATTGTAGGGTTTCTTAGCTGCTCCTTTTTTA[T/G]GATAATCTTCTGCTGGTTCCGCCGCTAACTTAATAGCACCATCCTTATCAACCGTTTCCC
Cav1sc16.1p1582467	T	G	TT	1	X	0	X	0	TT	1	X	0	X	0	TT	1	GG	2	0.5	CGGCCCTTAGAACAGTAATGAATTTAAGCACAAAATTTCTACTCTAAAGCATCAAGAGGG[T/G]TTTTTTAGAACAGTAATGAATTTAAGCACAAAATTTCTACTCTAAAGCATCAAGAGGGTT
Cav1sc4.1p93540	A	G	AA	1	AA	1	AA	2	AA	1	AA	4	AA	1	AA	2	GG	1	0.166667	CAGATGATTTAATTTCATGGAATGAAGATGGCACAAGCTTCATAGTTTGGAAACCCGCTG[A/G]ATTCGCTCGAGATTTGCTTCCAAAGTATTTCAAACACAATAACTTCTCCAGTTTCGTTCG
Cav1sc629.1p50453	A	C	X	0	CC	2	AA	3	X	0	AA	1	X	0	AA	1	AA	2	0.25	TAGAAGGAGGTTTTGTACCTGGCTGAAAATTTCATCAACAAACAATACTGTTACGATTCA[A/C]CATGCCATTGATGAGTTTTAAACTGAAATATCTGCCTTACATGAAACATGGATTGCGGAA
Cav1sc2043.1p3903	T	C	CC	2	TT	1	CC	2	CC	3	X	0	CC	3	CC	3	CC	1	0.8	AAGATGGAGAAGATGATTGCAGTGGGAATGATATGGGGTGCCACAAACGCTATCATGCGC[T/C]GGGGTGCTCTTCTATGGGATGAAGCTCTCAAATCCTCTTCGGCTAAACAACCACATCCTC
Cav1sc2.1p3273444	G	A	GG	9	GG	2	GG	1	X	0	AA	4	GG	3	GG	5	AA	1	0.333333	AGCTGAGGAACGTGGCATGTATCACATTAGGTGACCTTGAAAAGTAGTAACACATTAGAT[A/G]ACAGGGAGTATGTTGTAATGTACCGGTGGTTTATTTTGATTTATCATTGGAGTCTTTTAT
Cav1sc65.1p496469	G	A	GG	14	GG	10	AA	5	AA	26	GG	11	AA	13	AA	9	GG	13	0.333333	GAATGGGGAATTCATAACAACTGTTCAACAACGTGGTGCTGCAATTATCAAGGCTAGAAA[A/G]TTGTCAAGTGCACTATCTGCTGCTAGTGCTGCTTGTGACCACATTCGCGATTGGGTTCTT
Cav1sc16.1p1153230	G	A	GG	1	GG	1	AA	2	GG	1	AA	1	GG	1	GG	2	AA	2	0.5	GCGACTCTCAGAAGCTTCTGCACATTTGGGCTCCTTTTCTGCTCGAATTAAGGAAGAACC[A/G]ATGCACGTACAGGCAAATTTAGGAAGAGAGGGGCAGATTGGGACATCATGGATTAGTTCT
Cav1sc87.1p715741	A	T	X	0	AA	3	AA	11	AA	2	X	0	TT	4	AA	6	X	0	0.333333	TGTCCTTATTCCCTTGACAACTCATCTATTTTGTCACTGCAGTGAAGTCTTTTCCAAAAG[A/T]TGATCCTACTAAACCATGTAGGTTGACTGCTTTTGTGGGCTACAAGGCTGGGATGACCCA
Cav1sc57.1p1051835	G	A	X	0	GG	1	GG	13	X	0	X	0	AA	1	AA	1	GG	1	0.25	GTGGTAGGATTTTTTTATTTAAGTAGCCTTGTTTGCAGAATGTTAGATCTCTGAGGAGCG[A/G]TTGTATTGCTCTTGAGGATCGGTTACATTGTTTGAATACCAACCAGAAATCAAATCATGA
Cav1sc175.1p179605	A	G	X	0	AA	2	X	0	X	0	X	0	GG	1	GG	1	AA	1	0.333333	CACACACACAAATATGTTTACAGTAGGAGAATTCCATTCGGACAAGACTTTCAAACACAT[A/G]CCTGTATTGTCCAAATTCCTTGTAATGTCAGCTTCAGCANNNNNNNNNNNNNNNNNNNNN
Cav1sc530.1p254871	C	T	CC	3	CC	4	TT	1	X	0	X	0	X	0	X	0	TT	1	0.5	CGTTTATTCGACCGTCATCCTTGTGAGTTAATCCTAAATAATACCAAGCCATGCGATTAG[T/C]CGGTTCTATTCTAAGTGCATCAGAAAGTAAGCTCCTTGAAACAGGTAATGCTTTGGAACC
Cav1sc217.1p34626	A	G	AA	4	X	0	X	0	AA	1	X	0	GG	10	AA	1	GG	1	0.666667	GACTGCAACCCCTTTGTCTTCCACTTCAGTTTGGTTTTCAATCCTAGCAAAAACTGGTTT[A/G]GGTTGAGCCATGACCTGGCCACCTTTAAGTCCACCCCACTTGGTGTCACTCTACAATACA
Cav1sc135.1p474695	C	T	CC	4	CC	1	X	0	TT	1	CC	1	TT	2	TT	1	CC	1	0.2	TTAGTTATCAAAACCATTGAAAATGGTTTAACAAAATAATAATAATTACTAATGATCTCT[T/C]GGTCCCGTAATTCATTATCAAAATTGTCTAACTACATAAAAAAAACAAAAATTCACCTTG
Cav1sc139.1p134087	C	T	CC	1	X	0	TT	2	X	0	X	0	X	0	CC	1	CC	1	0.333333	TATTCAACAGCTCTTTCCGGATTGTTATATGCAGCACGAAGAGCGCGGATCACAGTATCC[T/C]GGTCCCAACTTCCTCCCCCCATTTCTAGAATCTGTTGAATAGTTGATTCTAAATTACTTC
Cav1sc2.1p2736182	C	G	X	0	CC	1	X	0	GG	2	X	0	X	0	CC	2	GG	3	0.5	GATGTGTGTGTTTCAACTCTAAGAACTTTCTGCAGATCTAAGGAAGATTCAATTGAAAGA[C/G]CTTTAAGTGAACTTGCAACAACCTGCTAATCGGAAAAGACACGACTCAGCATATAAGAAT
Cav1sc53.1p877323	G	A	GG	3	X	0	GG	4	GG	7	GG	2	AA	1	AA	7	AA	5	0.4	CGCTTGATGCTTTGACGGTCCAGCATAGTTCTCAAACGTGATGTCACGTGCCATGAACCT[A/G]GCACCACTAGCAGCTGCATCAAGTAACAAAGTGTGAACTAATAATTGGAATAATTAAATT
Cav1sc80.1p96711	G	A	GG	5	GG	1	GG	1	GG	1	GG	2	AA	3	GG	3	X	0	0.2	AAGATACAGTACAATGTCCAACTTCAGAAACAGACATAGAATGCTAACAAACTGAAAGAT[A/G]GAAACAAGGAAAAGAGATGAGGAGTCTCAACAAGGAACAATGATTGAGTATGGTTCATTC
Cav1sc57.1p388428	A	G	X	0	AA	1	AA	1	GG	1	X	0	GG	1	AA	2	AA	3	0.25	TAACCAGGACACGTTGGCTTCTGCTGTTGCGGAAGAAATGCAAAAAATATACAAAAATGA[A/G]TTGGGTCCTGAACCAGTGCCTTTAACTGTTCCTGGAGAAGCTATTTCTGAAGAAGATGTG
Cav1sc14.1p126067	A	C	CC	1	CC	1	CC	1	AA	2	AA	2	AA	2	AA	4	X	0	0.6	TACCCCTTTAATGTGAAGCACGGGCTTCATTCAACTATAAAATTTGATTAGTGAATAAAC[A/C]AAAAAATATATACACAGTATAGCTGCAAAACTATATCCTATGCAGATGATAGTCCTTCAG
Cav1sc85.1p379482	C	T	CC	1	CC	1	TT	4	X	0	CC	1	X	0	X	0	X	0	0.25	TAGGTTTGAGAGATCACAAAGTTACCATGATCCTGGGTTTCAACAAGGGTATGGTTCCTC[T/C]GGGGGGCATTTCAACTCTATAAGGGATTATCATCCCCAGTCAAGTGCACTACCATATGGA
Cav1sc112.1p499623	G	A	X	0	GG	3	X	0	GG	1	AA	1	GG	2	X	0	AA	2	0.5	ATGCAAATTTTGTTATCTTTTATTATTGTACCAGATTTTTTCTTCAAATTATTCTTTTCC[A/G]ATATTGGTTTATCATGATACATGTTCATGAACTCTGAGATTTATACTATATATATATACA
Cav1sc396.1p255745	C	A	CC	21	CC	11	CC	12	CC	18	CC	29	AA	19	CC	17	CC	19	0.166667	AGCCCGTGTTTGGTTAGGTACTTTTGATTCCGCCGAAGAAGCGGCCCGGGCTTATGATAC[A/C]GCGGCCCGTTCCTACCGTGGGCCTAAAGCCAAAACCAATTTTCCTCTCCCCGAGGAAGAA
Cav1sc10.1p530080	T	A	TT	211	TT	196	TT	125	TT	149	TT	199	AA	167	TT	253	TT	162	0.166667	ACAATATTTCTGCATTAGAAACAAATGTTATGGCAGTACAATATCTCTGCATTAGAAACT[A/T]AACCAAAATCTAATTCATTGTCCACGGATGTTGTAAAAGAAAATCATTTATTTAGTACCG
Cav1sc151.1p36873	T	A	X	0	X	0	TT	2	TT	6	X	0	AA	3	TT	17	AA	1	0.666667	AATGCAAATTTCATCCAATCTTTGTTGAGAAGCATGCGAAAGCTTCTCACCAGTTTCATT[A/T]TATGCAATTGTTATATTTTGACAAGATCTTGTTGTGTTAAGAATGTATGTATTCCATTTC
Cav1sc554.1p81796	G	T	TT	2	GG	2	GG	1	GG	2	GG	1	GG	6	GG	4	GG	2	0.166667	TCTTCACTCTTGGTATCATTCAAAAAATCCTCTTGTATGGATTGTGTAACTGTGACTTCA[T/G]AGCTCTTAACTGATGCTGAATCTTCCTCTGCAAGAACTGAATTGAATTCATTGCCACACA
Cav1sc141.1p368414	G	A	AA	2	X	0	GG	2	GG	1	GG	1	GG	1	X	0	X	0	0.25	ACTTTACTCGATCACCATTCATGCCCTCAACCATCCAAAGAAGAAAGTAGTTCTTGCGTG[A/G]GAATTTAAGGTTTCCCCGATAAACTAAACGGAATGATAGAAGGTTGCACCATGGGCAGGA
Cav1sc85.1p667801	A	T	AA	3	AA	5	TT	1	AA	3	AA	2	TT	2	AA	2	AA	2	0.333333	CGGCATAATTTTAAAAATAAAAAGTAAGTTATGATAAAAAGATAAAGAATTTACAGTTTC[A/T]AGCCACATGGCATCAAGAGTGGGCTTTCTACTGATGGTGAGAGTCCACTTTCCTCCATTG
Cav1sc183.1p11334	C	G	CC	2	CC	6	CC	7	X	0	GG	1	X	0	X	0	CC	1	0.2	AACCCTAATATTCTCTCTTCTTGACTGAACAAACCCTAAGGAAGCACATCGCATCGAAGT[C/G]TGTAAGATCGAAAATGGTTTCCGGATCGGGTGTTTGCGCCAAAAGGGTGGTGATCGACGC
Cav1sc456.1p110995	G	C	CC	2	GG	3	GG	19	GG	18	CC	16	GG	16	GG	2	GG	6	0.333333	CAAGCTTGTGGAGAAGCTCAACCAAGGTGTAGACGATGAAGAAGATGAAGATGAAGACGA[C/G]TCGGCGCCCAGTCGCGGTAGGTCGCGTGTGGCACACGCGCCCGAGTCAGAGAAAAGAAAA
Cav1sc58.1p571352	C	T	X	0	CC	1	CC	1	X	0	X	0	TT	1	X	0	TT	1	0.5	ATGCTTGGACAAGATTAGCTATATTGAATGGGCCCTTGATTCTGAGTACATTCTTTGTGG[T/C]CTCTACAAAAAGCCGATGATACAGGCATGGTCACTGACCCAGCCAGAGTGGACGTGCAAG
Cav1sc19.1p354162	A	T	X	0	AA	3	AA	7	TT	2	X	0	TT	9	TT	4	TT	2	0.5	GGATAGATAGATACCTTTGGGCTTATCAGGAGTGAAAAGCTTCTTGATAGCAATGTTATC[A/T]ATAATGGGGCCACAAGTAGGGTCATCCTCCATACCTGGATTCTTAAATACCAACCTAAAA
Cav1sc140.1p330267	G	A	AA	2	X	0	GG	5	GG	3	AA	1	AA	1	GG	5	AA	1	0.8	GAAAATGGATTCATTGGTGGAACTGAAGACAAGTTGCTTGCTCCACAGACCTCATTCAAG[A/G]CCCGCAGCGGCCCCCTGCAGTATGGTATGGGTTCAGGACTGGTCTCAGTTTCTACACAAG
Cav1sc190.1p992955	C	T	TT	1	CC	2	X	0	X	0	X	0	CC	1	X	0	CC	1	0.25	ATTTGATTAATTTCAATTTTATTGTTTTAGATTAATCGTGATCCGATCGGCGCCCAACAA[T/C]AGAGATTGCAAAGTCGTATTGAGCAATTGGAGGCTGAACTTCTTTGTTATAAAGGTGTTG
Cav1sc16.1p1207635	G	A	GG	3	GG	6	AA	6	AA	5	AA	3	GG	5	AA	6	AA	3	0.5	GAATTAATAAAATAGAATAACAGGGAAAGGGGGAAAAAGCGTACCAGGAATGGAAACTGA[A/G]CGAATTGAGAGAGGTTTAGGTGTACGAATTCGGCGATTGAGGATTGGTGTTGAAGACCGA
Cav1sc24.1p444085	G	A	GG	2	GG	2	GG	1	GG	2	AA	1	GG	1	GG	3	AA	4	0.333333	CATCACTAACAAAGAATAATATTAATGCTTCATCTTCTAATTCTGATGTTGTTGAGAAGA[A/G]AATGATGAATTGTGCTGGGAATGATGATGATAAGACGGATAATTTTGATGAGAAGAAGCA
Cav1sc13.1p866535	G	C	X	0	X	0	X	0	CC	16	GG	35	CC	28	CC	49	CC	14	0.666667	AGATAAATGTCTTCCTTTTGTTTTTAATTAAAAAAAGTTTATATAAGTTGAATTTTGTGA[C/G]CTCATTATCAGAATTAGGGCATGTCTCCAGCTTCAATTAATTTATGTATATATTTCTTTT
Cav1sc10.1p486223	A	T	X	0	AA	11	AA	7	TT	2	AA	4	TT	4	TT	1	AA	3	0.2	ACATAAGCACAAACCTTATCAGTATGTGCTGTGGGTTTTGTCCTTCATAATACTCACTGC[A/T]GGGTAAGTTCTCTTTCTTTCTTTTTGTATATTACCTTTTATTTTCTGAGACATAATCAAT
Cav1sc38.1p193504	A	G	X	0	AA	1	AA	4	X	0	GG	1	GG	1	AA	2	X	0	0.5	TAAAACAAGGAGTAGAGGCAATGAAGAAAAGGCTAAGAGGAAGTGATGAATGAACTTGCA[A/G]TTGCAATAGAATATATCAAGCTATATTGTGATTGTTTTTGTGCTTATAGGTTGTAGAAGT
Cav1sc19.1p1017184	C	T	CC	9	CC	66	CC	4	TT	11	CC	3	TT	1	TT	35	TT	5	0.333333	ATGGTGCACAATAGCTGGCCCTAAGCTTCTTGCTGGATTCATTGATGCTCCTGTGATTGG[T/C]CTGTCAAATATATTTTCATTTACATGTAAGTTTTATGTTTAACATTTCCTCGCAAAAACA
Cav1sc141.1p463959	A	C	X	0	AA	3	X	0	AA	7	CC	7	X	0	CC	3	X	0	0.5	CGACTTCAACATTATCATTTGAATATTAATACTTATTTTAACCTCTTTGTGAAATTTCAG[A/C]ATACTAGAAAAGATGATGGTAAAACACATGTTACAAAGGGAAAAGGAGGAGGAGCTATGC
Cav1sc143.1p73663	C	T	CC	1	CC	1	X	0	CC	2	CC	1	TT	3	X	0	X	0	0.25	TGAACAAAAAAAACTAATTAACCAAAGACAAACCTCATAAGCCTTGTTTCTTCGATTCGT[T/C]GTCATCATCTAAGCAACAACTTCATGTTTATACTTATTCTCCAGGTCTTTCGATGTCCGA
Cav1sc120.1p637797	A	T	X	0	X	0	X	0	TT	1	AA	1	AA	1	X	0	TT	1	0.333333	TGCTTCGGCACTTGCGCGCTCCTGGCGTCGGCCTGTGGGCTCCCCATTCGACCCGTCTTG[A/T]AACACGGACCAAGGAGTCTGACATGTGTGCGAGTCAACGGGCGAGTAAACCCGTAAGGCG
Cav1sc88.1p544954	C	T	TT	5	CC	19	CC	8	CC	10	CC	17	CC	9	CC	8	CC	2	0.166667	AGCAGAACCGAGGATGGCAATTGCTTGTTTAGAGGATTAGTTGCTTCCCCCGATGGAACA[T/C]GTGGTACGAACATCACATCTTCACAATTCATTTGTTTAATTTGACTTCTAGTTTCTGACC
Cav1sc3.1p1624028	C	G	CC	9	CC	8	CC	2	CC	11	CC	7	GG	2	CC	2	X	0	0.2	CAGGACCAAACGTTATGCTGACTGCCCAGCTGCTGACCAAGACATAACGTTATATTGCTC[C/G]GAGACCAGGAACCTAACGACCGTAATCTCAAGTTTCTATTCAATATCCGACAGCACACTG
Cav1sc55.1p497054	C	A	CC	3	CC	11	CC	8	AA	2	CC	9	CC	6	CC	12	AA	3	0.166667	TTAATATGAAACTTTTTTTTAATCAATAATTAGAAAAGGCATATAAAGTTACCATATGGA[A/C]AGAGCATCTACTGCAATCTCAGCGTTCGGAAGATTCCCAGTCATTAATATCAGAATTCTG
Cav1sc27.1p1866488	T	C	TT	1	X	0	X	0	TT	2	CC	1	X	0	X	0	TT	3	0.333333	TGTTTAGACTGTAATCATTATCATCATAATCATAAATAATAAGCTACTTACCATATTTTC[T/C]TTTTCTCCAGTACTTGTAGCAGGACTAACAGGAACTGTAAAAGAGCAAAAAAAGTAACCA
Cav1sc92.1p132805	A	G	X	0	AA	2	AA	1	X	0	AA	1	GG	2	X	0	AA	1	0.2	TCTCTTTACAAATTCTCACCTGTCCTAGAAGAAGCTCAGCCAAAACACAGCCAGCAGACC[A/G]AACATCGATGGCAGTTGTGTATTCCGTTGCACCAAATATAAGTTCAGGAGCTCTATAATA
Cav1sc3.1p1614138	G	A	GG	1	GG	2	X	0	AA	1	X	0	AA	1	AA	2	AA	1	0.5	GGTGCATCCCAGAATTCAGTTCAGTACGTAAAATAACAAAAACTAGGGAATAAATAACAC[A/G]AGTTAAAACTCTACAAGAGCATATTGCAGGGGAAAAGGGAAATGATTTCCCTATGGTTCA
Cav1sc38.1p612592	A	G	AA	2	AA	1	GG	2	AA	1	GG	1	AA	1	AA	1	AA	2	0.333333	TGAAGCTGTACTTGATTTAAGATCAGTTAGAGTTCCAAAAAGTTGGGAAGAAACCGTTGC[A/G]GCCGACATCATTAACCCAGCGAATGTTACCGATGAAAAATATTTTCGGAAACAGACATCT
Cav1sc242.1p505254	A	T	X	0	X	0	AA	2	X	0	TT	1	AA	2	X	0	AA	1	0.25	GAAAAATGGAGGAGTGAATATGTTAATATTACCGAAGGAAGAACCGTCTAATTTGAGAAC[A/T]GAGAGCCTTAAAGGTAGTGAAGGAAGCTTATCGTACAACGAAAAACTCTTCCTAGAAAAT
Cav1sc435.1p408863	G	A	X	0	X	0	X	0	AA	2	GG	2	AA	1	AA	2	X	0	0.5	ATCAACAGAGCCAAGGCGCGCCTCATGGTCGGCATATTTCTTCCAATACCCATAACACAA[A/G]GGGAATTCTGCTAGGAAAGCATCATAGACTCTACGAATCTTCAAAATGTTGTTCTTCAAT
Cav1sc15.1p547456	C	A	X	0	CC	1	CC	4	X	0	X	0	X	0	CC	2	AA	4	0.333333	CGTGTCCAGAGGGTACGGCGATTGGTTGTTGAGCTTTGGACGGCTTTGCGCGCTTGAAAG[A/C]TCCGTTTGGAGGAAATGGATTCGGGTCGGGCAATCCGGATATGGAGCGCTTCGCTGGCGG
Cav1sc2.1p2784085	A	G	AA	1	AA	1	AA	4	AA	1	GG	1	AA	5	AA	3	GG	4	0.333333	TCCGTCGGGCCCACCAATGGTCCAACAGCAGCAACAAATAGCGAAAAACATGGAAATAGT[A/G]AAATTTGATAATAATGGAGATAATTCAATTGGAGCAAGTTCATCAAGGTGGCCAAAAGTG
Cav1sc26.1p1130867	G	A	X	0	GG	2	GG	1	AA	2	GG	2	GG	1	AA	3	AA	1	0.2	GAATTGGGAATACTATTTGCATTTTATTCTGTGTTTCCTGCTTTTATACAGTTGCAGTAG[A/G]TTATATTTTTTTCATGGGTCACCTAATAACCTATTTTTATTTTCTATTGGCTCCATTTTA
Cav1sc50.1p497544	G	T	X	0	X	0	GG	6	TT	1	X	0	X	0	TT	1	TT	3	0.5	GCACGTTTCATGTTTTCTGGCTTTGATGTTTTTTAGGTCGATTTGCTTAAAGGCCAGAAG[T/G]CAGATAAAGTGGATGTCACTTTACAACCTGAAGAGTTGGAGGCCATGGAAAATGTTTTGC
Cav1sc2.1p3412327	T	C	X	0	TT	1	TT	8	TT	4	CC	3	TT	1	TT	1	CC	4	0.4	CAAGAAAAGGTTCAGGAAGTTTATGTCTACATATTTTTTAAGTGTTCCAGATCATTGGTG[T/C]TCTCAGATATCCCCTATTCCTTGCAAAGTTTGTTGCTCAGGAGAAGATGACACTTCCCAA
Cav1sc16.1p1162815	G	C	GG	1	GG	2	CC	1	GG	3	GG	2	GG	3	X	0	X	0	0.2	TCAAATACATAAATATAGAACTTGAGAAATTTACCGCAAGCATATAACCCATTCGAATCT[C/G]CTCATAGATGCAAAACTGAATAGCATCAAAGGGCAAGTCCCGCAGTAAAAAAGATCCATA
Cav1sc13.1p302382	A	G	GG	1	AA	2	X	0	GG	1	X	0	GG	1	X	0	X	0	0.666667	TGCTTCATCGGAAGGAGCCATCACTACCATGTTGGGGAGGCATGCCATAAAGGTGACATC[A/G]AAAGAACCACAATGCGTAGGACCGTCTGATCCAACTAATCCAGCTCTGTCCATTGCAAAT
Cav1sc161.1p62643	T	C	CC	1	CC	4	TT	1	X	0	CC	1	X	0	CC	1	CC	1	0.8	AGGGCCAGGCCCCGATGAGTAGGAGGGTGCGGCGGTCGCTGCAAAATGTGGGGCGCGAGC[T/C]TGGGCGGAGCGGTCGTCGGTTCAGATCTTGGTGGTAGTAGCAAATATTCAAATGAGAACT
Cav1sc400.1p241275	C	A	AA	11	CC	29	CC	23	CC	21	AA	18	CC	19	CC	14	CC	22	0.333333	TACGCTCTCAAGAGACAAGGAAGAACCCTCTATGGATTCGGAGGTTAAAACAGAAACACT[A/C]TTTTGTTTCTTGGTTCAGCTTTGTAATTTTATCATGCAATTCAAACTTCAAATTATGGAA
Cav1sc317.1p224893	G	A	X	0	X	0	GG	3	AA	1	AA	1	X	0	AA	4	AA	4	0.666667	CTAAAAAAAATGAATTGAAAATTTGGGTTTTGAGAAACTACTATGACATGTTATTGTTTG[A/G]CACAACAGAAATAATAACCGAATTGAAAAGCGAAAAAGAAATCGGAGATGATGGGGGCAC
Cav1sc112.1p446114	C	T	TT	3	CC	5	CC	1	CC	3	TT	1	CC	1	X	0	X	0	0.4	AGAGATATACCTGGAAATCTCCAGTCTGCGACTAGTAGTGTTCCTTCTGGCAAAGCACTC[T/C]TGTATTTTGGTTTGTTTCTGGCGAGCGGAGTCTTCTTCATTTTCATTGCATTTACCTTGT
Cav1sc108.1p136431	C	T	TT	3	X	0	CC	1	X	0	CC	2	CC	5	X	0	CC	1	0.2	AAATCCCACTAATAGGGCCATTTGCAGGAGTAAATCCTGAAATCCCTGTTGAAGGCACCA[T/C]GGAGGATGTGGGTGATCTCCCACCAGTTCCATCTGACTGCGACGATGGCGATGGTGCTGG
Cav1sc3.1p1689718	A	G	X	0	AA	1	AA	1	X	0	AA	2	GG	2	X	0	GG	1	0.4	TTGGAAGAATGGATCTCCATACTCTGCCATCCAGTTATAGGAGTCGAAAGCAGTGTGATA[A/G]ACGGGAAAATCTAGGGGTAAAAAAGGAAAGAGATTATTTTAACACATGTCATATAATCTG
Cav1sc364.1p212847	T	C	CC	2	TT	2	CC	8	TT	5	CC	4	CC	2	CC	3	CC	5	0.833333	ACATTCTGGTTCCTCGTCAAAAGACCTCAAAGCTTCCATCTTAAGTGAACTGAAAAACGA[T/C]GCTGATCTCCAATTGGCTGCTTTACTAAGCAAAGGTGGAATTGAAAGTTTGGAGAGCATT
Cav1sc27.1p1128306	C	A	X	0	CC	3	X	0	X	0	AA	3	CC	1	CC	2	X	0	0.333333	AACAACAACATTTTTTCTTTGAACTTCCACTGTCTTTCTGTCAATCATACCATGTTGATA[A/C]TAGGCGAAGCATCGTCGTCCCACCTCGTTGTTCGGTAGTAAATGCCATAAAGGATGAGCT
Cav1sc168.1p503902	T	G	TT	7	TT	81	TT	10	TT	1	X	0	TT	1	TT	5	GG	3	0.2	AGCACCTGGTGGATTAATTGAAGGTGTAGCGGATTATGTGAGATTGAAAGCTAATTATGC[T/G]CCTAGTCATTGGAAAAAAGCAGGGGAAGGTGATAAATGGGACCAAGGTTATGAAGTTACT
Cav1sc22.1p835138	C	G	CC	7	CC	8	GG	7	GG	20	CC	10	GG	3	CC	14	CC	9	0.333333	GAACTCAAATTCCTAGCATGGGAGTACAATGGTTTGAAAGGTGCCACTACCATCAAAATT[C/G]AATGCATTTGTGACCTCCTTACCCTAGTACTTACTTCTTACTATTGACATAAACTATGCT
Cav1sc2.1p3363693	G	A	GG	5	GG	5	GG	3	GG	2	AA	3	GG	4	GG	3	AA	4	0.333333	GGGAAATGCTGCTTTATCTGGCCAACTAGTTCCACAGCTCGGTCAACTCAAGAATTTGCA[A/G]TATCTGTATGTTGTGCTTTGATACTTTGATGTTCCAATGCTTTTTTCCTTTTATCATTTG
Cav1sc24.1p686826	T	C	TT	1	TT	2	TT	5	CC	3	CC	1	TT	2	X	0	CC	5	0.333333	AATTGGAAAGCGCGTGACATCTGTGAGTGACAGCACGTTTCTCATCCGTTCTCTCACCTC[T/C]TCGAGAGTCATTGCAACCTTCTCAGCTGCAAGGTCCTCTCTCAGTGCTTCCCAGGCAGTG
Cav1sc2.1p305008	A	T	AA	2	X	0	AA	5	AA	10	AA	2	AA	2	TT	5	TT	5	0.2	GATCTGGTTCTCTTTTTTCGTTAAGAAGCTTTTGACTGGTCAAACACTGTTGCATGACCC[A/T]AGGGTTTGGTTAGCGGGTTCTGTTTTTGTTTATTTTTTCAGTGTTTCTGGTGCAATGCAT
Cav1sc2.1p1876138	G	C	X	0	GG	1	X	0	GG	1	X	0	CC	2	X	0	CC	1	0.666667	CCATAAGAATTTATTTAGCATTGAGATTAATATTTTCATGTGTGTTGGTTTATAGGAATT[C/G]ATGAAATAAAAGACATTACACCACTTGAGGAATCTCTTGAGAGATTGAATGTGCATGATG
Cav1sc456.1p75703	A	C	CC	2	X	0	AA	1	AA	1	CC	3	X	0	X	0	AA	1	0.5	TAAAGAAACTTTACAGTTATATGCTTAAAGGGGGAGAGCGAGTATAAACAGGGAGAGGGT[A/C]AAATTTGTTAAACAATTGTCCAGTCAGTTTCTAGAGGTGGTTTCTCAGAAGGAGATGGAC
Cav1sc61.1p371665	A	T	AA	1	AA	1	AA	3	AA	2	TT	3	X	0	AA	1	X	0	0.25	CTACAACTTTTCACTGGTTTTTGCTTTGAGCCGAGGTTTGAAATTGCTCCGTAGTTTGTT[A/T]TTCTCTATAGAATCAAACAGCGGCTTTTGACAATTATGTCAAAGTTTGTGGAGATTTTCT
Cav1sc82.1p40505	T	A	X	0	AA	2	X	0	TT	1	X	0	X	0	TT	4	TT	1	0.5	AGGGGCACGATGTGGAATTCCCTTTCTTCTCTTGGCTGTTCTGTAATTAACTGAAGTTGG[A/T]GGTGGTGTAGAAGGAGTGAAACTCTGCACCTTAATGTTCTTCAGTCTTCCATGGCTGCAA
Cav1sc271.1p124404	G	A	GG	1	AA	1	GG	1	X	0	X	0	GG	2	GG	3	GG	1	0.2	TTATGAGCTTCTCAGACTGATTGTGCGGAAACAATTGCAGTTATATAGTACTGTCACATT[A/G]AGGCAAGGGGAGAAGAAGCATTATAACCATAAAGTCGATGCTTATAGCTTCGCAATCGTG
Cav1sc21.1p799558	T	C	X	0	TT	5	TT	4	X	0	TT	3	CC	2	X	0	TT	1	0.2	CATGAATGAAAATATATGAGATGGTAAAAGAGTTGTGTTACCTGCTTTAGGTGAAGATGG[T/C]GGTGATAAGAATGTGGTTGAAGATCCTGCACGAAGCGCAGAATACAACACGGACAGTACT
Cav1sc111.1p298833	A	G	AA	22	AA	12	AA	12	AA	7	AA	14	GG	12	AA	3	AA	11	0.166667	TGCAAGCAACTTGGGATGGATGGCCTATCTATTTACCTCAACAACCGTTAGCAAGTGATT[A/G]GTCAACATTATAACTGTCGTCCCTTGAGGAAATCAAGGCTATAGCTTTCCCTATGAAAAA
Cav1sc674.1p137836	A	C	AA	2	X	0	CC	1	CC	4	AA	1	CC	1	CC	2	AA	1	0.4	GGGCACCAATTTATTGTCTACATTTCAATGTCAATGTATCATTTTTATTATTAGCTTTTG[A/C]TCAGAAAATAGAGATAGGGTGGATGGAATGTCATGTTAAATCTTTGCTGCTCAAATAGTC
Cav1sc129.1p313176	T	A	TT	1	TT	1	X	0	TT	1	AA	2	AA	1	X	0	X	0	0.5	AACCAATTCCCCCAGTCTATCCACTCTGATCTTTATCCATGACTTAACCAGACTAGCAAT[A/T]ATAGATTCAGCCTCATAAGGTTGGATCTGCTTAATAATGGATTTGCCACCATCTTCACTG
Cav1sc38.1p625996	T	C	TT	1	TT	4	CC	1	CC	4	CC	16	TT	1	CC	4	TT	3	0.333333	TTTTGTGAGAATCATAGCATATTATCACTGAAGAAATTGTAATTCTTTTTCAATATTCTG[T/C]TTGGCATGCCACATTTAGTTCTCTCCCAACCAATATTCTTGTTCACATTGTCATACACAA
Cav1sc286.1p186184	T	C	TT	1	X	0	CC	1	CC	1	X	0	CC	1	X	0	X	0	0.666667	CCCTCTCATCAACACCTTGATTAACAAGCATGCTAGCCAATACTCTTAAATTAGTGTCAA[T/C]AATTGAACACTCACTTTTAGCCTCAACCTTGCATATCAATTGGTCATTACCAAATATATC
Cav1sc68.1p80041	C	A	X	0	CC	1	CC	3	AA	1	X	0	AA	1	X	0	CC	3	0.25	TATAGTTATGCAGTTTTAAATCCCTTACACACAAAGGTAAAGCTATAGTTGGTTTTTGAC[A/C]TATTCAACATGACCACTACAACATGTGAATGTTATGTATTGAACCGATGCTAAAACCGGG
Cav1sc55.1p683700	T	A	X	0	TT	1	X	0	TT	1	AA	1	X	0	X	0	TT	1	0.333333	TGAAAGGGGAATTTTTCGATGCTTGTGGGGTCTAAGAGGATTGCGAACTTGGCGTAATGC[A/T]GACGGGCTAGGTCACGGTTGATGGGGCTGGTGCGGCGGAGACGGAGGACGGAGTAGAGGT
Cav1sc3.1p1689178	T	C	TT	1	TT	1	TT	1	CC	1	TT	6	X	0	X	0	CC	1	0.2	CGACGTTAATGGGTGCACAGAAATTTTCTGGTCTAACATGTTGCTCAAAATATCTCTGTA[T/C]AACTGCCCAAAGCAGGGGAAGATTATATAGCAACAAAAGATACAAATCAATATCGAAAAT
Cav1sc2.1p3241484	T	C	TT	8	TT	6	TT	7	TT	2	CC	9	TT	12	TT	3	CC	6	0.333333	TCCTGATGCAGCTTCATGAAGGACCTGTAATGCCTCAGAGACCTTTATTTTCAGGTCCTC[T/C]GGAGATTCAATAAGATGAATTACCTCTGACTGGTCCATTTCAAGCAACATCCCTGTCACC
Cav1sc360.1p8152	T	C	CC	5	TT	4	TT	1	CC	7	CC	7	CC	5	TT	3	TT	2	0.5	GTTTAGGTATTTTTTTTTTCTTCTTTTTGTGGTTGTGTATATTGTTATATTAGATTTAGA[T/C]TGTGTTTGTTCTTGTGAAGAAACTCTGTTTATGTACTTGAATTGTTACTATATAGTTTGA
Cav1sc32.1p271400	C	T	TT	2	X	0	CC	2	X	0	CC	4	X	0	TT	2	CC	3	0.25	GACTCTTTCTGGCCAAGACAGAGTGTAAAGGAGTGGCAAACGCATATCAGGTAACCCCAG[T/C]TGTGCAATAACAGAAGAATCCTGCAAAAAACAAAAATCATATAAGAGAAAGATAAAAGCA
Cav1sc93.1p651553	C	G	GG	2	CC	1	X	0	GG	1	GG	2	X	0	GG	6	GG	5	0.75	GTATATTCTGAATCTAATAGTGCATCTTTGAATTTGTAATCTTCAGTTTGTTCTGCTCTG[C/G]TCTTTCCTTGAAATTCCATATTATGAAATGTAGTTTTGTCTTGATATATATCATCCTCAT
Cav1sc118.1p360031	T	C	TT	3	X	0	TT	4	CC	1	CC	1	TT	1	X	0	TT	5	0.2	CAGTAATTATACAAGTTTAATCTTCATGGTTGGATAATGCACATCTGTTCTTCATTTTTG[T/C]GTGCATTATAGAGCCTTTTGATCGAGTCTCTCGTTCCAATTTAGGCAGCGGATCAAGCTA
Cav1sc37.1p1467923	G	T	GG	11	GG	7	TT	2	TT	4	TT	9	TT	6	TT	14	TT	17	0.666667	CAGCTGCCTACAATCTGAAAGTATATGCATAAGGTTAAAATGGGGCATAAAAAATTGAGA[T/G]TTGTCATTATTTAACCTTCATTGAAACACATACAAATTCAGCTATCCACGGGCAAAATCC
Cav1sc546.1p4901	C	T	X	0	CC	3	X	0	X	0	CC	1	TT	6	CC	2	CC	1	0.25	TCTTTCCGTTACAGTACATGGTCCAATCAGGCTCGTGGAAGAGTCTGTTTGGACGGCCTC[T/C]GCTGTAAGCAGCGGAGACTGTTGTTGTCTTCCGGCACTCGAGCGCGATGCGAACGAGGCC
Cav1sc28.1p539988	A	G	AA	3	X	0	AA	6	AA	1	AA	1	X	0	AA	4	GG	2	0.25	ATCAGTGGATCATCATGACAATATCTCCTCACCGATGCCCGCTTAATTTTCAACAGTGTT[A/G]AATTTGTCGACTTTTCTTTTTTTGCTATATATTTTTTGACCCCGCTGAAAAGCATGTACA
Cav1sc112.1p278653	A	C	X	0	X	0	AA	5	CC	3	CC	4	X	0	CC	1	X	0	0.5	TTCAATGTATACCATTTATTTGGTAATTTATTTGTATAGCAACTTATTGTTTAAATTCAG[A/C]ATTTTGGTAGTGCAATAAAGATTGCTCTTTCACTTCTTTAATAGCAATCCTATAATGTTG
Cav1sc22.1p1157147	A	G	AA	10	AA	8	GG	5	AA	12	AA	4	GG	7	AA	5	AA	6	0.333333	CACAGAAGCACTTGGTAACCACTCAGGGCCCTGAATAAAGGAATCCACTGTGAATTTTAG[A/G]GCTTCTTCGTCGCTTATAGTGGGCTTATAACCGGCCCATTTAACTCGCTGCGATACGCCT
Cav1sc910.1p25841	G	A	GG	37	GG	28	GG	56	AA	5	AA	14	GG	30	GG	36	AA	33	0.333333	TGACATCAATCCAGCTAAGGTTAGCTGATGGTACACGTATGGTTTCTCGCTTCAATCACC[A/G]CCATACAATCAGAGAAGTTCGAGGATTCATTGATGCATCAAGACCTGGTGGGGCAAGAAG
Cav1sc3.1p1547439	G	A	GG	1	GG	1	GG	1	AA	27	X	0	AA	5	AA	11	X	0	0.25	GCAGATGATGATGATGCTCAATCTTGTTGCCATGATAATAATACTGCTGAATTCAAGGGA[A/G]GTGAGTCTTTGGATGATGATGAAGATTTGAAGAAAAGTGATGTTTATGGTAATTCATATT
Cav1sc317.1p13533	G	A	GG	4	GG	9	GG	5	GG	3	GG	8	AA	9	GG	4	GG	3	0.166667	TGTTCATATTGTTGTTTGTCATGCGTCGACTTGATAGAATGTTCTGTATTATAGGCTGAC[A/G]AATTATTAGAATTGATTTTGCTGGGAGCATGAGAAGGTGCAGCTTCAACACGAACTTGCT
Cav1sc65.1p496742	G	C	X	0	CC	1	GG	1	CC	1	X	0	CC	1	X	0	X	0	0.666667	ACTGATCTATTCATTCCCTGTTACCTGTGCCGGTGGGGAATGGAAAATTGTTCAAGGTAA[C/G]TTTCGATCACTTTATGGCATATTGAATCTTAAAAACGTGAACTGTTTCCCTTCATAAATT
Cav1sc45.1p973544	A	C	AA	1	X	0	CC	2	AA	1	AA	3	AA	1	X	0	AA	3	0.2	NNNNNTACATCGTGTAAGGAATTAAATTTAAATAGAGAAGGAACTTGTCATTACCCTACT[A/C]CAAAAAATGCATATCCATTCAAGTGATAGGTATGCATCTTGGTGTCATTGTTCTGCAGTA
Cav1sc151.1p33927	C	T	X	0	CC	3	X	0	X	0	CC	1	TT	1	X	0	TT	1	0.5	ACAACATTATTACACCCTCCCCAATTATCAAAATCATGTTTCTTCACCTGCTTATGTTCC[T/C]GTTGTTCAACAAGGCAATTTTCCTGATAGTTCTGCCGACTCGTTGTTTGGAACCAGATCT
Cav1sc55.1p784815	C	T	CC	14	CC	37	CC	6	TT	17	TT	13	CC	14	CC	19	TT	6	0.333333	CTTCCTCCTCTTCTTATTTTCTTCTTCTTCTTCTTCAACATTAGTACTTCATTCACATTC[T/C]TGATTTCATTGGAAGGGTCAAAAGGGTCATTTTATAGATCCAAGGCTGAGGAGCTCCGTT
Cav1sc665.1p70	C	G	X	0	X	0	CC	5	CC	5	X	0	X	0	GG	2	GG	1	0.5	GGATCAACGACCAAATTATCTTTATGGTAATGTTTGTTCCAAAATCTATTTCGGGTCCAA[C/G]AGGATTAGCGACACATGTACACTTTTGTTACAATATCAAAACAAGACAAGTGGCAAAGAT
Cav1sc43.1p751257	T	C	CC	5	TT	6	TT	4	TT	9	CC	9	TT	21	TT	14	TT	12	0.333333	ACATCTCTGTTGGGACAAATGGGTCTGCTTCTGCTGCTACTGCTCCTGAGGAAGTTAAGG[T/C]TTCCAGTGGTTTTGTTGACCCTAGATGGGTTGCTGGTACATGGGACTTGATGCAGTTTAG
Cav1sc68.1p136177	A	G	AA	1	AA	1	X	0	GG	1	X	0	GG	2	X	0	X	0	0.333333	GATAACTATGTAATTAAATTCATTTTTATTGTATTGTTATCTTATCAGTTTAGAAGACGC[A/G]TATGAGGCTTTGAAAGTTTTTGAGATTCTTGCGATTGAGAATAAGCCTGATGTGAGTGCA
Cav1sc38.1p519376	G	A	GG	5	GG	2	AA	4	GG	2	AA	4	GG	6	GG	6	GG	1	0.333333	CAAAGATCAAACTTTCTATGCCTTTCTTTCACTGCTCATGTGCTCATTCCTTCATCATGA[A/G]ATCAAACTTTGAATTGCTCCCGATAATTTGAAATGAACATCATGTTGCAACCGGACACTG
Cav1sc9.1p909382	A	G	X	0	AA	2	X	0	X	0	AA	1	GG	1	AA	2	X	0	0.333333	AGATAGGCAGCAACATGCTGAAAGTGAAGCACAAAATAATTTGGAAGAAAATTTTCAACA[A/G]TTAAAAACCCGGGAGTCTGAGCTAGATTCACAGGAAAAACAGATGCGAGAAAGGCTTGAA
Cav1sc68.1p191648	A	C	AA	1	AA	4	AA	4	AA	1	AA	1	CC	2	AA	4	AA	5	0.166667	TTCCAATCAAGACATTTTCATCATCTATCACAGGTAAAAACTGGACTGGTGATGGAGGTG[A/C]TTCCATCTTCTTCATGGCATCCACTGCCATAGCATCTGGACCAATAGTTCTTGGATTCCT
Cav1sc53.1p876900	A	G	AA	42	AA	16	AA	44	AA	43	AA	35	GG	60	AA	40	GG	37	0.333333	GTCTCCATTCCATTCCAACCATCCATGTGGGTCCACGTGATCACCCATATACGACAACAT[A/G]TATACAGCCCTAGAATACATTTTCCACGGACGACCCAAATATGTTTGAACGCTGCCCTTA
Cav1sc25.1p1665003	A	C	AA	3	AA	2	AA	5	CC	4	AA	2	CC	1	CC	2	AA	3	0.166667	TGGCTGAAGAGTGTGCAGACGATGATGACGATAAACTTGGACTCTCTCAGTTGAGGAAGG[A/C]AGTTTTAGAGGAGCTGAAGATGCATGACTCACTGGTAGAGGTAAGACATTTTTCCTCGTA
Cav1sc2.1p1779862	G	T	GG	3	GG	5	TT	8	GG	5	GG	6	TT	5	GG	18	TT	8	0.5	TCCGAGCTGAACCGGCGGTTTGAGAGGAGGCAGGTCTTCCTCTTGGAAGTGGTGGTTACG[T/G]TCAGAGGAGGATGACCCAAAGAGAGCAGAGAAGATGTAGTATAAAGCCAATAGAATAGCC
Cav1sc141.1p426494	A	G	AA	5	AA	3	AA	2	GG	1	GG	1	AA	1	GG	1	X	0	0.2	AATGGTGGTTATGGGAGGTCCAGTGCTTCATAAGGTTGGAGGAGGCAAAGGTTGGAATGA[A/G]CATGTCAACTATACTATATGGTCTTCTCAAGAACATGTCTATGTTGGTGATTGGCTAAGT
Cav1sc943.1p31358	T	A	TT	12	AA	1	X	0	X	0	AA	2	TT	1	X	0	AA	4	0.6	CTGCAAACTACACGTTCATGGGAATTTCTTGGACTGCACAGAAATGGTAAGAACACTGCA[A/T]GGCAAAAGGGGAGATTTGGTGAAAATTCAATTATCGCAAACATTGACACGGGTAAGCTTT
Cav1sc24.1p515202	C	T	CC	1	X	0	CC	2	X	0	TT	1	CC	1	TT	1	X	0	0.25	CTATTCCCTTTCCTTCATTTTTAGATACAACTGAGGAAAATATAATATATTGTTTATAAA[T/C]GCTCATCATGTGAGATTATGAAATGGAAATGAAATCGGTTGTTAGATATATAATATATTC
Cav1sc176.1p111682	A	G	AA	2	AA	6	AA	2	AA	6	GG	5	AA	9	AA	15	AA	1	0.166667	TTATTATCTTATTAGGCAAGTTGAAAAGGAGCAACCTGATGGTACATTAGTAAAGCACAC[A/G]AGGTAATGCCTGATTCGTTTTTTTCTTGATGACTCAACATATACTGCTAAAGTTTTCTGC
Cav1sc251.1p279532	A	T	TT	2	AA	2	TT	1	TT	4	X	0	TT	2	AA	4	X	0	0.75	TTGGGTGATGGATAAGTACGGTGTGAAAGAGTCTTGGAGAAAGGCATTTAGTATTGACAT[A/T]AATTCTTATTGTGGATTGTGTCCACAGGATAAGCACAGACCAATTGGGTTTAACAGTTTT
Cav1sc69.1p85653	T	A	TT	2	TT	6	TT	2	AA	1	AA	3	TT	2	TT	8	TT	2	0.166667	GCGGCGTGCCGGTGTTTTTGTTAAGACTGTTGAGGATAAACCTCAGGCTGCTGATTGGGC[A/T]TTGAAGAAACAGATTATGCATTCTATGACTAGAGGCATTGATTGGTTGTTTTTGGTTTCG
Cav1sc2.1p2945721	G	A	GG	7	GG	17	GG	18	GG	6	AA	14	AA	19	GG	14	AA	10	0.5	AAGGGTAACTGCAGTTAATGATAAGAAGAGATAGAAGGAAATAGAATCTGAATGGTGATG[A/G]GAAATAGCTATTGCATAAGGAACAGCTTTTGCTAATTATAAGGAGAAAAGCAGAAGTATG
Cav1sc26.1p1028547	A	G	AA	2	X	0	AA	8	AA	2	AA	1	AA	4	X	0	GG	5	0.2	AGCAATGCTTCATTTGGTTTCATTTTGCCAATCTTATTCTCAATACTTACTTGTGTATTA[A/G]ATTAATTCGGTTCTTTTAGTGATGTAAATAATAAGATTTAGCTTCTATTTGGGCAGGAAG
Cav1sc102.1p791793	A	G	X	0	X	0	GG	1	X	0	X	0	AA	2	AA	1	AA	2	0.333333	ATAAGGAGGAAGACGAGGTAAAGAACCCAAAGGTCTTGTAAATGCTCTTTCTAAAGCTCT[A/G]TGAACATTCTCTTCATGTCTCAGTTTCCTCTTCAACTTATCTACCTGAAACAAACCTTTC
Cav1sc251.1p352395	C	G	X	0	CC	4	GG	1	CC	1	X	0	GG	3	CC	2	X	0	0.666667	AATGAGAACTTACTAGTAGAGGGAGGAGGTGGGATCGCGATAGAGGCCAGTGTGATCCTC[C/G]ACAACATCCTCCTTTTCCGCCTTCTTTTTACGGTAACTGGTGGAAGGTCTAGGAGTGCTA
Cav1sc50.1p842488	A	T	AA	4	AA	13	AA	4	AA	1	AA	7	TT	9	AA	2	AA	2	0.166667	GACAAGGCCTGATTTTGTTTCTTTGCAGTTGATTTGATGAAGGCTGGAACTACAGTAATC[A/T]TTCGCAATGCAAAGATTGACATGTTTAAGGGATCAATGAGGCTAGCTGTTGACAAATGGG
Cav1sc32.1p369627	G	T	TT	1	GG	2	GG	2	GG	5	GG	4	X	0	X	0	GG	4	0.2	TACTTCCTTTAGTGAAGAGCAGAAGAAGAGTGCCAAGGCTTTGAAGGTTGCTTGTAATCT[T/G]AACGATGCAGCATGCAAGCTGAAGTTGAAAGACTATAAACAGGCAGAGAAATTGTGCACA
Cav1sc32.1p294983	C	A	AA	6	CC	1	CC	6	CC	5	CC	1	AA	4	CC	6	CC	1	0.333333	TAATAAAAAAATGGAATATGATATGCTTCTGGATATACAGCACTGTACACCAACCTCTCC[A/C]ATGCCCCGCGATGCATTTTGAACCACATCTGCAGGAAATGACAATAATCAAAAGGTCAGG
Cav1sc203.1p259489	T	C	CC	1	TT	5	TT	8	CC	1	CC	3	CC	11	CC	2	CC	10	0.666667	GAACATTCTCGTATGGGAATCTAGACGCGCCATCAGGATCAAGACTGCTCCCGGAAGAGG[T/C]GGATATGTGCGCCAAATAGCTTACCGGAATCTAACTTTCAACAACGTCCGTGTTGGAATT
Cav1sc159.1p330320	A	T	AA	1	TT	1	X	0	X	0	AA	2	AA	1	X	0	AA	1	0.2	GTTGGGGCTGGTAGTTATGGAACCATGGGGTTTGGTCAATCCACTATGCCTAATGGAATC[A/T]GAGGTACTACGATAAATAATTCAGTCATGAATGGAAGAGGAGGAATGGCGTCTTTTTCCC
Cav1sc69.1p649382	C	T	X	0	X	0	CC	1	X	0	TT	3	CC	1	CC	1	CC	1	0.25	TCCAGCATCTCGGTGTTGATTATGTTCCGATTTCAGAAATTCAGAGTCGGTATGCGTATA[T/C]GCATCAGCTGCANNNNNNNNNNTATTCTTTCTATTTAGCAAATTGAAGAACATCGATTTA
Cav1sc222.1p399066	A	G	AA	5	AA	1	GG	2	GG	4	AA	2	GG	9	GG	8	AA	6	0.333333	TATATTTTGAGAAAAATAAATAAGTTAATGAGAGAGGTGTGAATTTAATATAATTAAAGA[A/G]AGAGGTTAAGACAAAATGAATAATAGAGGAAGAAACCTTAAATGAATAATGTTATTTATT
Cav1sc54.1p796488	T	C	TT	1	TT	1	CC	1	X	0	TT	1	TT	3	TT	5	TT	1	0.166667	TGCAAATACAAAACAATTACCTTATGTGGATGCAAATACAAAACAATTACCTTTGGTGGA[T/C]GCACACACAAAACATTAGAGAAGAGCTTGTTAATTTCATCATCTTCTGATGTCTTTCCCC
Cav1sc46.1p629177	C	T	X	0	X	0	TT	4	CC	2	CC	2	CC	3	CC	1	CC	2	0.25	GAAAATTGAATCTCCGAAACCTGTGGATGTGAATGGAAAACCAAAGGAAGAAGATGAGAG[T/C]AAAGAAAAGGATGATCCAGAACAAGTAGAATTCAAAATGTGGGAGAGCTGCAAGATAGAG
Cav1sc127.1p203887	G	C	GG	2	GG	1	CC	2	GG	2	X	0	X	0	X	0	X	0	0.333333	TTCAGAGAAAAAAAGCTCTTTTGTCTTATTTTGCGTTATTTTTTTCCTTTTGTTTTGCAG[C/G]GTATTTCAAGTTTTTTAATTGAGATATACGTTTCACTATATGAGAACTTAACGTCTTCGA
Cav1sc80.1p747453	T	C	X	0	TT	1	TT	1	TT	1	X	0	CC	2	TT	1	X	0	0.333333	TCTCGCTCGCGCACTTTGAAGTTTGTACTCGAAAAGTGAAACCCTTTCTCTTTCTCTCTC[T/C]ATCTCCCCGCTCCTTTTTTCTCTCTGCGTATGCAAATTTTATTTTGTTTATTTGTTGGTT
Cav1sc58.1p545656	C	T	CC	4	CC	3	CC	5	TT	2	TT	1	X	0	TT	1	TT	1	0.4	CTGGAGCTGAACCAAAAGCAAAGACAGGATTAGGGCTTCCAAAAGCAGGCTGTGAGGAGG[T/C]GGAGGCTGTTGCTGAAGTGAATGAGAACTGAGGAGCTGATGCGGTGTTGGTTGATGGAAA
Cav1sc398.1p212326	G	A	X	0	X	0	GG	2	AA	2	X	0	GG	2	X	0	AA	1	0.333333	TGAATCAAGAATAAGCAGCAATGAGTACAAAGAAATAGTTGTCAACAAAGAACCACATGT[A/G]TTGGTTGATGTTAGACCAGCTCACCATTTCAAGATTGTGTCTCTTCCAAATTCCTTAAAC
Cav1sc245.1p171230	T	C	X	0	X	0	TT	1	CC	5	TT	1	CC	2	X	0	X	0	0.333333	AGAGGCTTCTGTTTCAGAACTCATTCTCAAGGCTGGATCAACTGCAACTATTGAAATTCC[T/C]GCATTGGAGGTAACAACTAGTGTACAAAGTTTTATGCACAAAAAGTTTTTTCTGATATGC
Cav1sc25.1p2423861	A	G	AA	4	AA	1	X	0	X	0	GG	5	AA	1	GG	5	X	0	0.25	AACAAGAGCACAAAACGGAAACCTCGAAGCCTTCAAACTATTACTCATCTTGAATCCTTC[A/G]CTAGCACGAATACTACCACCCCAGCAAACAAAGTTCTGATTAACAAATTCAACAAAAGTC
Cav1sc456.1p151505	C	T	CC	1	CC	1	X	0	CC	1	TT	2	CC	1	X	0	CC	3	0.2	GGATCTTGCGCGTGATGGTTGAGATCTCGCGCGCTGTGGGTTCAGGAGGGGTGATAGATG[T/C]GCAGTATAGGAAAACTATGGATAGTGGATCTGACGGTGATGAGATGTGCCACGTGGAAGG
Cav1sc13.1p873656	C	T	TT	4	CC	7	CC	4	CC	11	CC	3	TT	6	CC	8	TT	7	0.5	TTCCTGGTTTGATCTTCATTCTTGATTTACTTTAAAGTTTGGGCCTTCAAACTGTGAAAC[T/C]GGAAGCAAATGGTATGTGAAAGCAAGCAAATTATGAGTTATTTGCTTTTAGAGTTGGAAG
Cav1sc286.1p229718	A	G	AA	2	AA	1	X	0	GG	2	X	0	GG	1	X	0	X	0	0.333333	CATGATCCGATCATGAGGATTAAGAACGGCGGTGTAAGCGGCGAAATTAGCAGGAGAACC[A/G]GAGTAAGGTTGAACGTTAACTCCCCATGATTGTGGATCAAGATGGAAAGCTTGAAGCGCA
Cav1sc19.1p1692985	G	A	X	0	X	0	AA	3	GG	2	X	0	GG	2	GG	3	GG	2	0.333333	CTTTCTCTTCATCACGCTTTTTAGCAGCTTCTGCCCTTTGCTGACGTATAAGAGCTAATC[A/G]TTCTGCACACCAAGTCAAAAAAGAAATTAAACATTAATCATTGAAGGAAAGCTTTTCCTA
Cav1sc80.1p18578	C	G	X	0	X	0	X	0	GG	4	CC	1	GG	1	GG	3	X	0	0.5	GTGTGGCAAACATATTTAGAAGGATGTTTATGGAAGTTAGAAGAAGCTAGCAATCTAAAA[C/G]ACTATATAGGCTGACCCTTTAGATGCATGAATATAGCTAGGTTTGGCATTTTGCTTTCCC
Cav1sc68.1p90533	G	A	X	0	X	0	GG	3	AA	1	GG	3	AA	1	AA	1	X	0	0.333333	GTATTTCCCTCAAAAGCTGCTGATCTGTGATGCCAGCCCATGTTGTAGATGGTAAGGACA[A/G]TATAAGCACTGTCAGCACATCCGTGCTAGCTGGGTGCATCCTAATGTTCTTTTTGCTAGA
Cav1sc77.1p170328	G	A	GG	2	GG	1	GG	1	X	0	AA	2	AA	1	X	0	X	0	0.4	GGTACAAGTGATGAGAAAGGCAGAATGAGAGTGAGTGAGAAGTGAAGACGGAGCATTGTA[A/G]TCATAGCGAGGGAGTTTGATTACGCTCGAATGCTGCTCCCACGGCTTCATTTCTTCTTCT
Cav1sc47.1p173767	C	A	AA	4	CC	5	CC	2	CC	6	AA	3	AA	8	CC	2	AA	4	0.666667	TTTGTCATATCATAGATAAACTTAGTTTTTGTATATGAGACTACTTCTTGATAAATTAAT[A/C]TATGAATCATGGACACCTCTTAAAATAGACGTGTCACATGCGTCATGTGTCCAACACCTG
Cav1sc293.1p311142	T	A	X	0	TT	3	TT	1	TT	4	AA	2	TT	4	TT	3	TT	8	0.2	CTGTTTGCTTTCTTCTGTTCTAACTAGACCTCTGGCGATATATTGGTCTCGCTTCTCTTT[A/T]AATTTTTTGTACACAATTTGTCCTGAAAAGTTAACCAACAAATCAAATTGAGAGTTCTCA
Cav1sc22.1p1303859	T	C	TT	1	TT	2	CC	1	CC	1	TT	1	X	0	CC	2	X	0	0.25	CTCCGATTCAGTTTCCGATCGAATGAAGGAATCCGAATTGCGTGCCATTTACCTCTTACG[T/C]CAACAACAACTATCTCTTTTAACCGTTTTCAACCGCAATTCCCAATCCAACACTTCGGAT
Cav1sc50.1p440966	G	T	GG	5	GG	2	GG	7	TT	6	GG	6	GG	1	TT	4	TT	3	0.166667	TTATAGGACTAATTAATTAATAATTATTCTCATGTTTGTGTTTGATCAGGGTTCTGATGG[T/G]CAAATTGGACTCTTTTGGGGTATTGCATCTGATGGTTCAGTGGTTATTTCTGAAAACTTG
Cav1sc19.1p1676961	A	G	X	0	X	0	AA	1	GG	3	AA	18	X	0	X	0	GG	3	0.333333	GATCTCGGGATGATGTATCGGCTGTGAAGAAATCTGGATGTTGCTCTGCTTGAGTTTACA[A/G]TAAAAGTTTCTGTATTTTTACTGTAAACCTCTATGCCTTGTTTATATCGATGTAGAGATC
Cav1sc343.1p215311	T	G	GG	1	TT	2	X	0	X	0	GG	1	X	0	GG	1	X	0	0.666667	CGATAGATCAAAGGTTAAACCCTAACCAGGATCACACTGCTGGTAAAACTCATCAACATC[T/G]GCAAAAAAAAAAAACAATTAAAAAAAAACAAAAAAAAAAATATAAAAAAATTGAGAATTC
Cav1sc117.1p496999	G	T	GG	20	GG	26	TT	58	GG	35	GG	52	GG	18	TT	10	GG	21	0.166667	ATTGTCACCACTCACATAAGGCTTGCATGAATTAAGCCCTGATTTTGTCATGTGACAATA[T/G]GACTGACCATTAACCAACAACATTGCATTGGCAATGGCCAACAACATTATCCCCACAATC
Cav1sc168.1p112165	G	A	X	0	X	0	X	0	GG	1	GG	1	X	0	GG	8	AA	6	0.5	AAACAGATATTCGTGGAAATATTGTGGAACCGATAGACCGATGAAGAGAGAAAAGCCGAC[A/G]ATGAACATTGATCTGAAGCTGTTTAGATTGCAGAACTGGAGAAAACCAAGGCCAGCTGAT
Cav1sc20.1p1330067	G	A	GG	1	GG	1	AA	2	AA	1	AA	1	GG	6	X	0	GG	1	0.333333	ACAGTATCAGTTCACATAACCATTTTCAAATAACCAAACGGTCGACAGTGTCAGTTCACA[A/G]AACCATTTGTCCGATTTTTAAAACATTGTTTCACATGATAGAACATGCATTGGGATTATC
Cav1sc73.1p685787	C	T	CC	1	CC	1	X	0	CC	3	TT	2	X	0	CC	3	X	0	0.333333	TCGATGTTCACAACTCTTTTTGTTACTATATGCAGGTAAGCCTTGTTAAAATTGTGCCTA[T/C]GTTTCCTCGAACAGCTTCCAACAAATTACTGAGGAGAGTTCTGAGAGATCAAATGAAACA
Cav1sc77.1p170413	G	C	GG	2	GG	1	GG	1	X	0	CC	2	CC	1	X	0	X	0	0.4	CTCGAATGCTGCTCCCACGGCTTCATTTCTTCTTCTTCTTCCTTTATTCTTGCCGTGTCT[C/G]TACCCTCCATTTTTATTCTCTCCAGATACCACTTTTCTCGAATCGATTTCACCCCTCTTC
Cav1sc57.1p1001702	A	G	GG	3	X	0	AA	1	GG	1	GG	3	X	0	GG	2	X	0	0.666667	CAATTAACTAACCTCAGCAACTTTAGCCTGAAGATCTGGAGTAAGATGGTCTTCTAAGGT[A/G]ATTATAACTGGATATTCCGATGCGACGAAGGCATGTTCCCGAATAGACCTCAAACATCTA
Cav1sc245.1p169840	G	T	X	0	X	0	GG	6	X	0	GG	6	TT	10	GG	1	TT	3	0.5	GAAGAAGAAAAAGTTGAAACAAATGAATCAGTGGATGATGAATCCACCAAACCTATAAAG[T/G]CAGTTGAGAAATGTTCTTCTTACAAAGAAGAAAGCAATTTCCTTTCTGATCTCAAAGAGT
Cav1sc59.1p267687	G	A	GG	10	GG	10	AA	27	GG	29	GG	10	AA	17	GG	9	GG	14	0.333333	TGATAAAATCATCAATATGCAGACATGCTAGTTTCATCCGAATCAAACTCTTTATCATTC[A/G]TGAGATTCATGTCACAAATTCACAATTTTTGTTTCTACATAACTAGGTTGCTTTTGATCG
Cav1sc3.1p1297039	G	A	X	0	X	0	GG	2	X	0	GG	3	AA	1	AA	1	X	0	0.333333	TCCACCACTACTGCCATCACATTTATTATCACCATGTTCTTTATCTGAATCTGAATCTTC[A/G]CCATCACCTACAACATCATCTATACAACCTTGATCACCACTACCACTGTCACCATCTGGT
Cav1sc277.1p342230	T	C	TT	1	TT	4	CC	1	CC	3	TT	2	CC	6	CC	1	TT	1	0.333333	TTGTTGCCATAAAGCTTTTGTGTCTTCTCTTTAATTGATGATCTGTCTTGGATAGTGTTA[T/C]TTGCTTTAGATATTCTGATTTTCAGTTCTGGAAGGGTCGCAATCTTGTCTTTATCATAAT
Cav1sc316.1p226665	A	C	X	0	CC	1	AA	1	CC	1	AA	1	CC	1	CC	1	CC	1	0.6	GAAAAAAAAATGGTTTTTCAATATGATATGCCTGATACAGCCCAATATGTATACTAAAAT[A/C]AAAAGAGATTCCTACATCATGCATATGATTTCATCTCTTAATTAAGAGGAGTCATGGAAA
Cav1sc118.1p603785	C	T	CC	2	CC	5	CC	3	X	0	TT	2	CC	3	TT	2	X	0	0.2	AATGCAAACTAAATGTAGTTGGGTCTTTACATTGAATGACAAAATAAACCTGTCTACAAC[T/C]GAACTAAAGAATTACTACTTCCATTTAATCTAAATTTCTAGCCTAATACCACTCTTGGTT
Cav1sc38.1p673964	G	A	GG	1	X	0	X	0	AA	5	AA	4	AA	2	AA	4	GG	3	0.5	AATGGGGTTGAATTGGGTTTTTTGTTGTTGGTTATTATAATTAGAAGCTTCTAGAAGATT[A/G]TTATTTTTAGGGTTAAAAGAAAGGATTTGATTGGTTTGTTGGATTGATGAAGAGACATCA
Cav1sc69.1p13708	A	C	AA	2	X	0	X	0	AA	1	X	0	X	0	AA	1	CC	1	0.5	TCTTGACAAATGATCATGCAATAAAATTGAATTCTTGCTAAAAAACTATTGATTACTTTT[A/C]TTGTTAACTCCAAAATGTCTCAACCCACTTCAATTTTACATGACTTACAACTTAAGAAAA
Cav1sc364.1p171965	T	C	X	0	TT	1	TT	2	TT	5	CC	2	X	0	TT	1	X	0	0.333333	CTGAATAGCTGACAAATATGGAACATAATATTGGACTACAGATTCCCTTTGATCAAGTAG[T/C]AAAGGGACTCCAGCACCATATGCACTCCACTCCTTGAATGATTCCCATAGATCATTCAGA
Cav1sc115.1p72138	G	A	GG	3	GG	10	GG	1	GG	3	AA	3	GG	2	GG	3	X	0	0.2	GAGGTTGTATCCAAGTGTCAGTTCTGCATATGAACTTTCTATACGTGACAAGAAACAGTA[A/G]GGAACATCTTTTCCTAAGAAAACTTTTGCATTTGATTTTAACATGCTTTTTACATCATCC
Cav1sc578.1p275123	T	C	X	0	TT	3	X	0	X	0	CC	1	CC	4	TT	1	CC	1	0.75	GTTATCTCACTCATGATTGCTAGTTATACTAAAACTTGATTTGACTCTTGTCCGCATGCA[T/C]ATATTGAAATGATCTAGGCATTTGTTTCTTGTTAAGATACTAGCCAAATAAGCTTACCTT
Cav1sc58.1p214669	C	T	CC	1	CC	1	X	0	X	0	TT	1	X	0	CC	1	X	0	0.333333	CCTCTCAATAGTTGTTATCATCTCCTGCGCCTGTCGGGCAGCCCATCTGCTCAAAATCCG[T/C]GAATGGCGCCTCCGTGCTGCTGATGACTCCGCTAAATCATCCCCTTCAAGATCAGACCTC
Cav1sc50.1p261655	G	C	CC	19	GG	8	CC	12	CC	7	CC	21	GG	11	CC	21	GG	12	0.5	ATTGAAAATCCATTTCATTGAACATAGGATATGAGATATACATAGAAATAAGCATTGCTA[C/G]TACATACATTTGTTGATAGCCAAACCTCAAATAGGGGTCAATATCACTACCATCTAGAAG
Cav1sc50.1p166569	A	G	GG	2	AA	6	GG	3	AA	1	GG	4	AA	3	GG	1	AA	6	0.5	TTGTAGCTCCAACTTAAGCAGACCCATCAACATGTACAGTGACCACAAAACTAGTTGTTC[A/G]AATTTGTTAATAACCATTGACAATAGAGTACAACCCCATTTATCTCTAAACTAATGATTT
Cav1sc189.1p546471	A	G	AA	3	AA	3	AA	1	GG	4	GG	17	AA	2	AA	1	GG	1	0.333333	TAGTTTCTTTTTTATGGAAAAAGACTTGAGAATTACAATACTTACATCGAACGACAATTC[A/G]ATCATGATGAGTGGATCCAGCAATCCCGTTCCATTTGAAATAATAAAAAGATGAAGCCAT
Cav1sc25.1p1947783	C	G	CC	6	CC	12	CC	9	CC	11	GG	6	GG	4	CC	7	GG	8	0.5	ATGCCTTCAGTCATGAGCTGATTTTTTGGATAGTTAGCCAACCCTATTTAGTGGCATAAA[C/G]CTTGTTGTTGTTTGGCATATCACATACTATAGAGGGCATACTGGAACAAAGTCTAGTAGT
Cav1sc58.1p681117	A	C	AA	2	AA	2	AA	6	AA	1	CC	3	CC	2	CC	5	CC	3	0.5	CTTAAATTTAAAGGATATACCATATGAAAACATAGAGGAAGATCGCTTCAATAAGAGTCC[A/C]CAACTTCTTCAATATAACCCAGTACACAAGAAGACTCCGGTGCTAGTTCATGATGGAAAA
Cav1sc38.1p665443	G	T	X	0	GG	2	TT	3	GG	2	TT	1	GG	4	X	0	X	0	0.5	ACTTATCTCTAAATTTTGTAAGTGTCTTGCTCGATCTAGAACTAGAATGGAAGCAGTACG[T/G]AAGACCTAGTTTGACTGACAATGCTGATATTATTAGATTATATACTTTTCATGGTCTCTC
Cav1sc360.1p154810	T	C	X	0	TT	3	X	0	X	0	CC	3	TT	1	CC	4	TT	2	0.25	TTCATGACACTCGTAACCATCTCATTGGAACGTGACCACAATGACATCATCGTCACGTGA[T/C]AAAGAAGTTAGTTTTTTTTTAGGAACACGTGTCATAACTGCCTCGAAGCGTATAGCATAA
Cav1sc129.1p312492	G	A	GG	1	GG	1	X	0	GG	1	AA	1	AA	1	X	0	X	0	0.5	GTATTGTTGGATAGATTTGTCAAGACCACATATCAATTCAGGAAGTAAAATCGTGTGCAT[A/G]GATATGGGCAACAGGAAGAAAGCTTCCAAAGTGTCATCGACGAAACGTAGAACTTGAACT
Cav1sc22.1p1138037	T	C	TT	1	TT	2	CC	2	TT	8	TT	1	CC	4	CC	5	TT	1	0.333333	TCAATCACGAAACTCATCCATGAACTTTTCATGAAACTCTGTCAAGCGAGTGACAATGGC[T/C]GGAATCTTATCTTCTTGAGGCAAAATTGTGCACCTAAAATGCCATGTGCCAGGAACCTTG
Cav1sc13.1p792978	G	A	AA	4	X	0	GG	1	X	0	GG	3	AA	3	GG	1	AA	2	0.6	GGTAAACATTTTAAACCTATAAGGCGAATTCTCGATTCGATCCCCCATGAGAAGCTCGCC[A/G]AGATTCTCGGCACTGTCCTTAACACCACCTTGAGGCTTACAAAAGGGTAAACTATAATAA
Cav1sc375.1p194872	T	C	X	0	TT	1	X	0	CC	2	X	0	CC	1	X	0	CC	1	0.666667	ATCAACTTTGGTTGACTATACATTTGCTAAGTACCTTTGCTATATGTTGTCTTAAAAATA[T/C]GTTTATGATTAATTTAGTTTATTTTTTTCAGTTAAGCAAAGTGTCTTTTCATTAGTCAAT
Cav1sc398.1p279253	A	G	GG	106	AA	73	AA	151	GG	97	GG	111	AA	115	GG	202	AA	131	0.333333	TCCTGCAGTTTGGGAGATCAGTGGACACATGGTATTGAAGAGGAAAAAGGATTTTGATGA[A/G]GCATCTGAAGGCAATGCATGGAAGCTTCTTGCAGAAGTCTCACTCTCTGAAGAAAGGTTT
Cav1sc50.1p523169	T	A	TT	1	X	0	TT	3	X	0	TT	12	TT	1	AA	2	AA	3	0.2	GCATATACAACACACCTCGATCACTCCTCATCAAAACATAATCATGGAAAATCGCAAGCA[A/T]GAATCCGGCGGCGGATGCGTGGCCGTTGACGGCGGCGATAGTCGGCATAGGAAGCGATAA
Cav1sc24.1p616806	C	T	CC	7	CC	5	CC	6	CC	5	TT	2	CC	2	CC	3	TT	4	0.333333	ACAAAATATTACAGTAATTATTTTCACAAAACAAAACAAAAAATATTACAATCAGATTAG[T/C]AACTGTATTTTTCATTCCATTTCTGTGCACCGGTGATGTCACGGCATTAATAGGTGGGCA
Cav1sc43.1p451602	C	A	X	0	CC	2	AA	3	X	0	X	0	X	0	CC	1	CC	1	0.333333	TCGGCTCGGCTTCAGCTTCCAATTGAAGTTGACGAGTTGGATGATTATAAAAAGTTGCGG[A/C]TGCTTTGGCGGCGGCGGCTTGGATGTCCTTAGGAGAAGTACTAGCTGGACGCGGCAACAT
Cav1sc689.1p205759	T	C	TT	1	TT	6	X	0	TT	2	X	0	TT	2	TT	5	CC	1	0.25	TATCATTTACGTGAATGCCATAAAACATGAACTTACTGTGAATTGGTCAGGACGGCGTCT[T/C]TCAGATGCAAGAAAAGACAATCTCATTGCTGCAACTATCTGATACTCTCTTTTCAAGATA
Cav1sc73.1p737667	G	T	X	0	GG	1	TT	4	TT	1	TT	1	TT	1	X	0	X	0	0.75	TGGGTCGAATCGCAATGTCATCTGCGAATCCTATTCGCAGGAAACTGATACATGGACTCC[T/G]ATAAGTAATGGAATGGTGAATGGATGGCGTAACCCTAGTATCTCATTGAACGGTCAACTA
Cav1sc35.1p392202	C	A	CC	124	CC	219	CC	119	CC	147	AA	112	CC	129	CC	124	CC	107	0.166667	TCAGTGTGATCTCTATTGATAATGTCTGATGATTTTTTATTAATTTGCAGAGGATGTGAC[A/C]CCAATTCCATCCGACAGCACTCGTAGAAAGAGTGGTAGAAGGGGTAGAAGGCTCTGAGTT
Cav1sc58.1p681840	A	T	X	0	AA	2	AA	5	AA	8	TT	6	TT	2	TT	9	TT	3	0.6	TTTTGAAGCCTCTTTTTGAAAAAATCTTGGCATCTTCTTGAGTAATATATAAGCATTTGT[A/T]TCTTCATGAGTCATGTGTATTTCTTTATGCTATAGTAGTTGCTTTATGTTTTTGTACTTC
Cav1sc494.1p89011	C	G	CC	1	X	0	CC	1	X	0	X	0	GG	4	GG	1	X	0	0.333333	AAAGGTGGATTGTGGATTCATTGGTCTTGAGTTGTGAGTTTATGGTGTCTGATGTGAAAT[C/G]AATCACAATAGAATTTTGGCTTGAGATCCAAATTGTTTCTGTTACTCCTACCGCACCAAA
Cav1sc251.1p289684	T	C	X	0	TT	1	X	0	CC	1	X	0	CC	2	CC	1	X	0	0.5	TGTATACAAGTTTTTTAGTTAACTCTGTAACTTATTGAGATTTGTGTAAAAACACATGGC[T/C]CTTGCTTAAACCAAGGGAAGTGTTTCCGCATGGTAGGAGAAACCTACTTTCATTACTAGA
Cav1sc286.1p37242	G	A	GG	3	GG	8	AA	17	GG	11	AA	3	AA	8	GG	7	AA	5	0.666667	AGTATGGCATTTGTTTCTTCTGGGGTAAGAGAGGCTTTAGTAGCCTTAGCTTTACTGACA[A/G]CAGGTACCTGAGTGAACCATCAGGTCAGAAGGTAGAGATTGCAACTTAATTAGACTGTAT
Cav1sc68.1p649817	A	G	AA	1	X	0	GG	1	AA	3	X	0	X	0	AA	1	X	0	0.5	TCTCTTCTTCCCATGCCTACGATTATTTTTCTTCCTATTCTGGTGTTTCCCATCACTAGA[A/G]GAACTTGAATCAGAATACGATGAATCTGAGTCAGAATCTGATTCAGAATCTGAGGAATAA
Cav1sc12.1p638425	G	T	GG	1	X	0	X	0	GG	1	GG	2	TT	2	GG	1	X	0	0.333333	TACCTTCCCAACGCTTTTGCCTGAATGGAGATACTCAACAGCATCAGCAACAGAATGAAG[T/G]CCTATAAATCTCTTTGGATCCACAGCAACCTGTGTTAACAAACGAGAAATCGTAAGCAAA
Cav1sc286.1p206324	C	T	CC	3	X	0	TT	1	CC	2	TT	5	TT	4	CC	1	TT	1	0.8	GCACTCCTTGTTTTCTACCATAGCATTGCTGGTGGCTACTCCTGGCCTATCTGAAACATT[T/C]GGAGTGGAAATTTGGCAAGGTTCCAATATCCTTCCATTTTCCGCGAACGGATGAGAGGAG
Cav1sc112.1p95117	C	T	TT	1	CC	1	CC	5	TT	3	TT	3	CC	2	TT	1	TT	2	0.5	AAGTAAAAATATGTAATTTTCTGTAAGAAAATGCAGATAGTCCTTGTATGTTTATATCAC[T/C]ATATTTGAGAGCTGCTGCATAGTAGTACTGATAGTGGCTCTAGGTTGGCTTTCAAATCTA
Cav1sc20.1p1369405	G	A	X	0	GG	2	AA	2	GG	1	GG	1	X	0	X	0	X	0	0.333333	TGGTGCCTTTAAACCTTCACCAGGTGTGCTTCAGCCACTGAGGAATTGAGGTCTTCTCGA[A/G]ACTGTGATCGCCTACTCTGCAGACGCATCTGACTTCGATGGGGGGACCAGAAGGTACCCC
Cav1sc168.1p459180	G	A	GG	21	GG	27	GG	5	GG	10	GG	35	GG	16	GG	59	AA	21	0.166667	AAAGTATTGCATCTTCTTTAAGATTTTATTGGAAAATTGGAAGGCAAAAAGAAAATTAAG[A/G]AATCACTTCGCTAAGGGAGTATGTCTTCACACACTTCAACCCATTATTATATGAGTAAAC
Cav1sc689.1p119698	C	T	CC	27	CC	12	CC	7	CC	11	CC	11	CC	20	CC	23	TT	14	0.166667	CATCGGAGAAAGAAATAGTGAAGTCATAATATTACCTTATTCAGCATTGTGCGTCTGATC[T/C]TGATTAATGAATTCTAGAGCATCTTTCTCGGATATAACATTAACACGACTGACCCTGTTT
Cav1sc24.1p588150	G	A	GG	3	X	0	GG	2	AA	6	AA	7	GG	3	X	0	AA	2	0.4	GAAAACGAAGAAATTGAAGTAGCTGAAAAGATAGAGAAAGATGAGAAGAATGTAAATGGT[A/G]ATGTTTCCAGCAATGATTTGAAAACTCAAGTCATCACTGTGAATAAAAGGAAAAGGAAGA
Cav1sc2.1p3287377	C	T	CC	2	X	0	CC	1	X	0	CC	1	TT	1	X	0	CC	4	0.2	AATTGGAGAGAGAAATGGAAGCTGCGATGGGACTGATGCGGAGGATTCCGCCGAAGCACA[T/C]AGAAACAGCTCTCTCCGCCCTTCTCAGTCTTATGCCTCACANNNNNNNNNNNNNNNNNNN
Cav1sc50.1p627678	T	C	TT	14	TT	13	TT	16	TT	8	TT	5	TT	16	TT	20	CC	16	0.166667	ATGTCTTTTTGTGTGAATGCAGGTCTTGTTTATCGGAGAGTTAATTAACGGCTGTTGGTT[T/C]GGAAACAGAACTGCAACTCTGAATCATTTATACTTCTCCACTGCTATTTGTCGTCCAAAA
Cav1sc22.1p864529	T	C	X	0	TT	2	CC	1	TT	2	TT	5	CC	7	CC	2	TT	2	0.4	TGAGATTCAACATGCACAAGAGTAGAACTCAACAAGCTCATCCATGGACCCCAATTGTGT[T/C]TCAATTTCATCACTCTCAAGCATCCACAACAAATGTTCAAACAAAACAACCTCACAAGAA
Cav1sc86.1p106980	T	C	TT	2	X	0	CC	1	TT	1	X	0	TT	2	X	0	X	0	0.333333	ATTAGCATCTGATGCAGAGAACACCATTTACCAACCTTCAGTAGAATCTCAGGCTATGAC[T/C]TCTACCAGTGAAAAGCTGAAAGAGAAAGAGCTTAGCATTGAAGGAGGTGCCATTAGCATA
Cav1sc2.1p2905253	T	C	TT	4	TT	3	TT	8	TT	6	CC	6	TT	9	TT	16	CC	4	0.333333	CATAGTCACCACCAGAAAATTGATCATTGGAATAGGATGATGTTTTGTTGTAATCAGAAT[T/C]AGTGTCTATAGGATTGTCATCTTCATTTTTTTTGTGATGGAAGAGACCATGGTGATGTTT
Cav1sc189.1p636593	A	T	AA	43	AA	11	AA	34	TT	9	TT	12	AA	34	TT	13	TT	14	0.333333	CCTATGCACAAGATTATATGTAGAAAAAAATTAAAAATAACAATTACAATTAGTTTCTTC[A/T]AACTCTAAAATCTTGCATTCTCAAAGCCGTGTAAATCACTAACTCTATTCATAGACTTTC
Cav1sc50.1p958936	A	C	AA	3	X	0	X	0	X	0	AA	2	CC	3	CC	2	CC	1	0.5	TAGAAGCAAAAGTGATGTATGATGTGTGTAAGCTTCATCCACTTATTGATGAGTTCATAC[A/C]AACGCTTGAAGGAGAAAATGGAATATGTTACACACACCCAGAAAAGTTACCAGGTTTTTC
Cav1sc10.1p569210	A	C	X	0	AA	3	X	0	AA	1	CC	1	AA	2	AA	1	AA	1	0.25	TCTTTGATTTATCGTTGAAAGATAAAAATAAACTGTTCAACAATTACCAAATGGTAAAAC[A/C]AAACAAATGAAAGAATTAACTGTCATGAAACTCCACCTTCACCAACTTCCCTCTTCTAAC
Cav1sc2.1p1194562	T	C	TT	2	X	0	TT	2	TT	1	X	0	TT	2	TT	1	CC	3	0.25	GATAATTTGAAATCCGTTAAAGCATTTTACAACTCATTTTTCAACTACTGCATATGAATT[T/C]TCAATCGGCACTGTGATAGCCGGACAGAAAATAATTTACAGTTAAAATAACAGTAATGAA
Cav1sc145.1p316627	T	C	X	0	TT	1	X	0	CC	1	X	0	X	0	TT	1	CC	1	0.5	TGAATACGTAACAGGTACAAAATCGTGAGGGTCAACGCCTAGAGCATCTTGTGCTTCTTC[T/C]AACTTCTCCTCAAAAGACTCGACACTTCCAATGTTGAAAAAATACTTATATTGGCCACCA
Cav1sc36.1p1491910	C	T	CC	2	CC	6	CC	7	TT	1	TT	8	CC	4	TT	7	CC	11	0.166667	AAACAAGAATAAAAAGAGTAAAGTACTAACAAGTTGTTGATGATAATCTTTGTGTAGAAA[T/C]TGGGTGAAATGGACGAATTGAAAATGGGTCCAGTAAATGTTTTCTTCCCACGATCTGCAA
Cav1sc253.1p35210	A	T	X	0	AA	1	X	0	AA	1	TT	1	AA	1	X	0	AA	2	0.25	TCATACCCTTCGATTATTTGGGGAATTATCATTAGCTGATGGCTTAGTGTTAACCAAAAA[A/T]TTGGCAGGTGTGAGAAGATTAAAGCCCTGAGGACGATGATCATGATTAGGAGAATAAGAT
Cav1sc32.1p1304831	C	T	CC	2	CC	3	TT	2	CC	1	CC	1	CC	1	CC	3	CC	6	0.166667	TCAGATATGGATCAGTTTCTCTCGTTACCGAACTGCCAAAGGCAATAATAGAATTGTTGA[T/C]AAAGGAATTGAATTTGATCAAGTTGATAGAGAAAGAGATTGGTTAGTTATATAAATTTAT
Cav1sc19.1p1605506	C	A	CC	1	CC	1	CC	1	AA	1	CC	1	AA	3	X	0	X	0	0.2	TGATATACATAATATATTGCCCACAATTTATTTCGTATGTCACACATACACATGCACTTA[A/C]AATATTACTTTCTTTTGTAAGAAAAAGAAGAAAAGAAAAAAAAATGGTTAAGTTTGGGAG
Cav1sc2.1p136498	A	T	AA	3	AA	2	AA	3	TT	2	X	0	AA	1	TT	2	TT	4	0.2	GTCCGAATCAGGTGGCCTGCTCTTGCTATTTGTAGAAGACAAGTTGGGGTTTTCTAACAT[A/T]ATTAAGCATGATTAAAAGGTTTCCAAGTAGTAGGAATCAAAGATCCAAAGGCATCAAGGT
Cav1sc58.1p356322	A	G	AA	7	AA	5	AA	1	AA	7	GG	4	GG	4	AA	7	GG	3	0.5	TTGTTCAAAGGCTAGAGGAAACAATTCTGCAAAGTCTAGGCAATAGCCAATATGCACCTG[A/G]TTCGTAGACTTCATGAAATTGACTAAGATTATATGATCATTTAGACTTCTTTCCTTGTTT
Cav1sc26.1p1130535	A	G	AA	17	AA	13	AA	31	GG	55	AA	29	AA	14	GG	27	GG	27	0.166667	GGTATACTAGTTTAACATCATCCTTCCTGGTTGCAGATATTTGAAGTATTTGACAAAGAA[A/G]TACTTGAAGAAGCACAATGTTAGAGATTGGCTCAGAGTGATTGCTTCAAACAAAGATAGA
Cav1sc84.1p920490	G	C	GG	29	GG	30	GG	21	GG	60	GG	45	CC	51	GG	32	GG	42	0.166667	GTTCAGACTTGAGGTTTTCAAGGCCTTGTTGCTCGAAATCTGAGAGAGGACCTAAGCCAA[C/G]AATTTCCTCCACACCATTCTTCCCAATCCTCACCTGTAAAATATTTCAATATTTTTGTTA
Cav1sc9.1p1545142	A	G	AA	2	X	0	AA	1	AA	1	X	0	GG	2	X	0	AA	1	0.25	AGATCCTTGTAATTCTGCGTACATACTATTTTGTTTTCTATGGGGGCGGGTGGTTTTTGA[A/G]AACAGATTCTTATCCAGTAATAAATCTTTGTGGCTTCCTTGTTGCCCCTGTTTCTAGGTG
Cav1sc445.1p114627	G	T	TT	1	X	0	GG	4	GG	1	X	0	GG	3	X	0	GG	2	0.25	GGATCCGTTTTTAAAGAAGTTTTTTCCGGCGGTATACAGAAAGAAAAACGATGACAAAAC[T/G]ACAAACCAATACTGTCAATACGACAGTCAAACACTGACAATGTTTACGTCGTCGCTTTAC
Cav1sc112.1p447469	A	T	X	0	AA	1	AA	2	AA	1	TT	2	X	0	TT	3	TT	3	0.5	CTTTGTCTATAGTTAGCTAAAACTTTGAACTGACCCAGGACAGGACAATGCTGAGACAGC[A/T]GAGTTGAAGCATCATCTAACATGTCCTAAGATTTCATTATTTGTTGCCCCATCTGAATGA
Cav1sc42.1p506100	C	G	CC	3	CC	3	X	0	CC	4	CC	3	GG	4	X	0	CC	2	0.2	AATTACTATATTTTACTAACTAAAATACATAACCAAAAAATGGGCCGAGTTAGGTCAGCC[C/G]CTAATTACAATAAATTCAATTCGGACCGGGAAATTCATTCACCATCCCATGAAATAAGTT
Cav1sc40.1p624878	C	T	X	0	CC	11	CC	6	CC	1	TT	2	CC	6	CC	2	CC	5	0.2	GCTAGTGTCCAAGCTGCTGTGTACGGAAGCGATGACTGTGTGCTTGACCCAAGCTTGTTC[T/C]GTGAAGTGGTAGATTATAAAGTTGCTGAACATCAACAGAGAATAAAATTGGCAGCTGGTG
Cav1sc38.1p339421	A	C	AA	8	AA	1	AA	3	X	0	AA	4	CC	2	AA	3	AA	1	0.166667	GTTAATTGTACCTTTATAAACCAACAAACCAATCTCCATTGAGCTTTTAGGGTTTTACAT[A/C]CACAGAGAGCAGAGCACGATTTCTCTCGGCGGCGGCGACATTTTCTTCAACTGAGGTACG
Cav1sc286.1p227452	T	C	TT	3	TT	14	CC	3	CC	13	CC	5	CC	6	CC	8	CC	10	0.666667	TTCTTCAATTGCCTTGTTATCAACCAAGCCCTTGTTGAAATCCTTCAGAAGTTTTCCATG[T/C]TCCTTCTGGATATCTAGTGTGAGAGTCACGGCACGGTGAAGGAATTCTCCAATCTTCTCA
Cav1sc287.1p524568	G	T	X	0	X	0	TT	2	X	0	GG	1	TT	1	X	0	TT	2	0.75	TTGTGTTTTTCTTGGTTCTAAAGTTATCTTGAAAAATAAACGTTATTTGAAATTTTATTA[T/G]GCAAGGCCAAGGAACAAGAACAAGGGTACAGGACCACCAAAGATTTATACTCCACCGGAT
Cav1sc2.1p3387253	C	T	CC	1	CC	5	CC	6	X	0	X	0	CC	2	X	0	TT	3	0.2	CTGTCAAGAATTGCGGGAAGCTCACCTTTATTATTATGCTCATAACAATAAACAACTTAC[T/C]ATACAAGTGAAACAATTGCCGCCAGGAATTCTTTTGGCTGGGGAGGCTGAACGGAAAATT
Cav1sc50.1p157343	T	C	CC	18	TT	14	CC	28	TT	13	CC	19	TT	10	CC	18	TT	11	0.5	CTATATAGATCATATAAAGTTTCTAGAGGTAATACCTTGACCACCAGTTTCTTCCTTTAC[T/C]CTTGCAACAAAGTCCTCGGTTTTGTAATTGATACCAACATCAGCTCCAATACTCTTGCAA
Cav1sc18.1p828594	A	C	CC	4	X	0	X	0	AA	1	AA	2	X	0	X	0	AA	1	0.333333	CAATATAACTACAGGCTACAAGAAAGACCCCTTTAAAATTAAAACCCCATTAAAGTAAAC[A/C]AAAAAGAAAGGCCTCTAAAGCCAAGTCAGGCCTGTAGGTGTCCAATCTTCTCCAAATAGG
Cav1sc152.1p79343	T	C	TT	3	X	0	CC	13	TT	1	X	0	CC	3	TT	2	TT	6	0.5	CAAAGAAGGCTGCCCGTGGCGTGTTCATGTAGCAAAATGTCCTGGTGTTCCGACTTTTAC[T/C]ATAAGAACTCTACAAGCAGACCACACTTGTGAGGGAGTTTGCAACCTTCACCATCAGCAG
Cav1sc70.1p703325	G	A	GG	2	GG	2	AA	3	GG	2	GG	1	X	0	GG	2	GG	1	0.2	CATACTGTCACAAAGATCATAAAACCTATTTTGATTTATCTTCTTTCGTAATATGCCAGA[A/G]AACTTGTAGACAAAAATGTTGATGTTTTTTTTTAGTCACAAAATGTTACTGTTATTTCTA
Cav1sc22.1p864685	T	C	X	0	X	0	CC	1	X	0	TT	4	CC	7	TT	2	X	0	0.666667	CACTAGCTCTTGAAAAACAGGGTGTTGAATAACATCGGAGTTCACGAGGTATCGCCGCCT[T/C]GACTTTCCAACATAAACAGCATGAAGTTCTTGTTCTTGGTGCTTGGTGGAGGCAGAGAGA
Cav1sc271.1p216117	G	T	GG	1	TT	1	GG	2	GG	1	X	0	GG	2	X	0	GG	2	0.2	GTGTGCTTTGCTGCCTAAGGAATCCTCCACTTTTGCCCAAAGAACGTATACATGCCTGGA[T/G]ATTTTTCTGAAATGCCTCAACTCTCGAATCATCATTAGTGAATGGCACATATGAGAACAA
Cav1sc53.1p790978	T	G	TT	1	TT	1	X	0	X	0	X	0	X	0	TT	1	GG	2	0.333333	TTAAATCATTTTCTTTAGCTTTTTTGATACTTTGACGCCTATTATCCCAACCATTGTTAT[T/G]ATTATTAATGCTTGATGGTCTCCTCATGGGACTCATAGGCTTAGTAATAGTCTCATGTTG
Cav1sc480.1p108172	C	T	CC	1	X	0	TT	2	X	0	X	0	TT	1	X	0	CC	3	0.5	CGAGAACAATTTCAGATAGTGAAATAAAACGCGGGGTAATTTCAGAAAGAGAAAATGGAG[T/C]GCGAGGTAAAAGAAAAACATGTTTCTCTTCAAATTGAGGTGGCGGTTGTAGGAAAGTGTC
Cav1sc24.1p782357	T	C	TT	2	TT	12	TT	5	TT	12	CC	11	TT	16	TT	14	CC	5	0.333333	TGTCTTTCGAGGACGCTCTCCTGGTTGCTCATCTTCCTTATCCTCAGTTTCAATTGGTTC[T/C]CCTTCTCCAGTCATGTCATCATTTTTGTTCTCGAGATCCTCCTCCTCTGCACCTTCCTTC
Cav1sc78.1p745554	T	C	CC	1	X	0	TT	1	X	0	X	0	TT	2	TT	1	X	0	0.333333	CCTGTAGAAGTTCCTCAACAGAAGATGATCTGCTCAACTTCACACCCCAAAGCCTCCTAA[T/C]ATCTTCTGACCAAATTGATTGCAATGCTTCAGGTGGAACAGATACCTATAAATCAGAATA
Cav1sc58.1p704152	G	T	X	0	GG	2	GG	2	X	0	TT	3	X	0	TT	2	X	0	0.333333	AAAGGCTGCAACCACTGATGATAAGGTGATTTTTGAAATGTTCAAGCATACTGACGAAGA[T/G]GGAAAAAGCGACTTTGTTATTCCATTCGATGTTGATGAATTAGAACATTCAGTGACAGAT
Cav1sc4.1p2128818	C	A	X	0	CC	1	CC	2	X	0	AA	3	X	0	CC	1	X	0	0.333333	GTTATAGTTTTTGATTGGTTCAGGTACATACAATCAACTTGTGCCACGTCAGGCCAAGGA[A/C]TCTATGAAGGACTTGATTGGTTATCCAGTAATATATCTATCAAGACAAGATGAATCAAGA
Cav1sc375.1p82965	A	T	TT	2	AA	1	AA	2	AA	1	X	0	X	0	AA	1	X	0	0.333333	GCCAACACAACTTTAAAAACTATTCTTCCTCTCTCTTTTAGATCTACACAACTAAAAAAC[A/T]AACAAAATGCAAACCCATCTCACACTCATACTCTTCACTCTCTTCCTCTACTTATTTTTC
Cav1sc183.1p154793	T	C	TT	2	TT	2	TT	4	CC	1	CC	5	CC	4	TT	2	X	0	0.4	GGAATTCAGACTGATAAGGTAACTCCAAATACTTTTTTCCCAGATTTTCATTTTGTTGTG[T/C]CTGATTCCTAACAATTGATGCAAAACCTTCAAATAGTGATGCATAAGCCTCTTTGAGAAT
Cav1sc32.1p385902	G	C	X	0	X	0	GG	2	GG	1	GG	1	X	0	GG	1	CC	1	0.333333	ACGCGCTGCTTTGGTTTGTTAAAGAGGACGGTGGCGCGTGGAAGAATTGGAGGGGTTAAA[C/G]AATGACAGTGGTAGATGGGAGATTGGGTGAGTGAGTAAGTAGGAGACAAGAGTGAGGAGG
Cav1sc3.1p1300142	C	A	X	0	CC	1	CC	6	CC	1	AA	3	X	0	CC	4	X	0	0.333333	ACAATATAGGCAAGTGGCTATGAACTGTTGTTGTTAAATGACTTCATACATAGAATAACA[A/C]CTGAGGTAAGTGAAGCAAGAGTGATCAAGACTCCCTGCCTAGAAAGCCAAAACTCATACC
Cav1sc5.1p1030200	A	C	X	0	CC	2	X	0	X	0	CC	2	CC	1	X	0	AA	1	0.75	TTTCCATTTATTTCTTCCAAGATGAGTTATAGTAGATGAACATTATCATGAACACCTTTC[A/C]AAAAAGAAAATACATAATAAAAAACTGAAAGTCACCTCAATCAAGATTTGATGAATACCA
Cav1sc339.1p110921	C	G	GG	1	CC	2	CC	1	CC	3	GG	3	CC	2	CC	3	CC	6	0.333333	CAAAACACAAACAACAACCAACCTGTTTTCCACACTTTCTGGAATCTGAAGCTCCAATTC[C/G]TTGTCAAAAGGCTTAAAGATTAAGTCCAACTTCTCATCATCTACTTTGTCAAGTGATGGA
Cav1sc399.1p187293	T	C	TT	18	TT	39	CC	33	TT	3	TT	20	TT	10	TT	11	TT	10	0.166667	CACGCGCTTCGCAAATTCATACGAATATTCCCCAACCACATCGCAATCCCTCTTGTACTG[T/C]TCTCCAATCATATATTCCGCTACCGAATCCACACAACTCGCCGGAATCTGCTTCCATGCT
Cav1sc159.1p265275	T	G	TT	8	TT	1	TT	14	TT	6	GG	10	TT	2	GG	4	TT	7	0.166667	AACTCAACGAAAATGGAATATACAACAATATTTCATTATTTATTTTTTCAAAACCAGATA[T/G]AGAACTCAGTCTCCCAGTAGGGACTCTTTCACAGAGTCTTACAGTGTTACTCTCCCATAC
Cav1sc13.1p753428	A	T	TT	1	X	0	X	0	TT	1	AA	2	TT	1	X	0	X	0	0.666667	ATAATGTTTGGTTGTTGTTGCTGTAGGGTTTCTTTTGCTTTTCTTTTTTCTCTTTACATA[A/T]AAATGAAAATTTTCTACAAGGAAAATAACATGAGAGCAAAAGAGGTGGGAAAAAACCCTC
Cav1sc22.1p967333	C	A	CC	16	CC	13	AA	18	CC	14	CC	19	AA	18	CC	30	CC	13	0.333333	GAATCATCCTTAAACTCTCTAAAACCAGCCTCGAAATCATCGTCCAACAAAAACGGTTTC[A/C]TCGAACCTTGTTTCCTCAAATTCGGCCACAAGATATCAGCAGTAACACGCCGGGAGCCTC
Cav1sc765.1p82950	A	C	AA	1	AA	1	CC	3	CC	1	X	0	X	0	CC	1	AA	1	0.25	ATAAAAGTCTAGCCTCTCCCAACGTAACAAATCATGGTTCAAATCTCTGCTTAGGCTCAT[A/C]AAAAATGCCATTGATTCACATGAATTAGTGAACTCGTGAACTTTACCCAATGATAGAGAC
Cav1sc36.1p477759	C	A	X	0	X	0	CC	2	AA	3	AA	1	X	0	AA	5	CC	4	0.333333	GCTATTTGGTACAGATTTGTTTCAGGTGAATTTCGTGAAGTAGAATTAGTAAGGAACAAT[A/C]TTTGACATATAAAAAGAATGTCATCCAACCTACTCACCTATATAAACCACCATTTCCCAA
Cav1sc25.1p1672107	A	T	AA	2	AA	4	AA	4	TT	2	AA	13	TT	4	X	0	AA	2	0.166667	TAGCTGCATTTAATTACTACTTGTATGAATCAGAATCAGTTTTTTTTTCTTTCTGTTCTT[A/T]ATTTACTGTATTCAATATTCATCATATATATTAGAAAATTAACAACAGCAACAATTTATT
Cav1sc50.1p479568	C	T	CC	1	X	0	CC	1	X	0	X	0	CC	3	X	0	TT	1	0.25	GACAATGAAACCGCATATCAATCTTTGAAGTTCTTAGAAGATTTATGTGGAAAAATTCCA[T/C]TAGTCCACATTGATGATGTTTGTGAAGCACATATCTTTTGTGCCGAGGTTCCATCTATCA
Cav1sc471.1p131241	C	A	CC	5	CC	4	CC	2	X	0	CC	8	AA	1	AA	2	CC	4	0.166667	AAATCACTCACCTGGTTTAAGAGACATAGAGGTTGAAACAGGTTTACGATTGCCCCTCTC[A/C]GCTTTAATGGAAGCAATGACAGAATCAGCATTCAGCCCCAATCCTTTTCTTCCCACCAGC
Cav1sc135.1p422961	T	G	TT	2	TT	4	TT	1	GG	3	TT	2	GG	1	GG	4	TT	5	0.166667	TTACAAGTTGTTGATAATTTTGGAAAGTAATTACATTAAACTTACTGAATGGTGATGTTG[T/G]TTTCATCTAACAAAATAACATATTCCTCTCACTTTTCTAACCAACACACTTGTCAAATCT
Cav1sc52.1p403638	C	T	CC	8	CC	4	TT	6	CC	1	CC	6	CC	2	CC	3	CC	6	0.166667	TATTTTATCAATGGCCAACATTATGATTCATTTTTATTCATTCACTATGTAAATGGGGGA[T/C]GGTCTCCTTGCTCGCCATTGTAAGTGCTATATCTTTCAACTTTTATGCCTCGATTTGTTC
Cav1sc2.1p3125536	T	C	X	0	TT	12	TT	2	X	0	X	0	CC	1	CC	4	X	0	0.333333	GGTTGTATACCCTGAGATGAGAATGTTGAGCAAAACTGTAGCCCCAACAGCAATACCAGC[T/C]AATTCACCAACCTGCATTGCATACACCAAAATAAAAAGAAATGAATGATATAGTTTGTTA
Cav1sc10.1p849602	G	A	GG	5	GG	4	AA	6	GG	2	GG	4	AA	2	X	0	X	0	0.4	AAATGTAGATGGAAATGGATAATAAATTGAAATTGGAGAATGTGATTTTACCTGTAAAGA[A/G]ATTAGATTGAAGCTTGAGAATAATGTGATGATGTGTAATACGGTTATGCGAATGGGTTTT
Cav1sc480.1p62703	G	A	GG	8	GG	37	AA	7	GG	2	GG	18	AA	12	GG	5	GG	9	0.333333	CCTTCACATATTTTTTTTACCTTAATTGAACAAGGCAAAGAAAGACAAGAACGAGGCACC[A/G]ACCAAAGAGCCAACAACAATTGTCGATGCACCGCTGTTAGGGCCAGGGGCCGGTGCAGGA
Cav1sc41.1p481463	G	A	GG	7	GG	1	GG	6	GG	2	AA	23	GG	2	AA	3	X	0	0.2	TGACTCGGCTTCTCCCTCGGCTTTCTTGATCTGCAGTATCTTTTCTGCTTCGGCTTTGTC[A/G]TTTGCAGCCAACCTCAGTCTTGCAGCTGTTGATAAAATCGCGAAAAAGGGTCAAGATAAA
Cav1sc555.1p72504	G	A	GG	4	X	0	AA	14	GG	5	X	0	X	0	GG	1	X	0	0.5	GTGTTTATCAATTTAAGCATGGAAAAGAGGTAACAGTAGAACAAATGAATTTTCAATACA[A/G]CCAATGATATGTTTCACTATTTATAGATAAAATACCAAAGGCAAGTTACTTATGTATCTA
Cav1sc112.1p571405	A	G	AA	6	AA	2	X	0	X	0	GG	1	X	0	X	0	GG	1	0.5	TCCAAAATTCTCCAATATATATTAGCAAACAAATGAAACAGGAGAATCTTGAAGTGCAAC[A/G]CATAAAAAGATTTCCAAATCTGGTGGAGCAAAAAATGTTAAGGGTGATCTTCTGAGTGAA
Cav1sc410.1p73099	T	C	CC	4	X	0	TT	2	TT	1	TT	1	X	0	X	0	TT	1	0.25	ATGGAAATCTCGCTTCAATGCCATTCAATATGACATAAACTTTTTATTTGTTCTCTAAAA[T/C]CCTCTTTCTCTAAAACGCAAATAAAATCAGAAGGCAGTAAATGTTCATTTGCACAAAATG
Cav1sc10.1p1904745	G	T	GG	3	GG	2	X	0	GG	1	TT	1	X	0	X	0	GG	1	0.25	AGAAAGAGTGATGAGAATTTTACCCAACAATCCATACAATAAGACCAATGATTGAGATAA[T/G]GAGACAGAGAAAGGCAAAGGGAAGACCCAAGAGAAAACCCAACGGCCTGCAATCACCATT
Cav1sc363.1p219600	C	T	CC	1	CC	2	CC	3	X	0	CC	2	TT	4	CC	4	TT	2	0.333333	GCGGCGAATTCATGACATCTCCCACCGCAACATCCGCCGACCCAACTTCCATAAAATGCG[T/C]CGCATGTGGCTGCCACCGTAATTTCCACCGCCGCGAACCAGAAGAACCACCACTTTCCAC
Cav1sc22.1p1110971	G	T	GG	2	GG	1	TT	2	GG	2	GG	3	TT	3	X	0	GG	6	0.333333	CTTTTATTCTCTGAAATACTCAATGGTCTTAGTCAAATTGGAGAGAAAAGATCTAGCGCA[T/G]CCCAAACCAGTAGCGGCCAGAAAACACCTGAATTAAGACGCCAAGTTGCTGAACTGGAGG
Cav1sc69.1p248267	A	G	AA	2	AA	5	AA	3	GG	12	GG	16	AA	8	GG	12	AA	9	0.166667	GATTACTTCTCCAAACTTGAGGAAAAGTTGAGCATCTGAGGTGCTCATGGAAGGACAGTT[A/G]ACTAAATGAGGTGTCTTGAGATTTGCATACTCATCCATGTAGCATGGCAGTTTGGCAGAT
Cav1sc95.1p402621	A	G	AA	5	AA	2	AA	5	AA	3	GG	2	AA	3	AA	2	GG	5	0.333333	TTATGTTATTGAGGAATTAGTATTTGTTGATCATATGTTGAGTTACTCTATTTCCTAATT[A/G]ATTTGCATGTCGTGTGTTCACACTTTTTGAAGGTCAGACGATTGTTTTGTTTGTCAAACA
Cav1sc10.1p924570	G	C	CC	3	GG	1	X	0	GG	4	X	0	GG	9	X	0	GG	3	0.25	TTAAGTGATTACCCAATGAACTTGAGCACATTGCCATCTTCATCTTTGATGGGTGAAATA[C/G]TGAGAAGGTTCCAGAAGGGAGTTCCATCCTTCTTGTAATTCAGTAACCTTCCACAGTAAC
Cav1sc22.1p1327293	A	C	X	0	X	0	X	0	CC	4	AA	2	CC	2	AA	3	X	0	0.5	ATTGATGACAAGAGCGCAGGTGCTGATGAAAATCAGCATCAGCAATGGATCCACCGACAT[A/C]TTTTCTCACTGAATCAATCTTTGATTGAAAAAAATCTTCCTACCCAGAAAACAAAATGAA
Cav1sc360.1p79389	C	A	AA	2	X	0	CC	2	AA	1	AA	1	X	0	X	0	X	0	0.666667	TAGTACAAACACACAGATTCAAAAGGTAAAAGAATTATTCTTCGTTTTTCATGTGGATTC[A/C]ATTTTGTAATAGGTTGTTTGTAATTTTTTTTAAACCATATTTGTTTGTAAAATATTTATC
Cav1sc345.1p171693	C	A	X	0	CC	1	X	0	X	0	X	0	AA	1	CC	2	CC	1	0.333333	CGGTATTTGGCGCACAGAAAAGAAGAGAAAAGAGAAAAAAGAAGAAGACGCAACGAGAAG[A/C]AGAGAGCAAGAGAGTTCGGTAATCTGAAATTGGAAATTGGAAGAGAGAAAGAGAGAGAGA
Cav1sc10.1p738837	T	A	TT	3	X	0	X	0	AA	1	TT	1	AA	1	AA	3	TT	4	0.25	GCATTGAAATGTAGTTTACAATATTGAGTAGCAAGCTATACATGCAGTAAATTTGATACA[A/T]TTTTCACACAAAAATTTATGTTTGAATATTTTTTTATCAGTATAAGTTTTTGTTGTTGTT
Cav1sc13.1p311743	G	A	X	0	GG	4	GG	2	AA	1	AA	2	AA	8	AA	4	AA	8	0.6	TATTTCACGCCCCCCAATGATACTGTGATTAAGATGTTGCTTTGCCTCTGCTGCATCTTC[A/G]CCATATCGATATTTTACAAATCCAAAGCCACGAGGCTCACTACAAAAGCAATTCAACAAA
Cav1sc21.1p1384149	A	T	TT	1	AA	2	AA	1	TT	2	AA	3	TT	3	TT	6	TT	6	0.5	GAATTTATTATTTAAAGTAAAAGCAAGACAAGAGAGTTACTGCTCTAACCTCAAAACTAA[A/T]CATTGATATTGCCTATTGGAAGCACCGTTTATTTATAGATTTCTGTACAAACGTCCCATC
Cav1sc2.1p2055831	A	T	AA	57	AA	17	TT	55	AA	93	AA	64	TT	64	AA	47	AA	72	0.333333	CAAATAAAAGCTAATATCCATCAAAACATTGACTCTAAAACCATAACAAGGGTAAATCAT[A/T]CTTATTTCTTCTTGTCTCCAGCTCCACCAGCCCTGCACATCGAAAATATCATAGTTAGCA
Cav1sc24.1p588263	C	T	CC	4	X	0	CC	3	TT	12	TT	8	CC	3	X	0	TT	2	0.4	AAGGAAGAGGTCTTCTTCACAGGTTAAAGAAAAGATAGAACCGATGAAAGAGGACAATGG[T/C]GTCCGAGCAAAGTCTAGCCCTGCTGATTTGGTGAAGTCTACCGGATTCCGACAAAATGGA
Cav1sc36.1p474648	C	T	X	0	CC	7	CC	3	X	0	TT	3	X	0	CC	3	CC	1	0.25	GCATTTCAATCTTCCAATATGAATCATCCAGAAGCTGCAGTTGAAGTTTTAGATAAAAGT[T/C]GATCGATCCAAATCAAGTGAGCTCCGGAAATTTGTTGTCTTGGAAACCACAAACAGAATA
Cav1sc32.1p636475	G	A	AA	7	GG	28	GG	40	GG	10	GG	25	GG	17	GG	29	GG	24	0.166667	GTTAATTATTCTTATTTGCTGTAGGTATACTCAAGGATATGACAACAATCTTACTTTTCT[A/G]ACCATCAAGGTATGTGTGTGTGTGGATTAGGATTATGGTTTAAATATAGAAGACTAAGTT
Cav1sc10.1p478974	G	C	GG	10	GG	9	GG	10	CC	7	GG	18	CC	29	CC	20	GG	10	0.166667	CTTTCTTATATGTGCAGCTTTCCTGGATTCTAGTCTTCAGTTTAGCGCACTTCTGATTGG[C/G]AGGGAACTTGAAGTGTTGCAAATATCTCCAAACATCTGTGACATTTAAAAGTTTATATTT
Cav1sc205.1p375653	C	T	X	0	X	0	X	0	CC	1	CC	1	TT	2	CC	1	X	0	0.5	AAAATTATAAATAAATAAATAAACATAACAAGAAGAAAGATTAAAAAAACCAACCATTGT[T/C]CATATGCTTAGAACTATAAAATCTTGCATGTGCTAGGACTTTGCTCTTCTCATGCTTACA
Cav1sc183.1p29323	G	A	GG	2	X	0	X	0	GG	1	AA	1	X	0	GG	1	X	0	0.5	AAATGCAAATCATGATTCAGGCTCGAGAGTGTCGGTCGGTACCAAGTCTCCTGCAAATGC[A/G]AATCACGATTCGGGTTCAAGAGGCAGTAGAGAACAATTGCCTAAGGATCAGCTGAACGGA
Cav1sc50.1p863486	C	T	CC	2	X	0	X	0	X	0	CC	3	CC	1	X	0	TT	2	0.25	CAGCAAAAAATTGGGTATTAAAATAGGTAAAAGAGGATTAACATTTGTGCCAAGTGGTTT[T/C]CTAGCAAACCTCTTCCTAACATAAGCCTTTCTTTGTTCCTTTCCCCACTGTGCTTCCTCA
Cav1sc2.1p2617398	C	A	X	0	CC	1	CC	1	AA	10	AA	2	CC	1	CC	2	AA	6	0.4	TTATATGCTGACACTGGTTGATTACACAGGTTATAAAGTTGATGAACTCAGTCCTGAGTC[A/C]ACTCACTTGCGGCTTCAGTTTTCTCGGTCTCCTGGCCCTAGAAGTGGACTTGGACCTCGC
Cav1sc460.1p216510	C	T	CC	3	CC	1	CC	4	CC	4	CC	3	CC	3	CC	5	TT	2	0.166667	ACTTCACCATCAACTTAATCAGCAAAGACAACATCACTATGGTTCAATTACTGATGTTGG[T/C]GATCGATACCAGCATGCTCAAAATCTTCCTCAGCCGTGAGTATGCAGACATATGTTAACT
Cav1sc28.1p1164036	G	C	GG	4	GG	2	GG	6	X	0	GG	1	CC	6	GG	1	GG	7	0.166667	AGAATCGTTTGAAGATTCCTCGGAGAATCTCGGAACCGAAACATTGGGAAAGTTGAGGCG[C/G]GCACAAGAACCATACATTGCCCTGGCTGCTTCATCGTATGCAAGAGCAGCACCAATGGCA
Cav1sc22.1p1110268	C	T	CC	3	CC	3	TT	4	CC	3	CC	3	TT	3	CC	1	CC	7	0.333333	GTTTGGAAAATTTTTAGAGCTCAGTTTCTCAAACCATGCTGCAGCCAGCAGGGTGGCAAG[T/C]TGTGGCCATTCTCTTCACAGAGATTGTCTTCGTTTTTATGGGTAATTATTATAGTCTCCC
Cav1sc9.1p3212993	A	G	AA	1	AA	1	AA	1	GG	4	AA	3	GG	4	GG	2	AA	7	0.166667	ACTCTGCTTCGCCGCCTCCGATACAACGGCAACGATCTGACAGAGGCGATCCGATTTCCC[A/G]ACGAAAATGTAAGGAAGAAACTGAAGGATCGTTTTGAACGCTCCCGTCGATCGAGCAATC
Cav1sc22.1p999389	C	T	CC	1	X	0	X	0	CC	1	CC	2	TT	1	CC	2	CC	1	0.25	AGCGTAACCTAAAGTAGACGCTGGAGAAACATACCTACCGGCGGCGATGGAAGCGGTATG[T/C]GTTCCATGACCATCAGAATCTCGTGCCGAACGATACTCAGTCGTCTCGTTCATCTTCCCA
Cav1sc271.1p91494	T	C	TT	2	TT	1	TT	6	CC	2	TT	10	TT	6	TT	3	CC	1	0.166667	CGGCGAACTCCGTTACGTCGGCGGTCACACCAGAGTTCTCGCCGTCGATCGTTCAATTTC[T/C]TTTTCAGGTTCGTTCCTTCCATGTTCCTTTCTCTCTCAAATCTCGTATTTACTTTACTTC
Cav1sc22.1p488921	T	C	TT	1	TT	1	CC	1	TT	2	X	0	X	0	X	0	CC	6	0.5	TTCTCTTTATTTCTTTTCAACTTTTCCATTTTTGGCCAACCAAATACACAGTATATTCCC[T/C]TTTTTGTCTTGCATCATATTCTATTCCCAATTCATGAACCAGACAAAGTAGAAAAACAGC
Cav1sc172.1p39672	T	A	AA	2	X	0	TT	2	X	0	TT	1	TT	10	TT	1	TT	1	0.2	TTGATAATTTGTTATTAAGCTCCAAAGCTTCTTATCTATCAGTTATGAATGCATGCAGGA[A/T]AATGTAGATGAAAACGATGCTCGTCCTTTTGATAAGAAGAGAGGTCTTGGGGACAAATTG
Cav1sc32.1p268831	G	C	X	0	GG	3	X	0	X	0	GG	6	CC	2	GG	2	X	0	0.333333	GCAAAGTATTGCAAATGCTACGTCTTCTGGAGGGCAATGATTAATCTTATTGGATCCTTT[C/G]TGTCTGCATAGTAGCCTTTTTGTTTATAAAATCTGATGACAAAGAAATTTTTGTGGGTAG
Cav1sc415.1p44854	G	A	AA	2	X	0	X	0	AA	1	X	0	X	0	AA	2	GG	1	0.5	TATATATACTTTGTCCATTGTAGGTCACATTCACTGAAATATTTGGTTTTCATAGATTAA[A/G]AACTGAGTACACAGCTAAACCTCTTCAACATCGTATGTTGACCTTGTAATAGGGATGGAC
Cav1sc399.1p205200	A	C	AA	1	AA	3	CC	1	CC	4	AA	1	X	0	X	0	AA	10	0.2	ATTAATGGTATCATGAAAGATTTTGACGAACCTGGCCATCTTGCCCCTACCGGCTTATAC[A/C]TTGGAGGAACCAAATACATGGTTATCCAAGGAGAGCCTGGAGCTGTCATTCGTGGAAAAA
Cav1sc73.1p498981	T	C	X	0	TT	2	CC	2	TT	2	TT	3	CC	1	TT	2	TT	2	0.4	ATCTCTTTTGCAAATATGTACGGCAAAACAAAGCAAACATTAAATTACAATCAAACAACA[T/C]GCAATCTCAACTTCTTGAGACAAACTTCATAATCTAGTACAACATGATCCAAATGGTAAA
Cav1sc266.1p141062	C	T	CC	5	CC	4	CC	1	TT	1	TT	3	CC	3	CC	3	CC	6	0.166667	TATATATACAATAAAGAACATACCAAGAAAAAACATAACCATAGACATCTCCAAGAAGCA[T/C]ATCATCTATCACTTGTTACTGAACTGGATCCAATCACATCTCAATACTGTTGTTGTTCTT
Cav1sc58.1p194492	C	T	CC	15	CC	4	CC	15	TT	1	TT	8	TT	5	TT	3	TT	1	0.5	ACCTCTCATAGGATATGAAAAATTTCACTTTTTCTGCTTTTCTTGATATTGATAATGTGC[T/C]ACAAAACCATAGTTTTACATGTTGCTTATTACACCCGTTGTTGAAATGAATTAGAAACTA
Cav1sc2.1p2905363	T	A	TT	1	TT	1	TT	3	TT	2	AA	1	X	0	TT	1	X	0	0.25	TGGTGATGTTTCTCTTCAGACATGGTAATTGATATAGAGAAATGGATGAAATTATAATGA[A/T]GAAGTGATATGATTTTTGGAAAGGATTAGTTCCCTATTTATAAAGTGAATATGATAATGT
Cav1sc32.1p343417	A	G	GG	16	AA	7	AA	2	AA	4	AA	11	GG	13	AA	18	AA	7	0.333333	TAAAATTTAAAAATAAATTTTCTTAGAAAAATAAAACTTACTTGGATCCTTTGCGATTTG[A/G]ATGGCAAGACCATTGAACTGACAAGTTCCACCCACATTCCTAAACTGAGCCCAATAAGAA
Cav1sc43.1p752842	A	G	GG	61	AA	40	AA	92	AA	34	GG	50	AA	101	GG	77	AA	66	0.333333	CAACAACAGTCCTGTAGTGTTTGACACCTCCATTGTACCTTGGTGGGCATGGATAAAAAG[A/G]TTCCATCTCCCTGAAGCTGAACTACTTAATGGTCAGTTCATTTTTGTATTCTGAAATGAA
Cav1sc17.1p1491654	G	A	X	0	X	0	GG	2	AA	1	X	0	X	0	GG	2	AA	1	0.5	AGCTGCTTTCCCAATTTTCAGAATATGTTTTTCTGCTGCTAACTAGGATCCTATTTTTTT[A/G]GTTCAGCAAAGTAGGTTCCAGACCATGTCTGACTCCATTGTTACAAAGAATATCCTTTTT
Cav1sc386.1p244759	A	G	X	0	AA	2	AA	1	X	0	X	0	GG	1	AA	1	X	0	0.333333	GCAATGATGACAGAAATTGAGTTGGCACTAGAAACTGAAACTTACAAGAACATCTTGGCC[A/G]AACCACGAAAATGATTCCCGTCGAGTAGCAACCCATAATACCGCAAATGCCGCAGAAAAT
Cav1sc11.1p1931201	T	C	X	0	X	0	TT	1	TT	3	CC	3	X	0	X	0	TT	1	0.333333	CTCAGACCACTATGATTTGTAAATTTACCTCGAGCATTTTTATTTCCTCTCTTTGATTTG[T/C]CATTTCATTGGAATTCTGTGTGCATCCATTAATATCCTTGTACCTCTTCTCGGAGTTGGT
Cav1sc452.1p129504	A	T	X	0	X	0	TT	1	AA	2	AA	2	AA	4	AA	2	X	0	0.333333	GTCTGCAAATGTCACTGCAGTATCAAAGCAAGCAGGTTGAGGAGGATACCAGGATATCCT[A/T]AAGTATAGGAGTTCAATTAGTTGTTCCTTCAGGCTCCCTAGAGGTACAATGCAAACCTTG
Cav1sc53.1p793591	T	C	TT	1	X	0	TT	1	CC	2	TT	2	CC	1	X	0	CC	1	0.4	TTCTGCAACAGCAATTGCATGATTTCTCTCTTCTGATATCAAAGGTGTTGATGTTGTGCT[T/C]TCCTCATTTGTCACATCATCTGGTGAACTCTCTGCAGGAAAATGCTCAAATGACACCTCC
Cav1sc5.1p1411966	A	G	X	0	AA	4	AA	4	GG	2	AA	1	GG	2	GG	2	X	0	0.25	CAACTGTCTTAAACCCTTCATAAGCCTCAAAGGCATACAGCTTATCTTGGTAACGGTCAC[A/G]CAACTTTTGAAGATTACTCGTCGTGGTTGCAGAAAAGAACAAGTTTTGCCGGTTTTCAGG
Cav1sc153.1p827499	A	G	AA	11	AA	2	GG	7	GG	3	GG	3	GG	1	GG	2	GG	4	0.666667	ATAAACAATCCCCATCCGCATGATAGATGAATGACTTGAAGATAACTTAAGAATGAAACG[A/G]TCAATCAAGGAGAAATTGATCTTCAACAAAGTAACAGATGACCCTAGTCCCTACACTCAT
Cav1sc360.1p19838	G	A	AA	11	GG	12	GG	12	GG	7	AA	16	AA	5	GG	3	GG	6	0.5	CAAAGAGGTCCAATTGCTCCTCTATCCGAAGAAATAACTGATCCTGATGATAAATATGTT[A/G]CTCTTGGAGTAACAGTTTTGCTCTTAGGCTTGTTAGTCTGCTTGCCATATCCTTTTCCCT
Cav1sc286.1p154893	A	C	AA	1	X	0	CC	2	AA	1	CC	1	X	0	AA	1	X	0	0.666667	TCCGCTTCGGTCCATTTCTTCCTTCTCGGAGGAATCATTGGCGACAAACACCTACGCTAA[A/C]ACTCTCGCTATCTTCTTCTTCTTCCTCCACTTCGTTTTCTTCGTGAAGAACCAAAACCTT
Cav1sc360.1p193094	C	G	X	0	X	0	X	0	GG	2	X	0	GG	2	GG	1	CC	1	0.5	CCGCGATTCCATGTAGTATGCCTTTATTGATCTTTAATTGATTAGAAATTGATGATTACT[C/G]TCTGGCCTTCGTTAGTCAAATCAAGATTTCACTTAGAATTACATTGATTATAATTGTAGG
Cav1sc50.1p25130	G	C	X	0	GG	3	CC	8	CC	8	CC	2	GG	7	X	0	GG	1	0.4	AAAACTGATGATTTCTCTACAACCTCATAGATCATGTCTTCAAACAACATTTCTATTCAA[C/G]AATTCCAACACTACTATACAACATAGACAAACACAAACAAGCCGAATAGCAGAAAGAAAG
Cav1sc22.1p1165484	C	A	CC	4	CC	1	AA	1	CC	4	CC	1	AA	5	X	0	X	0	0.4	TGTTACTCTCTCCCACTTAATATATATGACAATTAATTAAAAATGAAAAGAAAAAAAGGG[A/C]TTAAAATGAAAGCCCAATTTAAAGGCCAAGAGAGAAAGGAAAGCCAGTAGAGCCCAACCA
Cav1sc21.1p413902	A	T	AA	1	X	0	AA	2	X	0	TT	1	X	0	X	0	AA	2	0.25	ACCAGGTGAAGTGGTGGTGAGGTTAGAAGAAGCATGTGCATCTGCAGTGACAATGGGTGG[A/T]GATGCAGTTGGATCAGGGTGTTTAGGTGAAGATCCAGCTTTGGATCAGTTCATGGAAGCT
Cav1sc24.1p686730	T	A	TT	2	TT	2	TT	5	AA	3	X	0	TT	1	X	0	AA	6	0.2	CCAATTTTCATGGTACTTGTGCACATTCATAAGGTGATGATGAGATATGGAACTTACAGT[A/T]GCAGCAACAAGGATTACAGCATTGGGGTTTTTGGGAATTGGAAAGCGCGTGACATCTGTG
Cav1sc2.1p2741590	G	A	GG	4	GG	3	GG	3	AA	1	AA	1	GG	2	X	0	AA	2	0.333333	GCACCATTGTGCTAGAATGTCCTTTGAGACTTCACTCCCAAACACCATAACAAATAACTT[A/G]TTAGCTTCTTCCATAGACAGTGCATTACTCGACTCCTCCCTTCTGAAAGGTATCACCTCA
Cav1sc11.1p1627453	G	A	GG	3	GG	1	GG	4	GG	2	AA	2	X	0	GG	1	X	0	0.25	TTCTTAACTACCCCAATGCATCAGATCCTTTGAATGGTGATGCTGCTGCCTTGATGATGC[A/G]AGATTGTGCTGCGTATGAACAAAAAGTTAAAGGTAGTAATCCTTGTTAAGTTTCTACAGT
Cav1sc36.1p594969	A	T	X	0	X	0	TT	1	TT	1	AA	1	TT	1	TT	3	X	0	0.666667	AGTTTTATTCTATCATTTTACTACCAGCTTCTTACAATGAATTGCATTATATTGAATAAT[A/T]GATTGTGGTGGATTTTACTGCTTCATGGTGTGGACCATGCCGTTTCATTGCCCCTATTCT
Cav1sc3.1p1560582	C	G	CC	8	CC	6	CC	9	GG	1	X	0	GG	1	GG	3	CC	4	0.2	GAACGAGTGAAAGTCGAAAATCCCAACGGAACAAAAGTCTCCGAACTCAAAACCATCATC[C/G]AAAAACAATTGGGAATTCCCACACATAACCAAACCCTATCAACTAATCAAAATCTTTTAC
Cav1sc26.1p1165102	A	G	AA	4	AA	5	AA	1	GG	2	X	0	AA	2	X	0	GG	4	0.2	ATTGTTCTCTACATTTTTAGACAACTCAAGTTTTATAGAGGCATTGCTTTATCTTCATAA[A/G]AATGGATTTAATATTAGTAAATAGTGTTTTTATGGCTCATTTCGATCTGTTTTTTTAAGC
Cav1sc456.1p124557	C	T	X	0	CC	1	X	0	TT	1	TT	2	CC	1	X	0	X	0	0.333333	GCGAAAAATAAAAGTATAGAGAGAAAATAAAACTAATTTCCTATTACAATATAATAGTAG[T/C]AAGTATTATAAAAAAATTATATTAAAATAAAGAAGATAATTAAAATTCAACAAGTTTTGA
Cav1sc302.1p129625	G	C	X	0	X	0	CC	3	GG	1	X	0	GG	1	GG	1	X	0	0.5	CGTTTCGTTCTTCCCCATGGGTTGAACTTTAACTTCAACTTCAAATCGATTTTCAATTTC[C/G]AACCTCACTGTAAATTAAATGGAGTGGGACAGCAATTCCGATCTCAGCGGTGACGAAGAC
Cav1sc286.1p170496	A	G	AA	13	AA	21	GG	26	AA	15	GG	26	GG	19	AA	28	GG	20	0.666667	GATGATGCAGCAAGCTGTTGCCATGCAACAAATGCAATTCCAGCAAGCGCTGCTTATGCA[A/G]CAAACTATGACTGCACAGCAGGCTGCTAACCGAGCTGCAACCATGAAATCTGCCACAGAT
Cav1sc15.1p1347129	T	A	TT	13	AA	12	TT	10	X	0	TT	6	TT	15	TT	16	TT	17	0.166667	TACTCAGGTTTGTTGATCAAGGATCTCTGTTCCAAGCCCTGTAATGGCTAACTTGCTGCA[A/T]TCAGCNNNNNNNNNNNNNNNNNNNNNNNNNNNNNNNNNNNNNNNCAGGAATGGTGCACCC
Cav1sc103.1p13019	G	A	AA	32	GG	75	AA	60	GG	97	AA	52	AA	59	GG	72	AA	99	0.833333	CTTCCTCCTATCAGTGCGAGATCTAACCCTCACAACATGAGAATGGATAGCACATGAAAC[A/G]CAGTACTGCATCTTCACATACAGCTTAGGAAGTGTGTATTCTACAAATTACATTACAACA
Cav1sc41.1p897495	G	A	GG	9	GG	5	AA	9	GG	6	AA	10	AA	14	AA	7	AA	9	0.666667	TGATTTGATAAAATTTCATTTCTATAGAAATAATATGCTGGTTCTTTCAGTGGAACCATC[A/G]GATAAATCCGTTGAAATTATGAGGAAGTTCTCAGAGCAATATGCCCGGAAATCTGAAACA
Cav1sc175.1p177778	C	G	X	0	CC	1	GG	1	GG	3	GG	1	GG	2	GG	6	X	0	0.75	GACTTACTCTTTTCGTCTCGGTTTGAGCTTATCAACAAGCAAATCAACCGGTAATGATCC[C/G]GGACGAGCTGATGTATCCACTATATCATACAACTCGTCATTTTCATCGACATCGTAATTA
Cav1sc52.1p1121498	G	A	GG	2	GG	1	AA	3	X	0	X	0	GG	1	X	0	GG	1	0.2	AGAGTTCAACACCGGAGCCGCCGGATATGGCGGTTTTGCGGTCACGAATCCAGAGACAGC[A/G]GAGGATGAATTGTAAGAAATATATAAAAGAATAGAAGAGGGAAACGAGGAGATTGTAGAA
Cav1sc315.1p286647	A	T	X	0	AA	1	AA	1	AA	2	X	0	AA	2	X	0	TT	1	0.25	CACAATTTCTACTATCTTCAGCTCTATACTTATTGCAAATATGTACTAGCTAGAAGAAAA[A/T]GAAAGGGGGATTTTGTTTTTGATTAATTAAGCACTTTCTAGAGAAAAAAAGAACAAATAG
Cav1sc2.1p3079445	A	G	X	0	AA	1	X	0	X	0	GG	2	GG	1	X	0	GG	1	0.75	CAGGCCATAAGCAGCTTCCCAAATGGTGCAAATTCTCCATTCAACTTCTGGACCATGAGC[A/G]CACAGCAATGATGCAATGCCTTGGGCAGTAGCGTCAATAGAGGCTTCGGCAGCAGGAACT
Cav1sc266.1p224374	A	G	AA	2	X	0	AA	1	GG	1	GG	5	AA	3	AA	5	AA	1	0.2	TTTAAACTGCATCAACCACATTTGTCCGCATTTTCTCTCAATGCAAAGATTTGCAGCGTA[A/G]CTGCATTCAATTTAAAGCCATCTTAAAGAGGATATCTAATTAACCATTATTATATCTATA
Cav1sc242.1p311297	T	A	X	0	TT	1	X	0	X	0	X	0	AA	2	TT	1	AA	2	0.666667	ATTAAATACGATTGAATTGCAATTTTGATGTTTCGCGTTTGATGCTGCAGTCGCACTATG[A/T]TTTATTGCTGTGTTCCTTCAAAGAACAACTACAACAACATGTCAGAGTCCATGCAATGGA
Cav1sc68.1p241088	T	C	TT	1	TT	1	TT	4	TT	1	TT	4	CC	1	TT	5	X	0	0.2	ATGGAGAGTGTACGAACGGTACAGATCAGATCTGACGTTACTTGAAGCAACGGCTAGGAA[T/C]GATGAAGTGGATAACCCTTTCGGAGGGTTGTTGAAAGAAGGAACAGCGGCACTGTTAAAC
Cav1sc103.1p13593	T	C	CC	18	TT	16	CC	41	TT	46	CC	36	CC	30	CC	28	CC	60	0.833333	ATATAGATCGGAAAAAAGAAGCTATAGATCGTGATGGACGAACCATGGTTGAGCTCCGAG[T/C]TGGATTTCGCGATAGGGTTTCAACACGCTGTACTGTGTTTCTTCAAGAGTAAAATTTCTA
Cav1sc53.1p874215	C	A	CC	1	CC	14	CC	4	CC	1	CC	2	AA	2	CC	2	AA	2	0.333333	AGTCTTATCTCACTACTCAATTCTTTTACATTTTCTTTGATAGGTATTTCATTGTTTCGG[A/C]CAATACTTCTGCCTTCACTTTGAAGCTTTCCAGCTCGGCATGGCTCCAGTTTACATGGCA
Cav1sc13.1p97219	A	G	AA	3	AA	3	AA	2	AA	10	GG	6	AA	4	AA	6	AA	7	0.166667	TGTTATTATTAAGGTACAAAGTTTAGGGGGGAAATTTATGGGAGGACGAGTATTTGAAAT[A/G]CTATTATTGTATTGTTTTGTTTATTAGCATTAGTTCCTTTGACGTTGTCTTGAGAAAAAA
Cav1sc345.1p495897	A	T	AA	3	X	0	X	0	AA	1	AA	1	X	0	X	0	TT	1	0.333333	TATGCTCCTGATCTTGGTTGCATCCAGGGTGCACGCGCTGGTGCTAGGCAGCTGGAAGTC[A/T]CAATTAATGGGATTGGTGAAAGGGCTGGAAATGCCTCGTTGGAAGAGGTGATGGATAATC
Cav1sc25.1p2052607	G	T	X	0	GG	1	X	0	GG	2	TT	2	TT	2	GG	12	X	0	0.666667	TTCTTTTAGGCCGTTATGCAATGCACATACAACAGGAACAGATATACTATGGGCAGGTCT[T/G]CCTATGGTTACTCTACCTCTTGAGAAAATGGCTACTAGGGTTGCTGGGTCACTCTGTCTT
Cav1sc266.1p226803	C	A	CC	13	CC	9	CC	5	CC	3	AA	12	CC	6	CC	8	CC	3	0.166667	CTCTTCCCATAACTGCCCTACTGTCACCACAATTCGCAACAACGATCTCCGCCTTAGCCA[A/C]AACTGCCACAACAGCCGTGGACCCCACAGTCCTAACCGCTGCATTATCCGCAACTTCTCT
Cav1sc4.1p37904	T	G	X	0	TT	1	X	0	X	0	GG	1	GG	1	TT	1	GG	2	0.75	TTTTGTTTCACTTGGAAGAGGATTTCATGTAAAAGCATTTCTCTCTCTCTTTTTTTTTTT[T/G]GACAAATGTAAAAGCATTTCTCATGTACCCATTTTTATGTCTCTTCTTTGAAAGTATATT
Cav1sc396.1p278442	G	T	X	0	GG	1	GG	1	TT	2	TT	1	X	0	TT	3	TT	2	0.5	AAGGAATTTGGGATCAATCTCAAATTCAGTTTCCGCTGCTAACCTTAAACGAAAATCTCT[T/G]AATTCTTGGGCTGCTATTCAAGACACTTACTTTTCCACTAAGGATACGTTTGAGAGGCAC
Cav1sc3.1p1591531	G	A	GG	2	GG	1	GG	1	GG	1	GG	3	AA	5	X	0	X	0	0.2	CAACACCAGCTTATCCTCCAGTGCGTCAAGTGCCAGCCTGACAAATGGGTCTGCAAATGT[A/G]TATCCAGGAGCCATTACACAACGAAATGGCGGTGAAACTTGGTTTGAAGTTGGACGATCA
Cav1sc1.1p4940145	G	A	GG	22	GG	12	AA	12	GG	18	GG	28	AA	22	GG	19	GG	15	0.333333	CAATGTACCGTAGCGCTTGGAAAGGACGGAGGGGGTAGTTAGGGTTTCGATTAAGCGATT[A/G]ATGACCGCGTCGCGAGTGCGCTGGGTAGGTGGCCATATGCTGAAGCCGCCGGGGATGAGT
Cav1sc65.1p177384	T	A	TT	17	TT	27	AA	13	AA	11	TT	29	AA	26	TT	22	TT	8	0.333333	TGCTCGTGAATTACGTAAAGACAACTACTTCTTGCTTGAGGTGAAGGACAAACAGAGGGC[A/T]ATACAGGAGAAGGAAAGAGCTGAGAAGCATGGAAAGACTAAAGCTTTCCTTCAAGAACAA
Cav1sc50.1p157118	A	G	GG	22	AA	12	GG	30	AA	19	GG	21	AA	17	GG	21	AA	11	0.5	GAGACGCTTGCCAAGTAAAGCACGTAGATCTACCTCGGTAGAAACACCCCCTTGAAAGCC[A/G]ATAATAAAAAGCCTTCCATCAAAATTTAAGCTATCAAGATTTCTTTGATAGTACGATGCT
Cav1sc50.1p281232	A	G	GG	1	X	0	GG	2	X	0	X	0	AA	4	AA	5	AA	3	0.5	GAACGGGAGTTCATCGTACACATCTTTTTACATTGTTAGCAAGAGATCCTGGACAATTTC[A/G]GACATGGCTGGTCGGAATTCGGGTTCACGCTGAAAATAAAATAATAAAAATGAATGAAAG
Cav1sc46.1p625647	G	T	GG	1	X	0	GG	2	GG	1	X	0	TT	2	X	0	X	0	0.333333	TAATTGATACACATGAGTGAGAGAGAGAGAAGAGAAGAAAGAAAACGGTTAACAGATAGA[T/G]AGAGAGAGAGAGAGAATAGTGTGGCCTCTCTGGAGACACATGAAAACCAACTCAATTTTT
Cav1sc159.1p202997	G	A	GG	4	GG	7	GG	6	GG	5	AA	6	GG	4	GG	8	GG	9	0.166667	TGTGCAAAACTATATAGGCTGTTGAACTAATAATATTGAATACTATCTTCTCATCCTGGA[A/G]GCTGACGCCTTGGATTGGATATGTCTCCTTCCACTGGGCAAACCACCATCACTGACACTT
Cav1sc58.1p678523	C	T	CC	1	CC	1	CC	2	CC	1	X	0	TT	4	CC	1	TT	2	0.4	GTATTTCGTGTTTATTAGTCCCTAGGCAGTATAAATGAAGTATGGACAAAAATCTGAGAG[T/C]TCAAAAATTTCTGCCTCGGCTCCCCCTGCTTCCCTGTCTTATTATTACCTTATTACAGCT
Cav1sc2.1p1877165	T	G	TT	3	X	0	GG	2	TT	3	TT	2	GG	13	TT	2	GG	1	0.6	ACCTTTATTAAATTTCTCTACAGATAATAAATTTCTGTGAAGTGATCATGTTAGTTGTTA[T/G]TAGATAGTTGTTCATGGTGCTATATAGGAAAGTTATATATTTTGTTCATGGTGGACTCAT
Cav1sc37.1p495297	A	G	X	0	AA	1	GG	1	AA	1	AA	2	X	0	X	0	X	0	0.333333	CAAGAAAGCTACCTTGGCTCGTCCAGTTCTTGGAGGATCTAGTACCTTGCCATATCCTCG[A/G]AGAGGCAGAACAGGCAGAAAACCAGCTAAGAAAGGTTAAACCTAAACAATTAAGTCACTT
Cav1sc15.1p1418653	G	A	X	0	GG	3	AA	3	GG	1	GG	7	X	0	GG	4	GG	2	0.25	TCTCTAAATCCTTAGAAACAATGTCATTATCTTTCTGAATTCCGATATGTACTATTATTA[A/G]ATGATGGAGACATTAGACTCAATATATATGCAAAACTTGTTGGTGAAAGTTTTTTTGGTC
Cav1sc53.1p873868	C	T	CC	1	CC	15	CC	4	TT	1	CC	2	TT	2	TT	1	TT	2	0.333333	TGTTGCACATTTGAGGGACGATCATAAGGTGGATATGCATACCGGATGCACATTCAACCA[T/C]CGTTATGTGAAGTCGAATCCCCGTGAAGTAGAGAATGCAACTTGGATGCTCACTGTAAGT
Cav1sc2.1p294442	T	A	TT	115	TT	143	TT	108	AA	39	TT	132	TT	144	AA	98	AA	64	0.166667	TCTTCAACTCCTAAATCCTCATTCTTCAATGGAAGATCAATTGCTACCCGCACCTCCCAC[A/T]TAATCAAATCCACCTCCCATAACTATTCTTCAGTCTCCATGTCCCTCAACACACCTCCTT
Cav1sc175.1p183016	G	A	GG	5	X	0	AA	3	X	0	X	0	AA	1	GG	4	AA	4	0.75	GGCAAACATTATCCATATCAACAGTGGGAACACCTTTACAACGAATTTTGCAGACACGGC[A/G]ACGTTTCCAATGCGAATGTATCAACTCCAACATGTTATGTGTTAATCCATCCCTTCCTAG
Cav1sc135.1p571478	G	C	X	0	GG	1	X	0	GG	1	X	0	CC	1	GG	1	X	0	0.5	GTTGGACTCACCGGCATATCCGAGACGGACGACATTGTACCATTTGGTGGAATAACATGA[C/G]CCATATCAGGAGCACTGTGGTCCATCACCATGCTTCAACAAACACAAATGCAAAGCAAAT
Cav1sc18.1p807840	A	C	CC	1	AA	1	CC	2	X	0	AA	1	AA	1	AA	2	AA	1	0.333333	AGAAAAAGCAATTATGGAACCCATTACTAAAAACTTCAACCAATCCCAAACGCAGGTGCC[A/C]AAAAAACTAAGAACACATGCGATGGAAGATGCAGCCAATCAACCCTAAGTCATAATTATG
Cav1sc73.1p459595	C	T	CC	20	CC	9	TT	38	CC	26	CC	37	TT	36	CC	36	CC	10	0.333333	AGCAGCTCCCCAAAGAGGAAGTGCAGCAGCTACTGCAAGCATGAGGAGAAGGAAGACAGC[T/C]GGTGGCGGGGCCTCTGGAGGAGCTGCAGGGACTATGCTTCAGTTTTACACTGATGATGCC
Cav1sc134.1p182043	A	C	X	0	AA	1	X	0	AA	1	X	0	X	0	CC	1	CC	1	0.5	TCATATGATAGGTACATAAAGAAAAAAAAATCAAAAACTATAGGAAAAAGAAGAAAAAAA[A/C]CAGTGTGAGTGTGAGTGTTGTTGTTGTTTTATAGAATTGGAGAGTTGCTCGGAGAATCTA
Cav1sc286.1p207201	C	T	CC	10	CC	9	TT	9	CC	9	TT	7	TT	8	CC	5	TT	5	0.666667	TTTTCTTTCGACTTTCTTTTCATCAACCTTTTCTTTTCCTCCAACAGTTGCTTCCAAATT[T/C]CTGTTGAAATACTTCTCCAAAGGTTTGGGCATTCCATCAGCTTTAGGATGAAAATTCCCA
Cav1sc2.1p2734877	T	A	TT	3	TT	1	X	0	TT	1	TT	1	X	0	TT	3	AA	3	0.25	CTGGGAGGCATGCCCAAAAGGAGCAGTAACCAGTGGTAGGCTGGGATCATCCCTGTCACT[A/T]TGAACCAAATCCTAGAAGAAAGCAAAATATTGCATAAATTAACTGGAGAAATTTTTAACG
Cav1sc19.1p1749518	G	A	GG	3	X	0	GG	2	X	0	GG	1	X	0	AA	6	AA	2	0.25	ATCTTCAGCTATTTCTTCTTCCTCTTCTTCTTCTCACTCTGGTATAAGCACTTCTGCTTC[A/G]GCTATGGTTCCTCCTCAACCTTCTGTTTGTTTGGAACTATGGCATGCTTGTGCTGGCCCT
Cav1sc55.1p462783	C	T	CC	2	CC	2	CC	7	TT	4	CC	3	CC	1	TT	8	TT	3	0.166667	GTAAGGGTTGCATCCCAACTATGTTTGGTCTGGAATGTTTAACACAAGCTTGAGTCCGAC[T/C]TGTACTACTAGCTGCATACAATAAAAAATAAATAAATAAATACCCATGATTTATGTAATT
Cav1sc313.1p378272	A	T	AA	1	X	0	X	0	AA	1	AA	2	X	0	X	0	TT	2	0.333333	AACACATAACTGCCTCAAATTCTCATACACAACATCCTTCCCTTCATACCCCTCTCCAAA[A/T]TCTTTCTCTGGATCCGGCGCACAATATCTTCCGCGGTTAATACACTGAGACTTACACTGA
Cav1sc144.1p266285	T	G	TT	2	GG	2	TT	1	TT	2	TT	1	GG	1	TT	1	TT	1	0.333333	TGGCTCATAGAGCTAATTACTCTTTCTTTGCACTTCTTCTCATCTTCAATATCCTCCTTG[T/G]CACAACATTGCAAGCAGTTGCTGCACGCAGCATTGCTAAGAACTCCAACAACCAGGACTT
Cav1sc13.1p308810	C	T	TT	28	CC	13	CC	16	CC	8	TT	26	TT	15	CC	21	TT	24	0.666667	GACATACTAAAATAAACAGTAAGAAATTCTGCATAAGTACATCGGTGTCCTTCAAAATGT[T/C]GAAGTCTCTCTCCAGTATGTGACCATAGGAAAGACCAAAATGAGCACATAGGCACCTCAC
Cav1sc80.1p747256	G	T	X	0	GG	3	GG	1	GG	2	GG	2	TT	2	X	0	TT	3	0.4	TGTTCGGGAAAATTGGTGAGAATCTCCTTCAAACTCTGAACAATTTTCTTCGACGATGGC[T/G]GAATCGTCGTTACTGGTAACCCCTTGCCGCTACCACCTTTCCCGCTCATCCTCTCTCTCT
Cav1sc22.1p447271	G	A	GG	1	GG	3	AA	2	GG	2	AA	5	GG	1	X	0	AA	3	0.5	TCGTGGAGGATTAACGCGCAGCACCCAATAACATCAAGTTTATTACAGTGGCACTTGGTA[A/G]TAACGAGTAAACTTTCATAGGCATCATTCTTCTCCCCCTACTATGGTTTTATTCTTCTGC
Cav1sc245.1p431737	A	T	X	0	AA	1	AA	10	AA	4	AA	1	TT	5	AA	1	AA	8	0.2	GAGGAGGAAGAAGAGGAGGTTGCTGCTTAAGGCATCTCTATGATTTGTTAAAATTGTTTC[A/T]AATATAAATATATGGTTGGATTTGAGCGAGTGGTATATGTTTAAATTGTGGAACAGTCAA
Cav1sc58.1p282687	A	G	AA	5	AA	1	AA	1	AA	3	X	0	GG	3	GG	4	X	0	0.25	TGATTATGAACTCGTCAAGGATGTTATATTTGATGACTACCTACGACAGAAATTAGCCAA[A/G]GTGAGTGTGAAACTTCATATTTTTTATCATACAGCATAGACTTATAATTGTTTTATGATA
Cav1sc112.1p435380	A	G	GG	112	AA	156	AA	187	GG	116	GG	259	AA	232	GG	285	GG	267	0.5	GGCATCAGCGTCAGCTTCCTCCAATGGTGGCATGTCAGCATCAGCTTCTGCGGCATCCTC[A/G]TCAATGCTCAGTCCAAGCTTCAACATCCTGTGAATCCTGTTTCCAAAAGTGTTTGGCTCA
Cav1sc910.1p26004	G	A	AA	19	GG	23	GG	37	GG	3	GG	8	GG	25	GG	21	GG	13	0.166667	TGATTTGGACCAGACTATAGAGCAAGCTGGTATAGCCAATTCAGTTGTTATCCAAAAATT[A/G]TAGGTTGTTTCCCTGATTTTATTTCCAGTCATGTTGAAATTACTCTGCTATGCATAAACA
Cav1sc141.1p395636	A	T	AA	3	AA	13	AA	5	AA	13	TT	11	AA	17	X	0	AA	7	0.166667	TTCTCTTTTGTGTAGATCAGTGTCAACAAAGAAAAGGATTGATGGAAGTGATAACTTGAC[A/T]CTTGATCATATAAGACATTCATTGATTCGTCAAGAGGATAGCATAATATTTTCCCTTTTG
Cav1sc38.1p684148	A	T	AA	6	AA	2	TT	7	AA	1	TT	2	TT	2	X	0	AA	1	0.5	CAGTAGCTGCCACCACTGCCACCACAACACTCCTATCTTTGCAATATTTAAAAGAAAAAC[A/T]TTTTTCCCCTGAAATTACAATAACAATTAAAATTTGAATCTTCCATAAAAAAAATTAAAA
Cav1sc21.1p384873	C	T	CC	4	CC	4	CC	7	X	0	CC	2	TT	8	X	0	CC	1	0.166667	CACAAACTATAGAGCAAGCAGGATTGGCAAATTCAGTTGTGATGCAAAAGTTTTAGAAAA[T/C]TTCTGCATCAAAGTCTTATTCCATTAGTTATATATGCTGCATAGAAATGATATGCTGCAT
Cav1sc76.1p194797	C	A	CC	1	X	0	X	0	AA	1	AA	1	CC	2	X	0	X	0	0.333333	ATTTCAGTTGAAATTTGTTGTTATAAGAAACAAAAAAAGGAAAAGGGAATAGAATAAGAG[A/C]GAGGAAGATGCTTAGTTAAGTAGAGAATCTTCCTCTTTCACTCCACGCATATTCGCCTCA
Cav1sc27.1p1995065	G	T	TT	1	X	0	GG	1	X	0	X	0	X	0	GG	2	GG	1	0.333333	TGAATTCTGAGTGGCCTCTCCTTCTTAAGTATTCTTCAATCACAGATTTCCCTGCTTCCT[T/G]ACCTATAATATTCTGAAAATGAACACAAAGTTAAAGATTTTCGTAGCAAAATGTTCCATT
Cav1sc149.1p548191	T	A	X	0	X	0	X	0	TT	1	X	0	TT	1	TT	2	AA	1	0.5	AGAGTAATTTTAGAGATCCTGAAAGTTCTGCTGATTATGAAGTTCAAGAAAAGCTGTCTC[A/T]GTTGGAGTGGTTTGCAAATGAATATAGACGGTTTGGTTGCACTCTCGAGTTTGTCACCAA
Cav1sc13.1p542704	A	G	GG	3	AA	2	AA	4	GG	8	AA	1	GG	3	GG	8	GG	3	0.5	GGGGGTGTAAAGAGTACAGAAAAAAAAAATACCAAAAATATCAGAGACGAGAAGAACTGC[A/G]AGGTTGGAATTAGGAGAACCGGTGATATAGGCATTGAGAGAAGCAAGCTTATCAACGTGA
Cav1sc50.1p516419	T	C	TT	23	TT	46	TT	30	CC	20	TT	29	TT	36	CC	21	CC	25	0.166667	ATTCGTGCAATTCGCAACAATTCAAGCTGTGATGCGTTGCGCGATTCTCTATTCCTACGC[T/C]AAAGAACGTTCGGGTCCACTCAAACCCGGCGTCGACACCGTCGAAGAAGCTGTTAAGACC
Cav1sc39.1p258952	G	A	GG	1	GG	1	GG	3	X	0	GG	3	AA	1	X	0	AA	1	0.333333	TCCAAATAGCATTTTCTCCATTCCATCTTTGCGTTTCTCCTAAGTAGTTAGGTTGTTATA[A/G]TTAATTTTCCTTCCTCCTCTTGTACTCTCTTTAATAAGGCAAATCAATTTTATTTTAGAG
Cav1sc2.1p596160	T	G	TT	1	TT	1	X	0	X	0	X	0	X	0	GG	2	GG	1	0.333333	GGTCAATACTAGTGGAATCACATTCATCTTCTTTACCATCGAAAAAATGAAGACCATGCA[T/G]GATGAGCGTGATAAAGGATTGAGAAGAAGTTCATGATGTACATAAAAATATTTATAATGT
Cav1sc228.1p96026	T	C	CC	2	X	0	CC	2	CC	1	CC	2	X	0	CC	1	TT	2	0.75	TTACAATTCCAAACAAAGGTTAACACCTAAACTCATTCACTAACTCTTAAACTTGAGCAT[T/C]GCAAAATTTTCCACCCATTCTATTCTGAACAGCTTTAACTGCTGCAACTCTAGCAGCAGT
Cav1sc108.1p303110	A	C	CC	1	X	0	X	0	AA	4	AA	1	AA	2	X	0	AA	2	0.25	GTTCACTTGAGGATGCAGATGTTGAGAGATTCAAGTTGAGCTTGATGAAAAGGTTCCAAG[A/C]TCTTAAGTATGATGTGTCTTCATGACTTTAACAAGAGGTTATTGCCTTTATTTCTATTTT
Cav1sc1.1p1975982	C	T	CC	2	CC	2	TT	5	X	0	CC	3	CC	3	CC	3	CC	5	0.166667	TGGACTGTTGAACGCTATTCATCGTTGCGGTTTCAGGACGTGTGCCGCGAGACAAGAGTT[T/C]GCAAGTCGAGAAGTCTTGATGCAGTGGTGCTGCTTTCTTCAACATATGCACAAGTGCACC
Cav1sc135.1p569921	T	C	X	0	X	0	TT	8	TT	3	X	0	CC	1	X	0	TT	2	0.333333	TATAACAGATAAGGGCTGGCTAAACTTTGGTAAACAGTAAAGCCTGTATGCAAGTACGCT[T/C]GATGACATTTATTAATCCTAATTTATCTCCCTAACCTAAGAATTAATGTGAAACAAAGCA
Cav1sc226.1p224719	C	A	X	0	CC	2	X	0	CC	1	CC	2	CC	3	X	0	AA	4	0.25	AACGATTTAAAGTAAACCACTAAATAGTATCAAGAACAACAACAGCAATATTGGTCACCT[A/C]ATAAGCCATTGAAACTTCTTGAAATTTCTTTTCAGCTTCAGGATCATCTTTGTTTGTGTC
Cav1sc3.1p2839616	C	A	AA	1	X	0	CC	1	X	0	AA	1	AA	1	X	0	X	0	0.75	CTCTACCAAATGAATCATCAAAACAACTGATTTTGAAAGCAACGTCAATGCTTCTTTACT[A/C]TATGAGAACTTAAAAGAATACATTCAAATTTGTGTTGATAAAATTTAAACATTATCTTTG
Cav1sc399.1p186677	A	G	X	0	X	0	GG	1	GG	2	X	0	AA	1	GG	2	X	0	0.5	AAACATAAATAACTTTTTGACTTCATATTTAACATCTAACGCGTTAAAACCGACGCTAAA[A/G]TTTGTAGCCTTTAATTTTTCACGGAAAAAAGCCTTTCAATCCCTCGGTGGCAATGACCCG
Cav1sc129.1p56785	T	C	X	0	X	0	TT	3	X	0	X	0	CC	3	CC	2	CC	2	0.666667	GGTCTGTCCAGACCTTGTATCGCCACATATGGAGCATTTCATGCAACCTTGGTGCAATGC[T/C]CTATCACTGTAAGTTATTGCATCACTTATGTGCTTTCTTCAATCACGACTTTCTCCAATG
Cav1sc50.1p240177	T	A	X	0	X	0	X	0	AA	1	AA	1	TT	1	TT	1	X	0	0.5	AAGTACTATCTAAATGTCATAAAACTCAAAACCTTACCGTAGTTGTCTTTTTAAGTTTTG[A/T]AACCTGTGAAAAATGGGAAAAGTTTTTGTTACAAGAAGCAAAAGATTCACAACAAATTAT
Cav1sc600.1p44312	C	G	GG	3	CC	11	CC	8	GG	11	GG	8	GG	4	GG	15	GG	5	0.666667	AAATGACAGGAAGCAACAATGATATAACACATCCCCCATTATTAAAATATTCCAATGTTA[C/G]TCTTATAACCCAAAATGGTGTGCTATTCAATCATCATATTATAAAGCAAATTACATCAGG
Cav1sc794.1p315485	G	T	TT	2	GG	3	X	0	GG	3	GG	1	GG	3	GG	3	GG	1	0.2	TGTTAACATGACAAGACATATAAATTAATGGATGACGATGATGTAAACAAGCAGATTCTT[T/G]GGAGTATCCCCGGAGGCTGATTTAGAAGAAATTAAAGTAACTTTCAGGAAATTATCAAAG
Cav1sc315.1p226755	C	T	CC	212	CC	219	CC	274	CC	236	TT	338	CC	319	CC	442	TT	276	0.333333	TGCTTAAATAAGCTAACATGTTACTGATGAACTTTGATAATTAGGAACAAAATTAAAGGA[T/C]TTCGTGGAAGCATTGCAGTCATCCTCTTCGGTGCAATCAGAGATTGCAAAGCTTCGCCAT
Cav1sc84.1p1506906	G	A	GG	5	GG	3	GG	3	GG	1	GG	6	AA	9	GG	3	GG	1	0.166667	GTAGCATTTAGCATTTAAAAAAAATATATATATATATATGTATTTTTAAGAAGTATATAT[A/G]TATAATTCTAAAAATGGATGATATAAAAATCAGTAATTGGTAAACTATAGTAAACTACAA
Cav1sc68.1p57821	G	A	X	0	GG	1	X	0	GG	4	X	0	AA	2	GG	1	GG	1	0.333333	ATCAAGGTTCAAAGCATCGCGAAAAGCTTTTAGCGCCTCTTTGTAAAGACCCTGTGCTTC[A/G]TATATAGTACCTGTGAAATTGAACAAACAGAATAAAACATATTATATGCAAGTCTGAATC
Cav1sc59.1p66923	A	C	X	0	X	0	X	0	CC	2	X	0	CC	1	CC	2	AA	2	0.5	CTGACCTTGGAATATCAATGACAAACTCATCATCACCTCCTGCACCACCACCTGCATTGA[A/C]TGAGGATAGTAAGAATGAGGGTAATTTTCACAACTCACAACTGTATAGCTAAATCAGCAC
Cav1sc2.1p3633116	G	A	X	0	GG	2	GG	3	AA	3	AA	2	AA	2	AA	1	X	0	0.5	ATTGGAATCAGGCCAGTCACGCAATTCTGTAATCAGAACTCTCCGTCGTATTTGAAGCAC[A/G]TGACTGTATTCGGCACCTATTGCATACATACATGTGTAGAAAAGGGAATCAGCCTATGAT
Cav1sc50.1p495058	T	C	TT	1	X	0	TT	1	X	0	TT	4	X	0	CC	1	CC	1	0.25	TTATTGGTCGTGTGTCTAACATTAGATGTTTTTATTTCTTCCAGAGATACGGTCCTCCAC[T/C]GTCATACCCTCATCTGAAAATCCCTGGACTGAATGCTCCCATTCCCACTGGAGCTAGCTT
Cav1sc638.1p545176	G	A	GG	1	AA	1	X	0	AA	1	X	0	GG	1	X	0	GG	3	0.25	ATTGAGCGGCGGGTAGAATCTTTTGCAGACGACTTAAATACGCGACGGGGTATTGTAAGT[A/G]GCAGAGTGGCCTTGCTGCCACGATCCACTGAGATTCAGCCCTAGTCGCTTCGATTCGTCC
Cav1sc652.1p209819	G	T	GG	1	X	0	GG	1	X	0	X	0	X	0	TT	1	TT	1	0.333333	AGGATTAGTCTATCAATATTGTGATATGTAATTGTAACTCTGTTTTTCCGATTGTTAACA[T/G]GTTCCAAAAATGATGAGCCAAAGGCTGACCCATTGTCTCAATTCCAAAAAGGTGCTGTTC
Cav1sc3.1p1421335	C	T	CC	1	CC	2	CC	8	TT	8	CC	4	TT	1	TT	4	CC	3	0.166667	TCATCTAGCATGAGCACCCATAGATTCTGAAAGTTCTTCCATAAGCTCCTTTTGTTCCAT[T/C]GAGACACAAGACTGCACAAAGAAAGTTTTTCGATAATGCAGAGCCATGATATTGATAAAG
Cav1sc103.1p197543	A	G	X	0	X	0	AA	1	GG	2	AA	3	X	0	X	0	GG	2	0.333333	GAGTTACCCATTGGTTTCTCTTTGGATAAACTCTACAAATGTATTTCTTAATTAAGTTTC[A/G]TACTTTGATATAAAAATAGAAAAAAATAATAATAATATTTTATGATTTTAATATTGAATA
Cav1sc317.1p338040	A	G	X	0	AA	4	AA	1	X	0	AA	1	X	0	X	0	GG	4	0.25	CACTTCGCTTTTTTCTCTCTTCCCTATTCAACTCTAACCCCTTTTCACAACTAAACCCCT[A/G]TTTTCTCAAACCCTAATTAAATCGCCATAGATCCTCATCGTTCTTATCGAATTTCTCATT
Cav1sc69.1p409466	T	G	TT	2	TT	4	X	0	X	0	GG	6	TT	2	GG	8	TT	3	0.2	CACAAGATATCTTGATTCATCAACTTGTTGGTAAACAGTGAAGACGGTCTAACAATAATC[T/G]CCTTTGATTTTGAAGAAGAATGGTTGACAGTACTATTACACAAGCCGCAGGCAAGCAACC
Cav1sc129.1p40836	C	A	X	0	CC	1	CC	4	X	0	X	0	X	0	CC	3	AA	2	0.333333	TACGACATCCTCAAAGATGAAAAGGCTCGAAAGTTATTCGACGACCTTCTCCGCGTCAAG[A/C]GCGATAACCAGCGCCGTCAATCTCAGCGCGACGGAAAACGCCGCAAAATGGTTTCCGATC
Cav1sc112.1p500961	C	T	TT	7	CC	3	CC	1	CC	2	TT	37	CC	7	TT	7	TT	10	0.5	TTTAGCAAGCATCAACGTTGAGAATATTGAAGCCAACCGCCAAGCCCTTCGCGAACTTCT[T/C]TTCACCTCTCCCAATGCACTCCAATACCTCTCTGGTGTCATACTCTTTGAGGAAACTCTT
Cav1sc10.1p1446243	A	C	CC	1	AA	1	X	0	AA	1	AA	1	X	0	X	0	CC	1	0.5	GTCAACGATAAAGGATATCATATCATAATCATAAGATAATGAAAATGTTAAGCAGATTAC[A/C]TTTTTTTATTGTTTGTGGCGGAAAATGACAAAAGATGGAAGAACCTTTGACCAAGAAGCT
Cav1sc22.1p1334429	C	T	CC	1	CC	2	TT	4	CC	1	CC	4	TT	5	CC	3	CC	1	0.333333	AGGGACACTCTTCTTCAACTTCTCTGTCAAACCTTTCGGAGGCATCAAAACCTTTGAATA[T/C]GCATCCGCAAGGGAAGTGAAAAATGTAAACATGCTGTGGGTTGGTTTCAAGAAATGAAAT
Cav1sc2.1p2920445	T	C	TT	1	X	0	X	0	CC	4	CC	1	CC	7	CC	1	CC	2	0.75	TACAAAAATCATTCATACAGAATAACTTACATGTCTAGTGATACAAGATGAAACAACAGT[T/C]ACAATGCTAAAACTAGAAATCCTCGCCTTGGAGACATACATGGCCAGCCTTGCAATTTAA
Cav1sc21.1p1495114	G	T	X	0	GG	5	X	0	GG	1	X	0	TT	2	TT	5	GG	1	0.333333	CGAAAATACAAGTTACCTATATGATGGTGAGAAATAACAGCGAACTAGAGTACGCAACAC[T/G]GAGTGACCTTTATATGTTGCCAATGACTGGTCATGGGGATGCTTTAAATTTCTTGCATAT
Cav1sc141.1p398895	G	C	GG	3	X	0	GG	1	GG	2	CC	3	GG	2	CC	2	GG	3	0.2	ATAGTGTTTATCTTTTCCAAAGTAATGATGCTTGCAATGAATGTCTCTTAAGTATACAAT[C/G]GTTGAATTTATTTGAATTATATGACTATAAATTCTAGCTTATGTCATTAACATATGAGGA
Cav1sc315.1p225223	A	G	AA	4	AA	2	AA	7	GG	20	GG	10	AA	6	GG	9	GG	2	0.333333	AACCACAACTCACAAGTCACTTCGTGGCCCACGTGGAGCTATGATCTTTTTCAGGAAGGG[A/G]TTAAAAGAAGTCAACAAAAAAGGAAATGAGGTACACTCTTGAAGGCCTTAACAAAATTCA
Cav1sc113.1p529315	C	T	TT	1	TT	1	TT	6	TT	7	TT	2	CC	1	TT	3	TT	2	0.833333	TGTTAGTTAGTACCCCCTTTCGGGGTGGACCTTTCACTCTATTTTATTATATACGCTTAG[T/C]GAAAAGAATGTTTTTTGATACACCTAGGACATTTATTTTATATGAACCAATGGATCGTGA
Cav1sc58.1p611097	A	C	X	0	AA	1	AA	4	X	0	CC	1	CC	1	AA	5	CC	1	0.6	TAGGGCAATTTGCACTTGTAAAGAAGTCCTTTTCTGTGTCATCTTTTTCTTCTATTTCGA[A/C]GGGGAGATAAAAGAAGGGAGTTTACATTAGCTATTGGGATCTTAGGATCTGATTTCTGCT
Cav1sc599.1p150421	A	G	X	0	AA	1	AA	3	AA	1	X	0	GG	1	X	0	X	0	0.333333	GCCTATGATCCTGTTTTTGAGGCATTGAAAAAGTCTTTAACCAATGTCAAAAGACTTGAT[A/G]TTGGTGTTTTGGATTTTTGCTTTGATAGTGAAGGGTTTAATGAGAGAACTGTGCCTAGAT
Cav1sc12.1p2029122	C	T	X	0	CC	2	CC	2	CC	1	TT	1	X	0	CC	1	TT	1	0.5	AAATAGTCTTTTTGTGCTTACTTGAATGACCAGTGAGGGACAGGAAAAGCAGAAAAAAGA[T/C]GAGAAAGGCCATAACAAGAGAAAGTGATTATTTTGATGTGAATGAGTTGAGAAAGAAAGA
Cav1sc59.1p159174	T	C	TT	8	TT	5	CC	8	CC	5	TT	12	CC	3	CC	5	TT	9	0.333333	AGTTGTGAGAGATTTCCAAGGCAAATTTGCGTTTATCCTGTTTGACAACAGCTCTAAAGC[T/C]GCATTTGTTGCTGCCGTGAGCAATCCTAGCGTCTATTTTGTTTGCCATGTCATATTTTCC
Cav1sc21.1p537474	C	T	CC	2	CC	1	CC	3	X	0	CC	3	TT	7	CC	2	CC	5	0.166667	ATTGATAACCTGTTACCAGCAAACTGCCATGGAAATCCTGAAAAGTATAGAAGAAAAAGC[T/C]GCCGCCTTAAATGTTTCTTACATATTCTTCTTGGAAGCTGAATGCGAGAATCTTCGGTCA
Cav1sc254.1p448790	A	G	AA	1	GG	1	AA	1	GG	2	AA	2	X	0	X	0	X	0	0.25	TCCAAATTATGGGTTACTATTTTACCTTTAATCATGATGTTTTGTTGTTTTGTTTAAAAA[A/G]GGATGTAACTGTTGAGTTGAAATTTTTTTTGCTTCTCAATGTAATCCTCTCCTTCTCTCT
Cav1sc391.1p30355	T	A	AA	4	X	0	X	0	TT	1	X	0	X	0	TT	1	TT	1	0.5	GGTGACATCAAAATTTTCATGAACAACTTGATGACCCCATTTTTGTTTCCAATAAAACTG[A/T]GATGCAATTTCAGACCAAAATCCAGCAGGATCCTCAATAGATCTCTTATACATCTCCAAA
Cav1sc312.1p469115	A	G	X	0	AA	2	AA	1	AA	1	GG	1	X	0	X	0	X	0	0.333333	TTATTTGTTTATAGGGAAAATGGTTTTGAGATTTACCTTATTATGAGGAGCAGCACAAAA[A/G]CCACAAGTAGGTGAAGAAGCCTTTAAACACCTCATACAATTCCATCTATCATTGTTAACA
Cav1sc32.1p378557	T	C	CC	53	TT	6	TT	13	CC	53	TT	23	CC	78	CC	67	TT	17	0.333333	TGAAGAGCAGTTTGGTGGTGGGCGTTTGCTTGCATGCATTTCATCTCGACCTGGTCAATG[T/C]GGCAGGGCTGATGGGTAAGGCTTAAATTACCATTGTTCTGCTCAAGTCCCTTTATTTAAC
Cav1sc57.1p388679	C	T	X	0	CC	1	X	0	CC	1	X	0	TT	1	X	0	CC	4	0.333333	TGGGAGTGACGATGATGAAAATAATGTTGAAAATGAGGGTGAAAATGGAGATGCTACATC[T/C]GAGAAAATGTAAGTTAATATAAGCTTAGTGAGCCTCACTCTGTGTAAATACTGTCTCTTA
Cav1sc679.1p110594	G	A	X	0	X	0	GG	1	AA	1	X	0	GG	1	AA	1	AA	1	0.333333	GAAAACTGTTTATGTAGCGAATTGTGGTGATTCGAGGGCGGTTATAGCCGAGAAAAGAGG[A/G]AAAGATGGTGATGGTGTTTTGGCTGTTGATTTGTCTGTTGATCAGACACCATTTAGGGTT
Cav1sc3.1p1540156	G	C	GG	5	GG	7	GG	2	GG	5	GG	5	CC	5	GG	6	GG	2	0.166667	TGGCTCTTATCCTGCTGTGCCAGGTCTACAACATCCAATGGCATATCCTGCTGCTGGAAT[C/G]ATTAGTGCAAGGCCTATGAATAGTCCTCCTGGTTCTGTTTCACCTGGAAATAGCAACTCC
Cav1sc129.1p570743	C	T	X	0	CC	1	X	0	CC	1	TT	2	TT	1	X	0	TT	2	0.75	GTTGAATGGTCTTGTTTGTGGTATTTTTCCACATAGCCTGTTTGCCCTGAAGCTTGCATG[T/C]TTTAGGTTAGTGATCTGTGATAAGCTACCTGGGATTTGTCCTGTTAGTCCATTTATAGAT
Cav1sc7.1p788515	A	G	AA	4	AA	7	AA	3	GG	8	AA	8	GG	6	GG	7	GG	6	0.333333	AACAGTCTTCCCAAATTCAAGCAAAGTAGCTCTATGCTTCTCTGTAATTTGGCTGTCGGG[A/G]TATTCTATCTCCACTTCATGGTGCAAAAGCACCATATCCTACGTACAAATCGGATATAAG
Cav1sc12.1p1066020	G	A	AA	19	GG	10	AA	7	AA	5	AA	7	AA	9	AA	8	AA	10	0.833333	TCTCCCGTTGCCCTTCATCTTCCCCCAATCCCAACTGAGATGCAAGAGTTGGGGCCACAC[A/G]TCTAGATGGTTGGATGGAAGAGGTATGACCAGTTTAATGGAAGAGACAAGTTCAATGACC
Cav1sc2.1p3385328	C	G	X	0	CC	3	X	0	X	0	GG	2	CC	3	X	0	GG	2	0.5	GTACTTGATATGAAGCTTCATCGACTGGAAAGAGTTGCACGTTGCACTGGTTCACCAATT[C/G]TTTCATGCGATGATTTGAACGGCCAAAAACTAAGACAGTGTGACTCTATTTATTTTGAGA
Cav1sc111.1p434994	A	G	AA	3	AA	12	AA	2	X	0	AA	4	AA	6	X	0	GG	3	0.166667	TTTACTATTTTTCTGCTTCTGCAGAAAGACACGAGGAATGGGAGCTGCCCGCAAGCTTAG[A/G]AAGCACCGTATTAAGCAACGGTGGGCAGATAAGCAATATAAAAAATCTCATCTTGGTAAT
Cav1sc315.1p30254	G	A	X	0	X	0	GG	3	AA	1	AA	1	X	0	AA	1	AA	3	0.666667	AATAGAAGGATATTTGGCTGCCATTTACTACAACAACTACTTCCATTTAAAATTGATGGT[A/G]ATACCAACAAATCTTTACAACTAAATTTCATTCTTGAGCGTGCAACCATTACTGTAAGGA
Cav1sc2.1p644326	C	A	X	0	X	0	CC	3	CC	1	CC	4	AA	7	CC	5	CC	1	0.25	TCAAGCTGCCAAGGCCAAAGGGGAGAGTTCTTCTTTTGCTCCTATAGCTGATGATGTGCT[A/C]AGTCAATTGACAAGGAAAACTCGGAAGAAGATGGAGAAAGATTTGAAGATGAAGAGAAAG
Cav1sc196.1p295178	C	T	CC	3	CC	2	X	0	CC	3	TT	1	CC	1	CC	7	TT	1	0.4	GGAAAGCGGAAAGAAGGAAAAATGAAGGCGTTGGGATGGTGGCTGATAGCGGTTGGGACG[T/C]TTCGATTAATTTCCGTTTGGTTCGGTTTCTTCGACATTTGGGCTCTTCGACTCGCCGTCT
Cav1sc599.1p71166	T	C	CC	2	X	0	TT	6	X	0	X	0	X	0	CC	1	CC	1	0.666667	ATTTATTTTATGGATTATATATGAATTTCTCTTTGGAAATTTTTGTATAATTAATGCGGT[T/C]AAATTTGAATTATTTCAATGAGTTTTGCACCAATATTTAGTTTTTGGTTTATATCTATAT
Cav1sc103.1p34027	G	C	CC	3	GG	10	CC	6	CC	3	X	0	CC	2	CC	10	X	0	0.75	TCCATCAACCCATGACTTGTCAAATCCAAGTTGAACAGCTTCATCACATAGTCGATGAAA[C/G]TCCTTTTCTTGCTGAGGAGTAATACTAACAGAGCTTTCATTCCGAAGGAACAACAACATA
Cav1sc24.1p776542	C	T	X	0	X	0	CC	5	X	0	TT	1	TT	1	CC	1	X	0	0.666667	TTATTTTTATTATTATGCAGATTTATTTTTATTATTATGCAGGTATGTCCATCCATCAGT[T/C]TTTCATTGATTATACGTGTTCTCTGTAACTTCACTCCAGATGAGTTCTGTCCAGATGCGG
Cav1sc38.1p519634	T	G	TT	2	TT	2	GG	3	TT	2	GG	4	TT	4	TT	1	X	0	0.4	ACTAATTATGTATCATTATGATTAATCTTTTGTAAGATTTTCTCAACAATTGCTGCACCT[T/G]TAGGTGTAGGAACTGTATTCTCCAAAAGCTATTTCAATTATTTATCAATCAATCCTGATA
Cav1sc21.1p749145	C	T	CC	39	CC	15	CC	38	CC	18	CC	44	TT	22	CC	45	CC	46	0.166667	TAATTAACAAAATTACAAACAAGGCGGAAGCAATAACCATTTTTTAGACAAGAAAAAAGC[T/C]ACCACCTGAACCGGACATTCAACCATCGAACCCGGTCTGACTCCACACAGCATCACGAAC
Cav1sc565.1p62329	A	C	AA	3	AA	15	AA	5	CC	8	AA	6	CC	9	CC	6	AA	16	0.166667	CATGCTACTTGGTGCCAATGCTGTAATCTCCTTGCTCATCCTATCAGCAATGCCGGGGAA[A/C]ATCGTAGAACCACCACTCAATACTATGTTACCATAGAGATCCTTCCTAATATCAACATCA
Cav1sc620.1p243310	A	G	AA	2	X	0	AA	1	AA	2	GG	3	AA	1	X	0	X	0	0.25	TCCCCAGCTATTCAAGTAAAACTAAAAGCTAACCCTATCTCCAAAAAATTATTAGCCATA[A/G]CTAAAATAGGGGATTGATGTTGAAAAGATTATCCCAATCCAGCAGATTTGAACCAAACTA
Cav1sc80.1p96583	C	T	CC	2	CC	1	X	0	X	0	X	0	TT	1	TT	1	X	0	0.333333	GTAACGTTCCATTAGTATTCGCATTCGAATTTTCAAGCATGGTGTTAAGGAGCTTATCGA[T/C]TTCGACACCTTATTCATTGCTCATGTGCACCATATACAAGAATGGACAATTCAATGTAAC
Cav1sc13.1p350501	T	C	CC	57	TT	20	TT	17	CC	22	CC	35	CC	38	TT	44	CC	45	0.666667	AAACTTATTAAATGGTTAAAGTATAAATTAGGGTTGCTGTAATATCAGTTTAAAGTTAAT[T/C]CATAAAATTATCCGCCGTGTTGGTGGTTGATGCGTATATTACGATGTTTGTCCTTGACTG
Cav1sc138.1p1144082	T	C	X	0	TT	1	TT	3	TT	1	CC	3	X	0	X	0	X	0	0.333333	TAGACCACAACCAAAAACATGCACCATAATTTAGGTAGTAGCTTTTATTAAATCAATTTT[T/C]GTCAAACAACAAGAATCATCATTGTCATTATATAAAATAGTAGTTAACTTTCTTGGCAAA
Cav1sc38.1p627283	C	T	X	0	X	0	TT	1	TT	1	X	0	X	0	TT	1	CC	2	0.5	ACCTGATTGGGAAATTAGCTTGCCAGCAAATTGGCAAAGTTGTATCTGAATCATCTTCAA[T/C]GAGACCTAGCCCAGAAACTTCTTCAAGCTGCATCATTGTATGCATAATGGATAAGCATCT
Cav1sc22.1p893170	G	T	X	0	GG	1	TT	1	TT	2	GG	5	TT	1	X	0	X	0	0.5	ACATCATCATCAGAGGCATCATCAACATCACCTATGTCAATATCATTGTCATCATCATCA[T/G]CAGCAAATGGAGTATCAGCATCATCCTCTTCCATATCTGAGGGAATATCTATCTCAGCAT
Cav1sc33.1p427896	G	A	X	0	GG	2	AA	1	GG	1	GG	1	X	0	GG	1	GG	1	0.25	AAGGAGTTGAAGGCTTATCAGGAAAATCAGTTCTAAAAACACCCTTTATGTTAAAGTGAT[A/G]AGCTTGAAGAAGTGCGGTTTTTGGCATCACAAAAGTAACATTGTTAAGTGATGCAACTAA
Cav1sc159.1p193551	T	G	X	0	X	0	X	0	GG	1	GG	1	TT	4	TT	1	X	0	0.5	ATTCTAATACCGAAATTTTTGTTTTGTTTTTTTGGTTTAGTTTATTTTCAGTTATTTGGC[T/G]CAGGCTTTTGGGTATGCTGGGATAAACTACAGCTCAGCAACACTTGGCACAGCCATGCTC
Cav1sc2.1p3023046	A	T	AA	4	AA	1	AA	3	AA	1	TT	3	TT	6	AA	7	TT	2	0.5	TCGAAATAAGACTTATTTAAAAATCCATAATCTATGTTTATTATTTTACCATGTTCATCT[A/T]GTAAAAAAAAGATGCTACCTTGAAAATAGGTGGAAAAAATATTACCTAGAGAAACTTCTC
Cav1sc13.1p210795	G	A	AA	2	GG	1	X	0	AA	1	X	0	AA	1	X	0	X	0	0.666667	TATTTCATCAGGAGCAGCGACAACATTGGACTCATCAACAACCTCTTTGACATTGCTCTT[A/G]TTGTGTTCCAATTTTGAATTACTCTCAAAATCAACGGTTTCTGTCCCAATTTCCTGAACA
Cav1sc674.1p35429	G	A	GG	3	GG	8	AA	4	AA	7	GG	9	AA	14	AA	6	GG	9	0.333333	GGTCAGAGAGGTGGCAAAGGAGGCAATCGACAGGGCGAGAAGAGGAGAGGGACCAACTTT[A/G]GTGGAATGTGAGACTTACAGATTTAGAGGACATTCGTTGGCCGATCCTGATGAGCTTCGT
Cav1sc856.1p49527	G	A	GG	18	GG	39	AA	35	GG	24	GG	13	AA	9	AA	12	GG	15	0.333333	AGCACATTGAATTATAGTCAAAAGTGCGTGACCGAAATTCCCCGACGCTTCATTCTTTAC[A/G]GCCTGATATAAATTCAAATTGAATACCTCAAGAAAGAAATGAAGTTAAAAAGTGATAAGA
Cav1sc51.1p901150	C	T	CC	1	X	0	X	0	CC	1	TT	1	X	0	CC	1	CC	2	0.333333	CATATCATGTGCTAGTCTTGCCTTGGCAGATGCTGGAATACTGATGTATGACCTTGTTGC[T/C]TCAGTTTCTGTGGTATGAATTTAATCACATTTGCAATTCTCTGTAGTTTGTGCTTATTTT
Cav1sc86.1p662037	T	G	GG	2	X	0	X	0	X	0	GG	1	TT	1	X	0	TT	1	0.5	ACCATCTAATCTACGTTGAAATATATTATTCCTTCTACTTGCAATGAATGATCAATTTTT[T/G]GGCAACTAATTTAATTCCTGCATTCTGATGATAGTCATACGGATCTAAGGAGAACAATGC
Cav1sc13.1p318573	T	C	CC	1	TT	1	TT	2	X	0	X	0	X	0	X	0	CC	1	0.5	AGAACCACAAACAGCCACAAATGTGCTGAGCAGAACCATTCCAATGGATCCATTTTCAAC[T/C]CTTTGATTAGATTCAATATCTTTACATTTAACAGCACCATCCTTTCCATGTTGAATGAAA
Cav1sc2.1p2867163	G	A	GG	8	X	0	GG	7	AA	5	AA	1	X	0	AA	6	X	0	0.333333	TTTTTTTTCTCTTTTGTTATTGCCCTTTTCTTTTGATTCATAACATATTAGTATGCTTTA[A/G]AGTTTAAACTATCTTTCTTAAGCCTTGTTGATGTAGACTTCATTCCTTACTTTGTATGTT
Cav1sc286.1p207555	G	A	GG	2	GG	1	AA	5	AA	5	AA	3	AA	7	AA	8	AA	5	0.666667	CTCCAACTCCAGGAGGAATTTAGAATCCTTGTTCTCCTCAGCGAGATGATTATTCTCTCT[A/G]GCCATCTCCCCATTGATACCAGTATGAGGTTTGGTAATTTTATTATCGACAAATACACCC
Cav1sc168.1p44375	C	T	CC	1	CC	2	CC	4	CC	3	CC	7	CC	11	CC	2	TT	3	0.166667	GGCATCTTCTTTGCCGCTGATAAGCTGCTCGGGGTGGAAGAGCTGGCGGTATGTTCCAGT[T/C]CTCACCTCATCAATAACAGTGGGCTCAAGATCAACAAAAACAGCACGGGGGACATGCTTT
Cav1sc21.1p1096693	T	C	CC	4	TT	3	TT	1	CC	20	TT	4	CC	3	CC	12	CC	6	0.5	TCGTCTGCGAATAGTGCTTTGATAAACGATGGTGTTTTTAGGGGACGACGACCGGTCATC[T/C]GAGGATAGACATCTTCAAGAAAATAGTATGCATGGCCAGCAATCATTCCCTGGAAAATGT
Cav1sc179.1p252524	G	T	TT	2	GG	11	GG	3	TT	3	GG	8	TT	5	TT	6	TT	4	0.5	GCATACAATTTTCATAAATGTGGATGAATGGTGCTTTGCAGAGTTAGACAATGCAGACAG[T/G]AAATATTACAAACATATGTCACGACCACTGCATCCATCTCCCTTCAATGGTATCACTCAC
Cav1sc253.1p792157	A	T	AA	1	X	0	X	0	AA	1	TT	1	X	0	AA	3	X	0	0.5	CTCCTGTGCCTCGAAGAGCTGGATCTCCAAGACGACCAGAATCTCCTCGCCGCCGTGCAG[A/T]CTCTCCTGTCCGTCGTCGATTAGACTCTCCTTATCGTCGCGGAGCTGGAGACACACCTCC
Cav1sc112.1p471094	C	T	TT	19	CC	97	CC	28	CC	99	TT	24	CC	52	CC	29	TT	33	0.5	GTCCTTTCGGACCGGTAAGGATCGGACGTTGTATTTGGATCGGAGATCGCCGGAGAGAGG[T/C]GCGCTCATCAAGACGCGGCGGACGCTTGATGGTGCTGTGAAATGTGCCTTTCGGCTCTTG
Cav1sc410.1p260422	A	C	CC	1	AA	2	X	0	X	0	AA	1	CC	1	AA	1	X	0	0.5	AGATTACTCATTATTGTATTATTTCATTTCCACTAAGCAAAAGCAAGAAGATACTTACAC[A/C]AAAAAATAAATTTTAATTTAAACATTAAACAAAGAAGAAAGCTATTTACAATTAATGTAT
Cav1sc7.1p912998	A	T	X	0	AA	2	AA	1	AA	1	X	0	TT	1	AA	1	TT	2	0.5	GGAATCGTCAAAGGCACTTGCATACCTTGCCAAAACTGAGCCTGCAGGTTCATCTCCTAG[A/T]AGAGCAGGACTAGCATTGCCAAGCTCTGCCAGATGCTGTTCCAACCAAGTCAATCTTCTA
Cav1sc59.1p558620	G	A	GG	2	GG	3	AA	3	AA	7	GG	1	AA	3	AA	10	GG	13	0.333333	AGAAAAAACAAAAATAAATAACAACTTGAGGTAATAATTCTAAGCAAACTACTCATAACA[A/G]GAACAAACAAATAGGCAAAGTTATTCCTTTCAATTCTTCCACATCTCCTAAATTTAACTA
Cav1sc78.1p762479	C	T	X	0	CC	8	X	0	CC	8	X	0	TT	1	CC	4	CC	2	0.333333	ATACAATACAACCTCCTTCCATTACTTTGTTATTTATCATAAACACTAAAGCACCTTTAA[T/C]GGTATGTGTGAAAGAAACAGCAACTGCAGCAAATGAGACATTGCTGGTCACATGGCCTAA
Cav1sc135.1p488707	T	A	TT	2	TT	1	TT	1	AA	2	TT	2	AA	4	AA	2	TT	3	0.166667	ATATACCTCATGTGATAAGGAAAAATTGGTGAGATAACACGTCTCTGTATTCACCGATAA[A/T]AGCCGACGAACGTCGATTATCCTATCCGTCGATATCCCCTGCTTCAAAATATCAAAAATA
Cav1sc26.1p1063400	A	C	AA	7	AA	1	AA	2	X	0	X	0	AA	1	X	0	CC	2	0.2	ATTAAGATACTAACACAAACGGGGAAACGCGCGGAGTTATGGCCAGATCAAACAGAACCA[A/C]TAAAAAAGAAAAAGAAAAAGAAGAAGAAAAAGAAGAAACCAAAACCAGAGAACAGCACTA
Cav1sc665.1p87345	C	T	CC	7	CC	3	TT	3	CC	6	CC	8	CC	11	CC	1	CC	5	0.166667	AAAACTTTCAATTTATCATATCCTTCAGTCAGTTATGCTTGGCAGTCTCAGCTTGTTTTG[T/C]TCCGACGGAGAAGAACTCGATGATCACTTCCAGTGGCATGCCTTTGGTTTCTGGAACTTT
Cav1sc52.1p220452	A	G	X	0	X	0	X	0	AA	3	AA	6	GG	2	AA	1	AA	1	0.333333	CTTGGATTGCAGTTTTAGTGAATCCAAGCTTATCTGCTGGCCATAATTCATCTCCAAAGA[A/G]ACTGCTAGTATAAAGGACTTGATCCCCTGACTTTAACCCTGCTCTTGCTGCATTCCCCCC
Cav1sc19.1p197460	G	A	GG	7	X	0	X	0	GG	1	X	0	GG	7	GG	1	AA	2	0.333333	TACAAAGCAAAAAGTAAGACTAAACCTTTCATGCCACACACCATTGCATCATCCATGTCT[A/G]GATAATTAATTTCATGCTGCTTCCAATATAAATCTTCGATCCAGTTCTGTAAACTGTATA
Cav1sc50.1p472931	A	G	AA	8	AA	16	AA	6	GG	2	AA	9	AA	15	AA	4	GG	1	0.166667	ACCGTATCCATTTCCGTTATCGTTCCCGTTCTCAACGCTGACAGATTCGAAGGGAGACGG[A/G]GAGTAACCAGGATTCGGATCACCAAATCCGTAGATCTCTGGAGAAGCCTCAGCGGCGTGA
Cav1sc2.1p754927	G	A	GG	9	X	0	GG	3	GG	9	GG	2	AA	7	GG	4	GG	4	0.2	TGATTCATTTGATCTTCTTCTTAGCATCTGTCTCATACCTTCTGCTACTCTAACTGCAGG[A/G]TTTGATTTGAACTTTCTGCAGAATGACATGTGAGCTTTCACAGCTTCATCCATGTCCCAT
Cav1sc69.1p600587	G	A	AA	3	GG	4	GG	3	GG	3	X	0	GG	5	GG	2	GG	2	0.2	CACAAATAAAGAAACCCCAGAAAAAAAATTTCCCAACTCACCACCACTTTTCGATGATGG[A/G]ATATAAATGATATGAAGAAATTAAATATTTTTAAAAATAACTAGCCCTACATTATTAACT
Cav1sc3.1p1040698	A	T	AA	5	AA	4	AA	10	X	0	TT	12	TT	7	X	0	AA	9	0.333333	TGAACATGTGTGATTTATATTTTATTTTATTTATTAAATATAGTTGATAATGTAAGCGGA[A/T]GGTGGAAGGTGGAAGGTGGAAGTGGAAGACACGTATGTTGTTATTTTGCATGGTGGATAG
Cav1sc2.1p1873043	C	T	CC	1	X	0	TT	4	CC	1	CC	1	TT	2	X	0	TT	1	0.6	AGAGGGAGAGAGACAACAACTTGTTATGGCTGTACGCAATCTCAAGAATGGTAAGAAGAA[T/C]TAGAACACTTGGCAGGTGTTTTGTTTCATGCAAAATATACAGAGGTTACAAAGGAGGCAG
Cav1sc281.1p258005	C	T	CC	1	CC	2	X	0	CC	4	TT	1	CC	3	CC	3	TT	3	0.4	TTTGTTGTCCATGAAAAGTTATTTGGATTGTTATAGTGATGTAAAGGTTTGTCTTACAGA[T/C]ATGATTCATAAACATGATCATCATTCATGTATAAATATTCTTTATTATTTTCTATCAACA
Cav1sc26.1p959153	C	T	CC	3	CC	4	CC	4	CC	11	TT	9	CC	12	TT	3	CC	8	0.166667	AAGTGATGGTCATGATGATCATTTTCACCATCATGGTCACAGTCACGGACATGATCACCT[T/C]GGTGAAGATCACATTCATGAAGCGGGTTATATGGATGCATATGGGCTTGGTCATGGAGCT
Cav1sc25.1p2420790	T	C	X	0	X	0	TT	1	CC	1	CC	1	TT	2	TT	3	X	0	0.333333	ACGAGCCTCCTCTTCTTCCTTGCGCTTTCTCTCAGCTTCGGCAGCTTCCCTTGCGAGGCG[T/C]TCTTCTTCTTCTCTTCTCTGCCTTTCCCTAGCCTGGACATACACACAGTATTAGTCCACT
Cav1sc689.1p156911	C	T	TT	4	X	0	X	0	X	0	CC	2	CC	2	CC	1	X	0	0.333333	TTTCTTTTTGGTTCCCATTTTTTGTTCAATCTTTTCCTAAACCCTAACCCTAATTTTATG[T/C]TAATGGTTCCGTTCGGTTTCGTCTTTTTTGGGAAATGGTTGCAATTGTTTATTATTGTTA
Cav1sc25.1p1737277	G	A	GG	14	GG	11	GG	3	AA	14	AA	4	GG	6	AA	9	AA	12	0.333333	CGTTTCACAACGCGGAAATGCACCAACCTTGCGCACTTGTTGACACTTAGAAGTCAGGGC[A/G]TAAGATTTGGAAGCAGTACAGTCTGTGGGGAATGTGCCCAGGAAATAAGGTGGGAAGACT
Cav1sc112.1p378362	T	A	TT	1	TT	4	AA	7	TT	1	TT	2	AA	2	TT	3	X	0	0.4	TCACACATTACAACCATAAAGGATGAACCAAGATAATAGATGACATGACTATATTGTTTC[A/T]TCAAATAACAATGTCTACATAAAGGAGGGAGAAAAAAAAGAATTGGCTCTGCAACCAAAA
Cav1sc689.1p195825	C	T	CC	6	CC	2	CC	3	CC	5	TT	5	TT	4	CC	2	TT	1	0.5	TGATTCTCTGCAAGAAATGTGGAGGTTCCGGTTATTCCCGAAGGTTATGAGCTTTGAATT[T/C]CTCTTTATATCTTAAACCATCTTGTTCAGAAATCTCCAAGATCTTGTCACAATCTTATTG
Cav1sc360.1p209078	T	C	CC	2	TT	6	TT	4	TT	1	CC	3	X	0	TT	7	TT	2	0.4	CTTTGGATCCTGCGGCATATTATTAATTAGACTGTCACTAATGGTCATTTTACAACCGTC[T/C]GGTGAAATTTGAATTCCTTGAGGTTATAAAGCTAAACTTTTACCATTGAATTAACACCTC
Cav1sc37.1p496155	A	G	AA	5	AA	1	GG	2	AA	1	X	0	X	0	X	0	AA	1	0.25	AACTCAAAATATCATACCCAATTTACGTTCGGTAGTTACATTACAATTAAATCAGCCCGA[A/G]TTTAACACCTTTGAAGATGTGCGTTCACTATATGACGGTGGAATTAAGCTGCCTACTAAT
Cav1sc4.1p1165359	G	T	X	0	X	0	X	0	GG	3	X	0	TT	1	GG	1	GG	5	0.5	GACTTCCACCAAGAGCACTCCACTCAAAGCATCTCCTACTGCTTGGTTGATCAACTTACT[T/G]ACTGCTAATAACCTCAAAGCAGCCTTTTCTGCTTCTGAACCTGAAGCAAACAACCAAAAG
Cav1sc35.1p391903	A	G	AA	134	AA	232	AA	128	AA	168	GG	115	AA	147	GG	130	AA	121	0.166667	ACCAGGACCTGGTGCTCAGGCTGCTCTCCGTGCCTTGGCTCGTTCAGGAATGAAAATCGG[A/G]CGCATAGGTATTTTTTAATCCATATATATTCAGGATATCCCAGTTAACTTGTTTCTGTCC
Cav1sc48.1p339048	G	A	GG	5	GG	3	GG	1	X	0	GG	7	AA	3	GG	2	AA	1	0.333333	GTTTCAAAGGAAGAAGGAGAGCAGATAATAGAGAAATTGAAAGCTCTTGGCGCAAATGTC[A/G]TTATGGAATGAAGTGATGTGTTCTGTTTTTTGGAGAACTTTTCATCTAGTATTAAAAAAA
Cav1sc4.1p943268	A	G	GG	6	AA	5	AA	7	GG	4	GG	8	GG	5	GG	8	GG	12	0.666667	GTTTTCAGATGAAGATTACATATTGCAGTTCGCTCCACCTTTCCACCGTTTGGAGCTTCT[A/G]CAAGCTCAGTCTTGCCCCGATGTAATAACTAGTCATCTGGATCTGTTGTGAAAAATTTGG
Cav1sc58.1p681571	T	C	TT	1	X	0	TT	4	TT	9	CC	5	CC	4	CC	9	CC	5	0.6	GAAGGCCAAAGAGAATCTATGGGAACGGCTAGGAGTTGTTGAGGATCAATGTTTGAAAGA[T/C]GAAAATAAATTTTATGGAGGAGACAACATTAACATTGTAGACATAGCTCTCGGATCTTTT
Cav1sc532.1p87666	T	C	X	0	CC	1	X	0	CC	1	CC	1	TT	1	X	0	X	0	0.666667	AAGACAGCAGGACGGTGGTCATGGAAGTCGAAATCCGCTAAGGAGTGTGTAACAACTCAC[T/C]TGCCGAATCAACTAGCCCCGAAAATGGATGGCGCTAAAGCACGCGACCTATACCCGGCCG
Cav1sc145.1p293384	C	T	TT	5	CC	6	CC	5	TT	3	TT	1	CC	9	TT	10	TT	2	0.5	AAGGCCAGAGACTTACAAGCAGTGGCAGGTTAGGAACAAGAGAGCAAGGTTTAAGCAAGT[T/C]CCATTGGAACCAGAATTGGTGGATAAAGTGAAAGAAATGGTGAAGAAGGAATATTCAAAA
Cav1sc130.1p816220	C	T	TT	3	X	0	CC	7	CC	1	X	0	CC	1	CC	1	X	0	0.333333	TTCCAGGTAATCAAGGTGGAACCTCAACTTCTGATGAACTACAGAAGCTGAGCTCAGATA[T/C]TGATAACGGGCTGGAAGCGGGTCAGTTGGAAGCGGATGCTGAAGTTGAAGCCGGAATCAT
Cav1sc13.1p866603	G	T	X	0	X	0	X	0	GG	8	GG	13	TT	11	GG	14	TT	4	0.666667	TCAGAATTAGGGCATGTCTCCAGCTTCAATTAATTTATGTATATATTTCTTTTAATAAAA[T/G]ATAAATGTTTTCTATCTGTTACATTAAATTTACGTATATATTTATTTTATTTTTTTAATT
Cav1sc396.1p111099	A	G	GG	8	AA	4	AA	3	X	0	GG	1	X	0	GG	5	GG	3	0.6	TGCGTTCGCTTTAACAGAAAACTTCAATCTTTTTGGAACATCATCCAATGAAACAAATGC[A/G]TACAAGTTTTGTAACCAAGTGTGAAATATATAGGTAAATGCATTGATTTCAAGAGCATAA
Cav1sc45.1p4379	T	A	TT	4	TT	1	AA	9	TT	11	TT	4	TT	1	TT	4	TT	34	0.166667	ATCAATTTAGAAACATGTAATAATAATTATACAATATTTTGAATATCAACTCTTCTGCAC[A/T]TGCTTTCTCTTGGACAACAAGATTTTCATATTTGGTTCCAAGAGGCAGAGGTTGTACTAA
Cav1sc25.1p1628406	T	C	TT	1	X	0	TT	3	X	0	TT	1	CC	4	CC	2	X	0	0.25	AGACATTGGTGGCTCGGTTGAAGGACGTGGAGGAAGCTCTAGTGGTCACTCCGGTGATGG[T/C]GGCGAAACCCTTTACCTGAAATCTTCTGGTGATGGGAATTAGTTGTGAAATTAATTCCTG
Cav1sc39.1p805720	C	T	X	0	CC	1	CC	1	CC	2	TT	3	CC	2	CC	1	CC	1	0.2	AACTTGTTCGCAGACTGCAAATTATTGAGGTAAATTCAATTAAGCCACATACAGTCCGCG[T/C]GCGCATTGCAGTTGTGAACTAGAGATGGAGAAGGAGATGTTACGCACCACTCATACCAAA
Cav1sc36.1p440881	A	G	AA	9	AA	14	AA	18	AA	12	GG	4	GG	3	AA	5	AA	11	0.333333	AATCTTGTCATAAGGAGGAGGAATACCCTCATAAACCTTCAACCGAGCAAGAGCAGCCTC[A/G]CCACGCTTTGTCTTGTGTGGAATCATTCTACATAATACACAAACCACTTCTCAAAAAACA
Cav1sc881.1p28013	T	A	TT	4	TT	4	X	0	AA	6	TT	3	AA	1	AA	3	TT	4	0.2	TACTAAAAAAACCCAATATTTTTTTAGTCACTAAAACTATTAACCAATTCACTAAGAGTC[A/T]CAAATATATCCGCTGAAAAAATAAATACCAACCAATAGAGTGGTGCAGTAAAATTTATTA
Cav1sc63.1p133736	C	T	CC	2	X	0	TT	5	CC	1	X	0	CC	1	X	0	X	0	0.333333	TCTTCAACCATCCTTGTATCGTCCAAATGACTCGATTCCAGGAGCTGTCGAAACCTTCCA[T/C]GGCCATCATCTCTACCTCTCACTGAAGTACTCCCAGATGAATGTTTGTTCTCTGATAAAT
Cav1sc22.1p585330	C	T	X	0	CC	1	X	0	TT	1	TT	1	X	0	X	0	TT	1	0.666667	TGTTTTCATTTTTGGCAGTTACTTGTGAGTTTGGATTCCATGATAAGAGTATAGTTCAGT[T/C]AAGTTTATTGATACAAAGGAATTTGTCTTCAGTTATATTTTATGAATATTATCCATGTGC
Cav1sc4.1p421251	C	T	CC	6	X	0	X	0	X	0	X	0	CC	1	CC	1	TT	1	0.333333	TTTCCACTATAAGCTGCGCGTTCCATCCCGCTGCCATAGCAGATACTAGCTCCGCCACTC[T/C]AGATTCATTGAAAATCTCACACTGCACAAAATTTATCAGAACACTAATCGGTTACACTAA
Cav1sc50.1p558605	T	C	TT	6	TT	4	TT	8	CC	9	TT	12	TT	2	CC	7	CC	8	0.166667	ATAATTCACAAAGGATCGAAATGACTGCATTCAGAAGCTTACAGGTGGTTCATTGGGATA[T/C]TCTGGAGGGAAACATATATCGAAGAAAAATAAACCATCGTGATAAGGTGTTCCTGACGCA
Cav1sc77.1p181235	T	C	TT	22	TT	24	TT	29	TT	25	CC	33	CC	20	TT	41	CC	27	0.5	ATCATGACCATTCTCAAGAAGATATACTCCATCATCACTAATGTGTTCACTAGAAAGAGG[T/C]AAGAAAGAAGGAATGACAGATTCTTCATCTTCCTGCAATTTACAAAATTATATTAGTGTC
Cav1sc25.1p1927917	G	A	GG	3	X	0	GG	3	GG	2	AA	4	X	0	GG	5	X	0	0.333333	CGAAAGTGCAATTACAGGTTTAAACAACAACAACAACAACAACGATGAAGATCAAGATGA[A/G]AAAGAAAACAGCGACGAACCAAAAGGAGGAGCAATCGATCAAACAAACACAAACTCCTCC
Cav1sc18.1p1448396	T	C	TT	1	X	0	TT	1	TT	5	TT	3	CC	4	X	0	TT	1	0.2	GTGCTCGAGGCCTTGACCTCATGATTGTTTCATCACTGTGTTTGATCCATTCTGAGAGTT[T/C]CCAGGGCTTCTGCCACTTCCATTTAAACTGTAGCAGCCATTGATGATGACTTCTCTTCCA
Cav1sc2.1p2974812	T	C	TT	1	X	0	TT	2	CC	2	X	0	X	0	TT	1	CC	1	0.333333	CCATTCAAAACTTTGGAAGGAAAAATGAGATTCAAGACGATTCAGTTTGACCAGAGGACC[T/C]AAAAGAATCTTTTTTCTGAGCCAACGGCAACCATGATGGTAAAGAAAAATGATATCAGTG
Cav1sc398.1p75615	A	G	X	0	AA	5	AA	5	GG	1	GG	1	AA	5	GG	1	AA	1	0.2	ATATCTGATCAGGATTCAAGTGAGGTTAGAGGTAGCTTAAAGTCGTGCATTGACACTGCC[A/G]AAGCAGGAAATCTGGATGGACCAACAGATAAGGCTCCAAAAGTATGTCTTGTATCTGTTT
Cav1sc224.1p229789	G	T	X	0	GG	1	TT	2	GG	2	X	0	GG	1	X	0	X	0	0.333333	TTTTGACTGTTTTTTAATATTGTAATGTGCACAGGAGAAGAAAGCTCATTTCTTTTCCCC[T/G]GCTGAAGATGAAAGCAGCAGGGGAGTATTCAATCTCATAAAGAAATTAAATACTGTGCCT
Cav1sc102.1p1004276	C	T	CC	1	CC	2	CC	13	CC	5	CC	4	CC	1	CC	1	TT	2	0.166667	GAGGTGGTATGAATCAAGATGAGTTTTTTCCGGGTCCTTTGCCTCTGGTAAGGTTGAACC[T/C]GAGATCTGATTGGGCTGATGATGAACGGGATACTGGTTATGGTTTCACAGAGCGGAGCAG
Cav1sc3.1p1623962	C	G	CC	7	CC	7	CC	2	CC	6	CC	5	GG	4	CC	12	GG	3	0.333333	GTCGCCCAAACGTTATGCTGACTGCCCAGCTGCTGACCAAGACATAACGTTATATTGCTC[C/G]GAGACCAGGACCAAACGTTATGCTGACTGCCCAGCTGCTGACCAAGACATAACGTTATAT
Cav1sc191.1p226089	A	G	AA	1	AA	1	X	0	AA	3	X	0	AA	1	AA	2	GG	2	0.25	TTTGGATGGTTTCTCCCCCTATTGTGCATCCATTTTGTTAATTCCAATTCTTTCTTGGCA[A/G]ACATGACTATTGTTGGATTTAACCCAGTTGAATGAAATGAAAGAAACAATTTATTTGCAT
Cav1sc134.1p568784	A	G	AA	1	X	0	X	0	X	0	GG	2	AA	2	X	0	AA	1	0.25	GATGCATCCGTGCAATAAATGACTCTGCTCGGCCTCGAAAAACATTTCGTTCATTTTCCC[A/G]CCATTTGGCCTTGTCTTCATCAGTTCCATCAATGCCATGACTGTTTATATCCAACAGCAG
Cav1sc364.1p160413	G	A	X	0	GG	2	AA	1	AA	1	AA	2	AA	1	X	0	AA	2	0.8	TTCCCCTCTTTCACAAATATCCCCTAGCTCGTTAAATTTTGTTTCCACTTTCTGTTTTAT[A/G]TCGTCTAGATAAGATGCAAAAGCAAAGAAAATCATCAAACAGATTACACAAACTGCAAGG
Cav1sc117.1p176835	C	T	TT	1	CC	1	CC	1	X	0	X	0	X	0	X	0	CC	1	0.25	AGTTGGCAGCCAATCCATAATTTGGAAATTGACATTTGATATATGCAAATAAGTTTTACC[T/C]TGTCAAAATAGTTACTTTCTTTAGGCTGGTCATGGTGGACCTTGTCTTCATTTTCATTGC
Cav1sc2.1p2804166	A	G	AA	6	AA	9	AA	3	AA	13	GG	10	AA	13	AA	11	GG	12	0.333333	ACCTCTTGGAATTTCTATTGTACCCTAGTCTTTGCATTCCAGCTGATATATCTTCCCATA[A/G]TGGTGCTTTTGGTCCATTTTCTTGATACTTTGGTTCAAGACTTGTTCTTATCCTTATAAG
Cav1sc4.1p2770343	T	C	X	0	X	0	TT	1	CC	2	CC	9	CC	2	X	0	X	0	0.666667	AACTTATCCTGCAGTTGTGTTTTGACCAATTAAAGGTCCAATAGAAGCAAGTCCAACGGC[T/C]AACCCAACACCAATAACATAATTTAAATTTGAGTTTTTTAAATGAACAAACATCTTATAA
Cav1sc753.1p98742	G	A	AA	1	AA	1	GG	1	GG	3	X	0	X	0	X	0	GG	1	0.5	GTTACCTCTTCGAACCTAAACTAGCTCACTAGCCCACAAACTTAGATTGGAATGGATTGT[A/G]AATCGGATTAAATAGTTCATGAGCTTGACTAAACCGTACTCTCTATTCGTTCTACTTGAG
Cav1sc2.1p2804716	A	G	AA	2	X	0	AA	3	AA	3	X	0	GG	3	AA	1	X	0	0.333333	AAGTCTTCTGAAATAGTCCTTCCATTTTCTCTTCTTTCTGTACTTCTCTTCCAAGTCTTC[A/G]TCAGAAGCCGTGGAAGAAGAAGTTGAGGTTGTTGTGGTTGAGAATAGATTCATGTTTGGC
Cav1sc202.1p102216	A	G	GG	6	AA	7	AA	13	GG	19	GG	10	AA	8	AA	13	GG	12	0.5	AAAATGAACAAGATATATAAGAAAGAGCTAGCCCTTGCATTTTTGCTGCTGACCGCGGCC[A/G]TTCGAAGCTTGTTATCAGCTCAAGGGGTGCACTTCTACTACTTATTATTTCAAGGTGTGT
Cav1sc15.1p532655	A	G	X	0	AA	2	X	0	X	0	AA	9	X	0	AA	1	GG	1	0.333333	ATGAACAGAAGGAACACAACTCCTAGACTGTACAGCATTATATACCTCTAAACTTCTGAC[A/G]AAGATGGATTGAAAAATATAATGAATCCGCGCCCCACCAGATAACTCAGATGTAGACATC
Cav1sc159.1p209778	G	A	GG	3	GG	2	GG	2	GG	2	AA	1	GG	2	AA	1	GG	4	0.166667	AGGCCAGCCAAATGTTGATGGAAATTTAAGCAAATCAAAAGGTTTCTTACTTTCTTTCTT[A/G]TACCTATATGCTCCATGTTTCTTTTTTCCCGCAAACAAAAGAGAGGAGAGGGCAGTTTGC
Cav1sc9.1p1589809	C	T	CC	7	CC	2	X	0	TT	3	CC	6	TT	2	TT	2	CC	1	0.2	CATGGTCCTATGAGCATGGCGGATCACTCCAGTTGCATGATCATATCTTTCAGCCAATGC[T/C]CGGTATGCCCTATAAAACTCTTCGACCATTTTCATAAGCTCTGGCCGTTTTTTATAATAC
Cav1sc435.1p125621	T	G	X	0	X	0	TT	1	X	0	X	0	GG	1	GG	1	TT	2	0.333333	AGTGATTTAGTTTCTTTAAACTTAAGTTCCATCTCTTGCAAAGTTGACTGTAATCTTTTG[T/G]TTTCTTTTGCTTTTGCTTCTTCAATGTCCACCTATATTTAATATTAGAAATTTATTGCAA
Cav1sc2.1p606917	T	A	X	0	X	0	X	0	AA	2	TT	1	AA	2	AA	3	X	0	0.5	AATGGCAATCAGCCCAATCTAAAACATGGAAGGATATATCATGGACAAAAAAGCAATTTC[A/T]GGTGGTAAATTTATAGTGTTGCTGCATTTATATTAATTTTATTGTAAGATTTTCTCAATT
Cav1sc22.1p666705	G	A	GG	1	X	0	GG	2	AA	2	AA	1	GG	1	X	0	X	0	0.25	AGTACACAAGCATACCTTACAGTTTGAGCAGTGAAGCACAGTAGGAATTTTAGAAGAGCT[A/G]TCAAAAGTATCTTTAAAGAGTGGCACGACCTTGTCCAATTTTAAAGAAAGACAACCCAAT
Cav1sc78.1p760566	G	A	AA	19	GG	16	GG	25	GG	34	GG	14	GG	15	GG	17	GG	13	0.166667	AGACGAAATAAAAACAAGACTCACTCGCTTCTCTTCCTCCAACTTAGCTTTGATGAAGGA[A/G]TAGAGTGCCACTCCAGCAATTGCAATGGCAGTTCCAATACCAGTTTGGGTGGAAATCTTG
Cav1sc45.1p127684	G	T	GG	1	X	0	GG	4	GG	1	GG	3	GG	2	X	0	TT	4	0.2	TTGTTGCATTGAATTTGTTTCTGTATCTGCTGCTGATTATGCTGTTGTGGTTTCTTCATT[T/G]CTTCTTCCACTTTGGACACCCAGCTATACATGAATGATGTGTGAAGAAAATTGAAACTAA
Cav1sc100.1p706427	A	G	AA	1	X	0	AA	1	GG	1	AA	1	GG	1	X	0	AA	1	0.2	GGATTGACAATGAGATTGAAGTTCTTGGAGAAAGGCTGAGGATTGTGAAACATGAAAAAG[A/G]AAAATTGACTTTGTTTGCAGAGAAGGGAGAAAATGAAAAAGGTCAGTTGAAGCTTTTGGA
Cav1sc286.1p242697	G	T	X	0	GG	3	TT	12	GG	10	TT	9	TT	6	GG	1	TT	13	0.8	CCGTCACTCACTTCCTGATGGTTTGATGAGGGCTACTGATGTTATGATTGCTGGGAAAGT[T/G]GGTGTTGTCTGTGGATACGGAGATGTTGGAAAGGGTTGTGCTGTTGCCTTGAAACAAGCT
Cav1sc1203.1p26161	C	A	X	0	X	0	CC	1	CC	1	X	0	X	0	CC	2	AA	2	0.5	AACAAAAATGTATACTACATACTTTAGAATTAATATAAGTACCTTTATCAGCCCACATAT[A/C]AAACATGCCAGAATCTAAAATGGAATCATCCTGATATAGATTACAGACAAAAATGTCAAT
Cav1sc359.1p242340	C	T	CC	2	CC	1	CC	3	CC	1	X	0	TT	1	X	0	X	0	0.25	TTCTAGGTACTCCACTTTCTGGGTTCTCCTAATTCTATCTAAGTTAGCATTCAGTTACTA[T/C]CTTGAGGTAAATATTTGATTCACAAATATATCATTTTATTTTCTTGACACTTAGAATGAA
Cav1sc16.1p398150	T	C	TT	12	CC	3	TT	5	TT	5	TT	3	TT	1	X	0	TT	4	0.166667	GAATCTGTTTCAGGCGACTTCTCTTCCTAGCCATTTTCTCAGGCAAAGTTTCCCTCTTCT[T/C]CTCCTTAACAACCCTCTTCTTCTTCAAAAATCTCGGGTCAACAACATACTCTTTCGGAGT
Cav1sc4.1p1806776	T	G	X	0	TT	2	TT	2	TT	2	TT	5	GG	3	TT	3	TT	3	0.2	ATAAAGCAGATGTTCGCATTAATACGGATAACGGTGGCATTGTTTATGCTCATTCTAGCA[T/G]TATTGTAAGTTCATTCACCTCACTTGATTTTGGTATTACTGATTAGCTACATCAAAATTC
Cav1sc32.1p528668	C	T	X	0	X	0	CC	2	CC	1	TT	3	CC	1	X	0	CC	2	0.25	CATATAAATGCATGCTGAGAGACTTACCATTTCATATATGCTTAAAAAGTGACTATCAAA[T/C]TAATTAATTTGGTTAATTTGCTTGTGTTTCATCTATTAAGTACATCTCTTTGAGGCTCTC
Cav1sc13.1p884957	A	G	GG	1	AA	1	AA	1	GG	1	X	0	X	0	X	0	GG	1	0.5	GAATATGAGTAACCTGTTCAGCCATGGTGGAGTGAGGTTGGGAATTTTGCAGAGGCTGTG[A/G]GAGTAGCCGCTCGTTATGTGAGAATTCAGAAGCCCTAGTTTCACTTTGTCTCGGACTCAG
Cav1sc532.1p86460	C	T	CC	1	CC	4	CC	1	CC	1	CC	2	CC	1	CC	7	TT	2	0.166667	GCTGAATTTAAGCATATCAATAAGCGGAGGAAAAGAAACTAACAAGGATTCCCTTAGTAA[T/C]GGCGAGCGAACCGGGATAAGCCCACCATGAGAATCGGTCGCCTTCGGCGTTCGAATTGTA
Cav1sc58.1p283058	A	T	AA	6	AA	1	X	0	TT	3	TT	2	TT	3	TT	5	TT	1	0.6	GTGAATTACCTGGTGATACCATGCTCCCAGGAGAAATGTAACAAGCAAATCTTCTGAATG[A/T]CAAAGCAGATTTGGAAGATCACACCAATTGATGTAAAAATAATGGTTATGTGATAAAGGT
Cav1sc18.1p9156	T	C	TT	5	X	0	TT	2	TT	4	TT	4	TT	2	TT	4	CC	2	0.2	TACATATTCATTCTTCTGCGGATGCTGTTCCTAAAGATGGGCCCTCGGCAGGTGTGACTG[T/C]AGTCACATCATTGGTTTCACTTTTCACTCAGAAACGTGTGAGATCAGATACAGCTATGAC
Cav1sc179.1p566342	A	C	CC	1	X	0	AA	1	AA	2	AA	1	AA	1	CC	2	X	0	0.25	GGGGTGGTTAAGGATAAGGCTCTATTTTTCTTGTTTTAATTAGAACGATAGAGTTAAAAT[A/C]AAAATATTCAAATAAAATATGATACAATGAAAAGGCAAAAACAATTGCTGAATGAAGTAT
Cav1sc3.1p2420197	T	A	X	0	TT	1	TT	3	AA	2	X	0	TT	6	AA	3	AA	1	0.25	CGGAAAGAATCCACCAAAGGAAACTCCAATTCAACAAACTTAAACCCTAATTTCAACTCC[A/T]ATTCGAATTCTCAGCGTTTCTCTTCGAATCTCAAATCTAAGACATCAATGATTGGCTTGC
Cav1sc1394.1p629	G	A	X	0	X	0	X	0	AA	2	X	0	AA	2	AA	1	GG	1	0.5	CCACGAAAAACGATACGAGAAATTCGAAAGAACTCATATACGGAACGAGGGCGACCCGTG[A/G]AAATACATCAGTTTCTTACTCGTGCAAAGGAACTATTTCTTGGCAACTTGGACAACTTAT
Cav1sc315.1p286508	G	C	GG	17	GG	5	GG	12	GG	3	CC	4	GG	8	CC	15	CC	7	0.333333	ATTTGATAATCAACAATATAGTTTGTATGAAGAGAAGAAAGATGATAAAGTTACCTTGAG[C/G]TTGAGGAGGGTAGGGATAAGCATTCTTGGGATCATTCATTTTCAGGAAAGTTTTGGGCTC
Cav1sc11.1p49650	G	A	AA	3	GG	2	GG	2	GG	1	GG	1	AA	1	GG	1	X	0	0.4	GCTCTCTCCTAGTTATCAAATTTTTTGGGTTGATGCCATTGGGCCAGACTTCTGGACAAA[A/G]AACTGAGAAATGAACCTTTGGTAGGGATCCCTTTCTTTCCATATAAATGTTTCCCTCCCA
Cav1sc714.1p93718	G	C	GG	1	X	0	GG	1	X	0	CC	1	X	0	GG	5	GG	1	0.25	ATTCCATACTGTGAACCACAGCACTTTAGTAGTTGCACTCCTTTCTATATCACTGAGCGA[C/G]ATGTATCCTTGAATAGTGGAAAGGAAGTCCATGGCAGGGGGCACAAGTTGCAGAAATAAC
Cav1sc90.1p644804	A	T	TT	1	AA	1	AA	3	TT	3	TT	4	TT	5	TT	3	TT	3	0.666667	ATCTTAGAACCATGAAATTGTAGCTTGACTTGACATAAACAAAGTACACTATCACTTTAT[A/T]GAGTCTTGATTGTACTATCAGAATTCTACATGATACAAAACATTCTTGACCACTTTATTA
Cav1sc9.1p2145342	C	T	CC	11	CC	3	X	0	CC	2	CC	7	TT	3	CC	4	CC	5	0.2	AGCTAAAGATTGAATACCAGGATATCCTATAAACCTAAAAGAAATAGAAGTTCAGAGAGA[T/C]GGTCCCCTTCTCCTAGAACCCCCTCTATAAAAAAGACCCAAAATAGAATGTCAAAGCCCT
Cav1sc179.1p1021713	T	A	AA	1	X	0	X	0	TT	1	TT	1	TT	1	AA	1	AA	1	0.5	CTGTAAAGTGACCCAGTGTGGTGTATGTTATAAAATGTGCTATTACCATTCTTTTTTTTT[A/T]CTTCTTTTTTTGGGGTCACCCTTCTGTAGGTGCTTTGAGCATCAGCGCTGTTGTGTACCA
Cav1sc129.1p345185	T	A	X	0	TT	3	TT	1	AA	1	AA	3	AA	2	X	0	AA	1	0.6	TTTCACATAAATAAATGGCTAAAGTCTCTAGCATTTTTTGTATTATTATTATTACAATTT[A/T]AAATAAATAATAAATACTTCCAATCCCAAAATACAAAGACCCTAAATTTGCAAGTGTACA
Cav1sc326.1p169839	G	A	GG	1	GG	1	X	0	X	0	AA	4	GG	1	X	0	X	0	0.25	CATATATAAACACTGAAAAATGGCAAAGAGATTTCACTTTCTTGCACCCTACAAAGAAAT[A/G]GTCCAAAATCTCAAATCAAGTACCACTCATAAAGTTGGAATAGTTAGCAACTTCTCAATT
Cav1sc22.1p835434	A	T	AA	5	AA	1	TT	7	TT	7	AA	7	TT	3	TT	1	AA	6	0.333333	TTCTTTCTTTGTCTATGGCTACCTCCTCCTTCTAGAATTCCCTCGTTTTCCTTCATCACA[A/T]CTTCTTGAAGGCGTTTCACCTGTCTTCATATCAAGAATCAAAAATATTTGAATCAATATG
Cav1sc150.1p874922	G	T	TT	6	GG	3	GG	3	X	0	GG	5	GG	3	X	0	GG	1	0.166667	TAGATGAGCACGGCCATTAACATGGCTGCTACCGCCGTAGCGGCTAAGATGACAGGGAGA[T/G]GCCATTTTGGCTTGTGATGTTTCAGAATGGTCAGATCAGGGTGTTGAAACGTCACGTGGT
Cav1sc117.1p133890	A	G	AA	7	AA	9	AA	17	AA	7	AA	13	GG	11	GG	3	AA	10	0.166667	ATTTGTCAGTTTCGCACTGCAGGTCCTTTCTAATAGGATAATTCTGCCCTTGGTATGACA[A/G]TATAACATGGAGCTTCTTTGTCTGTGTGCCACATAGATCCGGTCCAAACATCAAACTGCA
Cav1sc58.1p549163	T	G	TT	1	TT	1	X	0	GG	1	X	0	X	0	X	0	GG	1	0.333333	ATATACATATATCACTGAAAAGACAAGACTTATAACTAAGAAATATTTATACCCCTTGTG[T/G]AGATCCAGAAAACATGTCATGATCCAAGGCAGACTGAGTTGAAGCCGAAGGCTCCCCTTG
Cav1sc22.1p902124	T	C	X	0	X	0	X	0	TT	2	TT	1	CC	4	TT	2	TT	3	0.333333	GTCACCCAATGTTCAAAGCTATTAGTATATTTTCCAACTTTGTTGAGTTCTTCTTCACTT[T/C]GTCTCTCCTGAAAACACATTGAAAGCAGAAATGTGATTACCAACAGGTTTCATCCTAGAA
Cav1sc22.1p1138787	G	A	GG	2	GG	4	AA	3	AA	8	GG	3	AA	6	AA	5	GG	2	0.333333	ACAATGAATTTATAATAAATGAGTAAATGAACAAACCTGTCCAAAACCAGAACCGGGAAC[A/G]ACAACAACTCCTGTGGCATTAAGTAAGCGTTTGCAATAGAAGGCATCAGGTGCTGTGTTT
Cav1sc286.1p171546	T	C	X	0	TT	2	CC	2	TT	4	CC	4	CC	2	TT	6	CC	6	0.8	ATCTGGTTCGAGAAGAAACAGAAGTAGGAGTGTTAGCCCTCATGCAAGGAGATCACCTGT[T/C]TCTCCTAAACGTCACACAGGAAGTTCGTCTCATAGAGGAAGGAAACAGTCTCGTGCTGAT
Cav1sc135.1p437613	C	T	CC	7	CC	11	CC	14	CC	4	CC	9	TT	8	CC	9	CC	7	0.166667	GATGCGATGTTGGCTCAAACTATTTTTGAGAATGAACCCGGTTGAAGACGGGAAATGGGG[T/C]GTGTCATCGCGAGTTTGTACGGTTCAAGAAAATGATGGCATGCCTGCATTGCATGGTAGC
Cav1sc55.1p497545	G	C	GG	5	GG	7	GG	18	CC	5	GG	4	GG	9	GG	11	CC	5	0.166667	ACCAAACTGAAACTTAAACACAAACAACCAACTAACAAAAACATGAACCAAAAGTGCCAC[C/G]AAAGACACCCAAGCTATAGCAGCGGTTTTAAGCTGGCTCTGTAGAAACCTATTGAGAGGA
Cav1sc635.1p219085	T	C	X	0	X	0	TT	1	X	0	CC	3	TT	1	X	0	TT	19	0.25	CGTCCTTTGCTTCTGTTTGCCAAGCTGGTTCCGAATCTTTCAAAGTCCAAATAATTTCCC[T/C]TTCTTTTCCTCTCTATAATTTCTTCGCTTTCTCAATTTTTCATCATTCGCTGCTTTCTCG
Cav1sc3.1p1356819	T	C	X	0	X	0	TT	1	TT	1	TT	1	CC	1	CC	1	X	0	0.333333	TGGTTGATAGGAATGCACAGGGTTTTGATAGGATGGTTCGGCGAAATGGGGCTGATGGAG[T/C]ATCGTATGCGCATGTCTTTGTTGTTGTGTAGCTAAGTGTGATGGTGAGGTCATCGTAAAG
Cav1sc13.1p170348	C	T	X	0	X	0	CC	2	TT	1	TT	1	X	0	TT	1	X	0	0.5	AGCTCGTTTTTTCAGTTCTCTGCATTCTTCAATCAGTAACAGCTTATTGAGAACAACCAC[T/C]AATAACATATTGAGAAGCAACATATAAATAAATATATAAAGCTTTTACCATACAAAGTTG
Cav1sc266.1p224463	T	C	TT	4	X	0	TT	1	CC	1	CC	7	TT	3	CC	5	TT	1	0.2	AGGATATCTAATTAACCATTATTATATCTATATATATCAGATAACATCTTGGGGCAAAGG[T/C]TTGATGGAAAATATTATAGAGGTGTTAACTTGATGCTATTGTTCCTCTTAGGTCGATTAC
Cav1sc26.1p1358264	C	A	AA	1	CC	11	AA	3	AA	13	AA	6	AA	4	AA	6	AA	2	0.833333	GGTCTCAGCAGAAGAATGCAAGTAAAACCTCGCGGAAGAGAAGAAGGATTACATGTTCAG[A/C]ACAGCTAGAAGAACAAGAACAAGAAGAAGAACAATATGAAGAAGATGATGATGATGATGA
Cav1sc38.1p43504	T	C	TT	2	TT	3	TT	3	TT	4	CC	1	CC	3	X	0	TT	1	0.333333	TAGGTGGTTGTACACTTTTTTTATGGAGTCCATTGTTTGAAAGCAGGAGGTCTTTGATTA[T/C]TCGCATGTCCCTGGACGGGCTGTACTACATCGTGGTCGACATCGTCATGGTGCTAGAGCT
Cav1sc41.1p678161	G	A	GG	1	GG	4	GG	8	GG	4	AA	6	GG	10	GG	6	GG	9	0.166667	AATAAAATCATGACTAGATGAGTAATTTGATTTGCTTTTTCAGGGGACATTGTCACAGCC[A/G]AAAGATGAGAGCTGGTCTGAATGTGCTCACAATGGATATGCAGGTATGCATTTCGTGATG
Cav1sc2.1p730619	G	T	X	0	X	0	GG	3	X	0	GG	2	TT	1	GG	1	X	0	0.333333	AAAAGAAAATGGCAATGTGTTGAACATTTTGTTTATCAACAGGTTTCTCCATTAATGGCA[T/G]TGCTGCGATGGATACTACAGATGATGAAAGCCCCTTAAACCATTTAGATGTAAGAATAGG
Cav1sc135.1p435098	A	G	X	0	AA	2	X	0	X	0	AA	5	GG	2	GG	2	X	0	0.333333	TGACTGGATGAAGGATGATCATCTTAGCGACATTGTCTTTCGAGTCCGTGATAATGAATT[A/G]TCTGGACGAGACCCGTTTTATTTGATGAATGATGAAGATAAAGATGCTTTCTTCACAGGT
Cav1sc38.1p246164	T	C	X	0	X	0	TT	1	CC	1	X	0	CC	5	CC	16	X	0	0.5	ACAAAGTTTTGTGCTATTTCTTCTCGAAATAATCATCAGGCAAGCGCGACACAATGTGAA[T/C]TTTGGTGGCATTGTAACAATGATTTGAACTCAATTTAAGAGAAATTTGAGAGCTTCCACT
Cav1sc22.1p664616	A	C	X	0	X	0	AA	2	CC	4	CC	8	X	0	CC	3	CC	7	0.666667	TGATTCTCTTAAAATTAGTTATGCCTCATTCCACAAACTAGAGATTGAAACTCTCCTTCA[A/C]AATAATGTGTAACACCAACTTTACAATCTCAATAATAGCTTAACAATTACAACTAATGAA
Cav1sc339.1p601247	C	T	CC	2	TT	2	CC	4	CC	3	CC	3	CC	5	CC	1	CC	1	0.166667	AGATGCAACATAACAATTCTCTCTTTTTTCCTGCTTGTTTCCAACAGAAAGTTTTGGCAG[T/C]CAATGGTGCAGCAAAAGTGAGTGCCTATGTCACACACGGCGTGTTCCCTAATCAATCATG
Cav1sc14.1p1954047	T	C	CC	17	TT	1	TT	2	TT	5	TT	3	TT	1	TT	2	TT	12	0.166667	AAACAACTTGGCCGACGTCGTCGTTTTGCCTTTTGTACATCATCGCAGTCGCAACCGCAA[T/C]CGCAACCTCAACACCCAGCCGAACAAGTGATCACAACAGGGAATGTGAGTGGAGATTCCA
Cav1sc118.1p475161	A	C	AA	1	X	0	AA	1	CC	4	CC	1	AA	1	X	0	X	0	0.25	AACTCAGAACAATGGTAGAGGGCGTTACTTTGGTTCTGGGATGTTGGTGGCAACCAGTCC[A/C]AGCCATCCTCAACAGAATGAAGATCCTGAAAAAGAACTAGCTGACTACATCAGTCTTGAT
Cav1sc21.1p1460201	A	G	GG	10	AA	9	AA	8	GG	8	AA	4	GG	17	AA	17	AA	15	0.333333	CATTTGATAAGAAGGTGGGAGCTGCAGGGGACTGCACTGATCACCATGAAAGCTGTGAGA[A/G]ATGGGCTGCCCTTGGAGAATGCACTAAAAATCCTGACTATATGGTTGGATCTTCAGGCCT
Cav1sc7.1p773153	A	C	X	0	X	0	AA	1	X	0	AA	1	CC	2	AA	1	CC	4	0.5	TTGTTAAACTTTCTATTTTAGGTGCTTCAAAGCATGTGCCTTATGAACAGTAAGATTTTC[A/C]GAAGACACCTAAGAGAATTCTATCCTTTGCTAACAAGACTTGTTTGCTGCGACCAGGTAA
Cav1sc283.1p61749	A	T	X	0	AA	1	TT	7	AA	1	AA	3	AA	3	AA	2	AA	1	0.2	TGTGGCATGAATCGAAATAGAAATGGAATCGAACGCTTACAGATTCGGTGACGACGGCGA[A/T]AACGAGAAGAAGAAAATGGGAGCGAAATGCGATTGAGGAAGAAGCACCTGAACGTGTTCG
Cav1sc245.1p417338	T	C	TT	12	TT	8	TT	6	TT	2	TT	8	CC	4	CC	2	TT	1	0.166667	CTTTAAAATAGAAACAACGCGTTTCAATGCGTTTTCCAGAAACAGAAGCGCGAACGCCGA[T/C]ACAGTCATCGCAACCGTTAACTCTTTCACGCTCGCTGCCAAAATAATAACCGTCAACATC
Cav1sc152.1p394445	C	A	CC	3	CC	6	CC	2	CC	1	AA	1	CC	1	CC	3	X	0	0.2	CCTCACAGTTGTTCCGAAAAACGTCATAGTTACCAAAACCATTTTGAAGAAGATACATTG[A/C]TCGATGGATAACGGTCTCAGGCGGGTCATGTAATGCAGTAGTGCATGTGCCACCCCTTAT
Cav1sc93.1p651653	A	G	GG	2	AA	1	X	0	GG	1	GG	2	X	0	GG	6	GG	5	0.75	CTTGATATATATCATCCTCATCATCTTCAAGTTCTGGAATTTGTTCTTCTTGAGGAATAA[A/G]AGAAACTTTCTTTGGCATTACAATAGAAAGAATGTTGTCCATGAAATTGCCACGAATAGC
Cav1sc3.1p1248133	T	C	TT	24	TT	21	TT	50	CC	62	TT	60	CC	54	CC	65	TT	36	0.166667	CAATTGTATAGAGCAAGAAGTGTCGAAGCCTGGTGAGCAAGATGCTGCTGGCAAGAGCGA[T/C]GGTGCTGGTGAGGCAGCTACAGAGAGTAAAGAAGCTGTTCCAAGCACATAATAACCTTGC
Cav1sc37.1p1472401	A	C	X	0	AA	3	CC	1	X	0	X	0	X	0	AA	1	CC	3	0.666667	TTGTTGAAAATTTGAATTTGGAGGTATTTGCGGAAACGAAGTAGTAGAAGAATCACCAAC[A/C]GGAACACCACCACCGTAACCGTAACCACCCCAATTATTCCCTCTTTGTTGCGGCGGTGGT
Cav1sc3.1p837091	T	A	TT	1	AA	1	TT	1	X	0	X	0	X	0	TT	3	TT	1	0.25	ATAATACAGTTCCTTCTTGATAGTTGAAGCAAAGCAAATCGAATAATGGCGCACTCATCC[A/T]CTATTCGATTTGGCTCTCTTCTTCTTTCCACATCTACCCCTACTTCTTCTTCTTCTTCTT
Cav1sc2.1p932184	T	C	X	0	TT	3	X	0	TT	2	X	0	CC	2	TT	4	TT	3	0.333333	CTTATCAATTCTTCTTAATTTTAGCTTGTCATAATTGGAGTTAGTATTTATGTTTTTAGC[T/C]TTTAAAAAGACTTGTAGTGATTGATATTTTAGCTAAAAGAGTAGTTGTGCTGTCATGTGT
Cav1sc68.1p258337	G	C	GG	2	X	0	GG	1	CC	2	X	0	CC	2	X	0	GG	2	0.25	AAATGAAGCATACAAAACGAATTCATTTGGCCAAACCCGTTATTAAAAATACTTTACACT[C/G]AAATGATTACACTTTAGTATTTTCCAATATTAATTCATAGAATTAGTGGCTCTTCAGATC
Cav1sc178.1p27304	C	A	CC	3	CC	3	AA	4	X	0	CC	2	CC	11	CC	2	CC	9	0.166667	ACATAGTTGTTTGGCAACATAGTCATACCAAACAACTACTGATTCAAACACAAGGATAAT[A/C]CCTCGCAAAAGTGAAATCATGATGAATGTGAAGCCGGGAAGTATATATATATAGGCCACC
Cav1sc73.1p661290	G	A	GG	15	GG	10	AA	8	GG	29	AA	15	AA	17	GG	20	AA	14	0.666667	AAAATGATTTCGAAAAGGAGAATTAGAAATAGTGAAGAGGTATACCTTAACGCAGATCTT[A/G]CGATCGCTCTGGGGCCTCTTAAACTTCTTGACCCTCTTCTTGATGATCTTCTTTGTGAGA
Cav1sc2.1p305195	C	G	CC	6	CC	8	CC	8	CC	14	CC	6	X	0	CC	8	GG	5	0.2	TATCAGGGATCTGGGATGCAACTTGGTGCTGAGGGTTTTACTGTGGGATTTTTGTACACA[C/G]TTGTTGGTTTGCTTTTGGCTTTCACGACTCATGGTCTTGTTAAGATCAAAAGTGTAACTG
Cav1sc68.1p265558	T	A	X	0	TT	1	X	0	AA	4	TT	4	AA	2	AA	2	TT	3	0.25	TTCATTTTTCCGTAGGCTTCTTGCAGGACACTAGCACTAAGCTCATGAGAGGAACTCTCA[A/T]TTTGTTCAGCAAATGCAGCAACTAGCCACCCTCTCAATGCATCTTCACCACTAGCATCTT
Cav1sc286.1p284306	C	A	CC	2	X	0	AA	3	AA	10	AA	5	AA	2	AA	2	AA	10	0.8	ACGCTTTACTTATTTTTATGCATATTTTGAAATTAGGGTTTGAAGGAGGAAGAAATCAGA[A/C]CTAGTTTTATATTTTTGGTGTTGAATTCGTTGAAGAAGAACAATGTCGGTTACAGCAGGT
Cav1sc1.1p652456	C	G	GG	2	CC	1	X	0	X	0	X	0	GG	1	GG	2	GG	5	0.75	TATCCGCAGATCAGAGTCGTTCACTTCTCTATCGAAAATTCTTTGATTGCTGCTAATTAC[C/G]AATCTCAATCAGTCTTGTCTGTACACCAATCCCAATGGCTAATTCGGCTTTTAAGCCCGG
Cav1sc638.1p542615	T	C	X	0	CC	3	CC	4	CC	1	TT	3	CC	1	X	0	X	0	0.75	AAACCCGTAAGGCGCAAGGAAGCTGATTGGTGGGATCCTCTTATGGGTTGCACCGCCGAC[T/C]GACCCCGATCTTCTGTGAAGGGTTCGAGTGAGAGCATACCTTTCGGGACCCGAAAGATGG
Cav1sc483.1p17935	C	T	CC	3	CC	7	CC	11	TT	4	TT	2	X	0	TT	2	TT	2	0.4	AAAAAATCCTTCTTTACATTTGGTGAGGGTATGAGAGAAAAAAAAAAGGAGGAAGAGGAA[T/C]GAAGAGAAGAGAAGAGAGAGGAATGTGAATGGAAAGAAAAGGGGTAACAGAATAAAGGTT
Cav1sc2.1p3243256	A	G	AA	1	X	0	X	0	AA	1	GG	1	AA	1	X	0	X	0	0.333333	GTAGAACCAAAATATTTTACTCACTGCTTTATTTGCTTCCTCGGGAGTAGAAAAGGCCAC[A/G]AAACCAGAACCCTTGCTATGACCATGGGAGTCCAACATCACCTGATAAGTACAGTATATA
Cav1sc39.1p231805	T	G	TT	6	TT	8	TT	7	GG	3	TT	4	GG	3	TT	4	GG	4	0.333333	GGCCCTAGCACGTTACTATGCAGCCCTAGCTGATGGTGGCAAGATACCACCGCCTCATTC[T/G]TCTACTTCTAAGCCAATACTTGGAAGTCATCCCCATATCCCCAAATTATCTTCTCCGAAA
Cav1sc2.1p23152	G	C	GG	11	GG	5	GG	2	GG	2	GG	4	GG	11	GG	6	CC	3	0.166667	TTATAAAGGAGTACCTCGTTCTAAAAATAATAATTCATTTTTAGGCTTTGTCGTATTATT[C/G]TATAAGGACCACAAACTAGGAATACATTATAACAATAATATCCAACTTCCAAGTCAAGAA
Cav1sc13.1p337642	T	C	CC	1	TT	1	X	0	CC	1	X	0	X	0	CC	1	X	0	0.5	ATTCAAGATAAACACACATCAATTCCTAGTTTACTGTACAAACCTTTGCAACTGGGAACA[T/C]AGTTTCACCACCTTTAGTCACATTAGTGAGATACATGAGAACAGTCACGAAGCGATGCCC
Cav1sc2.1p2864214	A	C	AA	1	AA	2	X	0	CC	2	CC	3	X	0	X	0	X	0	0.333333	TCAAGTTTTTGCAGTTTTTTATTGTGTGATTTTTGGTATTTTGCATCAACAAAAAAATCA[A/C]TGTTTTATTGTTGTAGGAATCTTCTAGGTTCTTTCTTATATTTGGTTTGTAGTGGAAAAC
Cav1sc119.1p405937	C	G	GG	1	X	0	X	0	X	0	GG	1	GG	4	X	0	CC	1	0.75	GAGTTTACTGTGACCATGCCCATTCTAAGTTTTACTGGAACAAGTGATATTTTGCCTCAT[C/G]GTGAACATATTGTTCAGGTTTATTGTGTTCAGACACAGGCTATTCAGCAGTATGCTCTGG
Cav1sc453.1p74323	T	G	TT	1	GG	1	X	0	X	0	TT	2	TT	2	X	0	TT	3	0.2	TATCAAATTAAGTGTTATACCTATATGCAGGAGCTTTTAAGAAGTGCGGGTTTTAGGGTT[T/G]TCAATGGCTCCTACAAAGGGTAAGTTTAACGTTTTAACTAATTAATCTATCGATCTGAAT
Cav1sc10.1p569721	C	G	X	0	CC	18	CC	1	CC	1	CC	2	GG	2	CC	6	CC	3	0.2	TGGTACAAATATATGCAGTAATAAGAATAACCACAGAGCGTTTACCTGTTGGAAAGTGCT[C/G]AGAGAAGCTAAGATAGAGCCACCAATCCAGACACTGTATTTTCTCTCGGGTGGAGCAACC
Cav1sc19.1p1508609	C	T	X	0	CC	2	X	0	TT	6	X	0	TT	7	CC	1	X	0	0.5	ATCTATAAATTTTAACTTTAAGTCACAACCAAAAGAAAGAAAAAAATCAAAACATATCAT[T/C]CAATTTTGCACTCTTCAGAAACAACAGCTTGACTTGTCTAACAGGTAAAACACACTAGCT
Cav1sc179.1p590313	G	A	GG	3	GG	4	GG	8	GG	9	AA	5	GG	6	GG	19	GG	4	0.166667	AGCATCCATGATAAGTGCCCAGAGATTCGAACAAGAAGCCACACAACTAATAAGAAGGCC[A/G]TCTGCAATCCCTCGCTCTACATGTTGCGCTAATCTTCCATCCGCTACATTGTAATGATAC
Cav1sc9.1p1547923	T	C	TT	1	X	0	TT	12	CC	2	X	0	CC	3	X	0	X	0	0.333333	TGAAACCCCTCTTGTCCACAATTCATATTCTCTTTGGTTTCTACATTCAAACTCAACTAT[T/C]CCTCTTGATTCTGTCTTCAATCCAAAATACTTTCTTTTTTCACCATCATCTAAAAGATGT
Cav1sc36.1p436371	C	A	CC	14	CC	17	CC	67	CC	34	AA	31	AA	18	CC	41	CC	34	0.333333	ACAGTTTACAAACATAAACACAATTCAATCTTCTTCACTTTCGTCTCTCTCTCTTTTTCC[A/C]TAATCAATGGCTCGTACTAAGCAAACCGCTCGCAAGTCCACCGGTGGTAAGGCTCCAAGG
Cav1sc103.1p83126	G	C	GG	25	GG	72	CC	40	GG	37	GG	50	CC	49	GG	24	CC	22	0.5	TGAGTTCATCCGGAAGGCTGGTAGCTTTGGCCAAGGTCGGTTTACCATGCGTCGTACTGT[C/G]AAGAGTACTCCTGAGAGCATCTGGTAAGTAGTTCAATCAAGTGAACATTAGCTTTGCCAG
Cav1sc90.1p687208	G	A	X	0	GG	1	GG	3	X	0	AA	1	AA	1	GG	1	AA	2	0.6	CCTGTTCTATTGGTTCATTGAAGCAGAACATCAAGATCCTACTTCAAAACCTCTTCTTTT[A/G]TGGTTCAATGGTGGTCCTGGTTGTTCATCTATTGCTTTTGGCGAGGCTGAGGAAATTGGC
Cav1sc13.1p633527	G	A	AA	9	GG	29	GG	19	GG	1	GG	23	AA	30	GG	8	AA	28	0.5	CGGTGGTGGATACTTCCAAGGTGGTGGTCCGGAAATGATGGCAGGGAATCCTCAGCAGCA[A/G]CAGCAGCAACAACAACAACAACAGATGATGGCTGCTGCTGCGATGATGAACCAACAACGT
Cav1sc374.1p347488	G	T	TT	3	GG	2	X	0	X	0	X	0	X	0	TT	2	GG	2	0.333333	TAATATGTATTAACACGAATATGACAAAAATGTCTCCCTACCAGTATAAAATTTCTCCAA[T/G]CCCTTAAGTTGTGCAGGTGTTTTGAGCTTTCTTTTTGCATTTTTCTCCATCGAGACTTTA
Cav1sc6.1p493378	G	C	X	0	GG	9	CC	2	GG	1	GG	3	X	0	X	0	X	0	0.333333	GTCATTTTTTATCCATAAAACATTTGACACAAAATGTTAATTATTATGGCACACAGATTT[C/G]ATGATATGAATACAGAGAAATTGCGGAGAGCAGTAAGAGAAAGTGGAACAGAGAGAGATT
Cav1sc189.1p663854	A	G	AA	17	AA	1	AA	7	GG	22	GG	1	AA	3	GG	16	GG	18	0.333333	AATACATTTAACTGCCAATGCAAGGGAATCAGCCATAATCCTTTGCTTTTTACAGTGCTA[A/G]GATCCAGCATTGAAACTTGGTTTGGACAAAGGCAGTCATGAGTCCCGGACACTCTCTAAC
Cav1sc333.1p172881	T	C	X	0	X	0	X	0	CC	1	TT	2	CC	3	X	0	TT	2	0.333333	TGATCATCATGACACAGATAATAGTTCCCTTTTTAGGTTCAATGCACTTTGGGAATCCTC[T/C]TATCGCCACGATTCTTTGCTTGTCTTCTCAACTGGAAGGTCACCTACACTCTACAAACAA
Cav1sc257.1p214310	T	C	X	0	X	0	CC	5	CC	3	TT	2	CC	3	CC	2	TT	2	0.5	ATGAAAAATCATCAAACACAGAAAAATGGTTGTTTTGTTTCCTTGAATTGGTTGATATGA[T/C]GATGATGATGATGCTAGCACTGACGGCCTCTTTTGCAACCTAGTGCACCAGCATTAGAAG
Cav1sc22.1p661206	G	A	GG	11	GG	3	GG	4	GG	5	AA	2	GG	7	GG	16	AA	7	0.333333	AGGCTTTGGTTTTGTGAGATTCAGTACTCATGCTGAAGCAGCTCTGGCTATTCAGATGGG[A/G]AATGCTCAGTCTCATCTCTGTGGTAAACAAATTAAGGTGTGTTTTTCACCTTTTGATGTG
Cav1sc528.1p144225	G	A	AA	6	GG	1	X	0	GG	10	GG	1	GG	2	GG	3	GG	1	0.2	AGTGTTGTGCCCTCTTTAAGTGCTGCTTGTGCTTCATTCTCCATTCCAGCTAATGCAAGC[A/G]AAACTGATTGAAGATAGGATGCAATGTGCCATACGGGTGAAATAACTTGTGCTTGCATTG
Cav1sc76.1p433388	C	T	CC	2	CC	1	CC	2	CC	2	TT	2	CC	3	CC	3	CC	3	0.166667	AACAAAATGAAAAATTAGTAATGTATATATCAGAATAAAAGCAAAATCTGGAAAACTAAA[T/C]ATACATGTATAAATCTAAACTTGCTTTGAATTCTCCACTGTAACTTTAACATATTGTCAG
Cav1sc2.1p3081648	A	G	X	0	X	0	AA	1	X	0	X	0	GG	2	AA	5	GG	4	0.666667	AATAGGTTTTTTCTCTTGTTGTGCCAAAGCATTATTGACAGCTTTCCCATCAAGAGGCTC[A/G]CTAGTTGTTGCATGGCTGCCACTACTGCTTCTTTCTGTTTCACTGGATTGTCTTTCCATT
Cav1sc11.1p677821	A	G	AA	9	AA	5	AA	3	AA	9	GG	11	AA	10	AA	5	GG	4	0.333333	GGACCTAGTCCTTGGTTGAAGATGTTCCAGAATGCTAGAGATTGGTGTTCCTGAAGTATG[A/G]TCAATTTTCTTTTGTTTTTTTTCACCTTAAGCTCTTCTTTCATTGCTTAAGTTGATGACT
Cav1sc486.1p202433	T	G	TT	5	TT	3	TT	1	TT	2	X	0	GG	1	X	0	TT	8	0.2	ACAAAAATGATCACATTGATAAGTACACTTTCCTTTCTGTTCATGTATTTAATGTAAGGA[T/G]AAGCAAAGAGAGATTGCTTCCTAGGTTACAAAATACAAAACAAGACCATAAGATACATAT
Cav1sc14.1p1585524	A	C	X	0	AA	1	X	0	X	0	X	0	CC	1	AA	1	CC	1	0.666667	NNNNNNNNNNNNNNNNNNNNNNNGAAAGAGAATTTGACCTTCATTTACGTATAAGGTACA[A/C]CTAGTAACATATCCTTCATAATTATTACAAGTTTTAAAAGGTTTGTGTGTATGGAAGTTG
Cav1sc38.1p725047	A	G	AA	3	AA	8	GG	8	GG	7	GG	9	GG	7	GG	12	AA	4	0.5	ATGCAATGCAACAATATGATGCCAAAATATCATGCTTGAAGCTTGTACAGTTGGTTTTTA[A/G]GAAACACCAACTAGCCTTTCCAATGTCTGCAGCTGATCATAAGGAGCAATCTGCATCATG
Cav1sc22.1p1141132	G	A	X	0	GG	4	AA	8	GG	5	GG	9	AA	21	GG	14	GG	7	0.4	CATCTTCCAACTGCTTCTTGACTTCAGATACTTCCAGCCCCCAACCAGTTGCTTCATCTA[A/G]GTAATAAGGTACCTTTAAAAACAATATCAAAGTAAATATGACATTCCAACCAATGAAAGT
Cav1sc2.1p3315759	G	A	GG	3	GG	1	X	0	GG	2	X	0	X	0	X	0	AA	2	0.333333	ATTTTTGTTTTTCTTTGCTCAGTCGCAGCAGCTTCCATCTGATGTGGAGTCTGTTTTACT[A/G]CAACAAGTGTTGAATCTAACACCAGAGCAATTGAGTTCCTTGCCACCAGAGCAGCAACAA
Cav1sc2.1p2966213	A	G	X	0	AA	3	X	0	GG	1	X	0	GG	1	GG	1	X	0	0.5	AGATTTCTCCCTCTCTCTTCTTTCTTTCCCTTTTAAGTTTTGCTGAATTTTAACTGAGTG[A/G]ATTGAGGTTATATTTTGTCGTGCAATTGTTTTGTTTGATACACGCACACATATATTTATA
Cav1sc57.1p1039295	C	A	AA	6	CC	13	CC	5	CC	13	AA	9	AA	13	CC	18	CC	10	0.5	GCCACTTAATGCTCTTTGTGAAGTTCACTGGAACGTGTGCCGAGAGTAAACTATGCTCGG[A/C]TTAGGAAAGGTGGTAGAAGGATGAGTTATAAGTGCTTAACATTATTAGAGACCAGTATAT
Cav1sc33.1p1186090	T	G	TT	1	X	0	GG	3	TT	4	TT	3	X	0	X	0	X	0	0.333333	TTAAGACTGATAGAAACTTGAGAAATTAACTTCTCCCCCTAAAATCCTATATATTTTTCT[T/G]TAAAAAAAGAAATTCTAATTGTAGTCAAGCTCTCATGACTAAAAAAAAAACAGCAACAAT
Cav1sc145.1p502099	C	G	CC	25	CC	56	CC	24	GG	41	GG	30	GG	35	GG	42	GG	24	0.5	AGCAGTGTCAAGCAGGTCCAAAACCTCAGCATCAGGGTCAACCTCATAGTGGTGCATCAC[C/G]TCCTTCTCACGAAACTCCGACAACGGTATCAAAGCTTAACCGACAAATCCATATCACAAT
Cav1sc15.1p34688	A	G	GG	4	AA	1	GG	10	GG	6	GG	5	AA	4	X	0	AA	1	0.5	AAAACTGTTTATTAAAAATGATTGATAAAATATTTAACCTTGTAACCTTTGGGTGCAACT[A/G]TGAACACACATACAGTGAGATAGCCATTGGTTAGTCCTAAGAAAGAAACAAGCACAATCA
Cav1sc101.1p1309066	G	C	X	0	X	0	CC	2	CC	1	GG	1	CC	2	CC	3	CC	2	0.75	TCCACCTTCAACTCCAAATTCCATTCCCTTTCTCTTTTTCCTTCTTTCTCTATTTCTAAC[C/G]TCAGTTTCATCTCTCCAATGTTCGACACAGAAACTAACAGGAACAAAGGTCTACCCAAAC
Cav1sc277.1p343644	A	G	AA	3	AA	2	GG	4	GG	6	AA	2	GG	2	GG	2	AA	6	0.333333	CTTACCGGATCCTCTTCTTTTTGAGGTCTTCACAGGTTCTTGAATATCTTTATCTTCATC[A/G]GTTTCAATTGCAGAATCAGAATATGATCCACTTCCAGACGAACTTTTTATCTTTGTTATG
Cav1sc139.1p332864	A	C	CC	711	AA	580	CC	663	CC	850	AA	824	CC	837	AA	724	CC	717	0.666667	GCTTCCATTGTTTGGTTGCACTGAGGCTGTTCAAGTGTTGAAGGAACTTCAGGAAGTTGT[A/C]AAGGCTTACCCTAATGCTTTTGTCCGCATCATTGGATTTGACAATGTTCGCCAAGTGCAA
Cav1sc357.1p159507	C	T	CC	10	CC	3	TT	3	X	0	CC	7	CC	1	CC	1	X	0	0.2	TCTGAAGTTTGAAGCAGTGCCTTCAGTAGGAGATACATGAATGACGCATCAGTGAAAATA[T/C]AAAAATATTAAGTTCTGTACTCAAAAAGTTATGGTCATGCCATGACTCAATATTCACGGT
Cav1sc309.1p216920	C	T	CC	2	X	0	X	0	CC	1	TT	1	CC	1	CC	1	CC	1	0.25	TTAAGCAGTTAGCAATGGGTGTCTCTTTCCTCTCAATTTCAACTCTTCCTTCTCTCCTTC[T/C]ACCACTTGTTGCTCATAATCCAAAATCAACTCTCACCAAATACCAACCTCGTTCGGTAAG
Cav1sc13.1p495206	G	A	AA	3	GG	15	GG	19	AA	12	GG	13	AA	6	AA	13	AA	8	0.5	TGTCATGGATGGCTTAATGCGTCGTTGGGATTTCAACTTTTTCAAAAATAGTAACAGCCG[A/G]TGAGACTTAGAGGTTCCCTTTTATTCATGGTTGGTTATACATTGTACTATTTGTAACTAA
Cav1sc36.1p436737	T	G	TT	72	TT	81	TT	169	TT	90	GG	95	GG	70	TT	167	TT	111	0.333333	TGAATTTTCTTTTGATGCGATTTTCAGTGAGATCCGTAAGTATCAGAAGAGTACTGAGCT[T/G]TTGATCCGTAAGCTTCCATTCCAGCGTCTTGTTCGTGAAATCGCTCAAGATTTCAAGGTA
Cav1sc277.1p213861	G	A	GG	6	GG	14	AA	6	X	0	GG	1	AA	1	AA	3	GG	3	0.333333	ATAGTTCTAGCCCAAACCAAACTGTTAAAACAAGTCAATGAACTTTTCTAGTAGCCCTAG[A/G]CTCACAGTAAACTAATTGATAGTAACAATTTTGGCAGAATAAAATTCTAGAGTAATTAGA
Cav1sc25.1p1987616	C	T	X	0	CC	1	X	0	CC	1	TT	1	X	0	X	0	TT	3	0.666667	AGGAATAGTCGTTGGTTAAAATTGAGCCGAAATAAAATTATGAAACTCCTAAAATATCAA[T/C]ATTGTTTTTTATCAAAAGGAGCTAAATTCCCAAAATAAGCTAAAAAAAACTTTGAAAAGA
Cav1sc229.1p643553	A	G	X	0	AA	6	X	0	X	0	GG	2	AA	6	AA	3	X	0	0.333333	AATTTGTCAACAACAAAAATGATGATAGGGGAAGATCACACCTTCAAAAGCCTTTCTGAG[A/G]GCTTCAGCATCTTCTTGGGGAGTGTTAATGCTAGGAGCAATAACGGTAGACATAGTTGAA
Cav1sc2.1p2882351	T	A	TT	1	X	0	TT	4	AA	3	X	0	AA	3	AA	2	X	0	0.333333	GCACTACCATGATGGATGGCGGGAGGCTTTTATGCATGTTGAAAAAGTACTAATCTACTG[A/T]TATCTGAGGGCACAGTTGCTATCTTGTATTTGAATAACTGTCAGTGATTTCTTTGTGATA
Cav1sc2.1p3448505	A	G	X	0	X	0	AA	2	GG	4	X	0	X	0	AA	1	GG	1	0.5	CATCAAGATGTCCGCATTTTGGTTCATATTAATTTTTGATTGATATTGTTGCAGGTAGAA[A/G]ATGCGCCATTATCTGTTTTGCATATTCAGTATCCTGAGTGGCCTGACCATGGAGTTCCAA
Cav1sc2.1p2964762	T	C	X	0	TT	1	X	0	CC	1	CC	1	X	0	CC	1	CC	1	0.666667	TCTGATGTTTACAGGTTAATTTATCATGACTGAACCTTCCAAGGTCATTCACGTTCGAAA[T/C]GTCGGGCACGAAATATCTGAAGTACTCCCTTGGCTCTCTCTTGTTTGCCTTTTTTCTCCA
Cav1sc245.1p41881	T	C	TT	4	TT	1	TT	4	TT	1	TT	1	CC	1	TT	1	X	0	0.2	NNNNNNNNNNNNNNNNNNNNNNNNNNNNNNNNNNNNNATTCCTGTCAGGACATTTACACA[T/C]GAGGTTCGTATGTACCTTATATTTGCTTCTAGTCATTCATTCAATAACAACAAACTAGAA
Cav1sc118.1p550962	C	T	CC	7	X	0	CC	3	CC	1	TT	2	X	0	CC	3	X	0	0.333333	GGCTGCATATGGGTGTGGAAAACCACCACCATCAAAGTCACGATCGATACTGTTTATGAA[T/C]GGGGAAATCTTTGTAAGACTTACTGGCGTTTGAAACTATAAAACAAAAATAAATAAGATA
Cav1sc50.1p891779	A	G	X	0	AA	1	X	0	X	0	AA	1	GG	3	GG	1	GG	1	0.5	CCACGGAAATAAAATCCAACAATATTAAATATTTTGTATTTGTAGTCTGCAGTTTGTATT[A/G]TATTTGTAGTCTGCAGTTTGTTTAATCCAACAATATTACCAATAAACATAATTTTTTTTT
Cav1sc3.1p1547272	A	T	AA	1	X	0	AA	2	AA	27	AA	1	TT	6	AA	12	X	0	0.25	TTTTTGGTCTAACTGTTACATAATTTAAAGTCATATGTAAAATGGAAATTAAGGACCCTT[A/T]TGAATCAAACCATGTACCTTCTTACATGCTTATTGAAGCCACTGGTGATTCGGAAGCAGA
Cav1sc21.1p384776	C	G	GG	4	CC	5	GG	6	X	0	GG	1	GG	9	X	0	GG	2	0.833333	GACATTCGTGGCTTCATTGATGCGTCTAGACCTGGGGGTCGGCGGAATTATCAACTTCAG[C/G]TGATGGGTTTCCCCCCAAAGGTTTTAGCTGATGAAACACAAACTATAGAGCAAGCAGGAT
Cav1sc77.1p168483	C	A	CC	15	CC	9	X	0	AA	4	AA	4	AA	9	AA	7	AA	8	0.6	TCACTAGCCCCTAAAGCATGCTGAAGTGAAACAGTATCATAGAACCAGTCCTTCTCATTG[A/C]GCCAATGACCCTTCCTTGGTATTATTGGGATTAAGGGCCTTGACACAGAGTCGCGGTTTA
Cav1sc55.1p836298	C	T	X	0	CC	1	X	0	TT	2	X	0	X	0	TT	1	TT	1	0.5	GGAGAAGATCAAGGAATTACAAGAGAAAGTTTCTCTTCTGCAAGATGAACTTGGAGAAGG[T/C]ATTGTTATTGAAGACGATGAAGCACGGCGTTTGATGGCAGAAGCTGCTCTTAAATCATGC
Cav1sc24.1p752920	G	C	X	0	GG	4	GG	2	GG	1	CC	2	GG	4	GG	3	CC	2	0.4	ACTATTCGGAGTGAGTTGCTTTGTTCATTGAATGTTACTTAGATGATTGACTCGTTGTGG[C/G]GCTTTACCTTAACAGACTACTTAAATCTTTTAATTATATGCGATATTTCTTTCTTTTCTT
Cav1sc41.1p56370	A	G	AA	1	AA	12	AA	2	GG	11	GG	5	AA	11	GG	14	AA	8	0.166667	TATACAACTGCTGGAAATCATAGCTACACGGTGTTTTTTTAGTTCCAAAGACAAAGGAAT[A/G]AGAGCAATAAATAACAAAAGGCAAGCCAGCTTTATAGGTTCTTGGGAGCACAAGTTTATC
Cav1sc36.1p504361	G	A	GG	1	X	0	GG	3	AA	1	AA	1	X	0	AA	7	GG	2	0.25	CAGAAGCTCTAGTCCGCAAGTGGCAAAATATCAAATCCCAAGCATTTGGACCTGACCATT[A/G]CCTAGGAAGATTGCAAGAGGTAAGCAATTTAGCTGGTCCTTTAAATTGGAGATGGTAATT
Cav1sc50.1p66648	G	A	X	0	GG	2	X	0	X	0	AA	1	X	0	AA	1	GG	2	0.333333	TGCGGTCATTGTTGTTGATCGAAAGAAAATTTAATTTCTTGTTCGACTGATCACCTTGCT[A/G]GGTTCCAACTATTCTAAAGTAATTCATTCATATCTCTTTTTATTTTTGGTAATCATGATA
Cav1sc456.1p75987	C	T	X	0	X	0	X	0	TT	1	TT	3	X	0	TT	1	CC	2	0.5	CCGGCTCTTTGGTTCATCAGTAACTGCAATCGATTCTTCTGTCTGTTTCATCAACTTCAA[T/C]GCTTCTTCAGGATTCAGTAACATTGTCTCCACCGTTTCATATACCTAGGCAGGAACGTGA
Cav1sc209.1p286073	T	C	CC	1	TT	3	TT	1	CC	10	CC	1	TT	4	CC	4	X	0	0.4	TGAGTCGCTGAATCGGAAAGTCGAGGAGTCTGATAAATTAGCAGACATGAAAGTGGATGC[T/C]GCCAAGGCACAGGTAGAAGCCGTGAAGGCTAGCGAAAACGAGGTTTTGCAAAAGTTGGAA
Cav1sc120.1p690939	A	G	GG	3	AA	2	GG	3	X	0	X	0	X	0	X	0	GG	1	0.75	TATGATTTTCTGTGTGTGTAGTGTAGGGTTCCAAGCTCGATGAAGGTGGAGATGGAAAAT[A/G]AAGTTGCCGCAGATAATCTTAAGAAATTGAAATTGATATTTTCTTCACGATTTCTAAATT
Cav1sc58.1p574152	A	G	X	0	X	0	AA	2	AA	2	X	0	GG	2	GG	1	X	0	0.5	GAGCTGTGCTTTGTAGTGAGAGTTTCTCTCTGAAACCGTTTGTAATATCTTTCAGCCCTT[A/G]TTGTAGGAGCATGGATTTAACACCATTCTCTTTTCGTGCTTCATTTTTATTAAAAAAAAA
Cav1sc227.1p141894	T	A	TT	5	TT	10	TT	4	X	0	TT	3	AA	2	AA	8	TT	2	0.166667	ATAATGTGAGGCACTCGAGCTGGCATAATAGGATGTCATGGTTAGTTGGGCGAACTGTGG[A/T]AGCACATAACCTGAAAAATCACATGTACCCATATTACTAATGGATATTTAAAGCTCATAG
Cav1sc294.1p168334	C	T	CC	1	X	0	X	0	X	0	TT	5	CC	1	CC	1	X	0	0.333333	TCTGCAAGTAACATGTATTTAAAGGTTACAAAGATTGACTCTGATGTTTGGATATGAAGT[T/C]TGGGTCTGAAGACTGAGTCTAATAATTGAGTCCAAAGACTGCCTCTAAAGAATGACTATG
Cav1sc22.1p553211	A	G	AA	2	X	0	GG	2	X	0	GG	4	AA	1	AA	1	X	0	0.5	TTTGAGATAATTAAATGCTGTATTGAGCTATGTGATTGTGATTGTGATTGCTTGTAGTGA[A/G]ATTATATTTCCAGTTAAACATAAGAAAATCTGTTTAGCATTACAAATCAAAATTGCTAAA
Cav1sc19.1p1539642	G	C	GG	2	GG	2	GG	2	GG	2	GG	1	CC	1	CC	1	CC	1	0.333333	GATATTGACCCTAATGACCCCATGAAGGCATTTCTTTAGTAACAGGATGATAGATATAGT[C/G]CAAAAGGGGTAATCCTTTTGTGAAATTATTGTTCTGTTGTCATTATTATTAAGATATATA
Cav1sc32.1p271677	T	C	CC	2	X	0	TT	1	X	0	TT	4	X	0	CC	1	TT	3	0.25	ATATTTGCATTATATTGTAAAGGGTTAAACCTGTGTTTCAACCAATGAATGTATGATAGA[T/C]TGTGGATGAATAACAATTTCAATATCATCATATTCTGCTCCAAACAAGTAATGTGCTTCA
Cav1sc54.1p101358	A	G	X	0	X	0	GG	3	AA	1	X	0	X	0	AA	1	AA	3	0.5	GCAGGAAGAAGATGAGCGTCGCCGACGAGTCCTTCACCGTTTGAAATTCCGTTTGCTAGA[A/G]TCATTCCAACACCACCTGCTTTCTTCACAACAAGCCCTTTCGCTACTCTAGGGTTACTTC
Cav1sc317.1p110887	G	C	GG	1	GG	1	GG	3	CC	1	X	0	CC	1	CC	2	CC	2	0.4	CAAACCAAATGCATTCGGAATTACTACTTTGGAATGAGGGTTCAGATCACCAAGCCAATT[C/G]TCAAGTTCCGCAGGATTCTGTTGAAGCGATTTCGATAAAAGACACAGGGAAATATCATTA
Cav1sc165.1p86973	C	A	CC	5	CC	14	CC	4	AA	2	CC	6	AA	5	AA	11	CC	4	0.166667	TTTCCCCGGTTCTCAATGAGGTTGCTTAGGCATGTCAATATCTACCTCCTTAACTAGTGT[A/C]TCTGTGTTCAGCAACTCAATTTCATCTGGAACTCTATTTCCAATACCATTTTGCGGCGTG
Cav1sc2.1p3261174	T	C	TT	2	X	0	X	0	TT	3	CC	2	TT	2	TT	1	CC	1	0.5	AAATAGTGTGGACTAACCTGCCAAAACATATCAACAGGATCACCCACAAGACCGCATAAA[T/C]CCAACTAGATTCTTTGTAGGCAACCCAGACCTGGTATTGTATGAATAGTTAGGATACTTA
Cav1sc25.1p1664943	T	C	TT	3	TT	2	TT	5	CC	4	TT	3	CC	1	CC	2	TT	4	0.166667	GTAAGTAATATGGTTGTTTGTGTTTATTCTTTGAGTTTCTATGATTTCATAGGTATGAGT[T/C]GGCTGAAGAGTGTGCAGACGATGATGACGATAAACTTGGACTCTCTCAGTTGAGGAAGGA
Cav1sc1.1p4010251	C	G	CC	2	CC	4	GG	10	CC	9	CC	9	CC	3	CC	9	CC	2	0.166667	GCTCAGCTTCTCGCACAAGCTAGATCTTCCAAAAACAAATCCAGATCCGCTATAAATTCC[C/G]TCGCTAACGAAGCCCTAGCCGAAGCCGAACAAGCAATCGCGCTTGATCCTAAAGACGCCG
Cav1sc317.1p118541	C	A	CC	2	CC	3	CC	4	CC	5	AA	2	CC	3	CC	4	AA	6	0.333333	CTTCTTCAAATTTATTCAAATCAAGGTTCTCCGAACCCGTGGTAGCAAGAAAAGCTAGTG[A/C]TGCATCTAACTGCGCAGTTGTTTTCACCTGCAATGATAATATATGTGAGAATACTTCCAG
Cav1sc19.1p1345258	A	G	X	0	X	0	AA	1	AA	2	X	0	X	0	AA	1	GG	1	0.5	CTAGCTACCATTGGAGTATTTCATTTCGTTGATCACTGTTATTCCTCTATTCACACAGGG[A/G]AAAAACAATTGTGTTCTGCTTTGTTCTATATTCATTTGGTGTCTGTCATTCTTTAACACC
Cav1sc286.1p219036	G	A	GG	2	GG	3	AA	3	AA	6	AA	1	AA	2	AA	2	AA	8	0.666667	TTTAGCATCCCTAACATTATGCAAAGTTGCTAAGCAATTAAACACCAGTCAAAAACACAG[A/G]ATACTAACGACATAATCTCAACCAACAAAACTGTAAAAAGAAGAGAACTCTTGTCCCAGC
Cav1sc31.1p124411	C	T	CC	3	CC	8	CC	4	CC	3	CC	5	TT	1	CC	9	TT	6	0.333333	TTGGTTCAAAGGGCACCTGTGAGAGGGTTTCAAGTGGAAAGAAAGCCTTCCTCTCTTGTT[T/C]TATGCTGGCAGAGGAAAGAACTCATCTCAATTTCAACTTGGAGATGCTGAAAAAATGGCT
Cav1sc315.1p284232	C	T	CC	33	CC	33	CC	20	TT	43	TT	43	CC	41	CC	10	TT	25	0.333333	TTCTATTTGTGTATTTATTAAACAGAAATAACGTGTAATGAATAAACATGAGAGTTGAAT[T/C]AATGATATATAATGAGATTCTGATTTGCATTAAATTAGCTGTATAATTGCGACCTTACAC
Cav1sc286.1p242769	G	C	X	0	GG	5	CC	11	GG	13	CC	6	CC	4	GG	1	CC	11	0.8	TGGATACGGAGATGTTGGAAAGGGTTGTGCTGTTGCCTTGAAACAAGCTGGAGCACGTGT[C/G]ATAGTGACTGAAATCGATCCAATTTGTGCCCTTCAGGCTCTGATGGAAGGTTTCCAGGTT
Cav1sc145.1p878579	G	A	AA	26	GG	27	GG	29	GG	35	GG	24	GG	12	GG	57	GG	20	0.166667	GGTTTGACAGGGTTCAATTGTCGATGTGGTAACCTTTTCTGTGCTGTACATCGCTATTCC[A/G]ACAAGCATGATTGCCCATTTGATTACCGCACTGCTGCACGAGATGCCATAGCTAAAGCAA
Cav1sc112.1p150490	G	A	AA	2	X	0	GG	1	GG	2	AA	3	X	0	GG	2	GG	1	0.5	CTCTGGCATCTTGATGTTCAAATCTTCAGAGAGTTGATCAATGGACGTGTTAGCATCCAC[A/G]TCAAACACACCCTCGGCTCGCATTACAATGTAGCCAGTTTTCTTTTGTATTTCCTCCTGT
Cav1sc10.1p66145	G	A	X	0	GG	3	GG	1	X	0	AA	1	GG	1	X	0	GG	1	0.2	TTTCTGAAATGAAGCTTCGTCTCCAAGAAAAAGCGATGAGTTATCAGAATCAAACAATGT[A/G]CTGCCTTCCTCTCTATCATACCTTCATAACAATAATTTTAATTAGATTAAACTATAATCA
Cav1sc24.1p948274	C	G	GG	2	CC	10	X	0	CC	6	X	0	CC	3	CC	10	X	0	0.333333	GACTACGGTCAAAAATTTGAACGTCAATGGACAAAGTTCCATCACCAGCTCCAACTATGA[C/G]ATACTGTCAAACACATGGAGGGCCATTTTTTGTTTTAGGCAGAAATTTGGCTAGCTAGCT
Cav1sc365.1p169697	T	A	X	0	AA	2	TT	1	TT	14	TT	1	TT	4	TT	2	TT	1	0.2	TATAGTTCTCTAAATTGATTAAATTGAATCCCATGTAACAAATGTCAAATTTTACACAGA[A/T]GTGGGCTTTCTATACAACGATATTTCTTTGTGGTCAGTGAAACTATATCTTTGGTCTGTA
Cav1sc58.1p756558	C	A	CC	2	CC	7	CC	9	AA	1	AA	3	X	0	X	0	X	0	0.25	TTTTCCATGTGCTGACTTCCAACCACTGAAGACTCGTTATTATTACTACTAGAAGATTTT[A/C]CGTCACCCGCTTTCGTTTCCATATTTATCACTCTCTCCTCAGACTCACCCGCAGAATCAT
Cav1sc24.1p381212	A	G	GG	14	AA	5	GG	10	GG	8	GG	2	X	0	GG	3	GG	2	0.8	TGGGAATGCTACTGTGGTGGAGAACACTGAAAGGGGATGGCGGGAGCTTATTTTCCAAAG[A/G]ATACGTGCTGTTTTTGGTTTTGGAATTTGAGTGTTTTTTCATGTAGTCTGTCTTGCTTGG
Cav1sc86.1p659711	A	T	X	0	TT	1	TT	1	X	0	TT	1	AA	1	X	0	X	0	0.75	TATGTATGTAATTCAAAAGCTATTCTCATCTCATCAACTACTTAATCCAAAAAAAACAAA[A/T]TCAGAAAACCATAGTGGACTTTGCAAAATCTAACGGCTAATACAGAGATGGAGGTAGATC
Cav1sc55.1p462027	A	G	AA	2	X	0	AA	3	GG	3	AA	3	AA	2	GG	7	GG	1	0.2	GTGTATATTTTCTCTAACAGTATTTTTCGGCATAAGTTTTTATAGTTGGAGTTATTACCA[A/G]GAGTAATTGTCCGAGCATTGCGTGTTACAGTTTGGGTTGCAGTTGCACCAGCAGCAGAGC
Cav1sc129.1p443461	G	A	GG	4	GG	10	GG	11	AA	1	AA	10	AA	2	GG	2	X	0	0.4	AACATGGTTCTGTCTATAAATGTATATCAGGGCAGGATTCCTTTGATTGGCTGTGGCGGC[A/G]TTAGCAGGTGAAAAATACATGTTCCTTCACACATTTGTTGCCTATATTAGTATTCCTCTT
Cav1sc129.1p12019	T	G	TT	5	X	0	X	0	X	0	GG	3	GG	1	GG	3	GG	1	0.75	TCCGAGGGGGGAACTGTGTTTTTGTGGTATATGTTAGATGTGGAAATCCTTGATGGTTGT[T/G]TGGTGAAATGAGGGATGTTATCGGAGTTAGTGAGATTTTTGAAGGCCTGCTTTCGGCCGA
Cav1sc18.1p1565607	A	G	AA	4	X	0	X	0	AA	3	AA	2	AA	3	AA	3	GG	1	0.25	TTAGGTTCCATCATAGTGTTCTTCTGCAAAATGTGTTCACATCATTACCGTTCAAAATGC[A/G]TAGCACCAACAACCACCGTGTGCTTCCTTTTACCACTCATCTCTTCCATCTTCTTCACCA
Cav1sc1660.1p4901	C	T	CC	5	CC	1	X	0	TT	1	X	0	TT	1	X	0	X	0	0.333333	ATTTTATTTGTAGCTCAATTGGTTGGCAACTGCTGAAGAGATTGATGATATGTTTCTTGG[T/C]GATGCCGAGGTTTGCACGTTCGCTCCTTTTCTGTGCTTTTCTTCATGTTTATAATAAGAA
Cav1sc41.1p574088	A	G	AA	12	AA	7	AA	6	AA	1	GG	4	GG	15	AA	17	GG	11	0.5	TGAATCATGCACTGTAACAATAGTATGGTGTATATGATACATGAATCATGATTCTGTCTT[A/G]CTTTGACTTCAATCAAAGATTATTAGTGACCACTTATTTGAAGATTCTCTAACTTTGTTA
Cav1sc86.1p587141	G	A	X	0	X	0	GG	2	GG	1	X	0	AA	1	X	0	AA	2	0.666667	GATTTTTCGACACAAAGACGAAGAGCATCTGTTGGTCAAAGGCTGATACTGTGCCCGGCC[A/G]TCATCCAGAAAGGTGGCGCAAAGACGCCGCCGGTAACATTGTCTGCAAGCGTTTCTTCAA
Cav1sc1173.1p35986	G	A	GG	9	GG	5	GG	13	GG	2	AA	27	GG	12	GG	14	AA	11	0.333333	AAAATGAGTGTGCGTGAGTTTAGAGAGAGAAAGAAATAAAGACAAGTGAGAGAATTGATT[A/G]GTTGCAAAAATGAAATCAATGTAGCGTGGGTTTGGGTATATTGGTAATTGGCAATACGGG
Cav1sc166.1p249237	G	A	GG	6	X	0	GG	7	GG	3	GG	2	AA	3	GG	3	AA	8	0.4	GACAGTGTTGAGGGAAGGATCGGAGAGGGCGAGAGAGAGCGCGGCGGCGACACTTGTAAC[A/G]ATGTGTAGGAAAGGAGGATCGGAGATTGTAGGGGAGCTTGCGGCGATTTCCGGCGTGGAG
Cav1sc246.1p169941	T	C	X	0	TT	3	X	0	CC	6	X	0	CC	1	CC	3	X	0	0.5	TGATTCCAAAGTTACCTGAGATAGCTTTTCATAGTGGAAGTGCATTCGGACGCAATATCA[T/C]CGTAGTTTCAAACACAAACTATAGCGCTCTGTGCCTGCTGACCAGCACCTTAAGCAAACC
Cav1sc7.1p481794	C	T	X	0	CC	1	CC	1	X	0	X	0	TT	1	CC	3	TT	2	0.5	ATAAGGTGCATTTACCGGTTTGAGGCAATGTGTTTTTCACAAAAATAAACATTGCTTTCC[T/C]CGGAGCCAAATGCAGCCTACTACTTAAAATGTGAATAAACTGTCCAACCGACATATCTCG
Cav1sc10.1p2078527	T	G	GG	1	GG	2	GG	1	GG	4	GG	1	TT	1	X	0	GG	1	0.833333	ATTTTTATCTTCTTTTCCACATTTTTCCATTATATATATCATAGATCCTTACATTTTTTT[T/G]TTACTTTTTATTTTAATTTCTTATATTGTATAAATAAAATATCGAATATGAAAAAAAGAA
Cav1sc245.1p86692	A	G	AA	4	AA	4	AA	2	AA	6	AA	1	GG	2	AA	2	GG	6	0.333333	TTTCTCAACCAAATCCTTAGCCTCCTTCAATCCCAAATCAGTAAAAGACCTAACCTCCTT[A/G]ATTATCTTGATCTTCGCAGCGGAATCGTACTTCTCAAGCTTTATATCAAAAGCCGTTTTT
Cav1sc300.1p204102	T	C	X	0	X	0	CC	1	TT	1	TT	1	X	0	X	0	TT	1	0.333333	CATCTCCTTGTTCAGTTAATAAGATATTCCCACCTTTAATGTCTCTATGGACTTTGAAAA[T/C]TGAGTGTAAATAATCAAGTCCCTATACATAACCGAAGAAGATATTAGAAAAAAATAAACA
Cav1sc152.1p505062	C	G	CC	1	X	0	GG	1	CC	7	CC	1	CC	1	CC	1	X	0	0.25	TGAGAATCAAACACCACAATTATAAATATCTGTCGTGCATTGCTAAATACCTGTTGATAA[C/G]CAGCAGCAACACCATACCCAGCCCCTACAGAGCCATAAAGATTTCCAGAAAAGTTACCAT
Cav1sc23.1p1301396	T	A	TT	38	TT	29	TT	30	TT	18	TT	24	AA	42	TT	35	TT	21	0.166667	TAAAAGAAATGTAATTTAAGGTGCCGATAAATTTGTGCAGGTATTCAAGATTGCATTCAT[A/T]CTAGACTCAAAATACATGTACTCAGCATCCTGCAAATTCAAAGCAAACTAAGGTATAAAG
Cav1sc49.1p445588	A	T	TT	3	AA	2	TT	1	AA	1	TT	4	TT	1	X	0	TT	1	0.833333	ATGAAATCGGAAATGATAGCACCTCCACACATATTCGCAGTTTCTTAGAAGAAAAAAAAT[A/T]AAATATAGAAAATGATGTGAGAGAATATGATAGAAGGAGTGTATCTAGATTTATATATAG
Cav1sc27.1p18299	C	T	TT	14	CC	20	TT	3	TT	15	TT	11	TT	4	TT	14	TT	5	0.833333	AGAGACGTTCATCCAGTTACAAAGATATCCGTATTCTCGTGCAAAGTCTTCTCCATTCAC[T/C]CAAAAAGAACCTGGCAGGCCTCGATATCAGATGCTTGTGAATCTAACACAGCTTGCCCAG
Cav1sc26.1p1086939	G	C	X	0	X	0	GG	2	CC	1	GG	1	X	0	X	0	CC	1	0.333333	TAGCAGGGGATTTGTTGCGTTTCTTTCTCATCTGTTAACTTTTTTTTATTTGTTATCTTC[C/G]TCCTCCTCTGGTAACTTTCTTGACATCTAAAGCACATACAAAAATATGTAACGTCTTCTA
Cav1sc2.1p1877011	T	C	TT	2	X	0	CC	1	TT	3	TT	1	CC	7	TT	2	CC	1	0.6	TTTGTGTGCTATATTTGATATGTTTCTTATTTTGTTGTTGTAGGAATTAGTGAAGACTTA[T/C]CAAAGAAGAAAAATTATGTTGAGGAAGTGGAACAAGTTGGCCAAGTTGTGGATGAAGGAA
Cav1sc47.1p1211587	T	G	TT	8	TT	1	GG	3	TT	2	TT	2	GG	1	TT	1	TT	1	0.333333	AGCATAATCAATTATTTGACAAATAGCACAAAATAACTGATGAACTCATGAGCTAAATAT[T/G]TCACACTGAAAAGCTAGAACAACAAGATTGGAGGATAATACAAGATTAATAATAATCAAA
Cav1sc50.1p849937	A	T	X	0	AA	1	AA	1	AA	1	X	0	X	0	AA	1	TT	2	0.333333	AGACCAAATGTATAGTAAATACATACATAAAAGAGACTTTTTTAAACACTAACAAAAGAT[A/T]AAATCAAATTTTTATTAAAAAAAATATCTCTTTTGTGTATGTTCAAGAATTATACATTTG
Cav1sc4.1p433540	A	G	AA	21	AA	19	GG	24	GG	39	AA	30	AA	47	GG	35	AA	31	0.166667	TTTCATATTTTTATATTAATATTCACATTTTGAAATTTGTATTTTCAATTAGGTTGATGA[A/G]AATATATGCAAGTTTGCCAAGAAGGGTTTGACACCTTCTCAGATCGGTGTCATTCTCCGT
Cav1sc37.1p496508	C	T	CC	4	CC	2	TT	11	CC	1	CC	1	CC	7	CC	1	CC	6	0.166667	ATGAGGAATTTGCAAGGGAGATGATTGCTGGTGTGAATCCACACATCATCAAAAAACTTT[T/C]GGTAAAGTCAATATATTAACATTATTAAGCAAATATAACATTACATAGAAACTATTTTAT
Cav1sc425.1p218815	C	T	TT	5	CC	1	X	0	CC	4	CC	13	X	0	X	0	CC	4	0.25	GTGTAGCTTAGGCCATAACCAAATTCATACACCGTTGGACCTTTGTAGAAACGGTAGGTT[T/C]TACCAGGATAGCCTGATGATGGATCAGCTCTCATTCTCATGTCTGTCATTGGTGTTTTGA
Cav1sc13.1p157423	G	A	AA	3	X	0	GG	1	X	0	AA	2	X	0	AA	1	X	0	0.666667	GATCCTCTATTGCCATTAAAGAACTTAGATCACAGAGTAAAAGTGGCAAATTTACGCTCC[A/G]TGGCATCGGCTCAAAGTGTCATAATTGAAGGATATCTGAATTTTGAATAATTGGATTCAC
Cav1sc554.1p3564	T	G	X	0	TT	2	TT	1	X	0	X	0	GG	3	TT	1	X	0	0.333333	GCGAATAAATGGAAAAGCGACAGGGGGATCGAATGAAAAATCAGAAACAAGTTCTTCTGC[T/G]TCGGTAGAATTAAACTCTCGTAACTTTGATGAATTGGTTGTCAAAAGCAAAGAACTTTGG
Cav1sc71.1p804543	C	T	CC	9	CC	3	CC	8	CC	1	CC	6	TT	6	CC	3	CC	9	0.166667	TGTCAAAATCTCCCTCTCAGCTTTCATGTATTCAGCATGGTTCTTCTCCATAATCTTGTC[T/C]TTCCGCATAACCTTCATAGCATATATTTCTGAAGTGCCCTTTTTCCTCACCTGATATACT
Cav1sc28.1p264286	C	T	X	0	X	0	CC	3	CC	2	TT	2	CC	1	X	0	X	0	0.333333	TGCGAAGGAGGATGATTATGATTTTCTCAAGGAAGGGAGGAAACAGAGTGAAGAAAGGTT[T/C]AAAAAAGCCCTGACAAGGGTTAAGTCTATGGCTCAGTATCCAGAGGCTCGGGCTCAGTAC
Cav1sc16.1p1079691	T	C	CC	15	TT	1	TT	1	TT	1	X	0	TT	2	TT	3	X	0	0.25	CATGTAATTTTAAATCATTACAATCATATTATACATACAAACATTGATATCAGAATAATT[T/C]TTTTAGCAATTTAAGACCTAAACCTCGCAAAATCCAAGCAAATATCACCCCACTAGTAGT
Cav1sc50.1p694702	T	G	TT	1	TT	1	TT	4	GG	11	TT	3	TT	1	X	0	GG	5	0.166667	ATATAATCTAAATTTTACCTTGATGGATTAAGTGGCCTCGTGATATATATCTGTAAACTG[T/G]TGCATTTCTTTCCATGCTCCGTTGCTTACATGTTGGATTTATGTATGAACCATATTAGAT
Cav1sc13.1p479074	C	A	AA	33	CC	52	CC	42	AA	57	CC	38	AA	45	AA	68	AA	43	0.5	TTTGTGGCACGTAGTGGGAATTCATCATGTTCCAGCACAGGAAGATTTTCCAATTATGCC[A/C]TTGTTGAGTACTTCATTTGAGTTGAGGCCAACAAATTTCTTTGAGAGGAATCCGGTTCTT
Cav1sc38.1p597232	T	C	TT	35	TT	49	CC	12	TT	52	CC	58	TT	31	TT	28	TT	24	0.333333	GTCATGCATCCATAGATACAACAAACATACCTTGTTTTAGCATATGAAAATCCAGGTGAA[T/C]TATTTCAAACTTTGTTGCACTCAATTTGTAAGGCAAAATGCTTCTGTTTTGCATAAACAT
Cav1sc93.1p669559	A	G	GG	1	X	0	X	0	AA	1	GG	1	AA	3	X	0	X	0	0.666667	AGATCTCTTTCAGAGCTGTTGTGTGTTATAAAGGGTTTGGTCTTTTGAGATCATGCACTG[A/G]TTTCTTTCTGTCCTTCAACAGTTCAATGCTTGTAGTAGCAACTATAGTGATTCAATTCAA
Cav1sc80.1p182985	T	A	X	0	TT	3	TT	1	TT	2	X	0	X	0	TT	1	AA	3	0.333333	GCACCCTCTATTCACATTCACACCAGGCAGAGCATTGTAATATGAATTGCAGCCCACATG[A/T]GAATACCTCACTTATTATTGATCTTCTCACGGTCCTTCATCTGATGAAGCAAAATTTCAG
Cav1sc22.1p1387898	T	C	TT	1	TT	1	CC	2	TT	3	TT	1	X	0	TT	3	X	0	0.25	TTCTTCCTTCTCAAAATGCTTCTTGTACTGATCTTAATACTACTGCTTTCATTCAAAGGA[T/C]GATCCTTGCTGAGAAGCCTAATCTTATTGTCTTCACTGGTATGCTACCATTCAATATTTC
Cav1sc94.1p195806	T	A	TT	1	TT	80	TT	2	TT	17	TT	16	TT	8	TT	14	AA	9	0.166667	AACTCCAAGTAGTTGTAGCAGGTGTCCTTCTCAAAGCTTTCACTCCAAATGGATTGTCTT[A/T]GCTCTGTTACACAGACAGAAAACGAAATCAACCACAAACCAAAAAAAACAGTCAAAACAA
Cav1sc46.1p529977	A	C	CC	2	X	0	X	0	CC	7	X	0	AA	1	X	0	CC	1	0.666667	TTCTTACAGACATGAAATTATAGGTAGAAAAAAGTTATGGGGGGTGAAGATGAGAACACT[A/C]AAAGAAAGTGTATTATTATAAAACGTGGAATTAACTTTTTAAAAATAGAAAAAGACTTGG
Cav1sc2.1p3776645	A	G	X	0	GG	1	AA	1	AA	7	AA	3	X	0	AA	1	AA	3	0.25	GCTCTAGGCAACTGTGTTGCAATTCTATCTTCTTTAGCAACTCCAGAGCAGTCAATGGCA[A/G]TCATGGATCTTATTGAAGCTCGTTGGGATGAGTTGGTTGGAGAAATGCCACTAAAAATTA
Cav1sc141.1p433050	C	G	CC	14	CC	10	CC	23	CC	12	GG	16	CC	15	CC	27	CC	19	0.166667	TCAAAGTTTTGTTGTTGATCAGGATGTTACTTGTACATCTGATGGAGCAAATGTTACCAC[C/G]AATGTGCATTGGACTGGCACAATATCAGACAATTTAGTCACATTTGATGGTGGTTATCAG
Cav1sc50.1p849759	C	T	X	0	X	0	CC	1	TT	3	X	0	X	0	TT	3	TT	1	0.5	TCTATAAATATTATATTCAAATATTTGAACTAAATCATAGTTACAAGGAATTTAAGAAAG[T/C]TACAACCAGTAATAATGCGCCAAAAACTAGTTGAAATAAGTAGAAATAGCAACAACATAA
Cav1sc92.1p24320	G	A	X	0	X	0	GG	1	GG	1	GG	1	AA	1	GG	3	GG	2	0.25	ATTATCTTCAACTAAGACCTGTGTAGTCCAATGAACAATTCAGTCACTACATCTGAGCTT[A/G]GACTTCTTTCAGCATAGGGTTGATTTTCTCTTTGATCTTTTGTTGTTTGCTGTGGCTGCA
Cav1sc10.1p721387	T	G	TT	1	X	0	GG	4	GG	1	TT	1	GG	3	TT	2	TT	2	0.4	TGGTTCTGCTTAGTGTGAACCAGCTGTAATAATCCTAAGCAAAGGATAACCTCTAGTCTT[T/G]TCAATGTTTTAGTGCTTTTCTTACTTTCAGAAAACATCCAATAAGATAGGGAGTTGGTAT
Cav1sc13.1p223897	C	T	TT	1	CC	1	CC	4	CC	2	X	0	X	0	X	0	CC	1	0.25	CAGAATTTGTTGACCTCGGTTTTAGAATATGCTTGTTTGAGGACTATCTCTATCAAGGTC[T/C]TTCATAGCCCTAGTAAGCTACCAAGTCTCTGATCATATCAAATGTTGATTACTAAACGGA
Cav1sc19.1p173581	G	C	GG	3	GG	1	GG	3	GG	11	GG	1	GG	2	GG	2	CC	3	0.166667	GCTTAGAATGAAGGTTACTAATTTTCCATTATTATTATTATAGTTTTTAGTGCAGTAGAG[C/G]TTGCAGCATGGAAATAAAAAGATAGGACAAGACATGCTATTAAATTCTGCAAACACTAGC
Cav1sc20.1p1307617	G	A	X	0	GG	2	GG	5	X	0	X	0	GG	1	GG	1	AA	3	0.25	TCTTTGTATTATATTATTCAATTCCTCCATTGTAGAAATTGACACAGTTGTTACGTTTTC[A/G]ACCGCTACCATTCCCTAACATGAGAAGAGTAATTAACAATCACAACTTGAGACCAATCAT
Cav1sc86.1p713515	T	C	TT	2	TT	2	TT	2	TT	3	CC	4	X	0	X	0	X	0	0.25	TCCAAAAACTTTTTCTATATAGCCAAACCAACATTAACCCAGCCTTCATTAATACCACAA[T/C]AGAACGCTTTTTTACATCAGTTGCTTTTGGAGCAAAGATTATCAAATGCTTCAACAAAAG
Cav1sc24.1p624153	C	T	CC	1	CC	7	CC	1	X	0	TT	3	CC	8	CC	1	X	0	0.2	CGGAGTCCTTGTGAGTCCGCGGAAGAAGCCTCTTGTAAGATTGAATGTAGAGAAACAGAA[T/C]GAGATCATGAACATCGACGGTATCAGAATCGGATTCATGAGGGAGAACCGAAGCGAGAGT
Cav1sc18.1p494328	T	A	TT	1	X	0	TT	2	X	0	X	0	TT	2	X	0	AA	1	0.25	TGATTTTGGACTTGCTAAGTTCTTGCAAGATTCTGGAACGTCTGAGTGCATGTCTGCTAT[A/T]GCTGGTTCTTATGGATACATAGCTCCAGGTAACGTATTCAAAATTCAATATAATTGATGA
Cav1sc16.1p1714876	G	A	GG	8	GG	15	GG	5	GG	12	AA	8	GG	11	GG	8	AA	6	0.333333	CTTGGAAGGGAACATAAGTTTATGGGCGTGCTTCTTTTTCTTAACTCAGCCACAGCATAC[A/G]CAGCAAACTTAACAAACTTCTTGGTGACTAAACATACAAGTGCTTTGACACTCCAGGTTT
Cav1sc50.1p184794	C	A	X	0	X	0	AA	1	X	0	X	0	CC	1	AA	1	CC	1	0.333333	AGTGAAGTGTTTATCATCCTGTGTGAGCTTATTTGTACAAAAAATGTGACATATCTAGTC[A/C]ACAAAACTATATATAACTCAATGAAATGTTGCATGCTTTTACCAAACCACTTAATGTCTA
Cav1sc25.1p2030098	G	A	X	0	GG	4	X	0	GG	2	X	0	AA	3	GG	1	X	0	0.5	ACAGAACGTTTTAAAGCCAAAGGCTGCTAGTAAAATGCTTGTGGGTGAATTGAAGGAAGA[A/G]CTAGAAGCACAAGATTTACCTACTGATGGAACCAGAAATGTTCTTTACCAGCGTGTTCAA
Cav1sc37.1p1173169	A	G	AA	6	AA	4	AA	3	AA	3	GG	4	AA	9	AA	6	GG	9	0.333333	GGAGTTCAGATTTACATGGTCGAGGGACGGTGATCTATGTGATACTTATGAACAGCACCA[A/G]CGTGGTGACGATGGAAACGGTTTGCTTGTAGAATCTGGGTGTGCCTGGCGCAAAGTGAAT
Cav1sc674.1p30078	C	A	CC	1	X	0	X	0	X	0	X	0	AA	2	CC	1	CC	1	0.333333	CCATTGAGGCTTGCCCCACCTGCTGTGTACCATGAAAAGGTGAGTAGAGTAGCACATTAT[A/C]TGACTGGAGAAAGTAGCAACAGTTCTGCAGTTATAGAGAAACAAAGTAGACACAAACAAA
Cav1sc26.1p517388	G	C	GG	22	GG	6	GG	12	GG	3	GG	29	GG	14	GG	13	CC	27	0.166667	GGTTGTAGGTCTGTGAATATGAATCTGAACAGAATATCTTTATTTTTTGATGTTACTACT[C/G]TTAATTGTCTCAATTTCAATCTGTATGCTGATCTCATCCTTAATTGTAAGATGCTAATGA
Cav1sc165.1p78458	A	G	AA	10	X	0	X	0	GG	1	AA	1	GG	3	X	0	X	0	0.333333	AACTGGACCCTACGGTTCCCCTCTCTCAAGTTCCATGCTCATGAGTTGCGAATTCAATTT[A/G]CTTAACAAAGCTACTAGTGCTGCTGGTGGACCCCACCCTCTTTTTATGCTTCACTTTAAG
Cav1sc13.1p439561	G	T	TT	1	GG	1	GG	4	X	0	X	0	TT	2	GG	1	X	0	0.5	TAGTTGATAAATAGTTGATAAATAAACAGCTCGTGTCATATTTCATCAGCTCATATGGCA[T/G]ACTGGCTCATATAAAAAATACAGTCAAAGACACATTATCTTACAAATGTAGCCAAAAAGA
Cav1sc111.1p557263	C	T	TT	7	X	0	CC	7	TT	14	CC	2	TT	3	X	0	TT	2	0.6	AGTTTGATTCATAGAATAAGGAAGCGTGTTGGTTCTTTGTACCTTGAACATTAGTTTGAA[T/C]GATGCATGTGGATTTGTAACTCAGAGGTGTGCCATATTACAGGAACACACTTAGCTGTAA
Cav1sc3.1p1307499	T	G	TT	3	TT	8	X	0	X	0	TT	2	GG	2	GG	1	X	0	0.25	AGCAAGAACAAGAGAATCAGACAAGTGTGAAACTGCACATAGCCCCTTAGGGTTCGCGAT[T/G]GTTTCAATTTGATGCAACAGCTTTAGGTCAACGAAGTTGTAAACGAATATCTTCTGTTCC
Cav1sc20.1p605299	A	C	AA	2	X	0	CC	1	CC	1	CC	1	CC	1	CC	1	X	0	0.75	TATCGTCTACTTTTACCCTAAAAACTTTCTCTTCAGTATCAAAAAAAAAAACATGAGTAC[A/C]GCCATAACTGAACTTGAACAAGAAGAATTACTCGAGAAATTAGAGGTTTTCAAGATCAAA
Cav1sc35.1p335941	T	C	X	0	TT	2	TT	1	CC	3	CC	1	TT	1	CC	3	TT	1	0.2	CATCAATACCCTCAGCAGTGGTACTGTGGGTAATGAGGGAATTACCTCCTGCAGAAGCTG[T/C]CGGTGTACTAGAAGAATCAAGTACATTAGCTTTTGTTGCTAACAGTTCAGTTGCAGTTCA
Cav1sc145.1p64439	T	A	AA	10	TT	14	TT	21	AA	9	AA	7	TT	7	AA	17	AA	10	0.5	TAACTTGGCGGAGCAGGAAGGTGATCTTCCACCTTTTCCTCCAAACAGATGCCTCTTTCA[A/T]CACTTTTTTAAAGATACAAAATAAGCATTAAGGAATATAAACAAAATATTTCAGGTGTCT
Cav1sc15.1p401204	C	A	X	0	CC	3	X	0	X	0	CC	6	CC	2	CC	3	AA	2	0.25	GTATGTGGGTTAACAAAGGCCCGAGCCAAATGCGAGAACACCGTAAGAACCTGAGGCTTA[A/C]CTGTATAACATCAAAAGACACAACGAGACAAAGTTAGAAATATCTAGTTATAAATTATAA
Cav1sc88.1p392954	T	C	X	0	TT	2	TT	3	X	0	CC	3	X	0	X	0	CC	1	0.5	TGTCTTTGTTCCTTCCAAGATGGATTTCGTCGGAAAAATCGTTAAGAAAGAGTTGAAAGG[T/C]GTTGGGATTGTCTCCGGAACTGTGAAATCTCACGACTCTTCGTCGGGTTTTCTCGAGATC
Cav1sc1203.1p26376	T	A	TT	2	X	0	TT	1	TT	1	X	0	X	0	TT	2	AA	2	0.333333	CTTGATTGGTGGCTAAACTTTTAGACACCACTTTCCGGTTTTTAGAGCTCTTCTTCAGAG[A/T]AGAAGATGGCACTGGAATAACAAACTGGTTTTTCTGTAGTATGCTATCAACACGGAGCAC
Cav1sc112.1p426600	C	G	GG	3	CC	10	CC	16	CC	4	GG	11	CC	7	CC	19	GG	8	0.5	CTCTTGTTCCTCAAAAACTGGTTCCCGCTGAAAAAGGTTATGAATCTTGTGACATTGAAT[C/G]TTCGTTAGTTAATGTTGTAGTGGAACATCTGGAAATGAAAATTTTATGACATCGATTTAC
Cav1sc3.1p1129581	T	C	TT	4	TT	82	TT	3	TT	18	CC	2	X	0	TT	10	TT	14	0.2	AGCACCGATCCATATAAAACATCCCAAACATCAATCGATTTACATCTCAACGGTTTGTTT[T/C]GGCAATGCCTTGGTAATAGCCACAACAATGTTGCAAAGTTTGCGGAAATTAGTACTTTTC
Cav1sc712.1p36765	T	G	TT	3	X	0	X	0	GG	1	X	0	GG	10	X	0	TT	6	0.333333	ACACACAAGAACTGGATTGTTGTTGTTATTAGCACTTTTGATAGCTGTAACAATTGTATT[T/G]ATGTTATGAGGGGTTGTTTTATGCGGTATGACACCAACTTGACGCAAAACATCTGTCAAA
Cav1sc364.1p235286	G	T	TT	1	GG	2	TT	9	TT	3	GG	10	TT	5	TT	4	TT	4	0.666667	CAGAGTAAATTACAAATATGCACCATATATTGCTAAGTTCTCCGACCTTGTCCTACATGG[T/G]TGTGCGGTCGATCCAATCGAGCATGTTGCCAAGTGTGACACTGCTTCAGATTCCAAATCC
Cav1sc7.1p913087	T	A	X	0	TT	2	TT	1	AA	1	X	0	AA	1	AA	1	AA	2	0.5	CCAGATGCTGTTCCAACCAAGTCAATCTTCTAAGTTCCACTTCCACATATACCTGATCAG[A/T]AGGATCTCCCCTTAACAAAAGATAAAATTGTGTCCGGTGCACAAGAGAAATGTGGCATAA
Cav1sc217.1p40299	A	G	X	0	AA	5	AA	1	AA	1	X	0	GG	1	AA	1	X	0	0.333333	ATGGTCAGTAGGAGTGGAACCCTGGGCCATGGCAGCAGTTGCAATTTTCTCACCATGTTC[A/G]TCGGTGCCAGTAATGAATATAACTTTCTTTCCCAATAGCCGCTGTCAAAAATAATAAAAC
Cav1sc476.1p86036	G	C	CC	136	GG	43	GG	128	GG	216	GG	134	GG	127	GG	135	GG	111	0.166667	CTTTGTGTGCTTTAAGGTGGAAAAGCTAAGCCTTTGAAGAAACCAAAGTCTGATAAAAAG[C/G]ATTACGATGAGGTATTTTTATTTCTTTAAAATCTTTATATTGTTTTTTGTATCATGTTTT
Cav1sc13.1p478696	C	G	GG	22	CC	52	CC	35	CC	53	CC	34	GG	44	GG	64	GG	39	0.5	GCTGAGCCCAGCTGAGCTTGTTGTTGTGAATCCAAACAAAAAAACTGCGGTTGGAAACGA[C/G]GTCGGATACCGTTTGATTCCAGCAATTCCAGCTCATCCACTTTTAACGGAAGATGATTAC
Cav1sc183.1p149077	T	C	TT	1	TT	3	TT	3	X	0	X	0	CC	1	CC	1	X	0	0.25	AAAGCCAGAGGAAAAACGACGAAATGCAATAATGTTCGAATTACTTTTTGTGAATTCATG[T/C]CATCCTCTCTCTGCGTGCATTAGTACACTCGACAACAAATGTAGAAACATGTCTAACATT
Cav1sc76.1p334766	G	A	X	0	X	0	GG	6	X	0	AA	3	GG	1	X	0	GG	5	0.25	ATGAGCTATGACATTGCGAGTAACCCAATTCGCAGCGGTTGCGTTGGACTGACCGATTCC[A/G]AGTAGCTCATCGTTAGGAACAGAAACAATTACTTGGATTCCTGTCTTGGCTAGTGCAAGA
Cav1sc689.1p156781	C	G	GG	7	CC	12	CC	11	CC	8	CC	12	CC	10	CC	8	CC	4	0.166667	TTGCACGACTGAGGAGCGCTTTTTGAACAATCTCGAGGCTGAGATCCTTGTTTGCTTCAT[C/G]GTCGTCATCACTGATTAGTGTGATTGACGCATCCGCCGCATCCTCTTCGAGCTCTATCTT
Cav1sc18.1p351625	A	C	X	0	AA	2	X	0	AA	2	CC	1	X	0	AA	3	AA	5	0.333333	TTGGTTTTGCTACTTACATATCAATCATTAAGGAATAAAGAGTGCAAATCAGATTGAAAA[A/C]AATGTCTTCCACGTGTATAGAGTTATTTTTCCCTTGCGTGATTGTATTAAAATATTTTTG
Cav1sc477.1p264450	A	C	CC	2	AA	2	AA	3	AA	5	CC	1	CC	3	CC	5	CC	4	0.666667	ATGGTTTTTTTGCTTTACATTAGATGATATTATTTCCTGGCAACATGGTTGTAGTTAGGG[A/C]ATGCGATTGTTGAGGGATTCTATCATCTAAGTGTTGCTGTATTAACATGGAAGAGCCTTA
Cav1sc93.1p628426	C	A	X	0	CC	1	X	0	AA	1	AA	2	CC	1	X	0	X	0	0.333333	AGCTTTTGCTGCCCAAAAAATTGTTGAAGTAAATGCATTGGCTAATGCATTCTCTGGCAA[A/C]AAGGATGAGGTAATATCCATTTCTTTCATTTCATGTTACAGTTGATGAACTTTTTTGTTA
Cav1sc43.1p99051	G	A	X	0	GG	1	X	0	X	0	GG	5	AA	1	GG	4	X	0	0.333333	ATGTTGATAGATACCATTTTCTCTCTACGTTGTTCATTTCATCACCATTATCTCTTTTTG[A/G]ACCCTTGATTGCAGCCTTGTCCAAGAATCTGTCCCACACATTCAACAATCAATCAATTAT
Cav1sc22.1p585209	A	G	X	0	AA	1	X	0	GG	1	GG	1	AA	1	AA	1	X	0	0.333333	GTAATGTCGTTGTATCATTAGCTTAATAACCCTTTTCTTTTACTGAAAATTAGCTCTATA[A/G]TGACTCTTTTTCTTTTATTTAATTTTTTATTTTTCTCATTAGTCTTCTTTGTTCTTAATC
Cav1sc280.1p279871	C	A	CC	1	X	0	X	0	AA	10	X	0	AA	2	X	0	AA	2	0.666667	AATCGCGAACATGGTCCAACTAATAAATGCCCGTGTTTCCTTTGTATCCCAATTCCAATA[A/C]GATCTCCATGGCTCGTTAGCCCACACTGCTCATGAAAGAATACCTATTGTTAAAAAGAGA
Cav1sc5.1p1462110	G	C	GG	3	GG	3	CC	1	CC	8	GG	6	X	0	CC	5	GG	2	0.2	GAGATTTTAAAATCCTACCTTCTCCAACGGATAAGCAGTTTTGCCACATGTGGCACACTT[C/G]TCTTGTGTCCCAGAAAACATGCTTGCAGCTTTACTAGGGGACCTTGTCTGGCATAAACAG
Cav1sc3.1p1244443	A	G	AA	1	X	0	AA	1	GG	4	X	0	GG	4	GG	3	AA	6	0.25	GGCAGGGTGCAGTTTATGAAGGGGCTGTACACTTGGAAGAACTAAACACTCTGTTAGGCC[A/G]AAGGTATGATTTCATCTGTACAATTTTTGTTTCAAGATCTAACGATCACTACAGATGCCG
Cav1sc25.1p2029959	C	T	X	0	CC	4	X	0	TT	2	X	0	TT	3	CC	1	X	0	0.5	TTGAAGAGAGGAAGTTGCACCATAAGAAGCTTCTGAAGACATTGCAGTATGAAGGAATTG[T/C]AGCTTTAGGGGATGGTGTGTCTGAATCTGATTATCTTAGAGTGCTCGAGTGGCTAAAGAA
Cav1sc443.1p43711	G	A	AA	5	GG	1	X	0	X	0	GG	3	GG	5	GG	4	GG	5	0.2	ATTAACCGCCACAGTTTCTTCTTCGAGTGTGTGAGGTGCATGAGCACACGCGAAAAAGTT[A/G]TTGTGGCGGTTTCGCTTGTTGTTGTTAAGGGCAAATATGTAATTTGGTGTGTTGCTACAG
Cav1sc256.1p153847	T	G	TT	2	TT	2	GG	2	TT	2	TT	4	TT	1	TT	1	X	0	0.2	CAACACAAATCACAAAACTTCCTCAAAAAAAAAAAAAAAAAAACTACAAAACAGAGAGAT[T/G]GAAACTGAGTAGAATCAGCATCGTTCCAGAAAGTGAAACAGAAGAAGGAGAAAGAGAATA
Cav1sc28.1p334708	A	T	X	0	AA	2	AA	4	AA	4	AA	2	X	0	AA	1	TT	2	0.25	AGGAGCAGGAGCAAAGGCAAAAGGAGGTGGATATGGAGTTCTGCCTCGAAACCCCATGTA[A/T]GGATTACTAGGCCGACGGGGACGAAATTGCTTCATCCCCGGTACGTTGGTCCTCTTAGCA
Cav1sc77.1p117901	A	T	X	0	AA	12	X	0	AA	1	TT	1	X	0	X	0	TT	1	0.666667	CAACTAAGTCAATAAACGCATGGGAACTATGCTATATATTTTCTAAGCTGGGTAATGCTA[A/T]TGCAATTTTTTACTTTAAATGAATATTTATTATACCCTCTTTCTCTATACCATCTAAGAA
Cav1sc333.1p154207	C	T	CC	2	X	0	CC	1	X	0	CC	1	TT	2	TT	7	CC	2	0.2	CTTAAATAGCTTACAGTGCTGATAATGGCTGCTTGTGAACCAGGGTCTTGGACTCGCCAT[T/C]GGTGCTACGCTTATGGACTTGAAAAGAGCAACAACTTTGGCTTCGGTAACTGTGATGACT
Cav1sc30.1p60427	T	C	TT	1	X	0	TT	4	TT	2	TT	2	X	0	TT	6	CC	4	0.25	TTGCCAGAGAATCCCTCTGGCAATCCCTTCACGGTCGGAGGGATATTGATCACGACCCAG[T/C]GAGTAACCGGAACGACTGGACCATCTGAGTCGGATGCATCCAAATCCTCCACCACAATTG
Cav1sc4.1p2566438	C	A	AA	3	X	0	AA	1	CC	2	CC	1	CC	1	CC	2	CC	5	0.4	GGGTCCTTGAGAATTTTCAACCTTATTTCCTTTCATCCCTCCATGTTGACCAATTATATG[A/C]TGTTTTTGATTTTTGAAAGGCATAAAATCATCATGTGAGTGCATTAATCGGAGCATGCTG
Cav1sc24.1p777569	T	G	X	0	TT	1	TT	2	X	0	GG	2	X	0	X	0	GG	2	0.5	TTGTGAATTCAGATAAAAAGAAATATAATAAAGATATTCAATACATTTTGAGAATCTTTG[T/G]TGATAGGGCAATTTAAGCCTCAGTTTCCTATATTTTTTTCTTGTATATATGAAGTTAAGT
Cav1sc73.1p528740	C	T	X	0	X	0	TT	4	CC	4	CC	2	TT	2	X	0	X	0	0.666667	CAATTTAGAATCATCATGAACACCATCCTTCATTATATCTTCATGATTCTCCAAAGCATT[T/C]GCATTTTGTTGTCGAATTGCAGCAAACGTGTTCTCAAGTCTGCCGCGTACAAAATCTTCC
Cav1sc176.1p484018	G	A	GG	2	GG	4	GG	3	X	0	GG	1	AA	1	X	0	X	0	0.2	AGGGGTGGCTGTTACTATTGTTGTTGAACCACTGATTTGGTCTCTCAAACATTCATGTGC[A/G]ATATATCTTATCCTAGATATCGATTCAATTTGTAGTGGATCTAACCCTTTTGTCGAAAAA
Cav1sc58.1p606655	C	T	CC	4	CC	10	CC	8	CC	5	TT	16	TT	17	CC	3	TT	14	0.5	AGCGTGGATATACAAATATGTTACCGGTGAACATCCACCTGGCGCTGATCAATTGGATAC[T/C]GCGCGTCATAAGTTGATGAATAAAGCGCGTGAGATTAAGGACTATGGTCAGCAGCAAATC
Cav1sc32.1p304792	G	C	CC	1	GG	3	GG	2	CC	2	GG	1	CC	1	GG	3	GG	1	0.333333	CTCACTATATATACAACTACAAGGGGGTAATTCGCTCAACAAACATTGAAACATACTCAT[C/G]TTGTGCCTCTACACTACCTTATTGATCCTTAAGCTTATATAGATCATCGATGTAATCTTC
Cav1sc83.1p391723	A	G	X	0	X	0	AA	4	GG	3	AA	1	GG	2	AA	5	AA	4	0.25	GTGAATTTTGTAGGTGAGAATTGTGTTTGAGGAGCCTGAATCTGGAGTTACGGTTGTGAA[A/G]CTAACACACACCGATGTTCCTGAAGAAGACAGGTAAGTGTTTGATTATTTTGGTTATATG
Cav1sc13.1p719828	T	C	X	0	TT	15	X	0	CC	1	X	0	X	0	CC	1	CC	2	0.5	GTTTTTACGTTACCTGTTTTTGACGAGTCACTAGCACAATCACGCTTTCGAGAGGTTTCT[T/C]GGAGCTTTTCCTTGGGAAAAGATTGAAGCTGTTGGCCGACAGGTTTCACACATGAGGCGC
Cav1sc315.1p27865	T	G	TT	2	TT	2	TT	6	GG	1	GG	1	TT	7	GG	8	GG	3	0.333333	CCTTGTGACCCTTTACATTTAGATTGGTATATGTCAAAATTGTCATGGCCTATATTATAT[T/G]TTGTAATATATCTCTTCAGTGTACTGTACAGTAGTCAACACTCAGGGCATCGCAGGCAAA
Cav1sc50.1p828074	C	T	CC	4	CC	4	X	0	TT	11	X	0	CC	7	CC	9	TT	12	0.25	ACATCCAACAAACTCACCGCCGCCGGACGATTGTAATCGTATCCGTAGCCCTTGCAAGGA[T/C]GGGAATTCACCATGCCGGCGCGTACGACGGTGTCATAATAAAAAAACTTGTCAGCTGGCG
Cav1sc46.1p809133	T	C	TT	4	X	0	TT	2	X	0	CC	7	TT	1	TT	2	TT	2	0.2	GTATGGGAGCTTTTTTAGAGCTACAAACCCCTCTCCATAAGTCATGTGGGCAGCATGTGA[T/C]TGAGATGGTGGGAAATAGAAGTTTTGCACTGGAAAAGAGGATGCATTCATTGGTCCACCA
Cav1sc7.1p365421	A	G	GG	3	X	0	AA	1	AA	1	X	0	AA	1	X	0	X	0	0.333333	ATACACAACACAAATGCTTAAGCATACTATATCACATTTGTTGTAATTTAATAGACAGTC[A/G]GTTATGTGATTATTCACATAATGCAGTTTCTGTCGGACTATTTTTGGAGGTTTACACTGA
Cav1sc50.1p494079	C	T	X	0	X	0	CC	1	TT	1	CC	4	X	0	TT	1	TT	1	0.333333	TGATGCCTTTTTTAAGTACCAGACAAAGCCAAAGTTGACATCCCTTGGGGACTTGTATCA[T/C]GAAGGAAAAGAATTTGAGGTACTGCCCATGCTAGAAAGTATTGAAGAAGATTCAATATAG
Cav1sc286.1p242027	A	G	AA	6	AA	32	GG	20	AA	17	GG	15	GG	13	AA	16	GG	14	0.666667	GCTTAGTATTATTAGAGAGGGTTTGAAAACTGATCCTCAAAGGTATCGTAAGATGAAGCA[A/G]AGGCTTGTTGGTGTTTCTGAAGAGACAACTACTGGTGTTAAGAGGCTTTATCAGATGCAG
Cav1sc6.1p1587711	A	C	CC	1	X	0	CC	6	CC	1	AA	11	X	0	CC	3	AA	1	0.5	GTTGTATTCACAATTCATGTGAATCAGATACCTTGAAGTTGAAGATCAATCCTTCAGTTC[A/C]TTTCACTTTTTCCCTGTCACATTTGATACCAATTCCTTGATGAACTTTGCAGACTTGGTT
Cav1sc40.1p194421	G	A	X	0	GG	1	AA	1	GG	1	GG	1	GG	1	GG	5	GG	1	0.2	TGTTTCAGAAGGTGCTAATACCATGGATGTCGGTCGTGCTGTGTTGGTTCAGAAGGAGCC[A/G]AGGACTAGGTTGGATGCTGGCACTTGGGGGACCATGGGAGTTGGTCTAGGTTATTGCATT
Cav1sc39.1p175008	C	G	CC	8	CC	4	CC	1	CC	9	CC	5	GG	4	GG	3	GG	5	0.333333	GTTTCACTTCCGTTATAGGGTGTACGATGACGATGAAGAATGGTTTCGTTCAATATTTGC[C/G]AATTCTAACAAACAAGAAGCTATTCAAAACCAGTACGAATTTTTCGTTCAAAGAATGGGT
Cav1sc21.1p800764	C	T	CC	2	CC	1	CC	4	TT	1	CC	4	TT	2	TT	7	CC	9	0.166667	TCAATCTCACAAGGAACCAAGGGGTAGGAAATATGGGTTACAGAGCATACCATACGCTAG[T/C]GTCACCGCATCTGGAATGAAGAAAGCAAGGACAATTAGCAAAAGCCATATCACTGTCTTT
Cav1sc360.1p31502	G	T	TT	1	GG	5	GG	4	GG	2	TT	2	TT	1	GG	2	GG	10	0.5	ACTCAGTGTGCAAGAAAAATTTACTAATTTACTATTTTTTCTATTAATAATAAATAAAGG[T/G]TTGAAAAAAAGAGACCAAAAAATGAGCCTTTGGTGATTTAGAAGATTGAGATCTAAGAGA
Cav1sc76.1p7312	A	T	AA	1	AA	1	X	0	TT	2	X	0	AA	2	TT	1	TT	1	0.25	TTGGCTTGTTATTATTAATCAAAAGCACCATATATAGTAAAATTTGTTGTGATAGATGTG[A/T]TAAATATAGTGCAAGTAAACTTCAATTTTTGTCGGGTAGACAAAATATTTCATTTCAGTT
Cav1sc50.1p409805	C	T	X	0	CC	2	CC	1	CC	2	CC	6	X	0	CC	7	TT	4	0.25	GAGAGAGAAAGAGTACCATTCGTGGTAACATTTCAGGCACATGGCATGGTTGCAGTCAGG[T/C]AAGACAATCTTACTATTCATCTCCATGCATATTCCACACTCTTCTTCTCTTTCAATGTCT
Cav1sc141.1p368728	G	A	GG	1	X	0	X	0	GG	1	AA	2	GG	1	X	0	X	0	0.333333	GAACATTCTGAAGCAGAATGAGTTGGGTTTGGAGAATCATTTTTCAGTCCCACATTTCCA[A/G]CAATACAATTTGATGCAAAGTTCCACATTCTAAATAACAATAAGTAAATAACAAATCAGA
Cav1sc50.1p783866	A	T	AA	2	AA	9	AA	9	TT	10	AA	8	AA	11	TT	10	TT	9	0.166667	TTCGAAATACTCCAAATCAACCTTGACTTTGAAACAGATAGCCTCAGACTGAAGTTGTCA[A/T]GAATGGGGTCAGCCAAACTTATCAGAAACTGTACAAAAAGGAGGTGTTTGGGCTAGCATA
Cav1sc58.1p875028	A	C	AA	1	AA	1	X	0	CC	1	X	0	CC	1	X	0	X	0	0.333333	ATTGCTCTTAATCTCGGCGATCCTAGAGCCGGTTCAGCTGGTTTAACAGGACGACTTGAC[A/C]CGGCCATCGGTAAACTATCTGCTCTCGCGGAGTTTACCGTTGTTCCAGGAAGGATATATG
Cav1sc474.1p136780	A	T	X	0	TT	2	TT	1	TT	3	AA	1	TT	2	X	0	TT	2	0.8	TTTTCACACATTCAATACAACATTCTCATTATTAAATAACATAAAGGAAAACATACCGTC[A/T]TACAGAAAATTATAACATTTTTCATGTGGTCAACTTTCATGGATAGAAATTTCTGCTTAA
Cav1sc132.1p261467	A	G	X	0	AA	2	AA	1	AA	1	GG	1	GG	3	AA	2	GG	1	0.6	ATTAATATCACCTTCAGCATTCACCAAATGTGCATTGTCCCTACTCATAAACAACTCCCA[A/G]AATCCCCACAACATTATGCCTTCTACAGCAGGGTGAGCAAAAGCTTCTCTAAGCATAACT
Cav1sc22.1p1166087	G	C	X	0	GG	1	CC	2	GG	4	GG	2	X	0	X	0	GG	2	0.25	CCTACATTTTTGTATAACAATTCCAGTGTTTTGATTAGGATCAACCCTACCTTGTGCAGT[C/G]ACCATGTTTTTTTGACCTGAATCAGGTTTCCTAGCATGAATGTCACAATTTTGGAACACA
Cav1sc25.1p1928349	G	C	GG	4	GG	2	GG	3	GG	1	CC	7	CC	6	CC	5	CC	3	0.5	TGCTACTGGTTTGACTATTTACCTTTCTGGAGGTCAAGGACAGGTGGTTGGAGGTGGTGT[C/G]GTTGGCTCGCTTGTGGCTGCCGGACCTGTTATGTTAATGGCGGCTACGTTTTCGAATGCA
Cav1sc333.1p154014	C	T	X	0	X	0	CC	1	X	0	CC	1	TT	2	TT	5	X	0	0.333333	CCTGGCTAGAACTACAAGTGACCTTCCATTAGACCTGATATTACCGGTGCTTTTTATCCT[T/C]GTTGTTTATTTCATGGCTGGTTTGAGATTAAGTGTTGCCCCCTTTTTCCTCACTATTGTT
Cav1sc141.1p394144	G	T	GG	2	GG	6	GG	5	GG	8	TT	5	GG	14	X	0	GG	6	0.166667	ACACCCTTTTCTTCTTTTCATCTAACAACTCGACCCTCTTTTTTTTCTTTCCAACCCATT[T/G]CATTTTTCCCCCAAAAATTCAATCTTTCTGTTAAGGCACATGCTGCTTCTTCTATTGGGT
Cav1sc245.1p417521	G	A	GG	3	GG	5	X	0	GG	1	GG	1	AA	2	GG	1	GG	3	0.2	CACTCCGTCGGTGATTTCTCCGATTGGATGATTCGGCCCTGGAATATCCGCAGTGGAAAC[A/G]TCGTGAATCGGAGGAGAAGTGGAGGAGGCGGTGATGGAGGTGTCTGCGGCGGTGGTGGAG
Cav1sc7.1p908986	C	T	CC	1	X	0	CC	1	TT	4	CC	3	TT	3	CC	2	X	0	0.25	TCAAACTTAAATGCAAATCGTTAAGAGTAAAATACAATAGCTGTTCACTAATTCTCAATT[T/C]GAAGCATCAAAGGGGATGGGATTCTGCAAAACGTCACTGCAACTAATCTCAAATTCGCAC
Cav1sc13.1p698650	C	T	TT	12	CC	28	CC	6	CC	4	CC	1	TT	2	CC	2	TT	7	0.5	GAAGAACTACACAATCTATGCTGTTTCCATCACCATCCGTATTGTGTTTGGATTCATGCT[T/C]GTTGCTTTGATATGGAAGTTTGACTTCTCACCTTTCATGGTCCTCATCATTGCCATCTTG
Cav1sc182.1p358397	G	A	GG	1	AA	1	GG	1	X	0	X	0	GG	5	GG	1	GG	1	0.2	AGACTATATGAATAAACATATACGTACTGGTTAATGGAAATGTAAGTAGCCAAATCCTTA[A/G]AGATTGCATATATTTGTCCGGTTGCATGTCGAAAGTATTTGTTCCCCTCTTCTCCAAACT
Cav1sc2.1p2521643	G	T	GG	5	X	0	GG	3	X	0	TT	1	X	0	GG	1	TT	2	0.5	TTGATTTTGAATTGAAAACACTAAGGAAGCGTTTAATGAAAGACCATAAGAGAGAGCCAT[T/G]CCAATAAATCCTGAAATAGTATCATATGTTGAAATTATTATTATAATACTTGCATAAAAA
Cav1sc25.1p2420270	C	T	CC	2	X	0	CC	5	X	0	X	0	X	0	TT	1	TT	4	0.333333	ATAAACCACCCGAGGAAAGTTAGAGACTAGGCTGTAACTCTCGGCTTCTAAACAGTCCAA[T/C]GAATCAACGTAGTCATACAAAGATTGAATTGTCACTGTGCTGTTGAACCTCCTTTCCTTG
Cav1sc435.1p410873	A	T	X	0	X	0	X	0	TT	2	AA	1	TT	1	X	0	AA	1	0.333333	GTTGTTTATCATCTGACCCATCAACATTCTCCAATGCATTTCCATTTTCAAGTCCAACTG[A/T]ACCAACACCGCCATTTACAGTCGAATGATCACCAGAAACCATGGCAGACTCCATAGCTTC
Cav1sc50.1p841344	A	C	AA	1	AA	9	AA	2	CC	1	AA	4	CC	4	AA	2	X	0	0.2	ACCTTCTTTTTCTTCATCTTCCCGTAACAATATTCGCCCAACTCTAATCTCTGAGTGTCT[A/C]ATCGGTGATGAAACTGGTACCATCATCTTCACCGCTCGCAACGAACAAGGTCTTTATTCT
Cav1sc22.1p1321268	A	G	AA	2	X	0	GG	16	AA	5	AA	7	GG	3	AA	5	X	0	0.5	AGCTGAATAACATACATGAATAATTTTGTCTAGCCTCAATTATACAAATCAATATCACTC[A/G]GAGTAAGTGTCAGAGGGTTAAAAAAACAAAGAAAATGAGATGCATATCAACACAAATATT
Cav1sc266.1p226999	G	A	GG	1	X	0	X	0	GG	1	AA	3	X	0	GG	1	GG	1	0.333333	CTCCTCCGCGACAATCCGGTGCAACCTCTCCCGACACGCCTCCGCAACCTGAGATCCTCC[A/G]TGACCGTCGTAAACAGCGAAGAAATCACATTTATCTCTCTCCATCGTCGCAAATCCTATC
Cav1sc2.1p1900792	G	A	X	0	GG	1	X	0	GG	2	X	0	AA	1	X	0	GG	1	0.333333	CTTTTAATCAAACCTCCATGCTTGACTAAACTATTGTGTGAAAGAACTCGACATATAATA[A/G]CACTTTTAGAAAGCCAAATAATGTAATGTATACAATAAGCAAAGTACTCTAATTTAATCT
Cav1sc24.1p1033196	C	G	X	0	CC	2	X	0	CC	1	X	0	GG	2	X	0	CC	2	0.333333	TCGACCGACTTCTGGCCCAGTTCCCATGTTGTGTGGAGCAGAATATCAGAATCATCCTCA[C/G]TTTTTCCAACTGCCTACAGCAAGTCCCTTTGATAACTTTCTAAAAGCTGCTGGTTGTTGA
Cav1sc95.1p501320	A	G	AA	2	AA	1	GG	5	X	0	X	0	AA	6	X	0	AA	2	0.2	TTGGACAAACAACATCCAGAATTCAGAATGGTCATGAAGTTGGAGAAATTATTGATCTCA[A/G]TTTGAAGCTATAAATATATATATATGGTCAAACTTTAAGTCCAGCTATGAAACTTTGATA
Cav1sc13.1p784386	T	G	GG	3	TT	1	TT	2	X	0	TT	1	X	0	X	0	X	0	0.25	TTGCTGTTATAGATATTGATATGTATTATACAGTGTACTTAATTAGAGCATATGACTATT[T/G]TTAATAGATGAAATTAAAATTTTCAGTTACATGTTGATGATAAGCAGTTGATAACACATC
Cav1sc193.1p425868	C	A	X	0	CC	2	X	0	X	0	AA	1	X	0	CC	1	CC	2	0.333333	ATGATGGTGCCTCAGACCTTGACATTATTTTATTTGGTGATACTTCAACCGCTCATGTTC[A/C]AGGCGAATTCAACTATTTTTTTCCAACAGGAATTTTAGCAAGTTTTTCCAATGAACTCAT
Cav1sc224.1p370835	T	C	CC	2	TT	3	TT	2	X	0	TT	2	TT	4	X	0	X	0	0.2	CTCAATGTCTTTGTAGGAATAGATAGGCACACTGTAATTGTTAGTAGTTTCGGTGAAGCG[T/C]CTTTTTGTGCTCTTTGTGACTCTTAATTTGGTGCGTCGGCGAAAGAAACAACATACTGAA
Cav1sc36.1p440672	A	G	AA	10	AA	14	AA	21	AA	22	GG	6	GG	5	AA	6	AA	14	0.333333	CACAAAACTCACCTTGATGGTGTCATAGTAGTTCCATCCAACCTCTGATGACAACTGTCC[A/G]AGCAAGCAGTACTTGTGTCCCTTTTGAAGTCTCAAAACCCTAATTATATTAACTCATTCA
Cav1sc90.1p115304	A	G	X	0	AA	7	X	0	GG	1	GG	3	GG	2	GG	1	GG	6	0.75	AATAAATTTTACTGACAAGCATGCTATTGTACATGTTCCTTGCACAAAATTCAGCATTCC[A/G]TTCTTAATGGAGGAGTTGTTTCGGTCGATGAGCGACATCCGCATATCAGATATGGATGTG
Cav1sc103.1p177430	G	A	X	0	GG	3	X	0	X	0	GG	2	AA	1	AA	1	AA	2	0.5	GACGGAGTTTCTCACTGATTGTGGCGGCTGATAATTAACTCCGGCGGCGTTTTCCGGTAA[A/G]CTATTGGTGTTTACGGGCAGTTGAGATGAGTGAGAGTCATAAACGAAGGATGACGGAACT
Cav1sc90.1p389529	A	G	GG	2	AA	1	X	0	GG	3	X	0	X	0	AA	3	GG	2	0.666667	TTCACAAAAAGTTCATTGGCTTGGTAGAACATCAACTGATTTTGAATTTTCCAAGCCATA[A/G]AAGGGACTATTAGTGTAACATCCTCCTCAAGTTGAGAAGCTACATATTCTCTATCTTATA
Cav1sc36.1p1679003	C	A	AA	4	X	0	CC	3	CC	3	CC	5	CC	3	CC	4	CC	5	0.2	CAAAATCAGTAAATGGTCATTGGAGGAAATCCTTTACTCTCCCCATTTCATTTGTTTAAT[A/C]TAAAAAGGCAAAAACATGTTGAACAACAATGGTATAATCCACAAAGCATGACAAAGGCTT
Cav1sc24.1p453533	C	T	X	0	CC	1	CC	1	X	0	TT	1	X	0	X	0	TT	1	0.5	AACAAACAATGACATTAGTGTGTATACAACCCTTGGTAATAATTATTAGGATGAAGCTAT[T/C]GAGACAACCTCATCAATCATCATGCATAATCAATCTGCACTGTGAGGTCCTGCACACCCA
Cav1sc7.1p742178	A	G	AA	1	AA	3	X	0	AA	8	AA	2	GG	1	AA	2	GG	1	0.4	GCAGGAATTCAATAATATACACACATACTCCCATTATAGAGCATGGCAAACTGAGGGGTT[A/G]CTGCATTTTGTCCAGTAACTGCCATTGGCCTGAAAGGGAAGTAGGGAAAAAACACATAAT
Cav1sc16.1p555392	C	G	X	0	CC	1	CC	3	X	0	X	0	GG	2	CC	1	CC	1	0.25	AGTCCAGAAGTTGAAAACGTGGGATGGGAGTATGGTCTTGTAAAACACCGTGGAGCTATA[C/G]GTCCCGATGGCTGGGCTTACAGATTTCCCAAAACTAATACCACCATCTTATATTATTGGT
Cav1sc286.1p135772	A	G	X	0	AA	4	GG	1	AA	2	GG	4	GG	3	AA	1	GG	2	0.8	CCAATATTTTTTTGCTACTTTTATAACTACTTACAAGGTTTGAGTTGGTTTTCCACAATT[A/G]GTTGTGCACTTGTCGGAATTGTAAGCCCCGCGATAATCACAGACTTGTTCGCATCCACTT
Cav1sc24.1p977372	C	G	CC	8	CC	1	CC	7	CC	11	GG	5	CC	4	CC	3	GG	5	0.333333	TAATTAAAAAAAAAAGAAAGAAATGATTAGCAAGAAGAGAGAGAAAGAGACGACGATGGA[C/G]GAAGTCTCTGCGAAACAAGTTGAGTTTTGACCCTCTCAGCTATCATCGTCAAAAACACAT
Cav1sc46.1p481122	G	A	GG	1	X	0	X	0	GG	3	AA	3	X	0	GG	2	GG	4	0.333333	ATTGACAGAAAAAAGTGGATTTGTTTATGGTGTGAAGTTATATCCTGCTGGTGCTACAAC[A/G]AATTCCCAAGATGGTGTTACAGATATTTTTGGAAACTGTTATTCTGTTCTTGAGGAAATG
Cav1sc9.1p2752629	T	A	TT	1	TT	1	TT	11	TT	1	X	0	AA	2	AA	1	TT	11	0.2	GTCGCTGCCCTACTGCTCAAACCTACATCCATCACATCGCGTCGTTTCGTTTTCCCTATG[A/T]CCCAAGCCATTCTCCAATCACTTTCTCCGGCTGCTCGTTTCGGAGGAATTCGTTGCCGAG
Cav1sc16.1p1427199	C	G	GG	5	CC	4	GG	14	CC	8	CC	5	CC	9	CC	7	CC	2	0.333333	GAGAGTGGAGAATGCTGCTGCAACCACTGGAACCATGACAAGATATGAAGACCCTTATGT[C/G]AACATGTTCAGTGATGAAAACCCAAATGCCTGTTCTATAATGTAGACAAAAAAAAATGTT
Cav1sc38.1p585289	G	A	GG	4	GG	1	AA	8	GG	11	AA	6	GG	1	GG	1	GG	2	0.333333	CCATTTTTATTCTCCAACTTTCATAATGGAGGATTCCACCGACAAGAGAAAGCGAGCTAG[A/G]GACGAGTCAGGAGACTCACCTGACTTGCCCGATTCCGAAACTCACCGAGTTGACTCACAT
Cav1sc141.1p367586	C	A	X	0	X	0	X	0	CC	1	AA	6	X	0	CC	1	CC	1	0.5	ACATCAACAATATTAATGCCTGAGAAACTGACTTTGAACATACCAACCAGCCAAGCTCTA[A/C]GAGAGCTGAAATCGAGACCCAGTATCTATATAAAATTCAGTGCTTGCTGTATGTTGGAAG
Cav1sc1108.1p6039	A	G	GG	3	X	0	AA	2	GG	4	GG	1	GG	2	GG	1	X	0	0.75	AGGCACAAATGCAGGGCAAAAAAGTTATTGTTCTTTCAAATCTGAAGCCAAGGAATATGC[A/G]CGGTGTCAAGTCTAGTGGAATGTTGATGGCTGCTTCTGATTCAAAGCACGAGAATGTTGA
Cav1sc104.1p649750	T	A	X	0	TT	1	TT	2	X	0	TT	3	TT	2	X	0	AA	2	0.2	ACACCCTGTACGGAAGCTGAAACGGATGATGGGCGAGCAGTAGTCCGAGCATGTGTATGC[A/T]GCATATATGCATGGTAAATTCCACGCTGCAGAAAAGCACGACGGTGCTGCAGCCAGGACT
Cav1sc15.1p962882	T	A	X	0	AA	1	X	0	TT	4	TT	1	X	0	TT	2	X	0	0.5	TAATCCAATTTTTGTCAGGTGTTCCTGTATTGTGAGTAACAAAATGGTCGGAAGTGTTGA[A/T]GTTTTGGCCAATGATTTGAGCATTAATGGAGCAGTTGAACCATTGCCTCAGGATTTTGAT
Cav1sc242.1p224588	A	T	AA	1	X	0	X	0	X	0	TT	1	TT	2	TT	1	X	0	0.666667	GCTTCCAAACAAAACAAAGAACAGGAACTTTAACAGAATAATATTTTCTTCTATGACTCG[A/T]TTGTAACTCAAATTTATTGAATTATTGATTATTACATACAGTCAAGAAGAGGTAATGAAA
Cav1sc103.1p83551	G	T	GG	44	GG	108	TT	75	TT	47	GG	75	TT	72	TT	58	TT	61	0.5	CAAATACTTGGGTCCCTTCTCTGAACAAATTCCATCATACTTGACTGGTGAATTTCCTGG[T/G]GACTATGGATGGGACACAGCTGGATTATCAGCTGACCCTGAAACCTTTGCAAGGAACCGT
Cav1sc50.1p697974	C	G	CC	6	X	0	CC	3	CC	1	CC	4	CC	5	CC	11	GG	14	0.2	AAAGTTATATTTGTTGTTTTCAGTGGAGAAATTCAGCAGAAGGACCGAGAAGCACTTCAG[C/G]CGGTTGGGGTTATGATTCTCCTTCATCAAAGACAAAACGCGATTCCAATAACAGAGAGAG
Cav1sc73.1p678721	T	C	TT	1	X	0	CC	1	TT	4	X	0	CC	1	TT	1	X	0	0.666667	AGATAATGCTGTTGTTCCTGGCATTGCTCACTTGTATTTGGGAGACAGAGCAAAACATGA[T/C]GACATTGCTGCAGAGTGGACTGTCCGATTTGCTAAGTGAATATGTTTTAAGAGTCATTTG
Cav1sc27.1p710881	A	C	AA	3	X	0	CC	3	AA	1	X	0	AA	3	X	0	X	0	0.333333	GAGGCCTTGGCAGTTCATGTAGTTGGGTGCTAAGTCGATCCCTGAAGTTTTGTTTATTTG[A/C]AAGTAGTCATCGTATACTTCATTTTTTTATACTACATCTATTTGCCCGCTTGACATTTGA
Cav1sc530.1p250272	A	C	X	0	CC	1	X	0	AA	5	AA	2	AA	2	AA	3	X	0	0.333333	TTAAACATGCATGAAGAAACAAACCTGTATACAACACCGATATTTGGTGTTAATAACTGA[A/C]TCTTCTGAACCTGCAATCATTTGACAAAAACAGTAAGATCCAGTAAGAGAAAAATCAAAT
Cav1sc57.1p1003262	G	T	TT	12	GG	9	GG	13	GG	3	TT	8	TT	15	GG	9	GG	13	0.5	AGTAGCTTTCTCTTCTCTCTGAACTTCAATTAAGAATCTTTTGAGGTTTGAAGCTGTCAT[T/G]AGTTCATTTTCTGAGTATTGATCAAAAAGGGTCTTGATTTCTTGCGGTGCTTCTGATAAA
Cav1sc104.1p57217	C	T	X	0	X	0	CC	1	CC	2	X	0	TT	2	X	0	TT	2	0.666667	CAATTTCCATTCTTTCCAAAACTTTCCACAAACTCTTCATCAAGATTTCAGTCCTCAATC[T/C]TCATGCATAAGCAACAACTCAACTTCAGATGAAGCAGATGAACAACAAGGACTAATCAAC
Cav1sc245.1p39108	A	T	AA	1	TT	3	X	0	AA	1	X	0	AA	2	X	0	X	0	0.333333	GGGAAAAAAATGAAATGAAAGGAAACAAATAGAGAGCGTGAAGAGTGAGTGAGAGAGAGA[A/T]GACGAGTCTCGTGTCTGCGCGAGACTGAAACTGAGACTGAGAGAGACTAACAACAACGAG
Cav1sc112.1p329130	T	C	CC	2	TT	8	TT	4	CC	1	CC	5	TT	7	CC	5	CC	8	0.5	GTGAGAGAGAGCAGAAGAAAGCAGCAGAAACCGCGTCTCGAATATTGGCCGAAACACAAA[T/C]GTCGCCATCATCATCATTGTCATCACATTTATCTCCTAAGCACTACAGGTTTCAAAAGCA
Cav1sc57.1p419505	A	G	AA	4	AA	2	AA	1	GG	2	GG	7	GG	3	GG	2	X	0	0.4	AAGATGTTGCCATCAAGTCTTCATAAAGAGATGTTGCTAATTGGTATAGTAACTTGTTTA[A/G]AAGGATGAAAAATCTCTAGTATTGATGGATCATAGAACGTTTCACACTCTTATTTGCATT
Cav1sc50.1p828181	G	A	GG	3	GG	5	X	0	GG	5	X	0	AA	6	GG	6	GG	6	0.25	CTTGTCAGCTGGCGGCATCGACGGGAAACGATGCTGAAAAGGAAACTGAACGGAGCCGTT[A/G]ATAGCGGGGGATAAGTTAAGGTCAAGCGGATAAGATTCATCGGCGGCGGCGTCACGGTCG
Cav1sc26.1p798901	G	A	GG	4	X	0	GG	6	X	0	AA	3	GG	2	GG	1	GG	3	0.2	ATTACTTGGAGAGAGATTGTTGTAGAAAAAATCCATCGAAACTGACACGATCAACAAGTT[A/G]ATTAAATAAAGGCGCCAAATCAGAAGCTTGCTTCCAATAAGTTTGAGGCAATGGCGGTGG
Cav1sc76.1p193342	C	T	X	0	CC	4	X	0	CC	1	TT	3	CC	1	CC	1	TT	1	0.5	AAAATATTACCTGGGGGCATGCATTCCAAGAACTACAAAAGGAATTGAAGTAAGCACATT[T/C]GCAATTGTTTCAGCAAGATGTTGATCACCTAATAATGAGACGTGGCAATATATCAATTAT
Cav1sc45.1p727462	A	C	AA	1	CC	1	AA	2	AA	1	X	0	AA	2	X	0	AA	1	0.2	GTCATAACTTCAAGCTTACCATCTCGTCTTGGTTCATGCCTGCAGGTACTAATAATGGAC[A/C]GATTTACTGTAAAGATAATGTCTCATTCTTGCAAGATGGCGGATATCACTGATGAAGGTG
Cav1sc315.1p243446	T	C	TT	4	TT	10	TT	6	CC	17	CC	11	TT	11	CC	15	CC	19	0.333333	TTTGTGTGTTATGCAGTGGGCTGAGGTGCTGTCTGCAGATGCTTTCTCTGCATTTGAGGA[T/C]GCTGGATTAGATAATAACAAGGTATATTTGATTAAGAAAATCTGTCAATAAGGATTTGTT
Cav1sc118.1p216576	T	A	X	0	X	0	X	0	TT	2	AA	2	TT	2	X	0	TT	1	0.333333	TGGTATGGATGCTAGTGCTGAACAGGACCCGCTATCTGGTATCAGCAATGGAATGGGATT[A/T]GGTAATCCTTCGTCGGCGTTTGGGCAATCGAATGTGTCTAACCCTAGCTCATCTGGTCAA
Cav1sc24.1p730171	T	C	TT	2	TT	1	TT	1	TT	2	CC	1	X	0	X	0	CC	2	0.4	TTGTTCTTTTGGCTCTTCATTTCTTTCCCTTTCAATGTTGCCCTTTTAGCCTCAGCTTTC[T/C]ACCAGGCAATTTTTTATATTTCATTATTATTTAATAGAATGAGAGGAATTTTTTTAATCA
Cav1sc10.1p450274	C	G	CC	5	CC	5	CC	3	GG	2	CC	5	GG	6	GG	3	CC	2	0.166667	TGTCTCAACTGCTTCAACCAGCGCTTCCACTTCGGCAACAGAAAAAGGCCTACGAATTCG[C/G]CGCTGTGAAATCTCAGTTCGCTTTGGTTTCTGGTCCACTGGTAGCATAGCCAGTCCCTCC
Cav1sc189.1p576443	C	T	X	0	CC	1	X	0	X	0	X	0	CC	2	TT	1	TT	1	0.333333	GCCCCACTGGCCGGCCTGGTCCATTCCCACTGTTGCTACCAAGCTGTTGTCCATTCCGAC[T/C]GTTGCTACCAATCTGTTTTCTAGAATCTACTGATGCCTTACTGGCCTGACTGGCAGAACT
Cav1sc57.1p1039020	C	T	TT	8	CC	15	CC	5	TT	11	TT	7	TT	15	CC	24	CC	12	0.5	TGAATGAACAGCGGAGGAGAAGGAGCCATATGAGGCAAAAGCCCTTATTGATAAAAAACG[T/C]TACAAGGATGAGATTAGTGGCTACAAGAATCCACAACCGATGAATATTGATTCAGGAAAT
Cav1sc73.1p755296	A	T	X	0	AA	1	TT	1	AA	2	X	0	X	0	X	0	TT	1	0.666667	ATTAGTTCCAAAATTACGGAGTAAAATTTATACTAGAAAGATCCATGATTAGGATCTGAT[A/T]AAAAAAACATTAAGAAATAAGAATAAGTTTCAAGAAGTCAGGGGAAATGCATAATTACTT
Cav1sc62.1p59495	T	C	X	0	TT	4	CC	1	TT	1	X	0	X	0	X	0	CC	1	0.666667	AAACAGTGGAGATTATAGATATGATGTGATGTTATCTCAAAACAGGGAATATAAATATTC[T/C]ATTTTCACTGCACAGTTTGTGTACTTAATTCTATTTTCACTGCACAGTTTTTATTCTTAC
Cav1sc35.1p850970	C	A	X	0	CC	6	X	0	X	0	X	0	AA	1	CC	1	AA	3	0.666667	CCTTTGTTATTACCACACTCAACTTCAGATGATTGCATTATTGGAGGATATAAAGTACCA[A/C]GAGACACCATAGTATTGATCAATGCATGGGCCATTCACAGGGATCCTAAGTCATGGAGTG
Cav1sc13.1p801338	A	T	TT	6	X	0	AA	4	X	0	AA	2	TT	5	AA	5	TT	2	0.6	AACATGCTTCTTTCTAGCAGAAATGGTTCTTGGATCCTTTTCTAGCATTAGGTCATCCAG[A/T]GTAAAAGGTATGGACTTTACAGATCGTTTCCTCCATGGTTGGGCTTTCTTCATGCCATAT
Cav1sc50.1p547836	A	T	X	0	X	0	AA	2	X	0	AA	1	X	0	TT	2	TT	1	0.333333	GCATGAGTATGGGAGTGCGCTGATGAAGTTCTCATATGTTGTGGCATGCCAGATGTATGG[A/T]CGCCACAAGGCAGAGAAGAATCCTCGAGCTGATGATATACTTTATTTGATGAAAAATAAT
Cav1sc167.1p488016	G	C	X	0	GG	1	GG	3	GG	3	CC	3	GG	3	GG	2	GG	3	0.2	GAATGTTATGTTGCATTTGTTAACTCCCATAAACATTTAGTGTTTGCACGCTTAACTTAA[C/G]TGAGACCATTATATTAAGAATACAATACCAAAATTGATTGCTACCTCCAATAATGATGCA
Cav1sc129.1p459483	A	G	AA	7	AA	1	AA	2	AA	5	GG	2	X	0	AA	2	GG	3	0.4	ATTGCAAGTTATATATCCGAAAAAATGATGAAAATACAACAGGAAAAATGAGATAGCAGT[A/G]GGAAGTGTCCACGGATGAATGAATTGTATTATTTATTGTAATTAGGTTAGCTGCTGCTAG
Cav1sc129.1p303245	C	T	X	0	CC	1	X	0	CC	1	TT	1	TT	1	X	0	X	0	0.666667	ATCAATGCAGGTTGTATTGGGCACACTATTGGCCGCATTGGTGCCTGTTGTTGGATTTAA[T/C]GCTGTAATGACGTCAGAGCACTTTGCATCATTTCTGGTGAGTTTCCTTAGTCTTTGGACA
Cav1sc37.1p498488	T	A	TT	29	TT	26	AA	23	AA	29	TT	10	TT	32	AA	25	TT	19	0.166667	ATGGTCATGTTTTTATGTATGCTTGGTTGATTGTAATAATGTCTTTCCTCAATAAAAACT[A/T]CTATGTTTGTAATTGTACCTTGTATTGTGATGGAGCTATTATATAAAATGCAAACTTCAT
Cav1sc322.1p161493	G	C	GG	1	GG	2	X	0	GG	2	GG	1	GG	1	GG	2	CC	1	0.2	AAAGGAACCCATTTCCTTGCAAATTCTGATGTTTCAGCAAGAGTTTCAAATGTCAACATA[C/G]CAGCACCATCATCAGAGAGATAACAGGAAACCTTATCCACTGGATAGTCAACAGCAAGAA
Cav1sc68.1p754673	T	C	CC	4	TT	5	TT	1	TT	6	TT	2	TT	2	TT	3	TT	12	0.166667	GAGTGAACGGTACACTACATGTACAATAGGATCTAAATGTTACATGAACCCCATATCCTC[T/C]CCATTGGAGAAAAAATGCAGGGTCTTGAAACATGTCTAGACTTTAAAGGAAAATTTACAG
Cav1sc46.1p739048	A	G	GG	7	AA	4	GG	2	GG	5	GG	3	X	0	GG	7	GG	6	0.8	CTTGGTACATGACAGGATAAATAGTTTATTTGTTATCTTCTGTATCAGCTTTAAATGAAA[A/G]AAGAAAATGGAAAACAAATATCATAGTTGCCTATCTTCAGCCTTCTTTGTTTGTGGCGAA
Cav1sc189.1p546818	A	T	AA	4	AA	7	AA	6	TT	9	TT	15	AA	3	AA	3	TT	6	0.333333	CTGCTCCCTTCAAGCAATGGCTTCCTTTTCCCTCTTGAAGTTGTGGCAGATTGGTCTTCA[A/T]CATCTTCATCAGCGCTTTTAAAAAAAGTCCCTGTAGAATTTATACGATTAAGTAACTAAA
Cav1sc13.1p240029	C	G	GG	1	X	0	CC	1	X	0	GG	4	X	0	GG	3	GG	3	0.75	AAAAATATACAAAACCAATAATATTGAGATAAAAAGATTGATATTTACATAATGGTAATC[C/G]AGAAAATGCTATTTATGTAGTAAACAATACAGAAATAATATACAGTGTAATAGAAAAAGT
Cav1sc111.1p585303	G	C	CC	14	GG	9	GG	9	CC	7	CC	9	CC	14	CC	16	CC	19	0.666667	CAAAATCACTTTCATTTTAAATTACGACAACACTAGAAACAATGGTCACATATATTCTAG[C/G]AGAAATAACAAATGTAGCAACCATCAGAGGTTTAAAATTAAAAATAAACATACAACAAAA
Cav1sc4.1p1664186	G	A	AA	4	X	0	GG	4	GG	1	X	0	X	0	GG	2	GG	2	0.333333	AGAAGCGGACATGTTAATTCGTAAACGGGCTGAGCAAAGTGAAACAGCTGCTAACTATGT[A/G]AAAGCCGTCGACGAAGAAAGTTTCAATCCTGTTGAGCTTAACAATTTTAACGGGACAGTC
Cav1sc115.1p553185	T	A	TT	3	X	0	TT	1	TT	1	TT	1	AA	1	TT	1	AA	1	0.4	ATTTTGAGATGCTGGCAAGCACAAGAGAAGTGTTGTATGTCAGTTCTTTTTCTTTTTTTA[A/T]TTGTTTTGTTTTAAGGAATTATTAACCTTAGGACGCTTGTTAAGGATTCAAAATAAAGTA
Cav1sc16.1p1079950	C	T	CC	9	CC	6	TT	13	CC	25	CC	10	CC	16	CC	13	CC	14	0.166667	GCATCTTTCACCAACCATTTATGAACATAGATCTCACAAATGACATTCTCTTTACTGTTA[T/C]CCACTCTAACTATGATACCATCAGTATGGAAAATCATGACCAGGACTGTCTGCATGCATG
Cav1sc15.1p1077795	T	C	TT	8	TT	29	TT	10	CC	32	TT	7	CC	14	CC	15	CC	8	0.333333	TGTGAAGTGTTTCCAATTCCACTCGATGAAAATGATGATATTATTGATACCGTTAATCAA[T/C]AATTTCAAGCAAAGATTAAACTTGCTGATGATGAAAAAGACAAGCAGGAGAAAAACATGA
Cav1sc1434.1p11869	C	T	X	0	CC	1	CC	2	CC	1	CC	2	CC	3	CC	1	TT	1	0.2	TAGTAAGCCATGGAACTTCTTGATCTGTAAGAAACTGTCTGACTAGCACCCGTAATAGGC[T/C]TACTTATAGGAATGGATAGCATCTTTACCTTATTTAGGAAAGTCGTTAATTTGTCCAATC
Cav1sc176.1p383466	G	T	X	0	GG	2	GG	1	GG	2	TT	6	GG	3	GG	3	GG	1	0.2	ATTTGCAGGGAGAGCTGCTGAGAGTAGGACATATCTTTGAGCAAACTCTTGAGAATGGCA[T/G]ATTTGTTCCACCAATTGTAGCTGATAGCGTTGAATAATGAGTTTAAGCGATCATTCTACA
Cav1sc58.1p678359	C	A	CC	3	CC	2	CC	2	CC	2	X	0	AA	3	CC	1	AA	2	0.4	AAGAAATGCAAGAGGGACAAAGCCTAATGGTTATGTTTAGGAGAATGGTATATCTCCGCG[A/C]TGCGCACTTCCAGCATCACGCCATAACAATTTATGAATGTATATTCCATCAATTTTGCCG
Cav1sc575.1p218099	T	G	GG	1	X	0	GG	1	X	0	TT	2	TT	1	GG	1	TT	2	0.4	GAGTAGTATGAAAAAGGGGTTTTTACGATTTTATCTGATCTATCAAGACCCTCTTTTAGT[T/G]TCAGTTTTAAACTACAATTCTATATCTGAAAATAGTATATCTTTCTTTAATGTTTATTTT
Cav1sc10.1p533315	C	T	X	0	X	0	CC	2	TT	2	X	0	TT	1	TT	1	X	0	0.5	ATTTCAACGAGAAACTGAAAAAACCCTTGTTGTAGTTGGTGTTCTTGTTCTAGATACAAC[T/C]TTGTGAAATTGTTTGTCCCAAAATAATACTTACTCACCCCTTTATAATGCAAATAAACAT
Cav1sc410.1p67846	T	A	X	0	X	0	TT	2	TT	1	AA	1	X	0	TT	5	X	0	0.5	GCTTTCTAGACCAGAGATGATTATACCTCGTATGTCAAATGTCAGAGGAACATTTGGATA[A/T]CTTGATCCTGAGTATATTTCTACAAGAACCTTCACTAAGAAAAGTGATGTTTATAGTTTT
Cav1sc22.1p489915	G	A	GG	2	GG	2	AA	1	GG	3	AA	1	X	0	X	0	X	0	0.5	AAAAAAAAAAATTGAAAATGAAAATTACCAGCAGAAGCAGATCAAAACAATATCAATTTG[A/G]ATTATTAATCTTTCTCTACTTCTGCTTGTTGGGTATGATTCTCTTTCTTATCTCTCCTTT
Cav1sc245.1p86795	A	G	AA	1	AA	1	AA	1	GG	6	AA	1	X	0	GG	2	GG	1	0.2	ATATCAAAAGCCGTTTTTTCAGCCGAAGCGGCGGTAGCATCTGCAGCGGCTGGACCTGAT[A/G]GTGATGGGCCCAATGGACCAGGCCCGGCAACTGGAGCACCGTAACGGTCTAGGCCCATTT
Cav1sc634.1p93500	C	G	X	0	CC	2	GG	4	CC	6	CC	3	CC	3	CC	3	CC	1	0.2	CTTGAATAGGAAGTACTTGGAAGAGCCTTGTGTTTGGGTGGAGTCAAACAATACTACTCT[C/G]AATATTCTAACATCGCATGCTGAGATCGGACTTGGATTCCTGCTTGTCATCTCGTTGTTC
Cav1sc103.1p134387	T	A	X	0	TT	1	AA	1	X	0	X	0	AA	3	AA	1	X	0	0.666667	GATTTCATTGATTCAGGCTTTTGCAGCTAGGCCTGGTGGCCCACCGCATATCCGGATTAC[A/T]GGTATCGATGATTCAACATCGGCTTATGCCCGTGGAGGCGGACTACATATAGTCGAAAAG
Cav1sc38.1p658812	T	C	X	0	X	0	X	0	CC	5	CC	1	TT	3	CC	4	X	0	0.5	AACTCGGGTGATGTACAATAGGCGCAACAAGTTCAATCCATTGTGGAACTCGCTTGTTCT[T/C]GGTGGTGTTAAAAAGGGGCAGAAGTATCTTGGCACGGTATATGCCTTACTTTGTCTTCTT
Cav1sc36.1p1523140	G	T	X	0	GG	3	GG	1	GG	1	X	0	TT	1	GG	1	X	0	0.333333	TCTTGATCCATGCAGCTTGCAGATTGTGTGCAGATTGGACTACCAATGCTCATTCTACTG[T/G]TCATAACACAACAGGTTTTATATCTCATCTGAAGCAATCTCTTATAGTTTTAGGATCTGT
Cav1sc22.1p1201405	C	T	CC	7	CC	11	TT	8	TT	6	CC	13	TT	13	TT	7	CC	7	0.333333	GGAGAAATACAACCAGCAACAGCTTTCTGAGCAAGTTGCTACTGAGCAGCGAGAGACTCG[T/C]CATGATAAAAGTTCAAGGTCTGTTTCTGAAAAGAATTCAGACTCCACAGGAGAAGACATG
Cav1sc15.1p329741	A	G	X	0	AA	1	GG	1	X	0	AA	1	X	0	AA	2	AA	1	0.25	AAGCTATTTTTAGGTTCTAAGCCGGTAAACGTCTCTGTGATCTTGAGCAAGGATAAGTAC[A/G]ACAATCCAAAAGCAAGACGGTCAAGTGCCAGCAACTTCTCCATGTTGTTACATGCAACCA
Cav1sc168.1p52952	C	T	CC	9	CC	3	CC	7	TT	2	CC	13	CC	11	CC	9	TT	9	0.166667	GGATCATCAGATTATTTATTGAAATTCTCCTAGATGACATGGGGGAATGAAAGTACGCCT[T/C]GGCGAGTATGCAGGGAGATTAAGACCAAAACCTGGATGCAGATCAAACTCTCCACCCCAA
Cav1sc25.1p1817510	T	G	TT	5	TT	2	TT	3	GG	4	GG	3	X	0	GG	4	GG	1	0.4	AGGCTAATGAGAATGTATGCATATTCCAGATTGAGAGTTGTCCTCCACTTCCAAATATCA[T/G]CAAGTGATGTGCAGTACACCTTGTCATGCTTTCAGGTTTGACTACAAATTTGATTGAATT
Cav1sc613.1p140738	A	G	AA	1	AA	1	X	0	GG	3	X	0	GG	4	X	0	AA	1	0.25	TTATATTTTTTAGACTAAATGATTATTATATTTTTATCGTAACTGATCAAATGTTAGGCC[A/G]AAGGCAATGAATCTAACAAGAAGAAAGTTGGTGTCTATAAAAGTTGGTGCAAGGAAACTC
Cav1sc10.1p1857092	A	G	AA	1	AA	3	AA	2	AA	4	GG	1	AA	3	X	0	X	0	0.2	CCATTTCCTCGAGCCCAACCTAGCCGTGGTTGAACAGTTATCAACCATGAAGGAAACACC[A/G]CGAGCATGCATGAAAGGATTCAAAGAATCAACAGACTCAATAACACTCTCGTTAATGATT
Cav1sc679.1p39451	G	T	GG	1	GG	1	GG	4	X	0	TT	1	TT	1	TT	1	TT	1	0.5	GTGGTTGTTCTTCTTTTTGTTGTGGAATTTAATGACGGTCGGACTGTTGCTACAACTAAA[T/G]TCGTAATCATGGGGAGATACAAAGGATGAGACGGCGGCCGAGGAGTAGTGGCGGAGAGTG
Cav1sc726.1p137698	G	A	GG	1	X	0	X	0	X	0	AA	4	GG	3	GG	2	GG	2	0.25	AGCCTTGTTGGAGTGAAGTGATGATGCAAACCTCTCCCTGACTTGGTCAGTTGTGTAAGG[A/G]AACTTGTGGTTGACTAAGGAATTGAGAAATGAAGCAGTGCCTTCTCTGTAGAGTTCTCCT
Cav1sc145.1p502026	C	G	CC	24	CC	56	CC	24	GG	38	GG	27	GG	33	GG	50	GG	24	0.5	TAAATAAAACAAATTCGAATCCAATACTAGGTAGTAATTAATTAAAAAAAAAAAAAACCT[C/G]TTTCTGTCTAGAAGCAGTGTCAAGCAGGTCCAAAACCTCAGCATCAGGGTCAACCTCATA
Cav1sc58.1p283174	G	A	GG	2	GG	1	X	0	X	0	AA	1	AA	3	GG	5	X	0	0.5	AAGGTGAAAAACATTTATTGAGCAATTATTTAAATTTCAAAACATTCATTTGATTTTAAA[A/G]CCATATAAAGCTCATCAATAATGTAATAAGTGGGATTTTGTAGTTATGAAGCTTGAGATG
Cav1sc14.1p535002	T	G	TT	3	X	0	TT	1	X	0	TT	1	TT	1	X	0	GG	3	0.2	CCAACGACACACGAGTAAATTTTGATTTTTGCTGTCATTCATATTTTGCTGTCTAAACAA[T/G]TTGGAGGCAGTTATCAGATGTGCAAGCCGTGTATGTATGTAATTACTTATATGTTAATGA
Cav1sc26.1p1129701	G	C	GG	14	GG	7	GG	16	GG	30	GG	9	GG	7	GG	10	CC	11	0.166667	GCATTAGAAGAGTGTTTATTTGTCGTTTGTTGATGCGTTGATGCAGAGGTTTACAAAAAA[C/G]AGAAGAGAAAATGAGTCGAAGTGGTGCAGCTGGAGCCAAGGGAAAGAAGAAGGGTGCAAC
Cav1sc32.1p378730	T	C	CC	54	TT	5	TT	16	TT	54	TT	20	CC	77	CC	65	TT	13	0.333333	TGAAGGAAAAGAGCTTGAATTTTACATGAAGAAACTCCAGAGGAAGAAGGGCAAGGGTGC[T/C]GCTTGATTGTACTGTTTCCAAATTTTTATTATCGTTCTAGTTGTGCTTCATTTGATGCCA
Cav1sc16.1p1079781	T	A	TT	1	AA	1	AA	1	X	0	X	0	AA	1	AA	3	X	0	0.75	AAATCCAAGCAAATATCACCCCACTAGTAGTACGACTGTATGCTTATGCAATGGCCAGCA[A/T]TTTTTTTTTCTTTCATAATTTCTTCTAACAAAGTATACTGATGTTCCAAGCTTCAAACCG
Cav1sc35.1p1087375	A	G	X	0	X	0	AA	1	X	0	AA	2	GG	1	X	0	AA	2	0.25	CCACCAAAGGGTAATGCAGTATCTAATGTCATGGAATGTAATGTTTGTGGTAAATTGAAA[A/G]GTGATGATGATGATTTCAATGTTGATAATGATAAAGGGCTAGAAGGTGAAGTTCCCATGG
Cav1sc587.1p27810	A	T	X	0	X	0	AA	2	AA	1	AA	1	AA	1	X	0	TT	1	0.25	ACCAAAATTTTGTTTCATTTATCACCTTTTATCTAATTCACTTATCTCTTAGTATATAAA[A/T]CTTTAAAATACAATTATTATTTTTAAAACAATAATGATAGTTAGACACTTTTAAATTTTC
Cav1sc24.1p480720	T	C	CC	4	TT	2	TT	1	TT	2	TT	2	TT	1	X	0	TT	2	0.166667	GATAATTCAAGCTTAGAGAAGGCTCTGCAAGAAACAATTCTTCCTTCAAGAGGGATATCA[T/C]TCGGATTCCAAATTGGCTTTTTGTCCAAGAATACAACTATCACAGTGATATCATCATGAT
Cav1sc22.1p964398	G	C	GG	36	GG	10	CC	35	CC	13	GG	29	CC	19	CC	44	GG	51	0.333333	AAGGATAAAACAACAACACCAAAAAGCAAAATCATTCATGTTACATATAAAATGATCCCA[C/G]CAAACAAAGGGAGAAAAAAATTATGAGTCATGATAAAATTGCCACAAAGAAAACCAAGAA
Cav1sc57.1p1114551	C	T	X	0	CC	1	CC	3	CC	3	TT	3	TT	6	X	0	CC	1	0.4	ATATATTCTGACTGCGATTTTTCACTTGTGTTGTTTCATTCAGTCTTTCCACAGCAGACA[T/C]GGGAAAGCTTATCTCTTCAGTAAGGTGTAAGTTATCCTTGATATCGGTACCTTATCATTG
Cav1sc62.1p58734	G	A	X	0	GG	4	AA	5	AA	6	AA	2	AA	4	X	0	AA	6	0.8	TTTTTTCACCTTGTAGAGTTGCGGAAGAACTGAGATGTGCAGCTAGAGAGTTCTTTGAGA[A/G]TGATGGAATTGAAGTTGATCTAGAGAAGAGGACCCTTCATCTCACTCCAATTTTTAAGTG
Cav1sc235.1p126869	T	A	AA	1	AA	1	AA	1	X	0	X	0	TT	2	AA	1	AA	1	0.8	CTCAGCACGGAGAAAGAAACTGATTGGTTCGAATTTGCAACTTTGCTGACTTTTTCTTAA[A/T]TTTTTTAGTTTAGGTATTTGAAATTTGAATTCAATCTATCTATTATGTCAGCTTGAGAGT
Cav1sc189.1p506597	C	T	CC	5	CC	4	CC	2	CC	2	TT	15	CC	3	CC	4	TT	6	0.333333	ACGACGCTTAAGCTTTTCACCTCAGGTACATTAGTTAGTGTCAATGAATGATCAATAGGT[T/C]CATTCATCTCTTGATGCTTTGCAACATGAGCCCGCCTTGCATCCTTTTTCCAATCTCGAC
Cav1sc118.1p383100	G	A	X	0	GG	4	X	0	GG	1	AA	5	GG	1	X	0	GG	1	0.25	TCTGACCTATGCAACTCTTGACCATGTCTCTTGCAATATTCCGGGCTCTTTTGTATTCTG[A/G]ACAGAATTTGATATTTGTTTTCATTCGCTTGGATCTTTACCAGTAATCATTCCGTGTATG
Cav1sc69.1p340001	G	T	GG	1	X	0	GG	4	X	0	TT	2	X	0	X	0	GG	3	0.25	CTTTAACACACTCAAGTCTAGTTTGTGTGTATCATTCGGACTTCTAGAATCTGCTTCTTG[T/G]CAGCTGTAGTCTTTTGTACATGGGAAGAAGATGGCATGAAAGGCAATATTTTATTGGTTT
Cav1sc7.1p732592	C	T	CC	60	CC	34	CC	63	TT	33	CC	52	TT	45	TT	57	TT	38	0.333333	TTTGACAGCGGGTGGTGTAATGGGCTATCTCAAGAGTGGCAGTCAGAAGTCACTTTTGGC[T/C]GGGGGTTTGTCTTCTGCACTGCTGTATTATGTTTATACTGAGCTACCTGGAAGACCTGTT
Cav1sc22.1p588707	A	G	AA	4	AA	12	AA	21	AA	9	GG	7	AA	12	AA	22	GG	12	0.333333	ATCTTCATAAGTTACGGAGCACTCGAGATAGAGAGCTTGACAGAAATCTTTAAATTAGCC[A/G]GCAACACTCAATCATCACCTGAACACTCCAGTGAAAAAAATTAAAAGAATTTTTTGTCCT
Cav1sc165.1p4187	A	G	AA	1	AA	4	AA	4	X	0	X	0	GG	2	AA	1	X	0	0.25	GGGGGCCAACAATACACCGCAAGTGGGCCCGCCACTGAGACTGCCGCTGCTGGATACTCC[A/G]CAAGTGGTACGTATGGATCCGGACAACAATTGGCCACTGACCATAATATGTCAACAATGC
Cav1sc1173.1p16121	G	A	X	0	X	0	GG	5	GG	5	X	0	X	0	GG	1	AA	3	0.5	TTTCTCATAAAAGTTGGAAAAAATATGAGAAAATAAAAATATAAATAAAAATAAAGAACA[A/G]ATACAAAAAATAGCCAAAATTCCTTGTTGAGTTTTTTTTTTTTTTTCTTTCTATTTTCTC
Cav1sc217.1p99057	A	G	AA	5	AA	6	AA	3	AA	4	AA	4	AA	1	AA	1	GG	5	0.166667	GGCGATGGAAAAGAGTACGGAATCAGCTTAAAGTGGTTGCAGACTCCTTTAGGCTCATTG[A/G]CATTTGAATGTTACAAGATCATGCAAGAAATGTTCCAGTTTGCCCACTACATTTAAAGAT
Cav1sc24.1p800279	T	A	TT	1	TT	1	TT	2	AA	15	AA	2	TT	1	TT	4	AA	1	0.333333	AAAAAGGATTGTATATATAGAGAGAGAAGGCATAATCATAACCTGAAATCGAAAAGTGTA[A/T]AATAAGAACAGTAAAATCGAGAAAATCGAAGAGAAGTAGGATAATAAAACGAAAATACAG
Cav1sc13.1p475173	A	G	GG	1	X	0	X	0	GG	2	AA	2	GG	1	X	0	X	0	0.666667	AATATTCATAAAGGATATGGTTTCCCTATCTTATCTGCTGATGAACAAGGTGTTGCTATA[A/G]AACTACCTTTGAAATATCCTCCTTTTATTGCCTCAGTTAACAAGAGAGGTTTGAACCTCT
Cav1sc8.1p1866567	A	T	TT	1	AA	1	X	0	TT	2	X	0	AA	5	TT	1	X	0	0.333333	TAATGTTGTTAAGTAGCTTCATTATTATCGGTTAAACATACTTACCCTGCAAAGGGTCTT[A/T]AGTAGAAAAGTTCCTCGTACTAGTTTTTAATATGTAAAGGAATTTTGTTAGTGACAAATT
Cav1sc473.1p239110	A	T	AA	1	X	0	X	0	X	0	TT	5	AA	1	AA	2	AA	1	0.25	CACTATTGCTTAATTCTGAACATAAAAAGAAACTAAATGAAACATAATTTACATAACCAA[A/T]TCAGGTTCCTGAAGCCTGAATCTTATCTTATCCAAAGTACCATCAATTGTTAAATCAAAT
Cav1sc36.1p1253731	C	T	CC	1	X	0	X	0	X	0	TT	1	CC	1	CC	4	CC	1	0.25	ATCATCATAAGCATAACTGTAAGCAGTTGGACACGCTTTCTTAAATATCTCCGAATAATG[T/C]GTCGCCGAACATCTATCCGGCGTCGAATGTTTGCCGGTGCAACAAAATACTTCTGTATTA
Cav1sc68.1p61865	A	C	AA	1	X	0	X	0	CC	1	X	0	CC	1	CC	1	X	0	0.5	ACCTTCCAAGAACCTGCAAACATTTTGCTTTTAGCAAGATTGCTTCTAATAGTAATCCGG[A/C]TGTATGTATAGACATTAGTGGGGTAGTGTAATTGCGGGAGCGTCTCTTGGGGCGTTCTCT
Cav1sc8.1p434649	A	C	AA	5	X	0	CC	15	CC	3	AA	8	CC	11	CC	8	AA	4	0.4	GTGTAGCGTGATGGATACGTTGAAGTTATCTTACGAAGCGCGCGTGCACGCGTCGCAGAA[A/C]AAACGGTTACCGGTGCAGATTGTGCTCCACGCGCTGTATTACGATCAGCTGCGGCTGAGA
Cav1sc139.1p72085	C	T	X	0	CC	3	TT	1	X	0	X	0	CC	1	CC	1	CC	1	0.25	CTTTCAACTGAGAGTTTTTTTGGAGCGGAATTGCTTAACAAAGATATTTGCAAAGAATTG[T/C]TGCAGGTGGGTGTTATTTCTTACAGTATTCTTTAACATACAGTTCTAAGGCATCATGTTA
Cav1sc35.1p402832	G	A	GG	1	GG	3	GG	3	GG	1	AA	6	GG	2	GG	7	GG	8	0.166667	GGTATCCAATAGGTTAAGACAAAGCATGCTGACCTGCTCATCATTCAATTTACGCTTCAA[A/G]GTATTTTCTCTAAGAGGTTCATCCTCATCCCAAGTAAGTTCAACTTTACTGTGCTGAAGT
Cav1sc121.1p36285	G	T	X	0	GG	1	GG	3	X	0	GG	1	TT	1	GG	1	X	0	0.25	CTTCGCCGGAACATTAATATCCGCCGTATCGGAGATCCGCGACACACGGTGGTTCTGGCA[T/G]CGTTCGAAAACCCCATTCCAATGGCTCCTCTGTTTCCCCTTAGGTACACGACCCTCCGGG
Cav1sc179.1p121927	T	C	CC	3	CC	4	CC	3	CC	4	TT	1	CC	2	CC	1	CC	2	0.833333	GGGCCTGGCCCTTGCCCCAACGACAGGGTATAGGTCGCACGCTTTAGCGCTATCCATTTT[T/C]GGGGCTAGTTGATTCGGCAGGTGAGTTGTTACACACTCCTTAGCGGGTTTCGACTTCCAT
Cav1sc1.1p4323636	G	C	GG	10	GG	1	CC	2	CC	2	CC	5	CC	1	CC	1	GG	5	0.5	TCCTATCACCAACAATGGCCTCCCATCTAGATCATCTCAGTCCAGGTTCACAAGTACCGC[C/G]GAACATAGCACCTGTGATAGTAAAATAGGACAGAGATACCTCTACAATTCATTCAATACA
Cav1sc19.1p1129087	T	G	TT	3	TT	2	TT	1	X	0	X	0	TT	1	TT	5	GG	5	0.2	CTATGTAATGCCAGTTTTTTTTTTTGAATCAACGACTAAATTACTAATTTATTATGATTA[T/G]TATTATGAGATTGATAATAATTACAAACACGTGGGGACAGAATCATCCCAACTGCATATA
Cav1sc401.1p52144	C	A	CC	4	CC	9	CC	11	AA	10	AA	9	CC	5	AA	7	CC	21	0.166667	AAACCGCCCTCGATTAGTGCAAACTAGTTCCATTCGGTACAAACTATTTTTTGACATTAC[A/C]CAAACACAAATTGCAACAACTTGCAACTCTCGCCGGTTATTAAGCCGGCGAAAAAAGGTA
Cav1sc2.1p1873143	A	G	AA	2	X	0	GG	4	X	0	AA	2	GG	2	X	0	GG	2	0.6	CAGAGGTTACAAAGGAGGCAGGATATTCACGATTCATGATTACCAGAATGGTGGAACCAA[A/G]TTGAACCTGTACAGCCAGGATGTTTAAGAGTTTTACTTAAACCTCGTCCGAAATTATATT
Cav1sc22.1p449720	T	C	TT	1	TT	1	CC	8	CC	8	CC	4	TT	12	CC	4	CC	2	0.5	ATAATTATTATTTTGAAGTCTGTACAATAAGCTAGCAGAAAAGTTACAATACAAGACCAA[T/C]CCCATACACAGCCTATGCATGGCAATGCATTTCTACTTTCACATCAACAAAGAATTATTG
Cav1sc456.1p151840	G	T	TT	1	X	0	X	0	TT	3	TT	2	X	0	X	0	GG	1	0.666667	TTTTTCAAGGATAGAGAGGTTGATGCAATTTCTACTTTTCTGAATATTTAAATCGTGATA[T/G]ATCATTCATATTAATTAATTAATTAATATATCTAGCATATAGTACTACGTTGGTGCCGAT
Cav1sc54.1p810864	G	C	GG	13	GG	36	GG	33	GG	21	GG	19	CC	14	GG	33	CC	40	0.333333	AAAAAAAAAGATGAACTGTCGGTACCTTTCTTGCCAGACTTCACTGGAGAAACAACAACA[C/G]GAGCAGCATCAACCTTCAAAGGAACAAAAGAAAAACAACGATGAGTAAGAATTACAACAA
Cav1sc159.1p204488	T	G	TT	4	TT	1	X	0	X	0	GG	2	TT	1	X	0	X	0	0.25	TAGCTCCTGAGCCAGTGACCCTTTAAATGCTCCCATCGAAAAAAGAAATGCAACAGCCAC[T/G]CCTTGCCACCATGTTAGGAAGACTATTGATTTAAATGTTAAAAATTTGGCTAATGGTTTG
Cav1sc235.1p146495	A	G	AA	4	X	0	X	0	AA	2	GG	2	X	0	X	0	AA	1	0.333333	AAAAAGAACCTTATCAGTATCTTTTGTGTAGAATGGACTAGTTACATACACAGCATTCAA[A/G]GTAGTGAGAGATCTTCAAGTCTTCAACCATTCAATATAGCAGGCAATCAAATTCTTTGTA
Cav1sc25.1p1730623	A	G	AA	1	AA	1	X	0	GG	1	X	0	GG	1	X	0	GG	1	0.5	GCCAACAAGTTGTACACTTGACATCTTGCTGATACGATTTCCTTTTTCCCAGAGATAGGA[A/G]GGCACAATTACTCGCAAAATGGAGAGCAAAGGGTGGTGTATTCTTAATTGGCTATACTGC
Cav1sc108.1p558641	A	G	X	0	AA	1	GG	2	X	0	AA	4	AA	1	X	0	X	0	0.25	GATAAAATAACTTAACAAAAAGAAGCTCATTCCAAGTGTCTTGAAGTCCAGGTAAACACC[A/G]ATGTATACAATCGGCATAGCTAGTAGGGTTAGCTAATTGCTCTGGAGTCAATGGATTCCA
Cav1sc129.1p137569	T	C	TT	85	TT	40	TT	25	TT	9	CC	28	TT	31	TT	30	CC	14	0.333333	AGGAACTCTTTACATAAAGCCTATCTTGCTAAAAGGTAACACTTGGAAGCAGATAATGCC[T/C]CTGCACTGCTAAGTACATGGTGGATATCTTCCTTCTACTCAGCCTGTGATTGTCGACCAA
Cav1sc117.1p554411	A	T	AA	6	AA	6	TT	5	TT	12	AA	2	AA	8	TT	12	AA	23	0.166667	TCTACTAATCAATCAAATTCTACAATATCAGTTGGACAACAATTAAAGTGATCAACTTTT[A/T]AAAAATACAAATATACAGCCCAAATTCTAGATTCAATACTCTGTTTCCAGGACACCATCT
Cav1sc93.1p172619	G	A	X	0	X	0	GG	2	GG	1	X	0	AA	3	X	0	GG	1	0.333333	GCTCCTTGAAAGTAAAGCAAAGTTTTTCTGGTATCAAAGGTAGATTGATCATCAACATAA[A/G]AAGCAACAACATGCTTATAAGGTGCAATGACATCTTTGTCAACATTAGCTATATTAGGAG
Cav1sc22.1p750730	C	T	X	0	CC	1	X	0	CC	1	TT	1	CC	2	X	0	TT	2	0.5	AACCCATTAACGCAAGAATCCTGAAAATAATTGGGAAGTACTAAGAAGAAATGTCTATAT[T/C]CAAACCGGAGGGTATCTACTTTTCTCATGTCTTGGCTCCTTAATATAAAGGTAAAATGTT
Cav1sc41.1p481029	A	G	AA	1	AA	1	AA	3	GG	8	GG	2	AA	4	GG	5	AA	3	0.166667	GCTAATGATAATAATTCGAGAAAATAAAAATGGTTCAATATAAACATGATACGTGTCAAT[A/G]TCCGACATCGACACGTGTTTAATATCAGAAACACTTTCACTCAGAAGTTGGTGCGATAAA
Cav1sc117.1p133450	G	A	GG	5	GG	7	GG	8	GG	7	GG	10	AA	10	AA	3	GG	7	0.166667	AAGGGAGACAACAAGTACCTCTGGTTTGACATCATTAGAATCCTCAATGTACTCTCTATC[A/G]TCCCAGTCTGCTGGCTGCAATAGAAAAACTAAAAGGTTTTGCATGAAAGAAGATAAACAA
Cav1sc58.1p809496	A	G	AA	1	AA	3	AA	5	X	0	GG	9	GG	11	GG	1	GG	10	0.5	TAGGAGCTCGGAGCTTGGAGCAGTGTGATGCAGGTGGATGGATACTCGCCCGCATAAGAA[A/G]ATTTGAACCAACTTTGCGACAGTTTTGGTGCGGTATCCAATATGGGATTATGAATATTTT
Cav1sc398.1p223575	T	C	CC	1	TT	5	X	0	CC	1	X	0	TT	1	CC	2	X	0	0.333333	TGATTGCATCTGAAGAAGATTCTGCCTGTTCTATCCCAGGAGAAGCATAAGTAGTAGCAG[T/C]ATCAACAGCTCCCACATGTGTGTTTCTCTCAAGGTCGCTAGTACTTTCAGTTGTACCATC
Cav1sc378.1p452890	G	A	GG	13	GG	37	AA	19	AA	29	GG	42	AA	31	AA	50	GG	17	0.333333	AAACTCAAACCCATAAATAGAAAAGCAGTACAAGAGTAAACATGAAACTAAGAAAAAGGT[A/G]GAAGCCACATAAATAAATAACAATTAACTTCAACATAACAAAGTTGCACTCCCATGAAAT
Cav1sc50.1p409913	C	T	X	0	CC	2	CC	1	X	0	CC	7	X	0	CC	6	TT	4	0.25	TCTTTCAATGTCTATATCTGAGGTTTGTCTGTGCTCCTCCTCATCTCTTTTACGATATCT[T/C]TCCATGCATACAACCTTCTGTTTTTTATCCTCTGTATCAGTGACACCGTTTTGAAGTTGT
Cav1sc16.1p497084	G	A	X	0	GG	1	GG	1	X	0	X	0	AA	1	X	0	AA	1	0.5	ATCCATTCTTACCTCATCAAGTATCATGTAGTCCCATGTAGGGCCGTCTTCACTTTCCTC[A/G]TCATCAAAATATCGGGACCCCTTTAAGGACTTGGTATTGTTGCGGACAATATCATATGTG
Cav1sc3.1p1297261	A	C	AA	1	X	0	AA	3	CC	4	AA	4	CC	1	X	0	AA	2	0.2	CTTATCAGCAGGAGGCTTTTCTATTTGTGGCCAAAGCTCCACTGATTTTCCTGATCTTGA[A/C]AGCTTCTTGATGAGAGTCTCAGCTTCCACGTTACCTGTAACTGTAACCTTGTGCTCCCGA
Cav1sc2.1p3294407	G	A	GG	3	GG	6	GG	2	GG	4	AA	5	GG	3	GG	2	AA	1	0.333333	GTCAACGGTTTTCACAACAGCAAAGCAGAAGAATATGACGGCTGTTCTCGATGTCATCCC[A/G]GAGGCAAGAAACGAGATGGCTCCACCAACAGTATCGAGTAGAAGACCCTCGATGGGGTGA
Cav1sc82.1p1214665	A	T	X	0	X	0	AA	2	X	0	AA	2	TT	1	AA	5	AA	1	0.25	CTCATATAGTTTGTATACAGTGCAAGTAATCCAGGACAAGCAGCAGCTGCAGCAGCACCA[A/T]TAGCTGTATTTCTCGGTACAACCGGAATTTCATTTTCCGCCTTCCCTCTCAGCAAGAGCT
Cav1sc65.1p171505	G	A	X	0	X	0	GG	3	GG	1	X	0	AA	2	GG	1	X	0	0.5	TTTAAGTTATGTTGAATATTGATTTTGCAGAGAAATCATATTCGGGTATGCAGAGTCCGG[A/G]GGAAATTGGTGTGGCTGACGGTGAGGAAAAAGTAAGGCCTGTTATGCTGTCAATGTTGGC
Cav1sc245.1p7219	C	T	CC	11	CC	5	CC	3	TT	1	CC	2	X	0	TT	1	TT	12	0.2	CCGCAACAACTTCTACCTCGGTGCATACCAAGCCGCCATCAATAGCAGCGACGTTAACGG[T/C]CTTTCACAAGACGACGTCGTCGAGCGCGATACTCTCGTCCACCGTTGCTACATCGCACTT
Cav1sc14.1p604190	C	A	AA	3	X	0	CC	2	CC	2	CC	3	CC	2	CC	3	X	0	0.25	CAGTTATGCTTTTTATCATGTCGGGATCTCCTTTGCATATGTTTTTGACGATTGCCCTAA[A/C]TGCAAACCCTAATGTGCACAATCCATGCAATATTGGCTGCGAGAATCTTTGGCAATTGGT
Cav1sc19.1p1677091	T	A	TT	1	X	0	TT	1	TT	2	TT	14	AA	1	X	0	AA	3	0.4	CCCTTACAGCGTGAAAATGATTGTCTAAACTCTAAAGAGCATCACTCTGAGCTTTCGGCG[A/T]AGAAAAATTTGTTCAATATTAGTTAGATGTTTAGGAAACATGCTCTTTAATTTTGTTTTG
Cav1sc36.1p1502683	A	G	AA	1	X	0	X	0	AA	1	GG	4	X	0	X	0	AA	1	0.333333	GTTAAGTTTCACAAGACCATTTTGATCATCAAGACCTTCCTTTCCAACCCCAGATATATA[A/G]ACCTGCATCTCATAATGAGAAACAAGCTCAAAAATGCAAGTATCCCCAAAATTGATGTCA
Cav1sc189.1p547616	A	G	AA	4	AA	9	AA	6	GG	8	GG	9	AA	3	AA	2	GG	5	0.333333	AACCTGTTATAGATTAACCAAAGCACGACAAAAATATCAGGAAATTAGGTACAACCTGCA[A/G]GACCCCAACCAGTGGTGCGGAAGGGACATCACCAAAGACATGGATTGAAACCGTAGAGAT
Cav1sc73.1p389467	G	T	GG	2	GG	1	X	0	TT	1	X	0	TT	2	X	0	GG	1	0.25	CGTCAGCTTGGATGCCGCCATTTGGATTCGGATCGATTCGCAATCCAAAATCGGAGATTC[T/G]AGGCTCGAAATTATTGGCGAGTAAAATGTTGGAGGTAACGAGGTGGCCGTGCACGACGGG
Cav1sc982.1p44573	A	G	X	0	AA	1	AA	1	X	0	GG	1	GG	1	X	0	X	0	0.5	AGATAAATAAATGAAAGAAATGATTATCATTTCCTTAACAGAATCTTTAAGGCAATACCT[A/G]TGTTCTAATGCCTGCTGCACTGAAATTCTCTCTTTTGGGTCATATGTAAACATCTTAGAC
Cav1sc38.1p650541	C	T	X	0	CC	1	TT	6	CC	1	X	0	CC	2	CC	3	X	0	0.333333	ATCAAATATTCTCTCTGTCTATGCTTCCTTCACTCTCATCCTCTTTTCTCTCACTTGGAT[T/C]TTCTCAGGTTAATTCACTATTATTCTTACATTTATTTATTCATTTCATTACCAAGTTTTG
Cav1sc103.1p136659	C	T	X	0	X	0	TT	1	X	0	CC	2	TT	1	TT	1	X	0	0.666667	GATCATGCTGTCCCTCATAGGTAGATATGACATTTTTTGGCTCACGAGGGGACCTTTCAA[T/C]ACGCCTTTTGGCGGGGCATCCAAGATACGAGCATCGATAATAATGTCTGAATGATTGGAG
Cav1sc13.1p615054	A	C	CC	3	AA	2	X	0	CC	6	AA	2	CC	2	AA	1	X	0	0.5	AAATAGACCAGGATCAAGACAATCATCAGAAATAAACTGCTCAGCGTGTAAATTCTTTCT[A/C]CGCCTCCGCCTTCTAATCATACAATATGTAGATGATGGTATTAAATATGTCTAACAGAAG
Cav1sc3.1p1477115	T	G	TT	4	X	0	X	0	GG	3	TT	13	GG	1	X	0	TT	5	0.25	ATCCTCACCGTGCTGCATTATTGACTGTGTATTTCAGTGGCTCGGAGAAAGTGGTGAGCC[T/G]GTGTATCAAGTTGTTCCTGTTGATACGTCATTCAAAGCTCATACCAAAGAAATTCCGGTT
Cav1sc20.1p1423517	C	T	CC	5	TT	1	X	0	CC	5	X	0	X	0	X	0	CC	3	0.333333	ACAACACTAGCTTCTGTCACAACACTTGTTTTTCTCATTGCTGGAGGTTACTACATACAA[T/C]AGATTCCACCTTTCATTGTGTGGCTTAAGTACTTAAGCTATAGTTACTACTGTTACAAGC
Cav1sc329.1p590054	A	G	GG	1	X	0	X	0	GG	2	GG	2	AA	4	X	0	GG	2	0.75	TTAATCGACCAACACCCTTTGTGGGGTCTAGGTTAGCGCGCAGTTGGGCACCGTAACCCA[A/G]CTTTCGGTTCATCACGCATCGCCAGTTCTGCTTACCAAAAATGGCCCACTTGGAGCTCTC
Cav1sc229.1p202326	A	G	X	0	GG	1	AA	1	X	0	AA	2	X	0	AA	1	X	0	0.333333	CGAAACCATGGCATCGTTCGGGTCTATCAAATCAGTCATATTCGACAGAGAAGAGAGAAA[A/G]CAGTGCGTTTTGTTGCTTTCCCCCCATTCACTCTTTCTTTTTTGTTGAACCCTAACTTGT
Cav1sc129.1p569942	A	G	X	0	AA	3	X	0	X	0	GG	4	GG	4	GG	1	X	0	0.666667	GAGTAGTAGTGGCAATTTGGTGCTCTTCAAACCTGATTACTATGTTGAAATGATTTGGCC[A/G]TTTGACTTAGTCTAGTACTGTATATTTTGGAACATGTCTTAGTATTAGTGTTTTATATAT
Cav1sc39.1p969456	T	C	X	0	X	0	X	0	CC	6	CC	3	TT	2	TT	1	CC	1	0.666667	AAGAAAAATTAATTAATTAATTAATTAATTACAAAGGGTACTTACAGAGTAAACACAAGC[T/C]AGAAGCCTAGAATCGAAGCCTAAAGACCAAACACTCATGTCACGTTCAAATATAAAAGTT
Cav1sc151.1p141960	G	C	X	0	X	0	CC	1	X	0	GG	1	GG	2	X	0	GG	1	0.25	TTGACCTATTCACGGCCATAGTGTGTTCAATATTCATGTTGTTACTGTTCACGCCCGTTT[C/G]ACCACTTTTGACAACTTACTTCACGCCACCGCCCACACCACAAGACTCTCTTTCATCTGA
Cav1sc2.1p2590562	A	G	AA	4	AA	2	AA	4	GG	4	GG	3	AA	2	X	0	GG	1	0.333333	TGAAAGGTACAATGTTCGCAGTACAGACAAGTCGTCGAGCCAAGCAGCGCGTAGGACAGA[A/G]GGTGCTGGTTCACCTGTTCTATAATCTTAGGAAAATAGAAGAAGGAAAGTTCTCAACACA
Cav1sc256.1p159298	A	G	AA	3	AA	3	X	0	GG	1	AA	4	GG	1	X	0	X	0	0.25	CTGTGTTATCAAACGCCTCCAACCCATGTCACCTACTCTTGTTGCGTCAAATCTCTGGTG[A/G]GATTAAAGGCGTTTTGGAGATGAAAGAATTTTGACCTAGAAAAGAAAAATATCTCTATTC
Cav1sc129.1p95708	A	C	X	0	X	0	AA	1	CC	3	CC	1	CC	3	X	0	X	0	0.666667	TAGCCTTGGGTTTCTGTCGGACACACAAATTTTTTATCAATTTGCATCATTACAAACCAC[A/C]AGAAAAATTATCATCATTGCCATTGTCATCATTATTATCATCACCAACACCATTGTTGTC
Cav1sc135.1p490061	T	C	TT	1	TT	3	X	0	TT	1	X	0	CC	3	TT	1	TT	1	0.25	AGTGTATAATAAAGTACAAATAAAGTGAAAAAGAGTGATTATGTTTTGAGAGAAATGGGG[T/C]AGTTCAGAATGAGGATAATGAAGTGTGCAAGAACATTTGAGAAAGGATAAAGAATGAGGA
Cav1sc399.1p206350	C	G	X	0	CC	6	GG	5	GG	4	CC	2	CC	3	X	0	CC	1	0.2	AAGGTTAAAAGAAGAGCACTAGAGATTGATGAGTAAACTTGTTTGCTTGAAGAGGATCGA[C/G]TTGAAGTTATTGCTGCTGTTGTGTTATTATTACTTGTCATAGTTTGGTTATTTCTGCACA
Cav1sc360.1p258610	C	G	X	0	X	0	CC	9	GG	1	X	0	GG	1	CC	1	X	0	0.5	ATCAAGCAAAAACAGCAAAATTACTATAAGTGGAATTACAACATCATAAATCATTTAATA[C/G]AAAAGAGTGACAAAACTGTAAACCAATTACATTGGAGAACATCTCTATGGATAAAAGAGA
Cav1sc336.1p221575	A	G	AA	3	X	0	X	0	AA	2	GG	2	X	0	X	0	AA	1	0.333333	GTATAAATAAAATTGAATTTGAAAGTAAAAAAGAGAGGAATAACGATTTTGTAGGAGAAA[A/G]AGGTAGCAAACAAGCGCACAAGGAAAATATTCCCCAAAATTCGAAATGGCGAAAGAGATC
Cav1sc123.1p583117	T	C	X	0	TT	3	X	0	CC	4	X	0	X	0	CC	1	CC	3	0.5	TCAAGGCAATGACCTCAAAGAAGTTTCCATCGACATCCATGTACCTTGTAATGTTTAACG[T/C]CTTCTTCGACCAAGGAAGGCATGGAGAAGCACAAAATTTCCTCTCGAAATGCCCACGTTA
Cav1sc21.1p414010	C	A	X	0	CC	1	AA	1	X	0	AA	1	X	0	X	0	AA	1	0.75	GTTCATGGAAGCTTACTGTGAGATGTTGATTAAGTATGAGCAAGAACTTTCCAAACCCTT[A/C]AAGGAAGCCATGCTTTTTCTTCAAAGGATTGAGTCTCAGTTCAAAAATCTCACTATTTCT
Cav1sc13.1p700148	C	A	AA	6	CC	10	CC	4	CC	5	CC	9	X	0	AA	1	AA	3	0.4	ATGTGACAATATTATGCAAAGCTAGAAAATGTATATTGCAGCTGGTCATTTTTCAAATAC[A/C]AGTAAAAAACTAATAATAATATTATATTGAAAACAATTTTGCAGGCATTTTTTGATTTTA
Cav1sc2.1p1381856	A	C	AA	12	AA	3	AA	1	AA	3	CC	4	AA	2	X	0	AA	3	0.166667	TTAATACTATTTATTTATGTAGTTATACAATGATATTTCATTTCTTGAAAGTATGCGTAA[A/C]TATCATATTTTACAGAAGAAGGGCTATGCTCCAAAATGATAAAATAACCAAAACTGGAAA
Cav1sc129.1p249597	A	G	AA	1	X	0	AA	1	GG	2	GG	6	X	0	AA	2	X	0	0.333333	TCATATTGCTGAGGCATGTCCTGTGTGCTGTGGTAATTGCAATTGCAAAGCATGCTTGCG[A/G]TCAACTGCACTTATTAATGTCAGTTTTTCCCCTTCTAGATTAACTTATCTCTTGATTTTT
Cav1sc398.1p278596	A	T	TT	5	AA	6	AA	11	AA	5	TT	5	AA	5	AA	3	AA	2	0.333333	TTATTTGGCTATGCAATTTCCTATTGAGAAGGCTCCTACTAAGAAAATTGCGACTTTAAA[A/T]GGTGGAGTGAAGGTATCTGAATTGCTGAAGTATCCGGTGAGAGGTCTTGTTTTTGAAGGC
Cav1sc80.1p17552	G	A	GG	10	GG	7	GG	15	GG	10	GG	12	AA	3	GG	12	GG	12	0.166667	TCTGGTGGAGCTAGTGGCGGAGCAAGGGAATGGTATGATGGAGAAAGCAATGGTGGTGTT[A/G]AATAGCTTAGCGGGGATTGAGGAAGGGAAGGATGCGATTGTTGAAGAAGGTGGAATTGCG
Cav1sc3.1p1248293	C	T	CC	31	CC	19	CC	51	TT	87	CC	61	TT	62	CC	64	CC	39	0.166667	GAGTGAATTTTTCCTCCTTTGTACCATTCAGTGGTAGTTTAAGTGGAGACGTTGGTGTCC[T/C]CTTTGCTGTGTTGACTTAACAGTAGGAATACTGTATAATTGAGATTTATTTCAATGCATT
Cav1sc179.1p52086	T	G	GG	1	TT	1	X	0	GG	1	GG	1	X	0	X	0	X	0	0.666667	GCCCAGGCTCGCGCCCCGGGTTTTGCAGCGACCGCCGCACCCTCCTACTCATCGGGGCCT[T/G]TCCCTTATCCCAACGATCGGGTATAGGTCGCGCGCTTTAGCGCCATCCATTTTCGGGGCT
Cav1sc22.1p1201599	A	G	X	0	AA	2	GG	5	GG	3	AA	3	GG	5	GG	4	AA	4	0.4	TCTTCTCCATTTTTGGGGTTGTTATGGCATTACCTCTACTCCAGCTGTGAATCTTTATGG[A/G]TATAAGGGTCCATAAAGGGTTTTCCTGGAGCTGGTTCTTTATGTTCTACTTAGGTTTTCT
Cav1sc286.1p205805	T	C	X	0	TT	9	CC	3	TT	6	CC	2	CC	3	CC	6	CC	2	0.8	TCGATGCAACCGGTTACTCACTACTTGTTGCCAATTGGCAGGGCGCAAAGAACAAAGGAA[T/C]GCGTTGAGAAATTTGGAACTGGTTTCTAGCCCCCAAGTGTTGCAGTTCCTCCCATACCGG
Cav1sc135.1p333688	T	C	TT	2	X	0	X	0	CC	1	X	0	CC	2	X	0	TT	1	0.333333	CGCAGCACTCTTAACCATCATACGAGCCGCTTCCGCCGCTGCAGCCTGAATATCCCTTGC[T/C]GAAGACGGTGGAGGAAGCAACGGTAAACGGTGCACCTCGTCGGGGAAATTGAGCTGCGCT
Cav1sc7.1p882842	G	T	GG	2	X	0	X	0	GG	1	X	0	TT	1	GG	1	TT	1	0.666667	TCCCAGAAAGCACATTCTTCAAATTCACCTCAGGAGGCATGTTAGAATGTGAAACACCAT[T/G]AGCATCATCGTTCGACTCATAACCTCCATCAAACAAGTCATCACCCTCGTAAGGAAACTG
Cav1sc10.1p1822652	C	G	X	0	CC	1	X	0	CC	1	X	0	GG	1	X	0	CC	1	0.333333	TTCAGTCTCCACTCATTTTCTACAGAACCTCTAGCAAGAAGAAACGCATTGAGAAATAGA[C/G]AGTGACAGAGTGATAGAGAGAGAGAGATTTCGCAATTTCACAAACCCTAATTTCAAAGAG
Cav1sc165.1p85746	G	A	GG	6	GG	3	GG	6	AA	3	X	0	AA	5	AA	5	GG	1	0.2	TAAGAAGACCATCTTGACCATTGGATGCTGTAGAGGATCCTACAAGTGAGTTAGTTGCCT[A/G]TGCTTTCACCCACAATAAGACTTCTATATACGAGACTTCATGTGAACAAAGGGTCATCTT
Cav1sc129.1p248600	A	G	AA	18	AA	14	AA	6	GG	11	GG	10	GG	7	GG	10	GG	3	0.5	TTCTGTTGGTGTGAGGAAGAGTGAACGTCCGCGGAAGATTAGAGTGATTGAGAGTGACGT[A/G]TGCATGTCAATGGTGGAAGAGGAAGTTGAAAAGAAAGAGAAGAAGAAACGTGGTAGGAAA
Cav1sc13.1p336129	T	C	CC	2	TT	10	TT	7	CC	3	CC	9	CC	3	CC	13	CC	5	0.666667	TTGAAGTACCGTGTAGAATCTAGAAAGCATTCAGTAAAAAATCTAGCATGCCTTACAGCT[T/C]TTCCTACAGTATCCAGGAAGGTCTGAAGATCCAACCATATACACAGGATTGTTGGTGCAT
Cav1sc71.1p237291	G	A	X	0	GG	5	X	0	AA	1	X	0	AA	2	X	0	GG	2	0.333333	TTCAAAAGATGGTGTTGGGAGGAACCAATAGTATTCAAAGCTACAAAAAACAGAGACTTC[A/G]GTGTTTGCAGTTGATAACACGCGAAACTCTTTCAAAAAAGATAGGGCACATGGTTGGGCT
Cav1sc12.1p1197228	C	A	X	0	X	0	AA	3	CC	3	X	0	X	0	CC	3	CC	3	0.5	CCAAAACTAGCTCCTTCTTCTCATCATCCACCCCAACCAGCAATGAGTAATCCATAACAT[A/C]AACTGACTGAACAACAACAACAATGACACAAATCTCAGTGACCAACAACCTTTTACATAA
Cav1sc24.1p657253	T	C	CC	17	TT	11	TT	2	X	0	TT	1	TT	2	TT	5	TT	1	0.166667	CTTCTGATATTGCTAACGTGTGCAATCTCAGAATTATGCAACCCACAAGATAAAAAAGTT[T/C]TGCTCCAAATAAAGAAAGATCTCAACAACCCTTACCTTCTAGCCTCATGGAACCCAGACA
Cav1sc910.1p49124	C	G	X	0	CC	3	X	0	GG	1	GG	1	CC	5	GG	1	X	0	0.333333	TACTTTTTGTTATATTCTAATTGTATACTTAAAAAAAAGTAATAGTCTATCACATTCATC[C/G]TTTTTATTGTTATTGTAATTGTTAGCCATTGAATTGAATTTAGAGTTTGTTTATTAATCA
Cav1sc38.1p255943	G	A	GG	1	X	0	X	0	GG	2	X	0	AA	2	AA	2	GG	7	0.333333	TCACTAGCTTCTGGACCCTGGTCCCAACAAACATAAGAAAATTATCTGAAAAGGTGAACT[A/G]AACTTTGCCAAGTAAAAAAAGAACTCTATGCACCCAAAAAATAAAAGAAATAGTACACAA
Cav1sc16.1p1057419	C	A	CC	4	CC	6	CC	2	CC	5	AA	2	CC	1	CC	1	AA	2	0.333333	TTGCAGAGAGACATGTATCGAGTGGAAATGTTACTCAAGCTGAAATATATGGGGACAATA[A/C]TTCGAATCCAACCTCCTCAAAAGTGGTTAGTCATCTGATGATTATTTTGTGTTGATTTTA
Cav1sc2.1p1803798	A	G	AA	5	X	0	GG	1	AA	5	AA	1	GG	5	X	0	GG	5	0.6	TATTTTTCATTCAAATACTGCAAGTTCAATAAAATCTTGAATAACAAGCTGTAAGGATTA[A/G]TCAAACAACCATTACATCAGCCCAGAAGCGAACTTTCAAATTAAAATCCATTCCTGATGT
Cav1sc315.1p246931	G	A	GG	1	GG	2	GG	4	AA	4	AA	3	GG	5	AA	7	AA	2	0.333333	AAGTTCTAAAAAAAGTCCTCAAAAGTAAACTAGTGTTGAAAGTGGAAGAGAAAAAGGAAA[A/G]CAAGTTCGTTCAACGAATCTGCATTGGAATTTGGATCTGAAATTGAAGAAAGAAATGGCA
Cav1sc2.1p3461982	G	T	TT	2	GG	3	X	0	X	0	GG	1	X	0	GG	1	X	0	0.333333	AACTGGTTATCTGGCTACATCACCTAGTCAGCCAAGTAAGAGTTGGTAATGGAGGAATAA[T/G]GTCTCCGGTCAAATCTCCAATTCGTTCTCCTAACCAAATAACGGTGCAGTTGTTTACTCA
Cav1sc17.1p1470461	G	A	AA	1	GG	1	X	0	X	0	GG	2	X	0	X	0	GG	1	0.25	ATCTGTATCCACACCAGCATTGACATCTAGAGAGTCAACCTTAGGATCTTCATTAACAGT[A/G]GCAGAGGACAGAAGACCAGTTTCCTCAGAAGAAAAAACTCCATTCGATTCTTTATGATTG
Cav1sc19.1p259906	T	A	TT	1	TT	2	X	0	X	0	AA	2	X	0	TT	1	X	0	0.333333	GATTGCACTATTGTTGGTGTTGATGGTTCTGACCCTCTTGTTGTTGGTGTATTCACACTT[A/T]CTTGTAGCTTTTTATTTGCCATCATTAAGATGGATTTGGCCTGCACTGTGATTCACATTA
Cav1sc422.1p136411	A	G	AA	2	AA	5	AA	1	X	0	GG	3	AA	5	AA	2	AA	2	0.166667	TGGATAGCCAATATGGCAACAGGAGCATCCGCAAGAATAAACCAACCATTTTCAGCTTCC[A/G]TGTCAACTTTTTTTGTGGCTATCACTTTCATTCTTTCCTATTTAGTCTATTAGTCTCCAA
Cav1sc126.1p248231	A	G	GG	2	AA	1	X	0	X	0	X	0	AA	1	X	0	AA	1	0.25	TGTCAGTCAATGCAAGCAACTTAGATTGATTTGCGCAACAGTCAAGTATACAAGAAACTT[A/G]CCCATTCAAACTTCTTCTCAGGAAGCTTATCAGCAAGAATATCTAAAGGCAATATGGGAG
Cav1sc28.1p904807	T	A	AA	2	TT	2	X	0	X	0	X	0	TT	3	TT	1	TT	2	0.25	GCCAACTATCATAGTAAAAATTTGAAGAAAAAGAATTCGTAAATAAACCAATATCAATTC[A/T]AAATACATAAATAAATAATTTTTGGCTCATATTAAGAAATTCAACCATTTATTCCGATAT
Cav1sc154.1p366267	G	A	GG	3	AA	2	X	0	AA	3	X	0	AA	1	GG	5	X	0	0.666667	GGAAATATATTAGCTGATGAATTAGTAGTTGTTGTTCTTATTTCGTTAGTACCCTTAGTA[A/G]TTCCTATACCGGTTATGTTCCTTGGATTATTTGATAAACTTTTTTATATTAAAAATTTTC
Cav1sc21.1p662161	C	A	CC	15	CC	7	CC	21	X	0	CC	16	AA	14	AA	26	CC	13	0.166667	GCACTGGATTATTATTCACAAGTTCATGTTCATTTATTTAAGAGGACAATCTCTCAGCAT[A/C]TATACTAAAACTATGTAATATTTACCTACATTATTGTGTGCCAACAAAAAAATGAACAAG
Cav1sc112.1p119830	T	C	CC	6	TT	2	TT	1	TT	6	CC	3	X	0	TT	5	CC	3	0.6	GATTCCTACTTCTCGTCGTCTTTGATATGTAATGCTCAAGCTAGCAAGTTCACAAAGTAT[T/C]TAATTTTACTCTTTCAACTCTCAAAACTTAGCTATATATGGGACAATGATTGCGAAAAAG
Cav1sc76.1p230044	T	A	TT	3	X	0	TT	3	X	0	AA	1	X	0	X	0	AA	1	0.5	TAATTAAATTAAATAAGTTAATATAGAGGTCAAGTATATTCCATGCTAGTATAGAAGCAG[A/T]CACAGGATGAGTAAACAATCAATCATTCCCCATAGAGATATCTTAAAAGACATCTTCATC
Cav1sc13.1p699591	C	T	TT	33	CC	442	CC	51	CC	54	CC	70	TT	14	TT	46	TT	55	0.5	CTTACACGTGACAGTCTCACGCAATGCAATGATGGTGTGTTTGCTATTATTGTATTTAGA[T/C]TGCTTTCACAACAAAGAAGGACTATGGAAGAGGAGAGAGGGAGGCTCAATGGGCTTTGGC
Cav1sc11.1p1795739	G	T	TT	4	GG	10	TT	5	TT	3	GG	6	TT	6	TT	18	TT	7	0.666667	GATAGTCTATAGGAACTTTCTATCCACGTTAGGTGCTCATTCTATTATTATACTCAAGGC[T/G]CAAGAGTTATAGCTGATTTCAGCTTCAATCTGTTATTGAATGTAAGCTTCATGGTCTTGT
Cav1sc151.1p35322	C	T	X	0	X	0	CC	1	X	0	TT	3	X	0	CC	1	CC	1	0.333333	TAAAAGATGTACCAAATGGAAATTTTAGGCACATTATACTAGAGAACAATGAAAACAAGC[T/C]AGTAACTAATAGCAGAGATACACAAGAGGTATATATCGATGTTGGAATATAAAACAGCAT
Cav1sc112.1p329568	G	A	AA	1	GG	3	GG	1	AA	2	AA	3	GG	6	AA	1	AA	4	0.5	AGGATTTATGTTGCAGTAGATTATTGTATATTGCTACTTTGTTGCTGATATTGAGGTTTC[A/G]TGTCTTATAGTTTGATAAGCTTTTTGCAACAAGTTATGATGATAATATAATAAGCATTTG
Cav1sc1.1p1850324	A	T	AA	1	AA	1	X	0	AA	1	TT	3	X	0	AA	1	X	0	0.333333	CCTGGTTGTTGGTTGTCATGTATATGTTCAGTTAGAAGAGGGTTGCCTCTCTGCTTAGTT[A/T]TTTGTTAGATTTGCTTTTATCTTGGTATTATTTGAAGGGTTCACTGTTTTGCAGCCATGT
Cav1sc268.1p133884	A	G	GG	1	X	0	AA	2	X	0	X	0	X	0	GG	1	GG	1	0.666667	CAAAAAATAACATGTTGTATGCGAACTGAATTCACAAATGTTTTTTACTAAGTTCAAGTA[A/G]GTTACTTGAATTCAGTTCATGCAAGCTATTTGAGATATTGTATGACATATTCAAGGGTCC
Cav1sc889.1p129666	C	A	CC	29	CC	13	AA	33	CC	56	CC	59	AA	25	CC	49	CC	31	0.333333	AAAGAAGAAAGTGAAGTACCTGGTGGAGGGTAAGGTTCTTGAGGTGGTCTCTGGTAATTA[A/C]TCATATGATTTTATTTGATGTGATTTCAGTTCTTGTTCTCTTCTTTCTCATGTTGCTTAT
Cav1sc286.1p243547	T	C	TT	43	TT	35	CC	62	TT	61	CC	51	CC	48	TT	47	CC	55	0.666667	CGGTAGTAGGTTTATTGTGATGTTGCAGTTGGTGGGCATGGGTTAGAGGAAGGCAACCCA[T/C]TGGTTTCTGTTGAATGAGACCAAACGGGTTTGAATAATGATTTGGTTCGAGGTTGTGTGA
Cav1sc3.1p1460255	T	G	TT	3	TT	1	TT	10	TT	5	TT	7	GG	9	TT	1	X	0	0.2	TGGAAGAATAAACTGGCTTGTGATTTAGTACAGTACTAGTAGAAGTGACCTTAGTATTAT[T/G]GATAGTCTATGTAGTGTTTTTATGTATCAAAGTGTTTTAGTATTCAATTAGCTATAATGT
Cav1sc2.1p526151	T	C	X	0	TT	2	X	0	X	0	TT	1	CC	3	TT	1	X	0	0.333333	CAGCAACACAGTTGTTACTCAGTCACCTCAGTGGAAGAATTCAGCAAGGGCAACCAACAC[T/C]TCTCTGTCACCACCTCCAACTATGGCTTCAACATCGTCATCATCGATTAAAAATCCTCCA
Cav1sc73.1p678785	T	G	TT	1	X	0	X	0	GG	3	X	0	GG	1	GG	1	X	0	0.5	ATTGCTGCAGAGTGGACTGTCCGATTTGCTAAGTGAATATGTTTTAAGAGTCATTTGATT[T/G]GCTTGACTGAAGAATGATAGCAGTTTCACATTTTTCCAATACGTGCTTTACTTTCAGATG
Cav1sc50.1p900541	A	G	AA	2	X	0	AA	1	X	0	AA	6	GG	2	GG	3	GG	1	0.4	TGGCGCCTTTCGCGGCTTTTTAGGCGGCAACTCCTTCTTGTCTTTCAACCTCCGGTGACA[A/G]AACCACATCTGTAACTGTCGATCCGACAACCCCAACTTCTCCGACAACTCTACCCTTGTC
Cav1sc390.1p276066	T	C	TT	1	CC	1	CC	1	CC	1	CC	1	X	0	CC	2	CC	4	0.8	AAAATTGTCCGATAAAAACAAACCATTAGCATATTAGATAAAGTAAATTAAAAATGCCCA[T/C]GAAAAGAAAAATCGGTAGAAAAATATATTCTAAATATAAATCCTATGCTGAGAAAAAAGA
Cav1sc258.1p148742	A	T	X	0	AA	1	TT	3	AA	2	X	0	AA	3	X	0	AA	1	0.25	CTCAAGACAGATTGGATTATGCATGAGTATAGGTTAATTGGATCAAGAAAACAAGCCAAT[A/T]GGCAAATTGGATCCATGAGGGTAAATTTTTTAACCCTTAATTTGTCTCTACGTTAGTTTT
Cav1sc39.1p73109	A	T	AA	3	AA	10	AA	10	TT	1	AA	3	TT	2	TT	2	X	0	0.2	GAATTGCATTCTCACATGATATGGTTAATGATTTCATCCTCAATACAAGTTGACTCCTTT[A/T]TTTCATTGAATAAATCAAAGTTACAATTGCTCATTATTCCCTAGTCCTTTACTCTTTTTG
Cav1sc50.1p698505	A	G	AA	5	AA	1	AA	4	AA	2	AA	2	AA	4	AA	4	GG	5	0.166667	CGTCGGAGAAGATTAAGGAGACGGTTGTTGGGAAAGATGATGCATGATCATGAATTGAAG[A/G]GTAAGGGTTGTTATACTCAGAATTAGAGTAAGGGTTATTCATTCAAAGCAGAGGAAAGAG
Cav1sc2.1p754988	A	G	AA	6	X	0	AA	4	GG	10	GG	2	GG	6	GG	4	GG	4	0.6	TTTGATTTGAACTTTCTGCAGAATGACATGTGAGCTTTCACAGCTTCATCCATGTCCCAT[A/G]GTTTTCTACCTCCACTCATTACTTCATCTCTCACTGCTTCTGAACACAACCCACATAACC
Cav1sc267.1p69470	G	A	GG	3	GG	1	AA	5	X	0	GG	4	AA	3	AA	1	GG	2	0.333333	AATATTTAAAAAAACTCAGGAGGGTGCGTGAGAGAGATAGAAAAGGCGAAGAGGGGTTTC[A/G]TTTCGTTCTTTTTCCGTTTCGCTGCAAATCGAGACTGAGAGAGAGTAGATAAATATTGTT
Cav1sc991.1p53085	A	T	TT	4	AA	5	TT	6	X	0	X	0	AA	10	TT	1	AA	2	0.4	GGATCAGTCGCCTTCTCCGCCAGTTTCTGACGACTTGCACAGCCATCAGCAGGCTGAACC[A/T]TCGAACCTCAATGTTCAGCGGGAGGATGATGGACCTTCAAGCCCCATCTCTATTCAGGAG
Cav1sc189.1p574111	G	A	GG	19	GG	11	GG	21	GG	5	GG	30	GG	31	GG	15	AA	19	0.166667	CCATTGGATTGAATTGAGCAAATCAGATCTCATAATAATCAAACAGATAATTTGAAAACT[A/G]AGAATGGTATTTTCTTTCGATGTTACTACTAGTCGCCAAGCTTACGCTTCTTTAACTTGG
Cav1sc53.1p791092	C	T	CC	1	CC	1	X	0	X	0	X	0	X	0	CC	1	TT	3	0.333333	CATGTTGCCTCATAAATTCTTCCTTTTCTTCGTTTTCCTCTATTGCCTTATGAAGATTAT[T/C]GTGACTCAATTGAAGTCGACGTGCTCGTACCCGTGCCTGTACCCGCACTAATGCTTGCAT
Cav1sc21.1p27081	C	T	CC	5	X	0	X	0	CC	2	X	0	TT	1	TT	1	CC	2	0.333333	GTTCAAAAGATTCCATGCCAAGTCTTGGCTTTACCTTGTAAAGTAAACTATTGATCCTAT[T/C]GGTAGAGGCATCTAGTGTAGCCTTGTCACGTTTTGTTCCAGCCTGCTCTTTCAGAAGGGA
Cav1sc337.1p289799	T	C	TT	3	TT	16	CC	16	TT	15	TT	12	TT	11	TT	12	TT	5	0.166667	CTGAGAAGAGAATAGGTGACACCATTAATCAAGTTGGATTAGGATATGATCACAATTACG[T/C]ACTCGATTTTGGTGAAGAGAAAGCAGGTTTGAGACACGCTGCAAAAGTAAGGGATCCGTC
Cav1sc24.1p320546	C	A	AA	1	CC	1	AA	2	CC	1	CC	3	CC	6	CC	1	CC	2	0.333333	TCCATGAATTCATCTTCTTTAGCTTCCTTCACTCTCACACCACCACAATGCAATTTCCGC[A/C]TCTCTTTTCAAACCAAACCTAAACCCAATTTCCACTACCCCCGACTCACCAGCACTTCCA
Cav1sc46.1p132448	A	G	GG	1	X	0	X	0	GG	3	AA	1	X	0	GG	3	X	0	0.5	TGAAACTACTCTCTTTACCAGAGTTATCAGCTCGCTGAGGACTTGGGCAGAGCTTTCTCC[A/G]AACGAGCTATACTGAAAACGTTTATGGAGGCTGAGTCAAATTTACCAGCTGGTTCATCAA
Cav1sc6.1p233224	A	C	CC	2	X	0	CC	1	CC	2	AA	1	X	0	CC	3	AA	1	0.5	CATCGCTCCTTGCAAAATTACCATACTATCCCTCCCAATCACATGCCTTCCATCCATATC[A/C]TCTATAGTAAGACTCACCTCCCTCACGTGCATCTCTCCCCCAGCTTTCCCACAGCACGTG
Cav1sc133.1p205508	G	A	GG	3	GG	7	AA	2	GG	7	GG	6	GG	6	GG	3	GG	3	0.166667	CTTGTTTTGATTTTGGGCCTTTCCGTTTTTCTTGGGCTTTGATTCTGGGCCTGTTATGGT[A/G]CGTTTGGGCTTCCCGAACCTTGTTGTGCAGGCAATAATATCCAATAGTCTTCGCACGTGT
Cav1sc28.1p180332	A	G	GG	5	X	0	X	0	AA	2	GG	1	AA	1	GG	1	AA	1	0.5	GTTTAGTTCCCCAAATTTCTCTTTTGGTGGCTCTATGGAGCTCATGGCTGTCCCAAAAAG[A/G]AAGGTTATCTTAATAATGAAGTGCTGTTATATTTTAAGGAGAATTGATACGAGTGCAATG
Cav1sc13.1p478852	C	T	TT	38	CC	51	CC	37	CC	60	CC	37	TT	48	CC	67	TT	42	0.5	TTGGGTCACACCTTATAATAGAACTGAGAAATGGGCTGGTGGACTTTATGTTGATCATAG[T/C]CGTGGAGATGATACTTTAGCTGTTTGGACTCAAAAGTATGATTATTTTATTTTATTTTAT
Cav1sc138.1p863428	C	T	CC	2	X	0	CC	1	X	0	X	0	TT	3	CC	1	CC	1	0.25	CTGACACCGCGTATGGCACCAAATCTAGACAGACATTTAGTGTTCCCACTCTTAGAGTTT[T/C]TTCAAGAGAGACAGTTATACGATGATAACCATATCCTTAAAGCTAAGATCGATCTTCTGA
Cav1sc13.1p1282473	A	C	AA	1	CC	1	CC	1	X	0	AA	1	X	0	AA	2	X	0	0.5	TTTTGTACCCGTGAACTTTGAAGTCTTTGTCTCATTGCATGTCACGGTCTAATGTTTTGC[A/C]GGTGAATGAATGGATTGAGGAATATATGGTCGAAATTGACATGAGAGGATGTCGAGCCAT
Cav1sc35.1p397278	C	T	CC	12	CC	2	CC	2	CC	2	TT	3	CC	6	TT	4	CC	4	0.166667	ATCATTTGATTTTTTGCAGGTTAAAATTCAGAAAGATAGTGAAGTGAGACTTAAGATAAT[T/C]GGGACTCGTGTGGATGCTACTGAAATTGTATGCCCATATATATTTCATCTTTTACTTTGC
Cav1sc118.1p464346	G	T	GG	2	X	0	X	0	TT	3	TT	2	GG	1	TT	1	GG	2	0.25	TATTGTGTCGCTTGTTCCATTATCATAATTAGGCATTTTCTACAGAAATTCATTAATGGG[T/G]TAGGATGAGAGCTTGTTTGTGTGTCCTCCTCGTTCCCTTCATCCGGGAAACTATGCCTTG
Cav1sc364.1p235175	C	G	GG	1	CC	4	GG	9	GG	4	CC	11	GG	4	GG	2	GG	4	0.666667	TCGTGAAGTTACGCGAACAGAATCTATGGGAGGAGACTTCCCCGCCAAGCCTATGACTCT[C/G]TATGCTACAATATGGGATGCATCCGATTGGGCTACCAATGGTGGAAAATACAGAGTAAAT
Cav1sc317.1p111019	G	A	GG	1	GG	1	GG	3	AA	1	X	0	AA	1	AA	3	AA	2	0.4	ATAAATGTGAACGAGTACTAAGGCATAAAGATAACCAACCTCTGATAGGAACAGCCTCTC[A/G]AACAGCCTGACTTCGACTTTGAATGGATCAACTTCAGGAGAAGGTTGTGCAACCCAATGG
Cav1sc9.1p30274	T	A	X	0	X	0	X	0	X	0	TT	1	TT	1	TT	2	AA	1	0.333333	ATCCAAATTGCAAAAACAATACAGCTATGAATGGCATTATTTTTTCTATACAATTTCTTC[A/T]ATGCTGCCTCTCCATCATGATTGTCATAGATCTTCAACAATTTCTTTTATGTGTCTCTCT
Cav1sc17.1p417083	G	T	GG	1	GG	3	GG	3	TT	1	X	0	TT	1	TT	3	TT	2	0.4	CTTTTGGAGGATAGAAAAGTTTGCAGCGACCTTCCAAAAGAGTGATTGCAAAAACAGAGA[T/G]AGAGAGAGAGAGAGAGAGAGAGAGAGAGAGAGAGAGAGAGAGAGAGAGAGAGAGAGAGAG
Cav1sc360.1p117468	T	C	CC	20	TT	24	TT	15	CC	46	CC	40	CC	56	TT	86	TT	29	0.5	GTGGATCTTCTGGGTGGGACCATTTATTGGAGCAGCTCTGGCAGCTCTATACCACCAAGT[T/C]GTAATCAGAGCCATTCCCTTTAAGTCCAAGTAATCAAATCAAACGGTCGTGATCAATCAA
Cav1sc24.1p1219655	C	A	AA	2	CC	3	CC	7	CC	5	AA	4	X	0	CC	1	AA	2	0.6	AGTTGCTATGCTTGAAGAGCGTTGGAAGGAGATCACGAGCAAACTCCGCCGGCTGCCACA[A/C]GACGAACGCCGTTCCTTCATCGTTCCACGATATGACATCATCGGTGGCCGGATCCTCCAC
Cav1sc396.1p219393	A	G	GG	1	X	0	AA	2	AA	2	X	0	AA	1	X	0	X	0	0.333333	TGCATACAAATCGGACAGAGGAAGTCTTTATCCGGCTCGGACATGGAAGCGACCGGGAAA[A/G]TTTCGCCGGCGACGGTGTTGTCGGAGGAAAACGGTTTAGAAGGTTCGGGTTTCACTACTG
Cav1sc48.1p396061	C	T	CC	6	CC	9	CC	3	CC	16	CC	5	TT	3	CC	5	TT	3	0.333333	AATGTTTATTGGACAACCTTTAGGTTGATGCCCTAAGACTTCTTTAGTGTCAAACCTTCA[T/C]TAGTTTTGTGACAGTTTATAAAATTTTTTGTCTTAATTTATTCTTATTACTGAATATTAT
Cav1sc2.1p3038838	G	A	GG	6	GG	6	GG	2	AA	14	AA	3	AA	6	AA	11	AA	5	0.5	CTTAGCGTTCAAGGTAAGAAAATGAAGAAAACTAAAGACTAAAGAGCTTTCCTTTTATAA[A/G]GGAAAAATATTTCTGATATATGTATTTGTAAGATAAGATGTTTTACATTAAGAAAAAAAA
Cav1sc2.1p3082421	G	A	GG	4	GG	4	X	0	AA	1	AA	1	AA	1	AA	1	X	0	0.5	CTTTTATTTGCGGTTGACAAGGTTTATCAGTATATAGATGCATACCTCAGCAATATCATC[A/G]GCAAATTGTTCGGATGTAAACTGAATCAAGTACTCAACATATGCAGCAATTTGATCCTAT
Cav1sc14.1p154563	A	G	GG	6	AA	2	X	0	GG	2	GG	8	AA	5	GG	4	GG	3	0.6	TTCGTGACGGTAGAGTACTTGTTGGTGGGAGTAATCCTCACATTGATTACAAATTTAACA[A/G]TAATGTGTTGTTTCCAACGGAATTAAGATTAGAAGCATTTTCACCATCGTATTTAGAGGC
Cav1sc118.1p126747	T	C	TT	4	TT	5	TT	12	CC	3	CC	11	TT	10	CC	2	TT	1	0.166667	AGACGAAAAGCGTCACGAGAACGCATACTCAAAAATCGTTGAGAAGCTTCTAGAAGTGGA[T/C]CCCAGTGGAGCAATGTTAGCCATTGGTGATATGATGGAAAAAAAGATCACAATGCCGGCA
Cav1sc12.1p98632	C	T	X	0	CC	1	CC	1	CC	2	TT	1	X	0	CC	1	CC	1	0.25	GAGACTCTCAATCACGACGGGAATCTAGCTCCGGCGCTTCTGCGGAGGTGCCGGCGACGG[T/C]GAACGCACGTGACATGATCGGCGAGATCGAGAACCGTTCAACTCACTTGTTAGCGGTAAG
Cav1sc286.1p181923	A	T	AA	86	AA	34	TT	62	TT	56	TT	53	TT	55	AA	77	TT	59	0.666667	ACAACTTGCACGAAAGTATCATCCTGATGTATCTCCACCGGGTCGGGTCGAAGAGTATAC[A/T]AAGAGGTTTATTCAGGTACAGGAGGCTTACGAAACGTTATCTGATCCTTCAAGGAGAATC
Cav1sc184.1p65763	G	A	GG	2	GG	9	AA	2	GG	1	GG	2	X	0	GG	2	X	0	0.25	TAACTGGAGATGTACGTGTGATATTCTATGAGAAAATGATTGGAGGCCGTCTTTTCTACT[A/G]CTGTTTTAATACATCTTTTATTAGGAACAGCTTACTACAGGTAATTTCATCCTTCTTAGG
Cav1sc118.1p569313	G	A	GG	17	GG	27	GG	25	GG	10	AA	7	GG	14	GG	2	GG	13	0.166667	AAAATTTCTAGGACATTCCAAGTATGGCACGAACTATATTAAGTATGCCACCACCAACTA[A/G]AGCCTTCAACAATCTCATCTTTGTAGCAGTGTATGGTGGATATCTTATAGGAGCATCACC
Cav1sc22.1p447605	C	T	CC	4	X	0	X	0	TT	11	TT	1	CC	3	TT	3	TT	3	0.5	TGTGTTTGTATAGGAGCTTTCTCACTTCTTTACTCCTTTTTGCTGTTTATATTTGCAATT[T/C]GCAGATAGTGTGATTGTGTTGGTTCAGGTTTCATAGTATATTTGTAATGAGATTCAGATC
Cav1sc15.1p1408521	C	G	CC	104	CC	252	GG	113	CC	383	CC	127	CC	116	CC	166	CC	117	0.166667	AGTTGATCAATCAGATGGTTCTTTCCTTGATGATGAACAGGTTGATGGTGGTTTTGTTCT[C/G]ACTTGTGTTGCTTATCCTAAGTCTGATGTTGTTATTGAGACACACAAGGAAGAAGAACTC
Cav1sc118.1p233568	T	C	TT	2	X	0	X	0	X	0	CC	3	TT	1	X	0	TT	1	0.25	GAGCGAGTATGGCAAAACTTCTTCAATGATTGATGACATATCCATAGTAAGACGATTTGC[T/C]TCCGAGACCTCTAATTCAATTCCAGTTACATCTGACGAAGAAGCACTTGCAAAAACTATC
Cav1sc7.1p1108350	A	C	CC	1	AA	6	X	0	CC	2	X	0	AA	1	X	0	X	0	0.333333	GACACCTTTGGCTTATCATTACCGCAGGGAAGAGAAGTTATTTGTCACTGAATACATGCC[A/C]AAAGGAAGCTTGTTATATGTTTTGCATGGTAATGCATGCTATCAAATTTATTTCCTTAAT
Cav1sc78.1p652517	A	C	CC	4	AA	1	AA	2	X	0	AA	2	AA	2	CC	1	X	0	0.2	TCTCACTGTCACTGTTCCAAAAGAAGAAATCAAAAAGCCTGATGTCAAGTCAATCGAGAT[A/C]TCTGGTTAAATTAAACACTGTTAAAAGCTCTGCTTCTAAGTTCAGAATAATGTTAAGTGT
Cav1sc168.1p54086	G	A	X	0	X	0	GG	3	X	0	X	0	GG	2	GG	1	AA	2	0.333333	TTTGTGAGGGAGGGTTTCGCGGGAGAAGGTGTTGGGGTTGAATGTGTAGAAGATGAGGTC[A/G]CCGGTGGCGATGCCAATTGAATGGAGAGAGTCTTCGGGCGAAGAAGCGTCGATTTCGTCT
Cav1sc76.1p760614	A	G	AA	5	AA	1	AA	3	GG	23	GG	7	GG	1	GG	6	X	0	0.4	TGGGTGCAGATTGTAATTATAAACAACGAGAATGAGAGAAAGGAGTTCATTAGTGATGTT[A/G]GTGAAGAAGTTCTCCCTGAAGAGTATGGTGGAAGAGCAAAGCTTGTAGCTATCCAAGATG
Cav1sc41.1p409269	C	G	X	0	X	0	CC	2	GG	2	GG	1	X	0	CC	2	X	0	0.5	TTAAATTGCAAAGAATGAAAAGGAGAAAAAAATAGAGAGTAGAAATTACATGAACAATCA[C/G]TGGCAAGTTGAGGAAGGTGTGAAGGAAAAATGAAAGTATTCCATCCTCTCTCGACAGCTG
Cav1sc63.1p234454	A	T	AA	4	X	0	AA	3	X	0	TT	1	X	0	AA	2	X	0	0.333333	AAGATTCTGTTCCTTCACTAAAGAGAAAATTAGATAACCTTAACCCACTAACCAATCAAA[A/T]TCGTCCAACACAAATTCAATCATGTGATAAGGAAGGCTATGATACAGCTCTCCAATTTGA
Cav1sc25.1p1844301	A	C	AA	1	X	0	X	0	AA	2	AA	1	CC	1	X	0	AA	1	0.25	GCCAGATGAGAGAATATATCATGATTTAATTAAGGCTGCTACTAATGGGGGTATGGTAAA[A/C]GAGGCTAATGGTTTGCATCAGAGGTTGATCAAATTGAAGATTCTAAAGAAGGAAAGCATT
Cav1sc197.1p275659	G	T	GG	21	GG	68	GG	8	GG	27	GG	34	TT	19	GG	28	GG	12	0.166667	TTGCACTCTTTTGAATGGCCACGGTATCAACTTCCCCAACGAGAGAGATACGTGTTCTTG[T/G]ATTCCAGTCATGCTGGATCAGAGCACTTGCCCTTCCGTAATTGTTCACCCGAGCTTTCAA
Cav1sc141.1p465078	A	G	X	0	AA	20	AA	2	AA	7	GG	1	AA	1	AA	3	GG	2	0.4	GGCACACTATTCTCCTTTTGATCACAAGGGTTAACTGTTCCTACTCTTCATTTATAAGCA[A/G]GACTAACACTGATGTATAGGATTATACATGTATCATCCCAAAGATGTAAAATGATATGAT
Cav1sc39.1p119450	T	A	TT	36	TT	33	TT	14	AA	52	TT	28	AA	40	AA	39	AA	34	0.333333	TGATACATCACAATGGAATCCTAAACATTTGGCTTTTCAAGTACTCAAAGTTCAACCTGG[A/T]ACTGTTCCTGTTTGCCATTTCATCCCACAGGATCATGTTGTTTGGGTTTCCAAGTAAAAA
Cav1sc32.1p561903	T	C	TT	1	X	0	CC	1	X	0	TT	3	X	0	X	0	TT	1	0.25	TTTTAATTGGTGCTCCGCAAAGAACACCTCCAAAACATCAAACTGTGTTAGACTCTTTGA[T/C]GCCTGCTTTTAGTTCTGTTGATTCGGAGACTGCTGGTAGTTCAGGACCTGCTCACAAGGA
Cav1sc25.1p1711770	C	T	CC	10	CC	6	CC	13	TT	4	CC	14	TT	17	TT	10	CC	9	0.166667	TGCATTGTCAAGTTATGAAAGCATGCAGTTCAACCTCTCAATTTTCTTCTGTTTCATTTC[T/C]TGTTTGAATTTCTCCACAAGCTGCTCACATTCCCTCTCGATGAACAAAATTTCCAATACC
Cav1sc4.1p835714	T	C	X	0	TT	2	CC	3	X	0	CC	1	CC	1	CC	1	X	0	0.75	ACCCCAGCATCACCACGTGGCGTTACCTGAAAGATCATACAAAGTTACCAAGAGTCTGTA[T/C]GCCACATCATCCATTGGATTACCCAAATGGATTGATGACGTGGCTCCAGATCTTGGATGG
Cav1sc32.1p268615	C	T	X	0	X	0	X	0	TT	1	CC	5	TT	2	CC	2	X	0	0.5	ACATTTTTACTGTTTCAAGCTTCAAGTTCAAGAAAGGCTAACAAAGCAGATAGCAGAAAC[T/C]GTTTCGCCGCTTTTAGGTGGAAATGTAATAGTAGTTGTAGAAGCAAGTCACACATGCATG
Cav1sc674.1p158822	C	A	CC	16	CC	5	AA	17	AA	34	CC	14	AA	24	AA	23	CC	15	0.333333	ACTTTTGACTCTAAACTTAATGTTCAATGGAATAACAGGGAAGAACTTTTACAAAATGTA[A/C]AGAAAGCAATTACTGAAATAATTGGGAGTAGCTAAAAGAGTTGGAATGATAGAGTTCTAT
Cav1sc15.1p901225	T	C	TT	2	TT	1	TT	1	CC	3	TT	3	CC	4	CC	2	CC	1	0.333333	TGCATTAGGGTGATGCATCATGTGATTGTTGTTAAAATCTTGTCGGTACGTCTCTTCTTT[T/C]TGCCATTGCTCCCATTTTTCGGCCAAACCATCGCCTTCTAGCATTCTCACCACCTCGGAC
Cav1sc24.1p744498	G	A	X	0	X	0	X	0	GG	2	AA	3	GG	1	GG	2	X	0	0.5	GCCGGATTGCGACGGAACCGCCTCCCGGAGACTGCCTTGCTGCCACGTCGGCGTGAATCA[A/G]AAACCCTATCTTCCGAACTCTTCCAACGGAAATTTGACTTTGACCTTTCCTACCAACGCC
Cav1sc55.1p462955	C	T	CC	2	CC	2	CC	7	TT	2	CC	5	CC	1	TT	9	TT	2	0.166667	ACAATAATAGAGGTGAAGTGCCAACAGAACTTTGCATTGATGTCCACATCTTTATTATGA[T/C]CAAATGTTGACAATGCTGGCTGTTAGCATAATAAGGCAGCAAACAACAAACTATGAATTT
Cav1sc58.1p889936	A	G	AA	15	AA	17	AA	6	GG	5	GG	10	GG	1	GG	5	GG	7	0.5	CAACAATTAGGATGCATGGACGAAGGTGTTTATCTCATTCATGAGGCAATAGAAATGATC[A/G]TTGTTAGGCAAGAAGTAGAAACCAATAGTGGCTTCCTTTAGGTAAAGAAGTTTAACATCT
Cav1sc129.1p89255	T	C	TT	34	TT	11	TT	33	CC	17	CC	33	CC	27	CC	23	CC	17	0.5	TAGTAGTAACCGTAACCGCTGCACAGACACCTTGGTCTGAGCTGGGATATAAGTTACTTA[T/C]TGTTTGTGCTCAGAAGCAACAAACATAATATCTCATTCATCATTTTGCCTAAGCAAAATT
Cav1sc46.1p620692	A	T	X	0	X	0	AA	3	AA	1	X	0	TT	2	AA	1	X	0	0.5	AAGAAACTTGAAAATGAGTTAATAATAATAATATGAAATGCAGTATTGTTGAGAAGTGGG[A/T]TAGCGAAAAGAGGGATGGAGAAGAGTTCGGATTCGAGGGAGAGAAAGAGAGAGGAGGCGT
Cav1sc1.1p4298678	A	T	TT	2	AA	1	AA	1	X	0	X	0	X	0	TT	1	X	0	0.333333	CTTTTAAAAACAAATAATAATGAAAATTAAATAAGTAAATATTTGAAATAAATAAAAAAA[A/T]TCCTGTTTTATTTGGAGTTTGGGTTAAGCTATTTTGCTTCCTTGCTTGAGATGGGACTTT
Cav1sc57.1p781500	G	A	AA	1	GG	2	X	0	GG	1	GG	2	X	0	X	0	GG	1	0.25	GAGTTTCGGAATATTGAGACGGGTTGAGAATAGTTTGATATGCTCCATAAGCTTCTCAGG[A/G]CGGTATCTAGCATAAAGAACTCCTAACTCGGTGAAGATGCCCATATGAGCCCGTTCTAAC
Cav1sc212.1p684138	T	C	X	0	CC	1	TT	1	TT	1	X	0	TT	3	X	0	TT	1	0.25	TACCTTTTTCTTTCTTTCTTAAGGGGCGGGAGATTCCGATTGTTCATCGTGTAATTAAGG[T/C]AAGCTCAATGTTTTGGTTGAATTTAGTATGTTGTTTCCAAGAGTTGCATCATTGGTACTG
Cav1sc286.1p35142	C	T	CC	10	CC	31	TT	29	TT	18	TT	14	TT	5	TT	11	TT	7	0.666667	CATAAAAAATAAAAAACACCATTTTTGGACAAGATGCTACCTTTTTCTCCTCTACAACAG[T/C]TGAAGGTTTGGGTGCTGAAGGCTCTTCTGGAGGCAATCCAAGTTTTCGCCTTCTTTCCGC
Cav1sc910.1p48879	A	G	AA	4	AA	4	X	0	X	0	GG	2	AA	3	AA	1	GG	1	0.4	TTGATTTTGTTCACGCGTTGTTGTCCGTTCTTGTTTTCTTTGCGGTTGCGTTGAGGGATA[A/G]CAATGTGTTGATGTGTTATTACCCGCAACCTAGACATGAGACTAAGGAGGTTCTTGATAT
Cav1sc135.1p91689	G	A	GG	2	AA	3	X	0	GG	3	X	0	X	0	GG	2	GG	1	0.333333	TGTGACTCAATTGCATCAAGTTCAAGCTTGAGCTCAAGATCAATATCTTTATCAGTTGAA[A/G]AAACAGAACAACAGCTAACATTTGATGATCCTGAGTTCACAGTGCTTTCTCCAACATTGT
Cav1sc112.1p306281	G	T	TT	3	X	0	GG	3	X	0	TT	1	X	0	X	0	TT	1	0.75	AAGGGTTGAAGTTAAACCTTATAAGACTAATAAACTATAAATTAGATTCTTAAATATATG[T/G]AGCCATCAAGGCATTGTTATGACTATATGAACTATGTCATTGTTTGATATATAAAATGTC
Cav1sc251.1p292113	T	C	CC	3	X	0	CC	3	CC	1	TT	7	CC	4	CC	1	CC	1	0.8	AGAATGATTAAAGCAACTAAATTATGAATATAGAAAAGTAAAAAAGGTTTGACTGTTCCT[T/C]TTTATTAATTCCATAAACAAAGGATGAAGCAAAAGGAGAACAGAAGTAGAAGCTGCTGAA
Cav1sc435.1p355283	G	A	X	0	GG	2	GG	2	X	0	AA	2	GG	2	GG	1	X	0	0.25	GTAGTATTACTGGAGCTTCTAACAGGAAAGAGGCCATTAGATCCAGAATTTGGAGAGTGT[A/G]TAGACATTGTAGAGTGGATTAGAAGGAAGATTAGAGACAACAAATCTCTAGAAGAAGCAT
Cav1sc58.1p303752	T	C	TT	6	TT	6	TT	6	CC	1	CC	3	CC	4	CC	9	CC	6	0.5	CATGTCAAAATCCACTGGCGGAACCGAGGTATGGTTTTCCTTCGATTCAAGTGATTCCAG[T/C]AGAGAAAACTCCACCAGTGCGGACAGAAAATGTTTTTTCGGTGCAGTGTTGGTAGTTGTG
Cav1sc2.1p165460	A	G	X	0	AA	2	X	0	GG	1	AA	1	X	0	X	0	GG	1	0.333333	AGGAACACTCTCTTGAGATTCCAAATATGTTGATGGAACTATATGGTTCAAGACGGTGTC[A/G]TTGGAGTAACGCAATAAGCACTCATCGTACCAGATTATAGACTCTGTTTGGTTGTTGCAA
Cav1sc177.1p428638	C	T	CC	1	CC	3	CC	8	CC	2	CC	5	TT	5	X	0	X	0	0.2	CTCTGCAAGTTCAAGTTTATCCGACGTAAGACTTGTACTATCCATAGTTTTACTTAAAAC[T/C]TTCAATGCAAGTTGCACAGCTTCTTCTCTACTGATATCGTCTTTATAGTCCTGTTTTAGT
Cav1sc24.1p800450	T	C	CC	1	CC	1	CC	2	X	0	X	0	X	0	X	0	TT	1	0.75	TCCTCTCTCTCTCTCTCTCTAGGAGTCCCTCTCTCTCTTTCTCTCTCTTCTCGCTCTGCT[T/C]ATCTCTCTCGTTCTGTCTGTTTGAACTTCATCTCAGCCAAAGTCGGTTGATTTTTTTAAT
Cav1sc112.1p471154	G	T	TT	12	GG	42	GG	21	GG	68	TT	14	GG	33	GG	23	TT	26	0.5	CGCGCTCATCAAGACGCGGCGGACGCTTGATGGTGCTGTGAAATGTGCCTTTCGGCTCTT[T/G]CGGCGGCTGCTTGAAACTCTTGGATTGAACTTCATCTTCTCTCTCTCTCTCTCTCTCTCT
Cav1sc3.1p1253992	C	T	CC	4	CC	3	CC	4	X	0	CC	4	TT	5	X	0	X	0	0.2	CTACTCCAGAGAAGCTGAAAAATTATGGGTGATTGGCGGCACAAACGCGGGTACTTTGGG[T/C]TACTTTCCAGTAAGTTACAGTGGAATGGCAACAATTGGAGCTGCAGAAGCAATTCTTGAA
Cav1sc910.1p25617	A	G	AA	13	AA	12	AA	34	GG	6	GG	13	AA	7	AA	11	GG	30	0.333333	CTATTCATATATATTCCTTTTACTTATCTATTTCTCTTTGGAAATATAAATATAGGAACC[A/G]GTGAAGCCACGCAATGCTCCATTTCGGGGGGTTGGAAGAACTTTAGGTGGCAGCAGCTCA
Cav1sc112.1p218295	G	A	AA	1	X	0	GG	1	AA	2	AA	1	X	0	X	0	X	0	0.666667	ATAATGGTGCGAAAAAAAAGTTTTACATTTTCTCTATTTTGTTTAATCATTCATCGATTT[A/G]TAGTGGTTTCACAATCTTTGGTGAACTGACTAATCAATTATCATGAAACTGACTATATTT
Cav1sc36.1p1085513	C	T	CC	3	CC	2	CC	8	CC	2	CC	1	TT	2	CC	6	CC	7	0.166667	AGATTAAGATAAGATTACAATTAAATTTTATGCATGAGGTTGTTGCGGTAGATGTACATA[T/C]ATTTTGGTCGCACATTGTAAATGCTTTTGTTCGATTTAGGATATTTATTTCCTACACAGA
Cav1sc68.1p107941	G	A	GG	1	GG	2	GG	4	AA	2	GG	5	AA	2	AA	4	GG	2	0.166667	TGTTTGTGTTTGTTAGGAAAAGAAACTAGTTGCTGAGATAAAGAGAACTGCTAAGACAGG[A/G]AACGAGGTATGATAATATCTGTATTTGCTAATAGTCTTAGGTTTTGATTTTCTTCTGATA
Cav1sc370.1p265885	T	G	TT	2	X	0	GG	2	TT	4	X	0	TT	1	X	0	X	0	0.333333	TATTTCGATTTTGGAAGCCATTTTTTTTGGGTCGAGAATCAAACATGCCTTCCAGTCACT[T/G]GCTTCTCGAGGAGCCGATTAGGATGGCCTCTATCTTAGAGCCATCCAAGGCCGTTAGTTT
Cav1sc210.1p353400	G	T	X	0	GG	1	GG	2	X	0	TT	2	X	0	TT	2	X	0	0.333333	TTGGTTGGTTTAATGCGGGAAAGGGGGTGTTGAAAGCCTTTAAAGCTTGATGGGGGTGTG[T/G]TTAATAGCATAGGTCATCTATGGGTGTGTTTCGTTTTAATATGGCTGAAAGAGGGTGTTG
Cav1sc286.1p241451	T	A	TT	22	TT	26	AA	18	AA	4	AA	8	AA	5	AA	8	AA	8	0.666667	CTTTTTCTTATTCCATTTCTACCCTTGTGTGTGTAGTGTAACCACCATGTCTCTAATTGT[A/T]GAGAAAACCAACACCGGCCGTGAATACAAGGTCAAGGACCTTTCCCAGGCCGATTTCGGC
Cav1sc72.1p193048	G	T	X	0	GG	1	TT	2	GG	2	X	0	GG	4	X	0	GG	1	0.25	GATACTGCATCAGCACATACTATCTTGCACTGAAAATTGGATCGTCATGAGGCGATGGCT[T/G]TGTCTTTCGAGTGTATTTAAGTAGCAAACCTTCTGAAGAAAGACCTGGAACACTCAGATT
Cav1sc13.1p336276	G	A	AA	4	GG	15	GG	9	GG	4	AA	9	AA	6	GG	19	AA	7	0.666667	GCTTTCATGCTGATCGGAACATCCTCCTCCAGCACCTACATTCTTATCAAATGAGTCTAC[A/G]TGAATCCACTTTGTCGCTGACCATTTCTCCCCTTCGATTACTGGGCATCCTGCATGGAGA
Cav1sc50.1p841212	C	A	CC	1	CC	6	CC	1	AA	1	CC	5	AA	6	AA	2	X	0	0.2	CAACAACAATAAACCCGTCAAGAGAAAACCCGTTTTCACAAAAGTGGATCAGATGAAACC[A/C]GGAACCAACGGTCACACTCTAGTTGCTACGGTTTTAACATCCGAAACTGTCTTGCAAAAA
Cav1sc2.1p2695994	G	T	X	0	X	0	GG	1	TT	18	TT	4	GG	1	TT	2	X	0	0.333333	CTATTATTTACTCAATCTTGTCATTATATCGTTTTTTCCAAGTGTGTTTGGACGACAAAA[T/G]TATACCACACAAAAAATATAAGAATTTGTAATTTATTCCTTAGTCTATGAGTATAATATT
Cav1sc50.1p579294	A	G	AA	4	AA	4	AA	16	AA	3	AA	13	AA	2	AA	11	GG	4	0.166667	AGTCTTTTCCTTGTAAAAATGGCACAACATAATGGTACCACATGCGAGTAATTTGGTCAC[A/G]AGTAGTAGCAACCATTACCATAATTATTGAAAATTTTACTTTATATATATATACAACAAA
Cav1sc2.1p189669	A	C	AA	4	AA	1	X	0	X	0	X	0	X	0	CC	1	CC	5	0.333333	GGCTAATTTAGAAATTTAGCGGCCAAGATGGCCTAAAGAACCTGCAGATATTATTTCCAA[A/C]TTGAAAAATAAACTAATACAAAATGTTACAATGTTTTGAACTCAAAACTGTATACACCAT
Cav1sc286.1p333530	C	G	CC	1	CC	2	GG	1	GG	1	X	0	X	0	X	0	X	0	0.333333	TTGGGTATAATTTTTCTCAACCAATTGTTCCACTTTCACAAGGACTGAGAAAAAGCCCTT[C/G]GACGGTGTCTCATTTATCAATTTGGTTACCTGCAATCTGTTGAACCAAAGGAATCTGCAA
Cav1sc183.1p107526	A	T	X	0	X	0	AA	1	TT	4	TT	2	X	0	TT	3	X	0	0.5	GTGATGAAGCGCTTTTCGAAGAGGCTCTCCGCTTCATTTCCCGCTCCGACTCCAGCCGCT[A/T]TGGTAATATCGACTTTGAAGATTTTCAGAGCCGATGCCACGTCGGAATTAGAACTAACGT
Cav1sc168.1p54191	A	C	X	0	X	0	AA	3	X	0	X	0	AA	1	AA	1	CC	2	0.333333	AGCGTCGATTTCGTCTTTTCTGTTGAGGGATAGATGGAGAGAAGAAGAGGAAGAAGAAGA[A/C]GAAGAGATTGCATGAGAAATGGTTTGTTTGAGTTGGTGAAAGGAACATGGATCGGGAACT
Cav1sc57.1p1039431	T	A	X	0	X	0	AA	1	TT	1	TT	2	AA	1	TT	2	X	0	0.666667	ACATAACAATGTCTCTGATTATGATTCTTTTTGTTCATTTCAGGTTTGCTGTTTTTTTAA[A/T]TATGGACTTGTTCCCGTTTAAATGTGATGGTTAAAACTAAATTGTTTAATATACAAACGT
Cav1sc21.1p662242	T	C	TT	25	TT	8	TT	23	TT	4	TT	22	CC	16	TT	28	TT	13	0.166667	TTTACCTACATTATTGTGTGCCAACAAAAAAATGAACAAGAAGCTGGTGTCTACAAATGA[T/C]GTCACTTTGCTATTATCTTTTCACTAGGATTAACTATGTGCACTAATTTTGCTTTAGACT
Cav1sc35.1p893028	A	T	AA	1	AA	4	AA	4	X	0	X	0	X	0	X	0	TT	2	0.25	AAAACTTACTTATCTTAAAAATGTCATCTATGAGACGCTTCGGTTGTGTACTCCCGCTCC[A/T]TTGTTATTACCACACTCAACTTCAGATGATTGCATTATTGGAGGATATAAAGTACCACGA
Cav1sc13.1p791295	T	C	CC	5	TT	15	TT	16	CC	16	TT	26	CC	26	CC	14	CC	13	0.5	TCCTCAATCCAACTTGACTGAAGAAAACAAGTAATACACAAACCAGAATGAAGAGAGGAA[T/C]CCAACTGTGCCTGTAACCAACATGATTGCAAGAACCATGAAGAGTGAATATCCCAAGTAA
Cav1sc138.1p829133	A	G	AA	14	AA	9	GG	7	GG	6	AA	19	GG	4	X	0	AA	4	0.333333	TTTCCTATGAGTCCTTTATGCTGACTGTTCTGCCATTCCTCATAGCTTAGGATAGTAATG[A/G]TGCATGTAAGTCAGTTAACTATGTAGATTTCTTGGAGCTGTAATTTGGTTTGGAGATGTG
Cav1sc496.1p155345	G	A	GG	5	GG	2	X	0	X	0	AA	7	X	0	X	0	GG	2	0.25	CGACAATTGCCAGAGATTGAATCAGTCGTGAAGATTGAGGTAGATTATGAATAAAAATCT[A/G]CAGGTTGAGTCTGCGGTGTAGATTGAAGTGGATCATGAACAAACATCTCTACGAGATCAT
Cav1sc126.1p94219	T	A	AA	2	X	0	X	0	TT	1	TT	1	X	0	X	0	TT	4	0.333333	AGACAGCCAACTCAGCTTAGAGAAGGCTCCCAAAAGGCACTAAAGATATGATCTAGAAAA[A/T]AACTGGACTAGTGCATACTATACATCGTCATTCCTCACAAGTCAAGTCCTAACCAAATTT
Cav1sc6.1p1590581	G	A	AA	1	GG	4	AA	2	GG	2	GG	1	GG	3	GG	9	GG	1	0.333333	AGCCTATCCCTCCGCAACTTCTCTCGACACGCCTTAGAGCTGGAAGGAGCACATGAATCC[A/G]ATCTACCCCTGCAACAGGAAAAAACTAGATAAATGGGATAAATTTTTGTAATAATAAGTA
Cav1sc2.1p1872075	C	T	CC	2	CC	1	X	0	X	0	X	0	TT	3	X	0	TT	1	0.5	TGAAGAAACAACCTCTGAAGGACATTCAAGTATGACACTAAATGATGAGAAGATATTTGG[T/C]GCCGTTCTGTCAGAAGTAGAAACCTTTAAGATCCAGCACAATGAAATAAGAAACAGTTTG
Cav1sc183.1p40364	T	A	TT	1	TT	3	X	0	AA	1	X	0	AA	1	X	0	X	0	0.333333	TTTTGGGTCTGAGGGATCACGATGTGGAACTATATTATTCATCAACAACCTCCATAATGC[A/T]ATTGTGTTATTTAAGATTCTATGATGTGGAACTATATTATTGTTTGAAACGTTTTGTAAT
Cav1sc4.1p1922426	A	G	X	0	AA	1	X	0	AA	1	GG	3	AA	2	X	0	X	0	0.333333	AAACCATGCCCAACCCCACCAACTAACTTCTCATTCTCATCCTCATTGTCTCCCTTCCCT[A/G]TCCAAATTTTAATAAAAAACTCCAAATCCCAAAACCCTAAAAATCGCGTTTTCGCAGTTA
Cav1sc180.1p231868	C	T	X	0	CC	1	TT	2	X	0	CC	2	TT	1	CC	1	CC	1	0.4	CAAATCTCTGTCGCAGAAAATAGACATTGTTGTGTCTCATTGTGTCGAATAGATGGTGGA[T/C]GTAGTGGAACATGATCAATGATGCTTCCAAGACTTGTTCAAACCATACTCAAACAACTTA
Cav1sc21.1p800932	G	A	GG	2	GG	2	GG	4	AA	2	GG	3	AA	1	AA	4	GG	5	0.166667	CTTCACACCAATCATTATGAGGGCTAAAACAACAAAGAACAAGAAATTTCCCAAGCTCAC[A/G]CGAAGAACTGCTTGTACTTGATACCATTCCTTCGTGTGGGTATCCGATGAATCTATCCCT
Cav1sc168.1p503968	G	A	GG	7	GG	64	GG	8	X	0	X	0	X	0	AA	5	AA	1	0.25	TCATTGGAAAAAAGCAGGGGAAGGTGATAAATGGGACCAAGGTTATGAAGTTACTGCTCG[A/G]TTTTTGGATTATTGTGATGGTTTGAGAAATGGGTTTGTGGCAGAATTGAATAAGATGATG
Cav1sc46.1p103125	G	C	X	0	GG	1	GG	1	X	0	X	0	CC	2	GG	2	X	0	0.333333	AAAACAAACAAGCTAAGCTAAGTTAAAGCTAAGCTACAAATTAAACAATTAGATATACAA[C/G]GAACACATAAATGTCAGAATTAATCAACACCACAAAAAACTAAATGCATCTAAGATTACA
Cav1sc88.1p658481	C	T	X	0	X	0	CC	4	CC	1	CC	2	TT	6	CC	4	CC	4	0.25	TGGTGGTGACGGGAGGCACGTCAATTGATTCGGTGTGGATAACAGGAGCGGCGGGTTCGA[T/C]GGCGATAGGTGCGGTTGTGGTGGTGGAGGGTTGAGGGTCTTCTTCTTCATCTTCTTCGTC
Cav1sc2.1p3080911	C	T	CC	1	CC	2	CC	1	X	0	TT	1	TT	1	X	0	TT	1	0.5	TTCATCATCACAAACACTTAGTATAACACCAGCCCCATTGGCAACAGCCCATCTTGGAGT[T/C]GAAGGCACATGTTGAGGATGCTTCCCAGAACCGCGGGAAGAAGCTAAGAGAACAAGCAAA
Cav1sc396.1p62720	A	C	AA	11	AA	3	AA	10	CC	4	CC	9	AA	8	CC	2	CC	2	0.333333	GGGTCATTCCGACCCGAATTAATCAAACCCGTTTTTAAACCCATGCTTGAATTTCTCCGC[A/C]AAACAGGGTCTTACCTTATGGTAAATGTTTACCCTTTTTTCGCGTACGAGTCAAATGCTG
Cav1sc16.1p1163538	T	C	TT	2	TT	1	CC	1	TT	2	CC	1	TT	1	X	0	X	0	0.4	TATGTTTATATAAGCAATATCTTACTAAGTGAGCAAAAGCACTCAGATTTTCAGGAAACA[T/C]CCGTAGTAATTTCTGCTTTACAGGTTCATAAACTCCAACAAATAGAGCAGATGCCCTGCA
Cav1sc266.1p224296	C	T	CC	13	CC	4	CC	1	TT	2	TT	11	CC	1	TT	9	CC	7	0.166667	TCCAATACACAATCACAATTGCAGCTGTAAATGTAATATCACGGATTTTGAAGTTTCTGC[T/C]GCACCTAACAACTACAATTTAAACTGCATCAACCACATTTGTCCGCATTTTCTCTCAATG
Cav1sc50.1p155957	G	A	AA	19	GG	25	AA	25	GG	35	AA	21	GG	19	AA	22	GG	15	0.5	CTTTATTTAATCCTGAGGTCACAACACACAAAAGTCCAAACTCAAATGATCAAACAGTAC[A/G]TTGTGTCGTGTACTTCGAGTATTTGCCACGGTTTTCATGGCAGAAGCAATATCTTCCCAA
Cav1sc2.1p3022895	A	G	AA	4	AA	5	AA	3	GG	1	GG	2	GG	5	GG	8	GG	6	0.5	AAGGGCACCTGGCCAATCAAAACCTACTGAAGGAGATATCGAAAACAAAATTAAGCTTTT[A/G]ACAAATTGAAATTCCTATCACATTTCACCCTCATCTAATCTGAATTGATGATTCACAAAA
Cav1sc32.1p378464	A	C	CC	4	AA	6	AA	11	CC	13	AA	13	CC	14	CC	9	AA	13	0.333333	GGCCGAAGCTGTTACAGAAGAAGCCAAAAAGAGTAACCATGTCCAAAGAAAATTAGAGAC[A/C]CGCCAGAAAGAACGCCAGCTTGATTCCCACATTGAAGAGCAGTTTGGTGGTGGGCGTTTG
Cav1sc218.1p309488	T	C	CC	2	TT	1	X	0	TT	3	X	0	TT	1	TT	2	X	0	0.333333	AAAAGTAATGGATAAACACAACTTGCCTCGTGGGGCACAGCGGTACGACTTTCACCCACA[T/C]TTATTCCTAAGCTACGAAGTAGCGAGGTCATATCTGTGCATTGATTCTTCAATTGATTAA
Cav1sc191.1p225958	C	T	TT	3	CC	1	X	0	CC	3	X	0	CC	1	CC	3	X	0	0.333333	TCTGTAATCATGGAAAAGGTTGATTTCCAAACTCGAGGGAAAATTTGAAAATTGTCTTGT[T/C]TTGTTCAGTAATTTGGTAGTTAATTTGAAAATCTGTAATTCAGAAAAGTTTAGTGAGAGT
Cav1sc7.1p666944	A	G	X	0	AA	1	AA	1	X	0	GG	5	X	0	X	0	AA	3	0.25	AATATACTGAACCATTGATTCATTACTGGTTCTATAAAACTAACTAGTATACATGTTAAT[A/G]ACTCAAACTAAAACATTAAACATATACGCACTATTGAACTATCTGATAAGGTGTGGTTGA
Cav1sc176.1p108022	A	G	GG	1	AA	3	AA	1	X	0	X	0	AA	1	X	0	X	0	0.25	GATGCTTATCTGGGTTGCTGTTTAATTTTTTCAGGTGACAAATTCAAGAGGAGCTGAAAT[A/G]ATGTAAGCAGTTCTTTCAACTTTGAATTGCGTATTCAAGTCTTGCCTCTGATTGATGTTG
Cav1sc37.1p503823	A	G	X	0	AA	6	GG	1	GG	4	AA	1	AA	4	X	0	X	0	0.25	AGAGGCGAAAAGCTGAAAGGAACTGTGGTGTTGATGCAAAAGAATGTTTTGGACATCAAC[A/G]CTCTCACTGCAGTTCAAAGCCCCGGTGGTATAATCGGTGGTGCCATCGGCGCTATCGGAG
Cav1sc281.1p226752	T	C	CC	2	X	0	TT	1	CC	1	TT	1	TT	1	TT	1	X	0	0.25	TTTGCCGATTCCTTTACATCAGCTGATGCACGATGAAGTTTGATATACATTATTGTTTTT[T/C]TTTCCTTCTTACCCTTTGTAGCTCTTTTTATTTTTGTTTCATGACATATATTACACCCTT
Cav1sc121.1p497810	C	T	CC	6	CC	15	TT	1	TT	8	CC	21	TT	4	TT	13	TT	15	0.5	CAACTGATTGATGCCTAAATCTTTTCATTTGTGTTTCTTCTATTAACAGTCCTTGTGCTG[T/C]ACCTCCAAGTTACTTTAGATATATGGTAGTGTATGGTACATTCAAATAGTAAGCACTTTC
Cav1sc35.1p1139122	A	C	CC	2	X	0	X	0	AA	2	AA	1	CC	1	AA	1	X	0	0.666667	AACCAAATCAGAAGGAGATGCAACTGGCAAAAAGGACATTGGAGTGAAGGAGTTCATTCG[A/C]GATGTTACAAATCTTCCTTCACAAAGCACGGACCGAAGAGAACATCATGAAGATGATTCA
Cav1sc39.1p30851	T	G	TT	1	TT	1	X	0	GG	2	X	0	X	0	X	0	GG	2	0.333333	TTCTGTATCAGACGGAAAATCCGATATCAAGAATGCGACTGTGGCAACGACCGGGACGCG[T/G]CCTCCGCTGATAAGAACCTCGCGCGGCCGCCTTCAAGTGCTGCCGTCGCGGTTTAATGAT
Cav1sc242.1p436104	T	C	CC	2	X	0	X	0	TT	1	X	0	TT	1	X	0	CC	1	0.666667	TCACAACTAAAATGATCTCAACCAAAATCAACATCCACACAAACAAAATAAAATTTCATC[T/C]TTTAAATTTAAATTTTAGCTTCCAATCTAAGCAGCAAACATGAAGATAATGAGAAGATAC
Cav1sc13.1p443536	C	G	GG	4	CC	2	CC	2	CC	1	X	0	X	0	CC	1	X	0	0.333333	ATATCTCCCGGTAACCCTAGTTTAGCCGCCGCCCTCACGTCCTCTGCCAAGATCCGCCGC[C/G]AGTCGTACCTGGCCACACAACACAGGCTTACTCAGTCGCGGTGAGTCTTCTTCAATCACG
Cav1sc413.1p204880	C	A	CC	1	CC	1	AA	2	CC	3	CC	7	CC	1	X	0	CC	1	0.166667	AAGGTGTTGCCTTTGTGAAAGAGTTCATGTATCGTAATGCAAATTGCAAGGACACAGGCT[A/C]ATTCATCTCTACAACAGTAGCTTCTTCAGGCTGCACCAACAACCCACAAATCATCCATGT
Cav1sc22.1p1473462	T	C	X	0	TT	2	CC	3	X	0	TT	1	CC	1	TT	6	TT	1	0.4	TGAGTGTTGGATGGCTTCAACAGCAGTGGCTGGTGGCAAAAATTCATTAACTGCTACCTC[T/C]TTGTTCTCATTCTTCTTATCTAAACAATATGTTAAGAAACACAAAAATTTCAAGAGCTTA
Cav1sc25.1p2325836	A	C	X	0	X	0	AA	1	CC	1	X	0	AA	1	X	0	CC	2	0.333333	CTCTAATTGTAACTTATTTGTTGAACTAAGCGAAACTATTTTCGATTCGCCACCTTGTTC[A/C]GAAACCAAGATCTTTCCACTACTTGTTATTGCTTCTTTTGCCGAAGATGAACAATAACAA
Cav1sc77.1p32264	T	C	TT	1	X	0	TT	1	X	0	CC	1	CC	1	X	0	CC	1	0.6	GAGATTTGCAATCAGAGGTTGTCTAGAATTGGAAACTAATCATAGTTTTGAGCCTATTCT[T/C]AAGCAGTACTTTGGCAAAGGTTTTAGAGCTGGAGTTGTTCCATGTGATGAGAAGGTTGTT
Cav1sc48.1p469162	T	A	TT	1	TT	1	AA	2	TT	3	TT	2	X	0	TT	4	X	0	0.25	GTTTGTCCAAATCCCATTTGAACAATTGTGTGGAGGTCATCCTCAGAGAATGTTATTGGA[A/T]ACTGAAAATTCAAAATCATTGGATAAGAAAACTATAGGAAAAAAAGTTGTTTATAATTCA
Cav1sc286.1p153967	T	C	TT	1	X	0	X	0	CC	1	CC	4	X	0	CC	1	CC	3	0.666667	CTATCGCTTCCCAATCAGACATCCTCTGCCTCCTCATATTTTCCCTCTCCTTCTCCCTAT[T/C]CTCCCTTTCCTTTTCCCTTTCCTCCATTCTCTTTTCCCACTCAACTCGCAAGTTTTCCCT
Cav1sc275.1p1019653	G	A	GG	1	GG	11	AA	2	GG	8	GG	2	GG	6	GG	10	GG	6	0.166667	TTTGTGTATGATTTTGTAAATAAAGTTTGCATCTATTTAGTGCTTGTTTAGATTGACTAC[A/G]TATCTAATTCAGTGGCGAAGTTTTCACGGAGTTAATGTCATTAATAATTGTTTAGTACAT
Cav1sc3.1p2460923	C	A	CC	5	CC	8	CC	7	AA	4	CC	2	AA	3	AA	8	AA	3	0.333333	GAGAGAATCCTATAACTGTAGATACATCGAGCCTCTGCTCATGAATCGCATTCATACTCC[A/C]GAGGCAGTTATTGGATACAGATTTGTTCTGCACAGAATTTTCTATGTTAATTTCTTTTCT
Cav1sc2.1p1876227	T	C	X	0	TT	1	X	0	CC	1	X	0	CC	1	X	0	CC	1	0.666667	GGAATCTCTTGAGAGATTGAATGTGCATGATGAGCCAAAACCTACCACAGAACCAAAAAT[T/C]CAACCATCTGTTGCTGACACTGAATACTCTCCTGCTGCTGCTAGAAGCCATGATCAGTTT
Cav1sc103.1p136097	C	T	CC	3	CC	2	TT	2	CC	1	CC	3	TT	6	CC	5	TT	10	0.5	AATATATATGTAAATAACCTATGTCACTTCCCACTATAAACTCCTCTTCAGTAAATAGCT[T/C]CATCTTTCAAAAATATTGTAACTTAGCTTTGGAAAGGTTCTGTATCAGATGTTGATTCCT
Cav1sc13.1p614572	A	C	CC	3	X	0	X	0	AA	5	AA	2	CC	1	X	0	X	0	0.666667	TTTCAAATTATTTTCAATCGATATATCATAAATTATTCTCTTTTGAATGCAGGCGATGAT[A/C]ATTTTTAGTCTAGTGATATCTGGTAAGTCGCATTCTTTGCTCACATAGTATATATAATTG
Cav1sc854.1p80477	G	C	GG	2	GG	2	X	0	X	0	CC	1	X	0	GG	1	X	0	0.333333	GGCAAGCGATTCAAGCTTTTCTGAGAGGTTCGTCGGTTGTGGTTTCAGCCCCGACGAGTA[C/G]CGGGAAGACTTTGATTGCGGAAGCTGCGGCGATTGCGACTGTGGCTAAAGGGCGGAGAAT
Cav1sc129.1p92301	C	G	CC	6	CC	7	CC	4	CC	8	GG	5	X	0	CC	6	GG	2	0.4	TTCCATCCCTGAACCTGTTGTCCATCCTCTACCCGTAGCAGCACTCAAGACCAGCCCCAT[C/G]GCCGCATCCTGACCCCACAAATTTTGATCAGAATTGAATGATTTTCAAAATAAAAAAACA
Cav1sc333.1p197420	C	G	CC	2	CC	7	CC	3	GG	3	CC	2	GG	1	CC	1	CC	2	0.166667	GATCGTCGAACCACCGGCGACAGCCGCTACTACAACAGAGCCAAAGTTTGTCAAAAGCAG[C/G]GACGCATATCGGTGAAGTGGTCGGAGGAACAGCCGCCGTGTGTTGCTGCTGTCCATGTGC
Cav1sc166.1p828041	T	C	X	0	TT	1	X	0	CC	1	TT	2	X	0	X	0	CC	1	0.333333	TGGCAAATGTGGTGTTAACATTCCTTACAAGATTAGTACCTCCACCAACTGTGCTACGTA[T/C]GTCTAACTTTTTTAAGATTTTGTTAATTTATTCTTCATTATAGACTGTTTCACAACTTTT
Cav1sc2.1p3364674	T	C	TT	5	TT	4	TT	5	CC	2	CC	6	TT	5	TT	5	CC	5	0.333333	CATGATAGATCTTAATATTGTTTTCCTGGAATGTATGTCTAAGGATAGCCGGCTTAATAA[T/C]AACAGCTTGATGGGTCCTATTCCCATGTCACTAACTAATATTTCAGCTCTCCAAGTTTTG
Cav1sc112.1p613679	T	C	CC	1	TT	6	X	0	CC	1	TT	2	X	0	CC	1	X	0	0.333333	TTCTGGAAACTGGTCCGCAACTTACTGAAAACGCCAGACCAGGAACAGATAGATTGTCAA[T/C]ACCCAAAGCCTATTTTGCTTGATACCGGTGAAATGAAGCTTCCATATGATTGGGCAGTAA
Cav1sc2.1p3366054	T	G	TT	2	TT	1	TT	2	X	0	GG	7	TT	7	TT	8	GG	1	0.333333	AGCGAGGGGTCTTTCATATTTGCACGATCACTGTGACCCAAAGATCATTCATCGTGACGT[T/G]AAAGCTGCTAACATATTGCTGGATGAGGAGTTTGAGGCGGTTGTCGGGGATTTCGGATTG
Cav1sc26.1p645183	C	T	CC	8	CC	2	TT	3	CC	3	CC	10	TT	7	CC	5	TT	9	0.5	CTGATGTCTCTTTTACTTCAACCACATATACCTATTCAAAGGAACCATTTCAAGCTTGGT[T/C]GGGTCCAATTGGTAATGCTGCTGATATTGGAGTGCCGAAGCGGAAGAAACACACAGCAGG
Cav1sc362.1p46908	C	T	CC	4	CC	6	TT	4	CC	11	CC	1	TT	1	CC	2	CC	4	0.333333	TAGCGATGAGAGCACCGCGGCCATCGTAATTAGGGTAAGAATCGAGAAATCGATCGACTC[T/C]GATTTCTTTCTTCGGCATGAGTGAAGCTAAAAAGGTGAATTCGTTCAGCTTGAAATCGAG
Cav1sc22.1p552905	C	A	CC	2	X	0	AA	2	X	0	AA	1	CC	2	AA	1	AA	1	0.6	CCTTCAAAACAGGCATACAGCCAAGTGAGCAAACTTAGCCTCCAGGGATTGGAAATTGAA[A/C]GTCCAAAGTTATTCCTTGGAGGACTTAGGCATGGATTTGGTGACTTGAAAGCAACTTCTG
Cav1sc22.1p1253434	G	C	X	0	X	0	CC	3	CC	1	GG	2	CC	1	X	0	GG	1	0.5	TGCCCTCGTATAACTTTTAAAGTAGTTCGCACTCAACTCAATTTCAACTCAATTCTACAA[C/G]GCCATTCTTTTTTTGCATTCTACTAATGGATAACGAACCCCTAATTGATCCTCAGAAACC
Cav1sc310.1p4184	C	G	CC	3	CC	1	CC	2	GG	6	GG	2	X	0	GG	1	GG	2	0.4	CCATCACAATCAGCACAAATCACACTATTTGGTTTTGTGTTTCGTTGGTTACCATTTGTA[C/G]CCTACATAAATAAAAGCTTGTATATTATTCAAACTTAAATATGCTAAAGTATAAACTATA
Cav1sc209.1p92392	T	A	X	0	TT	9	AA	3	TT	7	TT	2	TT	3	X	0	X	0	0.25	TGATTACTATGCTTGCTGATTGTGTTATTTCTTCGCTTTTGGAAAAGCCTCATAGTGGAG[A/T]TGATGTTGAGGGTCAAGGTTGGTGCTTTTTTAAAAAAAAATTAATTAAAAGTTAGTTTTT
Cav1sc28.1p350535	G	A	GG	1	GG	1	X	0	X	0	AA	4	GG	4	X	0	X	0	0.25	CTAATGCCACTCCTTTACATGTAGAACTTGTATAAATAAATACACTCTATGTGCATTGGA[A/G]TGACTAATGCATATGAATCAAGCAAATTAATAAATAAATAGATTCTGCTTAACATACGGA
Cav1sc16.1p1247743	A	G	AA	20	AA	6	GG	102	GG	9	AA	11	AA	20	GG	17	AA	10	0.166667	ACTCTCAATGGCTTTTAGCAAAGCGGAGTCCACAGTTTTCTGGTCATCCTTCTTCTCCTG[A/G]GGCAATGTCTTTTTCTCCTGCATTCAAAAGATAAAGCAGAGATCAGTACACAGAAGCAAT
Cav1sc141.1p361875	G	A	GG	1	GG	1	GG	2	AA	10	AA	4	GG	8	AA	5	GG	8	0.166667	TAGCAAAAATTGTATAGTTGTGTATATCCCCTGAACTTCTCTATAATTTCACAAATAAAT[A/G]TACACATATATGTGAGTGAAATTATAGGGAAAGTGAAACATTTATATCTTATGAGTTACA
Cav1sc53.1p880374	G	A	GG	3	X	0	X	0	AA	4	GG	1	AA	1	GG	3	AA	2	0.5	GCAAAGTGTGGGGAATCTAGTTTTGCTACAGGTTCGGGAGATTGCTTGAGTTGGTTTGGC[A/G]CGGAGGTTCGGGGAATTTTGATTGGATGAAGCGCGGGAACGAACGACGGTGATGAGTGCG
Cav1sc3.1p2413829	C	G	CC	2	X	0	CC	4	CC	2	GG	2	CC	1	CC	1	CC	1	0.2	AAGTCTTTTGGTGGTTCAATCCAGATGTTCTCAAAAGCATCCGGTTCTACCCAGTCATGA[C/G]ACTGCTTACTGGGATAGTATCGATTGTCCTCAAGAGAGAATGATATGCAACGCTTTCCAT
Cav1sc183.1p62330	T	C	TT	2	TT	2	TT	5	CC	5	CC	4	CC	1	CC	2	TT	3	0.333333	TATTTCGTCAAATTTCTCTCGACACAAGTACTAAAACATAAAGCATAATATTTCTACTTG[T/C]TTGCAAGATTACATTATAAGTTAAGGTATGTAACCTATGATGAGTGTTACTTTGGTCCAT
Cav1sc118.1p383166	T	C	X	0	TT	5	X	0	CC	2	CC	5	TT	2	CC	1	TT	1	0.25	ATTTGATATTTGTTTTCATTCGCTTGGATCTTTACCAGTAATCATTCCGTGTATGGTGTA[T/C]TAAGCACAACAAAAGGGCAACATATCTTACATTTAACTTAAGTGTCATAGCTAAACAAGT
Cav1sc93.1p35261	A	C	X	0	CC	1	AA	2	AA	2	X	0	X	0	AA	1	X	0	0.5	GATCCAAATTTAGAGATCCTAGCATATGTGATGTTGCTTACAAGGAACCCATCAAAGCAA[A/C]ATCTGTTCATTTTATTGGTGAGAAAGATTGGTTGAAAATTCCTTCTGAGGAGCTTGCCTC
Cav1sc69.1p500580	C	T	CC	1	X	0	CC	1	X	0	TT	1	TT	2	CC	2	X	0	0.5	TTTCGCATCAGAAAGCCTTGCTGAAGTTTACTTTGCCAACGGATGCGATCTACATCTTAC[T/C]GTTGAGATGCTCACTCAGTTAGAGGTGGGTTGATCTTCATGTACCAACTATTTTGTGGTT
Cav1sc25.1p2051801	T	C	TT	1	X	0	TT	1	TT	5	CC	1	CC	1	TT	1	X	0	0.5	ACTATGCATGGGAATAAGTGTCTCTGCCCTGGATAATTTGTTTGTTCAGAAAAATCAGGA[T/C]GTGTTAGATCCAAACTGTCAGCCCAAACGATCAGATTATGGTCTACCTGAGGATAAGTTT
Cav1sc25.1p2521450	A	G	X	0	AA	1	AA	2	X	0	GG	9	X	0	GG	2	GG	7	0.5	AAAACCCTAACTAACCTCCTTAGGTTGAGTTTCAGGTTCAGGCTCAGGAACAGAAACAGG[A/G]TCTTCGAATTTAGGAAGCACTGCAGGTGCAAGCTTTCCTTCTTGAAGATGTTTATCGTGA
Cav1sc39.1p448244	T	C	CC	2	TT	1	X	0	TT	4	TT	1	X	0	X	0	X	0	0.333333	TGTTTTCAAATTAATCCCTAGATCTGAAAATTCAATCTTTTCTCCAACCAGCTCAGCTTT[T/C]CCTTTCTCAAGTACAGTGAAAGAATTGATGCATGACTCATAAAGGTGGGTAATGTTCCCA
Cav1sc65.1p176371	A	G	X	0	X	0	GG	1	GG	1	AA	2	X	0	X	0	AA	1	0.333333	CATACATGAGACAGTAGACAGGATTAGCGCTCTGAATTTTTTTAAGATAATAGAAATGCC[A/G]GAAGACTCCCATTTCTTCACTTCTGATAGTTTCAGGTAACAAAATTTGTTACCATCTTTT
Cav1sc5.1p558336	G	A	GG	1	GG	2	GG	1	X	0	AA	1	X	0	GG	1	X	0	0.25	TCTCCATGCCGGACTGCGCCTCCTGCGTCAGTAAAGCCGTCTCACGCGCCGGTGACATAT[A/G]TCCGGCGGCCTGCGGCGGAGCAGTTCAGTTAGAGGGATGTTACGTGAAATATGACAATGC
Cav1sc2.1p162997	G	A	GG	19	GG	12	GG	18	AA	3	GG	19	GG	22	GG	18	AA	5	0.166667	TTGATTTAAATCAGTATTTTTCTTGCCACTCACAATTTCCAAAACTAAGACACCGAAACT[A/G]AACACATCTGACTTAACAGAGAACTGTCCGCGCATTGCATATTCTGGAGACATGTAGCCG
Cav1sc22.1p795312	A	G	AA	8	AA	13	GG	8	GG	11	AA	19	GG	10	GG	6	AA	18	0.333333	AAGTGAATAGAAAAGTTACGTTGTTGAATCTGCCGCTGCGACGACTCTTGTTCCATCCCC[A/G]CCTGGAGAAAATTGACCAAAATATTGTCACCATAATATTACCAATCACTCAAGATTAATT
Cav1sc689.1p201899	C	T	TT	30	CC	3	CC	1	CC	3	CC	3	X	0	X	0	CC	1	0.2	GACGTTTTGTTTGGACAGTCACTGGCTCTTGCTCCCACTCTTTGCTCATCACATCACTGT[T/C]CGTGTCTTCATCGCCATTGAAAACTGGGTGGATATATGCATTTTGGAGGAACTCTTTCAA
Cav1sc58.1p346798	G	C	X	0	GG	9	X	0	CC	2	CC	2	X	0	CC	1	X	0	0.5	TTCATGAACCAAAGACATTGGTGTCAATGAAAGTGTGGTGTTTGCAGAAGAAGTCCCAAC[C/G]GGAGCGCGGTGACGCCTCATATGACCACCAAGAGCTTGTCCAGATGTGAATTCAGAACCA
Cav1sc93.1p627196	T	C	CC	4	TT	9	TT	19	CC	5	CC	5	TT	21	CC	18	CC	9	0.5	CCACTTTATTGTCCCTGAATTGGGTCCTGATGTGAACTTCACATATGCTTCTCACAAGGC[T/C]GTTGAAGAATACAAGGAGGCCAAGGCGGTATGTGTGTTATTTTTTGTTGTTGCATGTGAA
Cav1sc10.1p756169	C	T	X	0	CC	4	TT	1	CC	4	CC	7	TT	3	CC	3	CC	5	0.4	AACGTTTATGAGAGGGACACATAACCTTAAAAGTTGTACATCCTCCACATTTAAGAAGTT[T/C]GGAATCAGAGATTCTGCATGACTTAACAATGAGCCTACAGAAAAAGGTTAATTGTAAGAA
Cav1sc229.1p7270	T	C	TT	3	TT	18	TT	22	CC	6	CC	10	TT	10	CC	14	CC	15	0.333333	AGCTACAACGGCTTCCCCTATCTTTGTTGCAGCTCCCGCCGAGAAAGGAAACTTTGTTGT[T/C]GACTTTCTCATGGGTGGAGTTTCAGCTGCTGTGTCTAAAACTGCTGCTGCTCCAATTGAA
Cav1sc10.1p530343	A	G	AA	216	AA	180	AA	119	GG	127	AA	191	GG	182	GG	235	AA	158	0.166667	ATTACATTAAAATAAAAAAGCATAACAAAACTAAAATAATGGTTAAAAATTCACCTTCAA[A/G]GAAGCACCGCCAACCAAAAATCCATCAACATCGGGCTGTGATGCCAATTCTTTGCTGTTT
Cav1sc18.1p379844	A	G	X	0	X	0	GG	1	X	0	X	0	GG	2	AA	1	AA	1	0.666667	TCTTCCATAAAATAATATAACAATATTAAAAAGACTAATAAAAGCAGAATCCGAAAGTTG[A/G]AATAAAAAAAACCAATGAGACACTAAATTGAAGTACCAATTGTACGAACTAGAAGAAGAA
Cav1sc77.1p177372	G	A	X	0	GG	1	GG	1	AA	1	AA	2	X	0	X	0	AA	4	0.5	TTAGTAGTATTGAATATTAACTATACATTGAATTTTCATACACGATATATATGGAAATAT[A/G]TCTATTCTTAATAATTTGATTAGTGAATAATTTTGAATTTTCATAATGATTCATCATTAA
Cav1sc28.1p467492	A	G	X	0	AA	3	AA	7	AA	2	AA	1	X	0	X	0	GG	2	0.25	GAGGGCATAACGGGTTCCAATTAGAAGAAGCCCCATTAACATCTTTCAAATCCCCTGAAA[A/G]CCCTAAAGGGAAAAAACCCCATGTACAAAACGAAGAATCAATCTCGTTCAAAGGTGGTGA
Cav1sc290.1p313452	T	C	TT	3	TT	1	TT	3	TT	7	X	0	CC	1	TT	1	CC	2	0.4	AAATTGAGCAGAGTTTGCCAACTATAAAAAGAGGAAGCAAAAAGCAGTATTCAAACCCCT[T/C]ATCATAGCATAGTTACATCACATTGGTGGCCAACTAAACTATTTAAAATAGATTACCAGT
Cav1sc22.1p662166	C	T	CC	61	CC	38	CC	33	TT	1	TT	4	CC	27	TT	4	TT	6	0.333333	CATATCTAAATTTGTCCTGCACATTGGTTGGTGTTAAAACTCTAGGGAGCTATTTTTATT[T/C]TTCCTTTTTTAATTAAATGAGGGTGAGGTAGTTAGCTCCTACCATAATATATTAGATTAA
Cav1sc2.1p201798	G	A	X	0	GG	3	X	0	X	0	GG	2	X	0	AA	3	AA	1	0.333333	ACCATATAGAGTCACACTAGCAGAAGCATTTTCTTGCTTAACAGCAAATTTGTTAAAACC[A/G]GCAAGAGAAACCGCAGCTTCTTTTATAAGCACGTTTAAAATAGATCTTAAAGCAGAGTAA
Cav1sc118.1p588659	C	T	CC	11	X	0	CC	5	TT	8	TT	2	CC	2	TT	2	CC	14	0.2	ATCATTATGCAAAAGGAAAAAAAGTACTTTGATCGGAACTCAAACCAGTCAAGAATAATT[T/C]TGAATTAACATTGGACTATAAAACATTGTCATCATACAACAATCCCCTTTATTCAAGGGG
Cav1sc129.1p483298	A	C	AA	25	AA	32	AA	21	CC	24	CC	31	CC	25	CC	30	CC	15	0.5	GTATGTTTCTCTTCTGTGATGATATCTGTGTAATCATTGTAATATACTCCATGCTATGTT[A/C]TTTTCTGCACTTTTATTTTGTTATTAGTGTAATTTTATCAAAGCTTGTTCAATCAATGTT
Cav1sc326.1p69369	T	C	X	0	TT	1	TT	5	CC	1	X	0	CC	4	X	0	CC	2	0.5	CATTGGGAAACTCATCAGAGGAAGACAAAGCTATAGCTGAAAAGGGTTTCTATTTGCACC[T/C]CTCTCCAATTACTACACCAAGAGAGTCAGAACCACAGCTTTTGCCTCTTTTCCCTGTTAC
Cav1sc256.1p179735	G	A	GG	1	X	0	X	0	GG	4	AA	3	X	0	GG	1	GG	1	0.333333	TTCTCTGTTTTCATAGAGAAGTGTCGTCAATCAATTAAAATCAGAAATGGAGATGTTACA[A/G]CACGAGATCAAAGCACAACTGGTTTGTATCAACACTCCCTATCTATTTGTATAACCATTT
Cav1sc8.1p1890302	T	C	CC	1	X	0	TT	3	TT	1	CC	1	X	0	X	0	X	0	0.666667	CCTCATTTGGATATATGGAAGGAAGCTGGAAACATGTTATAGGTTTCCTAGTTGTGTCTA[T/C]TGTCGCAACTGTTGTGGAGTCTCTTCCTATCAGCACCGATCTTGATGACAACCTCACAGT
Cav1sc427.1p69610	A	G	X	0	X	0	AA	2	X	0	AA	1	GG	2	X	0	AA	5	0.25	TGAAAGCACATGAAGGAGAGAAAGAGAAGGAAGAGTACCAGAAGGAAAGAAAGAAAAAGA[A/G]GAGTTGAAAGCACATGAAGGAGAGAAAGAGAAGGAAGAGTTAAACGAAGAGGAGCTAGAA
Cav1sc49.1p100616	C	G	CC	2	X	0	GG	3	X	0	X	0	CC	1	CC	1	CC	1	0.25	CATCCACACCCCCCCTCTATATAAACACACCCTCTCTATCTGAAACACACACCACATTCA[C/G]CTCACTCTCATTTTTCATTGATTTCTCATCAATTTTGAATTGATCACACCACAATGGGTT
Cav1sc50.1p847499	G	A	X	0	X	0	X	0	AA	2	GG	2	AA	1	X	0	AA	1	0.666667	ACTTGCTGCGCGAGAAGCGGCGGAGCGAAGGAAACATCTGACGGCGGACATCGTGGAGGG[A/G]CGAGCACCGGAGGTTTTGGTGGGTGGGGTTTTTGTATTTCTTCATTTCCGATTTTTTTGA
Cav1sc128.1p163098	C	A	X	0	CC	4	X	0	X	0	AA	1	X	0	AA	1	CC	2	0.333333	CTAGTTTAACCATAAACGAGGTTTTATGTTAATCATGTATATTATGTGCAAAATTTTGTG[A/C]AGGGCGTTGTGATTTTCTTGTTGCTCGTTAGCGGATCATTCGTATACCTGAGAAAAAAGA
Cav1sc103.1p89328	G	A	X	0	GG	1	X	0	AA	2	GG	1	AA	1	GG	1	X	0	0.333333	CCACCCCATTTCCTCCAATAGACCAAAGATTGAAACTTTACTCACTATTTCCAAATGGGT[A/G]GGCAAGATAATGATCCAACCATGGTGAACTCTTCTATTGCTCTTCTTCAAGAAAGGTTTA
Cav1sc50.1p82186	G	A	GG	1	X	0	X	0	GG	1	AA	2	X	0	X	0	GG	1	0.333333	TTTAAACCAGGTGGTAAAAACTGTCAGGTTTTTATATCGAGCAGGATAGACTACAGAGTG[A/G]AAAAACATCACAAGTAAAACATATTCCTGTACAGGCAGAGGTTGCTGCACAACAATTTGT
Cav1sc85.1p488686	A	G	AA	8	AA	8	GG	26	GG	3	AA	20	GG	9	GG	21	AA	14	0.333333	AGTTCTTGTAGGTTTGAGAGATCACGAAGTTACCATGATCCCGGGTTTCAACAAGGGTAT[A/G]GTTCCTCTGGTGGGCATTTCGACTCAATGAGGGATTATCATCCACAGGCAAGTACACTAT
Cav1sc112.1p614666	G	T	TT	1	GG	6	TT	3	TT	4	GG	6	TT	2	TT	5	GG	1	0.5	TCTTGTATAATAACCATTATGTGCAACTTTTTAACTTCATTTTTCATGTTGTCAGGGTGC[T/G]TCCACGCTGTATGGTCCACACACACTGAGTGCATACATTCAAGAATTCAAGAAGCTCGCA
Cav1sc145.1p256177	T	G	GG	2	X	0	TT	5	GG	3	GG	1	TT	3	GG	9	GG	2	0.6	AGCCCGGGAGGAAAAAGGGCATAAATTCACACCAAGATGGTTTGACTTAACCGAAGAAGT[T/G]ACACCGACACCTTGGGGTGAGTTGGAAATCTACCAATATAATGGCAAATACGACGAACAT
Cav1sc398.1p79526	C	T	TT	2	CC	6	CC	4	TT	10	TT	6	CC	10	CC	4	TT	4	0.5	GCGGATTCCGACGCTATCACACCGCCTCAGGATGATTCTTCCGACTCCGTTTCCAATTCA[T/C]CCAACGCCCTCGTTCCCGCCGCTCCCGCCGTTTGTCTACTTCGCTTCGCCACTGACTCCG
Cav1sc26.1p1084575	T	C	TT	7	TT	15	TT	16	CC	7	TT	12	TT	6	TT	6	CC	1	0.166667	CTCATGTATTCGGTTTTTGCATCCTGAGCAGATACACACAGTGGCCCTTGGAGCTGCTGT[T/C]GGTCTAGCCTGTTTGTTACTTTCAGCAGGGACTCATGGCAGACGTTATATGACACCACAT
Cav1sc3.1p1248203	A	T	AA	24	AA	21	AA	47	TT	58	AA	58	TT	53	TT	61	AA	34	0.166667	GAGGCAGCTACAGAGAGTAAAGAAGCTGTTCCAAGCACATAATAACCTTGCAGTGCAAGA[A/T]GATTTAATGATGCTTATAAAAAATTGTCTGAGTGAATTTTTCCTCCTTTGTACCATTCAG
Cav1sc245.1p565801	A	C	AA	2	X	0	CC	2	AA	1	AA	1	X	0	X	0	X	0	0.333333	AGGCCTGTTACTGTAAAAGATCAGCAGGATTGGAAGATACCGCCTTGTATTTCGAATTGG[A/C]AGAATCCGAAGGGTTATACGATTCCGCTTGATAAGCGTTTGGCTGCTGATGGGAGAGGGC
Cav1sc212.1p133463	C	T	X	0	X	0	X	0	CC	1	CC	2	CC	2	CC	2	TT	3	0.333333	GGTCAAGATTGTGTTTCCATTCATTTCAACTCCAAAACTTTTTGCACAAACAACAACATG[T/C]ACCTCTATTAGCATTAAAATCCCTCAACCATTTTTATTTTCACTCTTTTAATTTGTGGAG
Cav1sc14.1p1901272	A	T	X	0	X	0	AA	1	AA	1	TT	2	TT	1	X	0	AA	1	0.5	CTTTCTCAATTTCAATACCTTCCTCCCGTTCACTTTCATTTTCAACTTCAATTTCTAAAA[A/T]CCCTTTTCAATTTGTTAAATTGCAACAACATGGAGGAGGAGAAACAAAAAGAGGGGTGGT
Cav1sc536.1p109529	T	C	X	0	TT	5	TT	3	TT	4	TT	3	CC	2	TT	1	TT	1	0.2	CTATTACAGAGTTGCCATCAATTAGTAAAGCAGTTGAACCCATAAGCTTCAATCCGAGGC[T/C]TTTTGTCAAAAACGACAACCTATTTTCATCTCCTCCTGTAATTTCCTGCATTTGATGCGC
Cav1sc117.1p558526	T	G	X	0	TT	1	GG	1	TT	3	TT	2	TT	2	X	0	X	0	0.25	GTTGCATTGGGTAAAATATGAAAATGAACCTGTGAGAAAACGCGAATTGGGACGGTGTTG[T/G]TCTGTGTGAAGCGATAGTGAAGCTAGCACTTGTAGGAACTGAAACCGATTGAGATACCAT
Cav1sc112.1p436493	G	A	AA	2	GG	7	GG	7	GG	17	AA	6	GG	14	GG	10	AA	6	0.5	CATCAACTCCTCACAGTTGTCCATGATGAAGACACGACGGACATACAGCTTGATGTTGTT[A/G]GGCTTCTTCTTGGTGTCAAAGAGGTCAAAAGGTGCCCTCTTGGGTACAAAGAGGACAGCC
Cav1sc172.1p110571	T	C	CC	1	TT	1	X	0	CC	2	TT	1	CC	1	CC	1	CC	9	0.6	ACGTTCAAAAACGAGATCAAGATAATTGCCAAAAAGAATGTCATTGGGCAATAAACGAAT[T/C]AGGACCATGTAAAGTTATTGATGATTATATAAATTGTTTTCCTTGGAATTCTTATAGTGG
Cav1sc458.1p139433	A	C	AA	2	X	0	CC	2	CC	1	X	0	X	0	X	0	CC	1	0.666667	AATTACTATTGCGACACTGTCATCAATAAGGTAAAACGAACCTGTCTCACGACGGTCTAA[A/C]CCCAGCTCACGTTCCCTATTGGTGGGTGAACGATCCAACACTTGGTGAATTCTGCTTCAC
Cav1sc3.1p1451120	T	G	TT	3	TT	1	TT	3	GG	2	GG	3	TT	2	GG	5	GG	4	0.333333	TAAAAAGAGTGAAACCTCGTTCTGAAAGTTTAAGGAGTGTGGGTTACCTGTGCCTGGAAA[T/G]AATTTCATCACGAGTTTCTTCTTCCTTCTGTTCAGATGTTTTGTCAGAAACCACTTCTTC
Cav1sc145.1p256260	A	G	GG	2	X	0	AA	5	GG	3	GG	1	AA	5	GG	9	GG	2	0.6	TGGAAATCTACCAATATAATGGCAAATACGACGAACATCGGGCTGCTGCAGATAATTCCA[A/G]CAGCATTGATGCTGATGTTAAATCAATTGAATTCAATCCATGGCAGTATGCTGACTTGGC
Cav1sc487.1p165427	C	T	CC	1	X	0	TT	1	TT	10	CC	2	CC	1	CC	2	TT	1	0.4	CAATAGAACAGGAAGAGGAGTCAGCCAAAAAGAAATTTGAAAGTAATGACCACCAAGATA[T/C]GCATAGTGATTCGATCTTTTGATCACCCATTTTTGGAAAACAATTTTGGGGGGCTTCCGC
Cav1sc364.1p250483	G	A	AA	1	GG	1	AA	2	GG	4	X	0	AA	1	AA	6	AA	8	0.8	AGTTGATTTGTTTTGATTGGCTTTTAAATGGCTGTTCTGGTGTGGCATTTGCAATAATTC[A/G]TATAATTAAATTATCATGTTAATGAAAATCTTTGAAAATAAACAATTGAATGGGATAAGT
Cav1sc694.1p14869	G	A	GG	1	GG	2	AA	1	X	0	AA	1	X	0	GG	1	X	0	0.5	GATGAGCTAAATGAACCTCCTCCTCGTCTTCCTGGTATTCGCACATTACTTCCCTTACCA[A/G]GGGGTGATTTATTGACTGGGGGCACTGATTTAAAGATACGTCGATGGGATCATTACAGGT
Cav1sc80.1p51416	T	C	TT	1	X	0	TT	2	X	0	TT	6	CC	1	CC	1	TT	2	0.2	TCAATTCTTTGAAGACCTTTATGATTTCTGCCGCGAAGCTGCTGATCATGATGGAAAAAC[T/C]GTAATAGTTGCAGGATTAGACGGTGACTATTTGAGGTATTATTACTTACACTTGCAAGTT
Cav1sc374.1p400362	T	C	CC	1	TT	2	CC	1	CC	1	TT	1	TT	2	X	0	TT	4	0.333333	CACCACGGTGGTTGCTGGTGGTTCTAGTGGTTCAACTTCCGGTGCTAAGAAACCTAGACT[T/C]ATTGCTTCACAACAAACTACAACTACTTCTCATACTTCTACTTCTAATACTACACCTCCT
Cav1sc27.1p241759	G	A	GG	3	GG	1	GG	2	GG	5	GG	6	AA	3	GG	2	AA	4	0.333333	CCTCCTCCTCCTCCTCCTCCACCGCCGCCACCACCGCCGCGACTTCTACCTCCTGATCCC[A/G]ATCCAGCTCGAGATCCAGCATACGAGCCTGCTTCAGAGCCTGCACCAGAACCAGACCCTG
Cav1sc139.1p332528	G	T	X	0	X	0	GG	1	X	0	TT	1	X	0	TT	1	GG	1	0.333333	ATTTACTTACTTTAATTTCTATTTTATTCAATTAATAACATATACGTAGTTTTGAGTTAG[T/G]GTTTTAAATAGCAGTCACAGTCGTGATTCTTGATACTACAGAGAATTACAACCAAATACG
Cav1sc712.1p210504	C	T	X	0	X	0	TT	2	CC	1	CC	1	X	0	CC	3	CC	1	0.333333	GATTGTGAAGGGTGCGAGAGAAAAGTGAAAAAGTCAGTGAAAGGAATGAAAGGGGTAACA[T/C]AAGTGGAAGTGGAACGCAAAGCAAACAAAGTAACCGTTACGGGGTACGTGGAACCGTCCA
Cav1sc50.1p763293	G	A	GG	1	GG	1	GG	5	GG	1	GG	1	GG	2	GG	4	AA	3	0.166667	CCAACAGCTCAATGATTTTCATGAGACATCATAACTTACTAGGAATAACATCTTTAGAAA[A/G]CAATCCACTCTTTCNNNNNNNNNNNNNNNNNNNNNNNNNNNNNNNNNNNNNNNNNNNNNN
Cav1sc37.1p1472654	T	C	X	0	TT	1	X	0	CC	1	X	0	CC	1	X	0	CC	2	0.666667	CACTAGGGTTCTTAATGTCGAAGTTGAAAAGAAATAAAACCCTAGAATTTATGATCGAAA[T/C]GAAACAAGGTTACCGTTTGTTGAACAATTGAGGTGTAGAAGCTGCTTGTGGAAAAGGCGA
Cav1sc58.1p757090	G	C	X	0	GG	2	X	0	CC	5	X	0	CC	3	CC	2	X	0	0.5	CAACATCCCAACTCAAATCCTCTTCTTCCCTGGATATTCTCCTAACAAGCCTAGCCCTTA[C/G]ATCTTCAGCTTTCTTAATCCTATAAACCTTATAATAATACCTATACCAAAAAGTTTCATG
Cav1sc360.1p258503	G	A	X	0	X	0	GG	1	AA	1	X	0	AA	1	GG	1	X	0	0.5	AATTAGAATAAGATGATCATACAAGGGAATTACTGTTTATTATTACATTTAAGTTATTCT[A/G]AAGCGCACTACTTATCATATTATGGTGTTGAATCTCGATTCAAGGTATCAAGCAAAAACA
Cav1sc286.1p243803	G	A	GG	1	X	0	AA	3	GG	4	AA	1	AA	2	GG	2	X	0	0.75	AGAGGGTGTAAAAATAAATACAAATACTAAGTAGTACATGTGAAAAAGTTTATTGTACTA[A/G]TATTGTTTGTTTTCTCGTTACACAACTATTCTTCTCGTTGCAACTCTATAATTTTTTTAT
Cav1sc57.1p526065	A	G	AA	84	AA	73	AA	44	AA	31	AA	72	GG	65	GG	71	AA	61	0.166667	AGCGGCGGAAGCAGCGCCTCCGAGGAACGACAGGAATCCCGAACTAGTCACCTCTTGATC[A/G]TCGAGAAACAGATCTTCGGGAACACGAAACGCACCGTGCGCGCACACGATCCCTAATCCA
Cav1sc59.1p139276	T	C	TT	1	TT	4	CC	1	X	0	TT	8	X	0	CC	5	X	0	0.25	CCGTTGTAGCAACAACAACAGCACCATTGCCAGCTACCATAATCAATTCAGAGTTGCGGC[T/C]ACCGGCGGTGGTGCCGGTGGCGGAGGAAAGACGGTTGGGAGGTGGTTGAAGGAGAGGAAG
Cav1sc73.1p536481	C	A	X	0	X	0	X	0	X	0	AA	1	AA	1	CC	1	CC	1	0.666667	ACGAGGTGACGCCACGTGTCACAAGGATCGGAGGAAGAGGAGAGTGAGAGTGAGAGCAGC[A/C]GTTGGTTCAATAGGTTGGCTTCAGCCGCTGATAAGCCGGCCTTTACAAAATCGTCGACTC
Cav1sc176.1p143027	A	G	X	0	AA	1	X	0	GG	1	X	0	GG	3	GG	2	AA	1	0.333333	TGAGCTGCTACCCACCTGTTGTGTACATTTATCAGCCATACTTTAGTCATAATATGGAGC[A/G]GCGATGCTTTCAAAATCGAAAGATAAACGGAAGTGGAAAAAAAAAATACTCAATCAGAAC
Cav1sc2.1p566504	G	C	GG	53	GG	23	GG	35	CC	31	GG	54	CC	23	GG	55	CC	46	0.333333	CCAGCTTCAGCTTTTGATCATCATCGTCCATTCTCATCCCCCATATTTCCGGAATTACTT[C/G]TGCAAGTTCAACACTATTCACACACTCCACTACATACTCCCCTACTTTGCTTTTCCCCTT
Cav1sc7.1p784037	A	C	AA	2	AA	6	AA	3	CC	7	AA	2	CC	1	AA	4	CC	8	0.333333	GAGTCTTACTTTTTGATTATGAAAACTCATATCCTTGGTCCAAGAATGAGTTAGTTGATG[A/C]GCACCCTTTGGTGACCAAAGTTAAGAATTGGAAAGAGGTGGAACAACAATTGATGTCATT
Cav1sc50.1p392834	C	A	CC	8	CC	4	CC	4	AA	4	CC	7	CC	6	AA	18	AA	11	0.166667	AATTGTGTAGCAGAAACATACCAGTACAGCCTCCCATAACTTTTCTTTGTTTAATGCATC[A/C]CGAATGGGCGGGGAACACTTGTAACGAGTATCTTTGTCCGGTATCTCTTCAGATGAGAAT
Cav1sc11.1p33577	C	T	X	0	TT	2	CC	1	CC	2	X	0	CC	3	CC	2	X	0	0.333333	ATCCTAGGTGGCTAAATTTTGTGCCAAGCGAATGCATGATGTTATAGCAGAGGAGTGGGA[T/C]CGAGAAATAGAAGGCGGTGCTGAATGGCAGAGAAGGTGGGAAGCAGTATTTGCTAATGGT
Cav1sc46.1p628913	G	A	AA	2	GG	2	GG	2	GG	4	AA	2	GG	3	GG	2	AA	2	0.5	AGAAGCCGAATCTATTAAGAAGGTGGAGGAGTTGTCTAAGTTGCTGGAAGAAGCTACGAC[A/G]AGAAACCACACTGAACAGGAAAATGGCGATCTTTCAGACAGTGAGAAGGACTATGATTTG
Cav1sc106.1p84215	C	T	CC	7	CC	2	CC	2	CC	2	CC	1	TT	2	CC	2	CC	2	0.166667	TGGTAGTGAAAATTTTCCAGTGAGTTTTGTGTTCTTTAGGTATTTTGTGTTTGGCTTCTC[T/C]TCAAAGTTTCCATTTTGAAGATAAACTGCAAAGATAAAAATTTTACACAAAATCAAAATT
Cav1sc39.1p1096542	T	C	TT	1	TT	5	X	0	CC	1	CC	4	TT	2	CC	2	CC	5	0.4	AAAAGGGAAAGAATGTGTGAAACGGTGAAAGAGAGTACTACCTCAACCTCCAATTGAAGG[T/C]TATTTTTCTCTAGATACAAGTCAACAGCTTTGAGGGCATTTGTAACACCTCCAGCTGTTG
Cav1sc679.1p21973	C	T	CC	1	TT	1	X	0	CC	1	CC	1	CC	6	X	0	X	0	0.25	TAAACATCTAACTTATCTCACCAAGTAGAAAAATAGAATAACTCGAGCTGTTGGATAACG[T/C]CAGAGAAATCTTGTGGCTCTGACAGCCCCTGAATCTAGCAGTTTAATTGCTTTCTGCCAC
Cav1sc266.1p137136	C	T	X	0	CC	8	CC	6	TT	5	TT	10	CC	3	CC	16	CC	7	0.2	GTAAACATTCCAGCTTACTGCTTACCATGAGAGCGGCCATGCAATTGTTGCCCTTAACAC[T/C]GACGGTGCACATCCAATTCACAAGGCAACAATCATGCCACGTGGATCTGCTTTAGGAATG
Cav1sc50.1p390046	G	A	GG	13	GG	4	GG	4	X	0	GG	9	GG	4	AA	6	AA	8	0.166667	TCTAAGATCAACAATGTTGGCTAGAGTTCAAACAAAAATGCAGAACATATCGTCCAAAAC[A/G]ACAATGGACTGGATAATAAAAATAAATAAAAAACTAACGAAGAAATGAGAAATTTTAAGA
Cav1sc112.1p329370	T	C	CC	4	TT	2	X	0	X	0	CC	5	TT	3	TT	1	CC	10	0.6	TTGAGAAAGGATATCCTTCTTACCTTCCAGGTGAAAATCCTTTGTGAAATTTTGTTTTAG[T/C]TTTTGTGCAGCTCTTGCATGTGAGAGATTAAACATATTGGTTTATGTGAAAGTTGAGGCC
Cav1sc22.1p1170225	T	C	TT	7	TT	5	CC	16	CC	12	CC	6	CC	32	CC	12	CC	5	0.666667	TTTTGTTGTTGTTTTCTTCGAATTTTGCTATGTCTTTGTCTGTCATGTTCTTAGTCATGG[T/C]CAATGCATTGCTACACATGTGTTCCACGTGGACTTGTCCTTGTTCTAGAACCTTCCTTAC
Cav1sc22.1p667317	G	A	GG	1	X	0	GG	2	AA	2	AA	1	GG	2	X	0	X	0	0.25	TAAAAGATGGTGAAAGTTGTGATTTTGAGGGGAGAAGAAGAGTAACTGACCTGGAAGGTG[A/G]AGATTGGAGTTGGTGGAGCAGAATTGAGGAAGTGAGTTGTTGGGACGAGAGAGGAAGCAT
Cav1sc25.1p1971686	T	C	TT	2	X	0	TT	2	X	0	CC	1	CC	2	X	0	CC	2	0.6	TAACACCAGGAGAAGTAGTTGGCAGAACATGGGACGTCAAAGCCGGAAGAGGAACTTACT[T/C]AGCACTTCACAACAACACCGTTTACGCCTCCTTAACTGGCCTCCGCCACACCATACCTCC
Cav1sc58.1p610840	A	C	X	0	AA	5	AA	2	X	0	CC	1	AA	1	CC	10	X	0	0.25	CCTTCAGAACTACTGGCAATCCAGTTTCCATGTAATTTGGTGTCAACAGAAAGTATGTAA[A/C]GTCGAAATTTAAAACATCAACAGAAGCGGATCAAAAACATATAACTCTGGTTTGCTTAAG
Cav1sc69.1p132642	C	T	X	0	X	0	CC	2	CC	1	TT	1	CC	3	X	0	X	0	0.333333	CATAAATTTGAAGGTATTTCAGCAAACTTAAAAATGAATTACCATCTCTTGTTCTCTTCG[T/C]TGACGCTTGTATATTTGAAGCCATCCATTAAGCAGTATCTGTACAACAGGACAAGTGTTT
Cav1sc1.1p161203	T	C	TT	2	TT	3	CC	2	TT	1	TT	2	TT	1	TT	1	TT	2	0.166667	ATTTCTACAGGCAGTACAGGGAGTACTTGGGGAATCTGTTAGAGTATCTGATATATTTTT[T/C]CCAGCGGACAGAACCCCTGCAAGATCTCGATCGAATCTTTTCAAAGGTTTGTCTTTTATT
Cav1sc13.1p431636	G	A	X	0	GG	2	GG	1	X	0	X	0	X	0	GG	1	AA	1	0.333333	GATTCCGATGATTACGTGGCCGGTGCATGGTGAACAATTTTACAATGAGAAGTTGATAAC[A/G]CAGGTGCGGGGGATTGGGGTGGAGGTGGGTGCAGGGGAGTGGAGCAATAGTGGTTATGGG
Cav1sc78.1p745160	G	A	AA	1	X	0	GG	1	X	0	X	0	GG	4	AA	1	X	0	0.333333	AAACCCTAAAAAGGAATACTGAAAGAGACTCACTATGTATCTAGCTTCTTTCCCCTCACA[A/G]GGCTCAGGCTTCTCTAACTGTGCGTAGATGATGGATGTATCAAACTCAAAAAGTCTAAGA
Cav1sc58.1p273227	G	A	GG	28	GG	32	GG	36	GG	10	AA	38	AA	31	GG	60	AA	29	0.5	AGGGCAATACCACCTAAAGAGATCTGGGAGTTTAGTCTGAGAAATTTCAACTTACAAGCA[A/G]CTGATTGTATTGTGTTATTTAGTTCATACAGAAAATGGCATTTCATTGCTACAGATTTTT
Cav1sc274.1p194084	T	A	AA	1	X	0	X	0	AA	1	TT	1	X	0	AA	1	X	0	0.5	AAAATCTTGAAACTAAATAATTTATATTTCACTGGATCATTTCTTCCTAAAAGATTAGAA[A/T]TTTTTATTTTCAGTTCAAAGAGAATAATTGTGAATTTGATTTTGATCCTTGCAAAGTAAA
Cav1sc257.1p219040	A	C	AA	22	AA	28	CC	36	CC	22	AA	32	CC	14	CC	42	AA	26	0.333333	AAGAGGGAAAATGAAAAAGAAAATTGTGAGGGAAAAAACACAACACAATACTAACCTTGC[A/C]GCCATTGATGAATCGTTAAAGCTTTGTAACCTGTGTGTCTCAACTTCAACATTGCTATAA
Cav1sc112.1p99345	A	G	GG	1	AA	1	AA	1	GG	3	GG	1	AA	5	AA	1	AA	1	0.333333	AGTTAAGGATACATAAACTAAAAGAAGTTAAGGATAATACATAGATCCTGATAACAAAAT[A/G]AGCAAGTTCTGATTGGAGTATGATTCACCTCCAAGCACTAGAGGTAATAAGAGCCTGATT
Cav1sc103.1p13408	A	G	GG	26	AA	72	GG	46	AA	96	GG	44	GG	43	AA	67	GG	74	0.833333	CAATTAAAAACTTACAAAAAAATACGAAGGTGCAAAAATGGCGAAGTAACAAACCTTAGG[A/G]CAGCATTTACCGCAGTTTGAGCATCGGATGAATTTGACATGGCCACGGCCGTGCTTGTTA
Cav1sc6934.1p63	C	T	TT	3	CC	2	CC	3	CC	1	CC	6	CC	7	CC	3	X	0	0.2	CATCCTGACATGCGGAGGCTGCCAGTGCATTGTATCTAACCACACTGTGGCAAATCGATA[T/C]AGGTTGCTAAACAGCTTACTATACCATACAAAGGCATATCCGGCTGTTATAGAATCCCCT
Cav1sc45.1p893252	T	A	AA	7	TT	8	AA	1	X	0	X	0	AA	4	X	0	AA	2	0.8	AATAACTCGCCTTCACTGAATAAGCTTTTTACTCTAATTGAATCAGAGTTTGCTAAAAAT[A/T]ATAGAAAAAGAAAAGGTAAACGCAATTAAACAGTTCTCTCTAGTGTATGGAGTTACATTA
Cav1sc154.1p158111	G	A	GG	1	GG	2	AA	2	GG	1	X	0	GG	1	GG	2	X	0	0.25	AGAAGAAAATCACCTGGTTCACTGAGTGCTTCCCTTAGTGGTTTGAAGTTCAAAACCTTT[A/G]GTTGTTTGGCCTGTGTGACAATACCACCTTTTTCATAGGCACCATAGTTTGTGGTGTCTT
Cav1sc103.1p134486	C	T	CC	3	CC	5	TT	2	CC	1	CC	2	TT	13	CC	1	TT	2	0.5	CGGACTACATATAGTCGAAAAGAGGTTATCAAAACTTGCTCAGCATTTCAAAGTGCCATT[T/C]GAATTTCATGCTGCAGCCATCTCAGGTTGTGATGTTCAACTGCATAACCTTGGAGTTCGA
Cav1sc93.1p668645	A	G	GG	3	AA	3	X	0	GG	3	GG	3	AA	5	GG	5	GG	1	0.6	GAATGAGAAAGTGAAGTATGTGGATCAGAGGCTACATGTTTCAGATAAAACAATGGCAGC[A/G]ATATTTGCAGCCGAGAGGAAGTTGAATGATACTGGATCAGCTGTCAAAACAAGCAGGTTT
Cav1sc345.1p43727	C	T	CC	1	CC	2	X	0	CC	3	TT	6	X	0	CC	3	X	0	0.333333	GCTTCAAGCGAGTGTTATTCCATTCTGACATGTTTTCTGCATCAGCAGATTCCAAATGAT[T/C]GAGACGTACACGACACTTCTGCGCTTGCAAATGCTCTGCCCGGTTTCCTTCCTCCAACTT
Cav1sc50.1p828276	T	G	TT	2	TT	1	X	0	GG	3	X	0	GG	1	GG	6	GG	4	0.5	ATTCATCGGCGGCGGCGTCACGGTCGCGGCTGGAGGATTCAACGGTGCTGCTTTGGCTAG[T/G]ACTTTGGATCTTTATATTTTCGGAAGGGTAAGGGAAGTTAGTTTTAGCCTTAGAACCACG
Cav1sc129.1p344790	G	T	GG	2	GG	2	GG	1	GG	1	TT	2	X	0	X	0	TT	1	0.4	ACGAAGAGGAACCGCAGGAAGGGAACTGGAGATGGAGATGGCTGTGTCCATTGTAACAGT[T/G]TGGATTTCAATGAAGCCAGCCGAGCCAATAATCCAAGTAGGAAATGATAGATAACGAAGA
Cav1sc130.1p419396	G	T	TT	1	GG	3	GG	2	GG	11	GG	3	GG	6	X	0	X	0	0.2	CTTGCAGTTGAGTACGAGGAAAATGCGATGATTGTTAAGGTTGATACAGATGACGAGTAT[T/G]AATTCGCACGCGACATGCAGGTAATGTGCTTGTTTTGTTTACAATGCATACATTTACAAT
Cav1sc326.1p281741	G	T	GG	5	GG	6	TT	11	TT	18	X	0	GG	3	TT	7	TT	3	0.4	AAGAGAGAAAGAGAACGCAAAGTGTGTTGCTGACATGGTGCTCCGATTTGTTAATGATGA[T/G]GATGATAACGAGCACGCTTTGTAAATATAACGGAAAAAGATGTCCCTTTTGTTTTTTTTT
Cav1sc274.1p171450	T	G	GG	2	GG	1	TT	1	X	0	TT	2	GG	1	X	0	X	0	0.6	AACACCAGAGGTTTTCTGAGAAAATCATTGTCTTGCTTCTCACTGTTGATGCCATTGAGG[T/G]AGTACCTCCCATTTCTCCAAACTTTTAAACTTTTATACTTGAGATCAGATGAATTTAATT
Cav1sc245.1p171945	A	C	X	0	AA	1	X	0	CC	4	X	0	CC	9	X	0	CC	4	0.666667	CAACACATCAAACAAAAAGAAGAGGGTTCTGTACCGTTACATGACCAACAAAAGCTCACC[A/C]TGAAAATTCAATTATCAAGTTCAATTTTTTGTTCCATTGTGTTTTTGGTATCATTTAGAT
Cav1sc32.1p197331	A	C	X	0	AA	2	AA	2	X	0	AA	1	CC	1	CC	1	X	0	0.25	ACAATGTCTATATAAGGAAGGGCAAAATCATTAGTCTAAGTGAAGATGTGAATCTTAAAT[A/C]TCTAACTCTTCAAAAATGTATATAAGCTTGAAAAGTACATTATTATTACAAACTATAAAA
Cav1sc52.1p245557	G	C	GG	1	GG	2	X	0	X	0	CC	1	X	0	X	0	CC	3	0.5	ACAAACAAACAATTTCACACGTGGCATCTTATCGAATGCGACTAAGATGTGAAAATGGCT[C/G]AGCTCTAGCTTTTGGAGCAGCTTTGGTTACTACTTCTGGAGTGCCAAAAGCATTCCAAAA
Cav1sc2.1p736393	A	G	AA	6	AA	3	AA	6	AA	1	AA	9	GG	12	AA	5	AA	3	0.166667	ATTTTTGTTGAAGCAACAATCAAATTTCACATCCAACAACAACAACCTGAAATCTAACCC[A/G]CATACTAAAGACACATTTTTTAAGGTGTTAACAAAAGAATTTTCACCATCATCATCGTCA
Cav1sc26.1p1109386	C	A	CC	4	CC	3	CC	4	AA	1	CC	3	CC	5	AA	2	AA	1	0.166667	TCCTTGTGAACATTATTTCTACACTAAAATGTTCAGTTTGAGATGAACCTTATGCGGAAT[A/C]GTGAGTAGTCGGTTAAGGATAATTGTTGATCACAAATGACAAAGATGCTAATTGTGTTTG
Cav1sc78.1p739935	A	G	GG	4	AA	3	AA	12	AA	8	AA	5	AA	15	AA	5	AA	10	0.166667	CTCCTCCTGGTTCTGATAACCATCCATAGAGTTCTTGTTATTATCAAAGGTGTTTCCATT[A/G]TTGTTGTTACCAAAGTAACCTTTGTTGTTGTACCAATTCTCAGAGTTCACTACTCCTTTA
Cav1sc13.1p406099	T	C	CC	13	TT	8	TT	8	TT	4	CC	15	CC	19	TT	25	CC	19	0.666667	GGTGATGGAATTCTCTTATTAATAGGCTTCTTGCTATTGTTGTTGTAGTTGTAATCGTCA[T/C]TGTCAGAAACCGCCTTGGCGAATGCCTCCACAATCCTCTGTTGTGATTCAAGAATCATCT
Cav1sc73.1p443513	C	G	X	0	CC	1	GG	5	GG	1	CC	5	GG	3	GG	2	CC	1	0.4	CAAAACAGAAAATGTATATTCCATTGACTAAATTTAAATTGAATTGGCCTTCTTCTTACA[C/G]CATTAGGATATTTAGGACACACAAGTACAATCACATCTACAAAAGCAGAACAATCGAGTA
Cav1sc245.1p636230	G	C	CC	2	GG	5	X	0	GG	4	GG	1	GG	4	GG	5	GG	1	0.2	AAATTTTGATAAAAGATTTGGAATGAGAAAAGGAAGGAAGTTAACCTGAGACACTGCAAA[C/G]TGAGACATGATGAAAAGGAGTGTGATTGAAGATGATGATTGATATATATTAATTAAAAAT
Cav1sc76.1p710864	T	C	X	0	X	0	TT	3	CC	1	CC	3	X	0	CC	6	CC	2	0.666667	GCCAAATTTGATCAGATATCCAAATGTGAGCCACCTAGTCCTACAGAATTATCCGTCTCA[T/C]GATCATTCAAGTGCATTCACTTAATTGGTAACTTCAACAATTTCTTCGAACACTGTGTTT
Cav1sc168.1p51448	A	C	AA	3	X	0	X	0	AA	1	X	0	AA	1	CC	1	CC	3	0.333333	ACTCTAACAATTAACAAAGATGTCCCAACTCAATCTATCACCTCTTGCAATTCCTGTTTT[A/C]TACTTCTGATTTTCAATATAACAGGTTTCTCTGGGAAAAGAATTATCTGACGTTAGCACA
Cav1sc22.1p1140262	A	G	X	0	AA	2	GG	4	GG	6	AA	2	GG	2	GG	1	AA	3	0.4	CGTAAAAGTATTTTCTCTCTTGATATAATAATTTGATTGTTATGCCAACTTACCTTTGGA[A/G]ACTGACTGAAAAGATACTAAGGAGATATCATCATCACCGTATCCCATGGATCGAGATACC
Cav1sc189.1p557682	A	C	AA	1	X	0	X	0	CC	1	CC	1	X	0	AA	3	X	0	0.5	TTGTAGTTGGTCAACACTTCAACTAAGTTTTGCCTTCAACTTTGTTTCTTCGGATCGTTA[A/C]GCAATTCTTCGTCCAAACATGGCTTACACCGCCTCCAAATGAAATTGTAATACAATTTAC
Cav1sc58.1p233471	C	G	CC	10	CC	18	CC	20	CC	16	GG	14	GG	13	CC	15	GG	6	0.5	GAATTGTAAAAATATTATAAGAAAAAAATTGCAAAATAAAATTAGGGCAAAATGAGATTT[C/G]ATTCGAAAGGTTCTTCAATGTTACATCAAAACGTTGAGATCCAAAATATACATTATATGA
Cav1sc168.1p519655	T	A	TT	13	TT	13	TT	6	AA	7	TT	9	TT	5	AA	24	AA	12	0.166667	ATACCCAAATCATTGCCTTTGTGGATGGCTTATGGTGGAAATGATGCTTTAGCAGATATA[A/T]CTGATTTCCAGCACACGCTCAAGGAACTGCGATCCACACCAGAGGTGGTTTATCTTGAAA
Cav1sc483.1p14272	G	T	GG	1	GG	7	X	0	GG	1	TT	2	X	0	GG	1	TT	2	0.5	ATACTAAGGTGCTAGCAATAGTACCTCAGCTTCATAATTTTCATTGAGCAATATGTTGGA[T/G]GCTTTGATGTCTCTGTGAATGATTCGGCGCGGGCAATCTTGATGAAGATAATTCAACCCT
Cav1sc16.1p1249109	A	T	AA	3	AA	3	TT	5	TT	3	AA	2	AA	3	TT	1	X	0	0.2	TGCCTTAATAGCCCAGATACCCCTCTTGTGGTACATCTTGGATTTGGAGTACTTTCCAAT[A/T]CCCCTAATCAATTCAGGGTTTCTGGTGACCCTAGGTGCTCTCTGCTTCGCCGGCGCCATT
Cav1sc523.1p26839	G	T	GG	38	GG	28	GG	25	TT	13	GG	30	TT	27	TT	26	GG	32	0.166667	AGCAATCAGTTTACACTCTCTCTTCTACAGAAACTCAGATGAGTAATCAAGTCAGAAATT[T/G]TCGGGCTGTTTACACATTTTCTCTTTCTCCATATGCAGCATTTCCCAACCAACCCCTATG
Cav1sc34.1p1463131	T	G	X	0	X	0	X	0	X	0	TT	2	GG	2	TT	3	TT	1	0.333333	AATCTTTCTCCTCCTTAGTATCTGCGTTTGCGGCGTAGTTGTGGTGGCAGAGTCAGCTCA[T/G]TTTGACGATCAGAGAAGAATATGGAGTTTTCTCAACAAGACTTTGATCGGTTACTTTTAT
Cav1sc2.1p3292162	G	A	GG	2	GG	1	GG	1	GG	1	AA	2	GG	1	X	0	X	0	0.2	AAGACCACCAACAGAAGTGGCGCAGATGAGAATGCCTGAGAGCTGATTGCCTTACACACC[A/G]TGTGGCGGAGACAATTTTACTTTGTTTTCTACATATGTTTTAGCATATTTGGCTGGTAAT
Cav1sc117.1p443801	G	T	GG	28	GG	20	TT	5	TT	4	GG	34	GG	41	TT	9	GG	32	0.166667	TCTTATGTTAGTAATTGGTGGCTGGAACTCGAGCAATACATCGCACTTGCAAGAGATAGC[T/G]GAGGAACGCAGAATTCCTTCTTACTGGATTGACAGTGAGCAGAGAATTGGTCCAGGAAAC
Cav1sc487.1p171535	T	C	CC	1	CC	1	X	0	CC	4	CC	1	TT	1	X	0	CC	1	0.8	CCCTTTCGTTATTACAACCTTCTTTTTTTATGTCAAAGACCAGAAGCTATGCGCTAATTT[T/C]CATTGGATCTCGGTTGTTCTTAACAGCGATGGCTATTCATTTAAGTCTTCGGGTAGCACC
Cav1sc2.1p1818103	C	A	CC	1	CC	3	AA	4	CC	3	CC	5	AA	2	CC	3	X	0	0.4	GAAGTGTGTTTCTAAATAGATTTGTAATTCGTGACACTGTTTGTCTGTATTAATTCATCC[A/C]AAGATTGGAAACAACTTGTAATATATTTGCGGTTATCAACCAAGATGGGAAACAACCAGT
Cav1sc2.1p682755	C	T	CC	75	CC	40	CC	34	CC	13	CC	68	TT	52	CC	38	CC	40	0.166667	TTTTCTTCTCTCACCATGGGGTCTATCCCCGATCCCGGCGAGTTAACCGAGTTGACTCAA[T/C]CCAGCTTCGATGATTTCCAACGCCAAACCTCCCTCATGACTAGTTGCACCCTCCTCTGGA
Cav1sc22.1p1182906	T	G	TT	6	TT	1	X	0	TT	3	TT	3	GG	4	GG	4	TT	3	0.2	CAGGGTCCATTTAGCACCAAAAATTAATAATTCAAATAAAAAAATATATAAACATAATAC[T/G]CTCACAAAGGGAAACTTGGAATCTGAAATGAACAAAGATTATAGAAACTACAGCTCTACA
Cav1sc6.1p257835	A	C	CC	16	AA	12	AA	11	AA	8	AA	12	AA	19	AA	27	AA	18	0.166667	ACAAACCATAGAATCAACATCATCCCCAAATATGCTGTATGCCTCAATAGCTTGTAGGTA[A/C]CTAAATCCCATCGATAGTACCATATTCATGCTGCTGCTGCTGCTAAGATCAGAATCATTC
Cav1sc27.1p1141039	T	A	AA	3	TT	5	X	0	TT	2	TT	2	TT	1	X	0	X	0	0.25	GATTGACATAAGGAACATGTGATTGTTGTTACTGATCCTAGTACCAGCATAATAACGAAA[A/T]AAACGCACAACCATAGGTAATTCAATCTTGGCAGCCTGTTCATAAAGCTTTCCATTGTTC
Cav1sc21.1p1022893	T	G	TT	4	X	0	X	0	TT	1	X	0	GG	1	TT	1	X	0	0.5	CTTTCAAACCGATGAATTAATGGATGAAGTTTTTTCAATCTCTACTGATTAATTAATTTG[T/G]TTACTATGTTTAATCATTTATGTGTCTAATAATTCTTTAGCCTTTAGGCAATATTGTATG
Cav1sc77.1p179159	T	A	TT	5	TT	11	TT	12	AA	9	AA	7	AA	12	AA	19	AA	18	0.5	CGCATAAAAGCACAAATTGGTAGTAAAATTTGATTTATCAACCCAAAAAATAGAAAAAAG[A/T]TCCAACTATCACCAACAACAATTAACTTATACATGTACATTAATTAACAAAATCACAAAA
Cav1sc517.1p49382	C	G	CC	4	CC	1	X	0	X	0	CC	1	GG	1	GG	3	X	0	0.25	ATTCTTTAAGTTGTCATGTTTCCTATTTTGTGTAGGAAGTGTTAAATCTCCCTTGGATTT[C/G]TCTCAGAAGGAATGGGATGATGTTTTCAAAACTAACTTAACTGGTTGTTGGTTGGTGTCA
Cav1sc1250.1p20541	A	G	AA	2	AA	1	GG	1	X	0	AA	4	GG	1	X	0	AA	1	0.333333	GCTTCAACTTCAATAGTGGTCTTCAGTTCATTGTACATTTCAAGTAGCAATCTAGTAGCT[A/G]CTCTAATGCGGATGTTGTTCTCAAGCAACTATAAAAATAAATAATAAATGGTTTTAATAA
Cav1sc10.1p1996322	C	T	CC	1	TT	1	CC	3	CC	1	CC	2	CC	1	X	0	CC	4	0.166667	TTTGGAGCCTGGCACGAAGTGAGCTGGTTAATCTGTGTATGGTTCTCTCTAACTTTCAAG[T/C]ATAAAAAAGATCAATTTCAGAATTTAATATTTCGTGAAAAGTCTCCTGAATTATGATATA
Cav1sc456.1p110893	G	A	AA	14	GG	3	GG	26	AA	26	AA	17	GG	20	AA	5	GG	8	0.333333	TCGACGGCGAAATGTCAGATATAACATAGACTACGACGATTACCTAGACGAAGAAGACGA[A/G]GATGAAGATGAAGACGAGAGAAGGCGCGAGAAGAAGAAGCTCAAGCTTGTGGAGAAGCTC
Cav1sc13.1p857957	T	C	X	0	TT	3	TT	5	CC	1	X	0	CC	2	CC	1	CC	3	0.5	TGGATAACATGCGGAGCATTGCAAAAGAAAAACGTGGAGGCAACTCAAAGCGATGGACAA[T/C]GTTTGATGATGATGAAAACATTCATCCAAATCTTTTTGTTCATCATCATGATAATAATAA
Cav1sc26.1p1000356	G	A	X	0	GG	2	GG	9	X	0	AA	1	GG	1	X	0	X	0	0.25	ATAGTTTAAGATTACAAGGAAGAATAGACTTACTGGCACTGCATGCCCAAAGACATCATT[A/G]TCAACCTCCATGTGGGACCTACTGGGTGTTTCAGCACTTAAGATGGAAGGTAAAATATCT
Cav1sc165.1p44337	T	A	TT	4	TT	1	TT	10	TT	2	TT	6	AA	2	TT	3	TT	7	0.166667	AATGGCATATCGGTCAATAGGGCGTAGCTCATTCTCAAAGGCTGATAAAGCATGTCCAGC[A/T]GCAGCTGCAGCTTCTGCCATCTGTTTCACATCTACCAGCATGTCAACATCATCTTCTCTG
Cav1sc1.1p181396	G	T	X	0	GG	4	GG	1	GG	1	TT	3	GG	3	GG	4	GG	7	0.2	CTCCTTGCGCCGCTTCGATGACGAACCGTATTCATCGGAATACTCACCGTTCCCGTGCAC[T/G]TCCTTTGAATCCAATCTCCGCTTCTCAGCAGAACTCGAATCCTTCAACGCCTTCACGGAA
Cav1sc22.1p836447	A	G	AA	4	AA	1	GG	2	AA	3	AA	6	GG	2	AA	1	AA	3	0.333333	AAGGTTAGAATATACTAACCCCAAAACAGAAGTTCTGGTAATTGGCATCATAGCTAGAAG[A/G]ATCCTCTGCCTTTCCACAATTCATTTGAGTTGAATTGCGTTTATTAGAATTAGAACTTTC
Cav1sc5.1p1487419	T	C	TT	9	TT	7	TT	11	TT	7	TT	13	CC	5	TT	9	TT	8	0.166667	TTGGGCTTGGGGCTTTGATTTGATGGGCTTGGAGGGGAGAGGTTTGAGTTTGGTGTTTGG[T/C]TCTGGATCTGATTCGGATTCAGAGTCGGTTTCTTCGGACGAAGATGAGGATTTTGGATGG
Cav1sc33.1p1018773	C	T	CC	14	CC	31	CC	9	CC	11	TT	14	CC	16	CC	11	CC	21	0.166667	AACATTTGAGACAATCCACGTTCAGGATGCCACTGGACACGAATTTGCAACTCGTTTGGG[T/C]AATGTGTTTACTATTGGCAAGGGGACAAAGCCATGGGTATCTCTTCCCAAGGGTAAGGGT
Cav1sc26.1p167742	G	A	X	0	GG	1	X	0	GG	3	AA	2	GG	1	GG	5	X	0	0.333333	ATGGTGAGTGTGAAATCAAGGCGAGTTCCAGGTGCTATGACAGATGAAGAGCTTTTTGCT[A/G]TGGAGGATGGAGAAAGTATGGTAAATGGGGAAAACAATGATGAATATGATGATGTGCTGA
Cav1sc25.1p2405768	G	C	X	0	GG	2	X	0	GG	1	CC	1	GG	3	GG	1	CC	2	0.5	TGACTTCACTAAAATCTTGCAGCTTAAAGATGCTGCACAACTAGCACTGAAGAGAATGCC[C/G]TCTGCAGAACAAGAAGCAATATCTCAGGTATAACTTATATTCAATTTTTATCTGTCATAA
Cav1sc34.1p1731060	C	T	X	0	X	0	CC	1	CC	1	CC	2	TT	5	X	0	X	0	0.333333	AATCAAATCGTGGTAGATCAGTGTGCAAGCAAGGATGTCTGAAATCGCGAGCACAGATCC[T/C]GAGGGAGTAGATGGAGTTCGCATGACATGGAACGTTTGGCCACGAAGCAAAGTAGAAGCA
Cav1sc22.1p789071	C	A	X	0	X	0	X	0	X	0	CC	1	AA	3	AA	1	CC	1	0.333333	ACATAAAAACAACTTATGCAGAGTTTACGCTTATAAAGCGTTTATTCAATAAACACTTAA[A/C]AGTTGTTTATCCAAGCGCACCCGAAATTTGAACTGGCTCAAGATTGTGAGCTACAAAACA
Cav1sc50.1p391035	A	G	AA	8	AA	4	AA	5	GG	6	AA	2	AA	5	GG	19	GG	11	0.166667	AGAAAACTACAACAACTGACCCTATAAAACAATGAAGGAAACTATAATCATGTCACCTTT[A/G]ATTCTAACCCTGCAAAGGCTGCAGGTTTCTGGCTCCACAATAACGATAGTTGTTCTAGAG
Cav1sc8.1p1975640	G	T	GG	1	TT	4	X	0	GG	1	GG	1	X	0	GG	1	X	0	0.333333	TATTTGGACAAACCCATCCTTCAGTAGCAAATGAAATATTTGAGTGCATGAATTGCAGTC[T/G]ATCTATCATGGCAGGGAAGTTTGCTCCTCATTTGGAGAAGTGCATGGGGAAGGTTATTCT
Cav1sc2.1p3323380	G	A	X	0	X	0	X	0	GG	1	AA	2	GG	1	GG	1	X	0	0.5	AAAGAAACACTTAGACTCCATCCACCTGTACCACTTCTCTTACCTTACATTGCAGGAAAT[A/G]ATGTTGAAATCAATGGTTACACAATTCACAAAGGAACCCAAGTTTTGATTAATGTATGGT
Cav1sc1.1p6383072	G	T	X	0	GG	3	GG	1	X	0	GG	1	X	0	X	0	TT	6	0.25	GTCTATCAAAAAACCCAATAAATAAAAAGTTGACAAAGCTGCAAAATTAGATTAGGGTTT[T/G]TAGTTAGGGTTTACAGCAGGTAGACTGAGCAGTCAAATCCCACCGGTGTAGCGAAAATGG
Cav1sc58.1p875236	A	G	X	0	AA	1	X	0	X	0	X	0	GG	1	AA	2	GG	1	0.666667	GGTTAGGTGAGTTACGCAGTCTCAGAACTATCGATCTCAGTTACAATCAGCTGACCGGAA[A/G]CATTCCTCCGACGGTGGGATCATTACCGGGGTTAACGAACCTGATACTCTGTCACAACCG
Cav1sc103.1p171159	A	T	X	0	X	0	TT	3	X	0	AA	2	X	0	AA	6	TT	2	0.666667	CTTCCTAAACTTGTTCCTAGCATTTGGCCTAAACAATAATGCCAAAGTCTGCAAAGCTCC[A/T]AGACAAAACACCGCAATTCCAAGCTTCCTATGGAGTCCATACTCCACGCCTGGCGACATT
Cav1sc22.1p965641	T	G	TT	21	TT	10	GG	17	TT	12	TT	23	GG	17	TT	45	TT	18	0.333333	CATTTTCCCCATGGACGTTGGCGGATACCCCTATATTGATTCTTCCTCTTTCTCTTACAT[T/G]CCTTTTCAGCTTGCTCATTTGATTTCGGTGACACGGATTTTGCAGCAGTTGATCCTACAA
Cav1sc145.1p293309	A	G	GG	5	AA	6	AA	6	AA	3	GG	1	AA	9	AA	10	GG	1	0.5	GTTGATGTTTGAGAAAGGGTTGTTTGGAAGGGATGCAGTAAATGTGGTAGCTTGTGAGGG[A/G]GCAGAGAGAGTTGAAAGGCCAGAGACTTACAAGCAGTGGCAGGTTAGGAACAAGAGAGCA
Cav1sc9.1p2941031	G	A	X	0	GG	3	AA	1	X	0	GG	1	X	0	GG	3	X	0	0.333333	TGGTATATGCTTATGTGTGTGAAGATCCCGATACTTTTTTGCAAGGCCATAATCAATTAC[A/G]TAGACCTGCAATGTATTAAAAACAATCATCACAGAATTTCAATTATTGATATTAAACACA
Cav1sc356.1p118413	C	T	CC	4	CC	11	TT	11	CC	12	CC	15	TT	20	CC	20	CC	12	0.333333	ACCTGAAGCTTACAATTTTGAAAAGAACGCCACTAAAAAAGAAAACAGATTATCATAAAT[T/C]AATGTCTTGCTGAAGAGGAGTCAGCACTGCCAATTTCGGTGTTGCATTTACAAGTAAAGG
Cav1sc10.1p500050	C	T	X	0	X	0	CC	7	TT	2	CC	3	TT	1	TT	1	X	0	0.333333	ATAACAATTCACTTTATGTATCAACATACCCTTATTAAAAAGTTCAACCATCCCCTCTTT[T/C]TGATCCATTACTCTCCTTAGGACCACATTAGCTTCATCATATTTGCTTGCTGTCTGTTCC
Cav1sc251.1p293394	G	A	AA	9	GG	2	AA	18	AA	3	GG	17	AA	13	AA	14	AA	12	0.666667	CTTACATGTTATCTTTTCCAGCTATTATTGCTAAACTGCTGTCATGCAATAAACTCGGGG[A/G]CATGGGATAGCACTCCGCCCTTTTACCAACCTGATCCTTCAGTGGGTCCCTTCCATTTTT
Cav1sc129.1p166149	A	G	AA	19	AA	30	AA	28	GG	20	AA	18	GG	28	GG	21	AA	11	0.166667	AAGACAATTTCAGTATAGTTGCATATGTAACATAAAAATGAAGAATCTTACAATCCATAT[A/G]TTGTCAACACCACCAAGAACAGCAGCAGCCAACTTGGAGCGGAAAGGGTTCCAAATTCTG
Cav1sc22.1p440526	T	G	TT	2	TT	8	GG	2	GG	5	GG	2	TT	5	GG	1	GG	6	0.5	GAGGCAACCGAGTATGGACGCCGACGAGTTCATGAACCTGTTGCACGGTTCGGATCCGGT[T/G]AAGGTGGAGCTCAATCGTCTTGAGAATGAAGTTCGAGGTGCGTAAATGCTGCTCGATCCG
Cav1sc28.1p1163865	C	T	CC	15	CC	3	CC	20	X	0	CC	11	TT	7	CC	11	CC	12	0.166667	AATTTATCCCTAATTCACACCTTCCTCATTCTCCTGTTTTACGCTTAAGGTTAACGAAAT[T/C]GGTTCCATGTCATTACCGTCTTTTGCTCCTATCCCCAAGTTATTTGGCATTATCATGGAC
Cav1sc304.1p301314	G	A	AA	1	GG	9	GG	1	AA	1	AA	1	AA	3	AA	6	AA	1	0.666667	AAACTTCATATGGCAGAGCATGGTTAAGAAACATTGTGCCACAAGAAACTTGTGCTCTAT[A/G]CTTCCTTTCCCGCAATTTTCTCAAAGGCTGTTCAACTCTCGTTGAAGCTATACTCGCTGC
Cav1sc53.1p880519	G	A	GG	5	X	0	GG	7	GG	2	GG	3	AA	2	AA	4	AA	7	0.4	AAAACGGCGGCGAGGATTGAAAGTATGATGAGTTTCTTTTTATTTTTTTGGGTGGGATTG[A/G]GTGTGGTGGATTTTGTTAGAGGTGCGGTGGAGCGGCGGGAAGAACCACCTGGATCGGACG
Cav1sc10.1p849122	G	A	GG	18	GG	52	AA	22	AA	52	GG	19	AA	23	GG	18	GG	20	0.333333	CTTGACAGCAAGACTTTTCCCAAACCCAGAAACATCATCAACAAAAATAACCTAAAATCA[A/G]CAAACCCTAACCCCCAAATCCATAAAGAGTCCTTCCCTGTCTCTTTAAAGCATAAACAAC
Cav1sc68.1p614741	G	C	GG	2	X	0	GG	7	GG	3	GG	12	CC	4	GG	7	GG	3	0.2	TTGCGTCCACACGTGACAGAAACGGAATGTTTCTCTTCCATGAAACTCTGTACCATCTTC[C/G]ACAGACAAATTGAGTTCGGTTCGAAATCGACGCCGTCCTTGCGTGGATACGGTTCATCGC
Cav1sc287.1p633197	A	C	AA	2	CC	1	AA	1	AA	1	AA	1	CC	1	CC	1	AA	2	0.333333	TGCCATATATCATTACTCTATGATAAAAAGTTATCATTAGAAAGAAAGAGAGGCTTCAAA[A/C]CAAAAAAGTGTAAAACCAATGCATGATCAGTATTCAATTCCTTACCTAACAGTGTACATA
Cav1sc19.1p1712022	A	C	CC	1	AA	2	AA	1	AA	2	AA	1	AA	1	AA	2	AA	1	0.166667	TAAGCATCGAAAATCGAAAGCAATAAGAAGTTACCCGGTGAAAGCTTTTTCCCTCCATAC[A/C]GCTCCCTTGCCAGAGGATTATCAGCCCACTGATTAACCGCCACTCGACTCAAGGGTTGAA
Cav1sc21.1p1460056	A	G	GG	10	AA	8	AA	7	AA	7	AA	5	GG	18	AA	25	AA	20	0.333333	ATCATAGTGAAACCGCGAAGAGGAGATGCACTTCTTTTCTTTAGTCTCCACCCAAATGCT[A/G]TCCCCGACACACTGAGTCTCCATGCAGGATGCCCTGTAATCGAAGGTGAGAAATGGTCAG
Cav1sc36.1p491247	T	C	TT	3	TT	3	TT	5	CC	4	CC	3	CC	1	CC	7	X	0	0.4	TTGAAAACCCATCTGCCTTCCATTCAGCTGTGTTTTATGCTTGTCGAAGGTTTCTTAGTC[T/C]CGATCCCGACAGTGAATCCCTTCCCGAAGGGCTAACCTCTGCATAGAATAAACTTTTGTG
Cav1sc13.1p494990	G	C	CC	4	GG	17	GG	22	GG	13	GG	14	CC	10	GG	15	CC	7	0.5	GAATCATCCCCAAAGTTTGACTTCCAAGCCAAGTCCAGTCGGGGGAATGCAGCCTCCACT[C/G]CAGGACAACACATTATCGGTAACCCTAACCGAGTCTAGCAATACAAGTGGTTCAGCTCGC
Cav1sc129.1p59170	G	A	X	0	GG	6	GG	1	GG	3	AA	5	AA	4	X	0	AA	3	0.6	TATCAGTATCTATACAATTCGTTGAGCTTGATGATTACAAGCAGTTCCTCAAGCCTTCAA[A/G]GTCTCATTTGATGGTGTTTCCTATGAGAAATGTACAGGGAAATGGCTTTCAACCATTGGA
Cav1sc38.1p585442	C	T	CC	41	CC	31	TT	3	CC	31	TT	6	CC	37	CC	43	CC	31	0.333333	TGATGTTAATTCGTCAGAGTGTCAGCTTACCCGAGTTGACTCGGCCGAATCGTGTCTTAA[T/C]TCGGTTTTTGACTCCGGTGTTCAACTTCAAGATGACATTTTTCATATACTTGATGATACA
Cav1sc680.1p93464	A	G	AA	1	AA	1	GG	1	GG	1	AA	2	GG	3	GG	4	AA	1	0.333333	TGGGGAGCACTTATCGAAGGTCCACGAATTGGACGATTCGATCATTCCGGTCGAGCCGTC[A/G]CACTTCGTGGACACAGCGCTTCACTTGTGGTTCTTGGAACTTTCATGCTTTGGTTTGGTT
Cav1sc3.1p1517930	A	G	AA	6	AA	5	GG	5	AA	5	AA	8	AA	9	X	0	AA	1	0.166667	TGATTTGGGTGAGATTTTGTTGAATATAGCACGTGAATTGGAGTCCATTTCTTATAAAGA[A/G]AGTTTTCATGGTGCTTTCTCATCTGCAAATGCTGCTGTAAGCCTAATTGCTCAGCGGATT
Cav1sc490.1p41748	G	A	GG	5	GG	12	GG	11	AA	3	GG	12	AA	6	AA	7	GG	12	0.166667	TACGTTCCAAATAGGTTATTTATTCATTCCATTCAATTCTCACAAGTTAGTCTTGTTAGA[A/G]AGAAATATTCTTGAGTTAAAATGCCCCCTTATAGTTTGATTGAGACTTGAAACTTGTGAA
Cav1sc856.1p46015	T	A	X	0	TT	2	AA	1	X	0	X	0	TT	1	X	0	TT	1	0.25	ATCAAATTAATTTTAGTTTTTTCATGGATCTCTTCAATGGCTTTAATATAATATATAATA[A/T]AAAAAATATTAGTGCATATATATATATATAAATATATAAATAGCTAGCTAGGTTTTGCTT
Cav1sc266.1p132012	T	C	TT	6	TT	2	TT	1	CC	2	CC	1	X	0	CC	1	X	0	0.25	TAACATCAACTCTTTAATTTTTGTATACTTGTATTCCTACTATATGTCCTGTTAGGTTTA[T/C]GGGTGCTACTGCACTTCAAAAATACATCGGAAGCTTGGGTGGGATTGGCACTTCAGGTGT
Cav1sc620.1p28848	A	T	AA	1	AA	3	AA	14	TT	3	AA	3	TT	4	TT	2	AA	5	0.166667	GAGGCCGAAGAGGAGGAATGAATGTAGCAGAGGTTCAGGGCCGAAGATATTAATTGTCTT[A/T]AGCTCTTGTACCATTACCTATCCTCTTTCTTAGAATCGAATTCTCATAAATTTGATATGC
Cav1sc163.1p702041	A	G	GG	51	AA	45	AA	78	AA	53	AA	103	AA	100	GG	48	AA	85	0.166667	TACCTATATCTATGCGGTTAGGTCAATCCTACTCCACTAGTACCAATAGGCGGCATGGGG[A/G]AAGAAGCACTACGCTTAGGAATCAACAACACGAGAAAACTTTGTAAAAAAAAAGATTTCC
Cav1sc179.1p121586	G	A	GG	1	X	0	AA	2	GG	5	X	0	X	0	GG	1	X	0	0.5	GGTGGACAGGTTGTTAAACAGAAAAGATAACTCTTTCTGGGGCCCCCGCCAACGTCTCCG[A/G]ACTGCTTAACGTTGTCGTCAGCCACCACGTCCCAGTTCAGGAATTTTAACCCGATTCCCT
Cav1sc73.1p705032	T	A	TT	4	TT	1	AA	2	X	0	X	0	X	0	AA	1	AA	1	0.5	AATAAATACATAACTAATATAATAGTGACTGAGGAGAATCCAATTTCTCCTGCAGAAAAT[A/T]ACATACATTATTACAAAGATTGCTTCAACCCCAAATAAATATCTTACAAAAATTGCTTGC
Cav1sc168.1p144635	G	A	GG	5	GG	8	X	0	AA	5	GG	12	GG	4	AA	11	AA	6	0.2	GGCTGTTTGAGGCCCAGTTTCCCACTCATGAATCAGCTTGTCCACAATGTCTCCAGTTGG[A/G]GTATTTTGAAAATCTGCATCCGCAAGGAGTGTACTGTTGAAACCGGCTTGTTCTGGACCA
Cav1sc189.1p537628	A	G	X	0	AA	1	X	0	GG	1	X	0	AA	1	GG	2	GG	1	0.333333	TGAACCTTGCTTATGAAGTAATCATCCCAAAGCTGACCTTGTCATCTCATAAGCCAAGAA[A/G]CATGCTGCATTGGCAGGAACACTTCTGAACATTGCAGGACCAAAACCTTTGTAAAGACCT
Cav1sc171.1p173635	G	A	GG	2	GG	3	GG	2	X	0	AA	1	X	0	X	0	GG	1	0.2	GAGGAATCTCTGCTTGAACCAACAATCTGCTGCTTTTCCGTATTTTCATAATACATTTTC[A/G]ACTCATTTGTAGATACAAGCGGTTTTTTTATCAATGACTGGAAGAAAACATTGAAAGATT
Cav1sc57.1p1039891	C	T	TT	5	CC	1	X	0	X	0	TT	8	TT	6	CC	3	CC	7	0.6	CTCATTACTCAATTTGCAATTGAGCGTTTTGGAATAGAATTGTTATCATTAACAGGGGGT[T/C]TTCCACAAACACATTGATTTTTAATACATTGGCAACTAAAATTGCCAATTTTGCACTGAT
Cav1sc129.1p538283	G	C	GG	1	X	0	GG	3	X	0	CC	2	X	0	X	0	CC	1	0.5	CACACCCATCCCAAAAAATAAAACATAACACATAACTTGATTTTGCAAACACACTACAAG[C/G]CATCATGGTCTTGATTTTGCTGCTTCTACCATTGCTCCTTCTAACCACCATAACTTCCAC
Cav1sc3.1p1696978	T	A	X	0	TT	2	TT	1	X	0	TT	2	AA	1	X	0	AA	1	0.4	TATTATTGTTTCTGTGGATCATTTTGAGTTTTCCTTCCACAATCTCATTTATTGGGTGCA[A/T]CATGATTGGGAACGTGAACATCAAGCCCAGGCATAATCCTACCTGTCACCATATAAAATA
Cav1sc84.1p1600539	G	T	GG	2	GG	2	GG	2	TT	6	GG	3	TT	9	TT	3	GG	4	0.166667	CGAAACTCACTGATTTCAATGTCAAAGTCATGCAAGGGTTTAGCCATGGAGCTGGTGAAG[T/G]GTCTAAGCGATTCTGATTGTCTTAAGGTTGAGAAGAGATCCTACAGGGATTGTGCTAAAG
Cav1sc138.1p645802	T	C	X	0	X	0	CC	1	X	0	X	0	CC	2	CC	1	TT	2	0.666667	GCTTTGGTCTCTTTGGTTTCTGGCTTGCTGGATCATTATTTAAATGGACGTCGCCCAGTT[T/C]ATCGTCTATAGGCATACTACCAAATTCATTCATCTTTTGAGAATTCTTTGATCTTGAATT
Cav1sc13.1p646722	G	A	X	0	X	0	GG	4	AA	2	X	0	X	0	AA	1	AA	2	0.5	CTTGTAAGCACTAGAACATGGAATGAGAAAATATATAGTGTGAAAAGGAAATAAGCTGGT[A/G]TGCATAGCCGCAATTCATGTTGTTATAAACTGGGACTTACTCATATGAGGATGAAGATTC
Cav1sc112.1p234682	T	A	TT	8	AA	2	TT	2	X	0	TT	1	TT	1	TT	1	X	0	0.2	AAACAGATACGAAACTAACTATAACATTCGGAAGAGAAAAAGAGATTAACCTTGTATTTA[A/T]TTTTCCCATTGGGATAAAACTTAGGGTATGAAGAGAACCAAAACCTATATTGAAAGATAC
Cav1sc540.1p295363	C	T	TT	1	CC	2	TT	2	TT	1	TT	5	TT	3	TT	7	TT	1	0.833333	CCGAGAGAAAATCTTAACAGTTACATCCAATCACAAACTACACGAAAGTTGCCCCTTTTT[T/C]ATGGGGATTTACCCATCACAGAGATGCACAGAGGAACAGAACGAACTTCATATATCCCTT
Cav1sc321.1p272472	T	G	GG	17	X	0	TT	1	TT	2	TT	2	TT	2	TT	1	TT	7	0.2	GTGTAATCAAGTTTGGAAATTGTGTTTCTTTGTTGTTTGTTTACAGACACAGGGAAGCAG[T/G]TCCGTGGCTTCTGCATCAAAACCAGGGTATGTATTCTTCTACAATCACCTGCTGTTGTCC
Cav1sc32.1p300517	T	C	CC	9	TT	8	TT	6	CC	4	TT	10	CC	17	CC	5	TT	2	0.333333	CATGAAGCATTTAATATCATCAATAATCCACTTTTCATTGTAGAAGAAGAGTAAGCAGTA[T/C]GTCAAGGAGTTGCAGCCTTCAGAACCTCTGTTGACTAGGTGGCAACGTTTGGATATTACA
Cav1sc1850.1p10972	A	C	X	0	X	0	X	0	AA	1	AA	4	AA	1	AA	2	CC	3	0.333333	CAATCCACAACATTAATGGACGGTCATACTGGGTTGGGCTTTAGTATTTGTGTTACTAAA[A/C]TGTGTACAAGTACAGCTGAATGCATACAAGCTGTTTTTTGGAGCTAGCCTATCTAAATTA
Cav1sc3.1p1693377	G	A	GG	2	X	0	GG	1	GG	1	GG	1	AA	1	X	0	X	0	0.25	TGAATGGTTGCTAAAATGCGCGGTGAGGGAAGAGTGCAATGGATAAGAGAGAAGAGTTTT[A/G]TAAGAAGTTGTGTGAGAAGGGAGGTTTAAGGAAGAGAAGTGGTTGAGGAGGAAAGTTGCG
Cav1sc93.1p179339	G	A	GG	10	GG	98	GG	16	GG	1	AA	17	GG	16	GG	25	AA	13	0.333333	TTCCAGACCCTCCAGCAAGCATCCCAAATGCTCTAACCTCACCCGGTTGGTACTTGAAAC[A/G]TCCCTGAAAGCAGTTATATCTTAAATCCCAACTATCCAAATAACAAGTCTTTAAATTGGT
Cav1sc174.1p50894	T	G	X	0	GG	1	TT	1	TT	4	TT	1	TT	1	TT	3	X	0	0.25	AATGAAGCAATCATTTTGTTCTGATATGTGTTAATGCAGATGGGGAAAGATGTTGTCTCA[T/G]TTTTGTCTTGGGCTGCAGAACCTGAGATGGAAGAGAGAAAATTGGTTTGTTTCCTTACCT
Cav1sc251.1p197964	T	C	CC	1	TT	3	CC	1	X	0	TT	3	X	0	CC	1	CC	1	0.6	ACATATTGTGAATAACCCGTGTGTGTTTCAACTACACAGCGGAATCTCTTTATATAGACA[T/C]AGAGTATTAAATAACCCTAATTTACAGTAATGCTAACGGACCAGAATACTTATATACTTA
Cav1sc179.1p475444	A	T	TT	2	AA	1	AA	4	AA	4	AA	4	TT	7	AA	2	TT	1	0.5	AAATTCAAATGCGCACACACATACATTTGATTGAGCACAGAAATCAGGATCAGTGAACCA[A/T]GTCTCATCGACTACTACATCAGGAGTTCGAGGCTTTCCATTGTATGCAACGGCAGCAATT
Cav1sc38.1p410875	G	A	GG	6	GG	4	GG	2	GG	13	GG	7	AA	8	GG	15	GG	9	0.166667	CACTTTTCAGGGAGTCCTAAAAGGTTTTGACCAGGCAACAAATATTATTCTTGATGAGTC[A/G]CATGAACGAGTTTTTTCTACCAAGGTATGGATGAAATTCTGCGTTCACCCGTTTAGCTTT
Cav1sc2.1p2916952	T	C	TT	2	TT	9	TT	6	CC	6	CC	13	CC	6	CC	10	CC	7	0.5	TTACCGGGGTTATTGCGTAACTTTGAGACTGGTTTCTATACGTTCAATTAGCTTATCTGC[T/C]GGTAATGCTCCCTCCTGAAAATCATGAAAACCAAAATTTTATCTTGAAGAAGATAGATGC
Cav1sc152.1p730444	G	A	GG	12	GG	3	GG	14	GG	4	GG	2	AA	2	GG	6	GG	4	0.166667	CAGGGACGGGGAAGGAAGGGACTTGATGTTGAAGTTAGCTGTGAAGAGGATTATACTTCT[A/G]CGCGTGAGCCACAGACAAATGAGAAACAATTAGAGGATGCTTCCTTTCCAGATACTCAGC
Cav1sc461.1p144130	C	T	CC	5	CC	4	TT	3	CC	2	X	0	TT	1	CC	3	X	0	0.5	ATAAGAAATGTTTGTCAAATTTGATTTGTATCTGCCTTCTGCATCCTCATACATTTGCAG[T/C]TAGCTCGTTTTTCACTTAGAGACTGCAAGTAAGTTAATTGAAAAAGGAGTGTAAAATTGA
Cav1sc32.1p368131	G	A	AA	4	X	0	GG	1	GG	1	X	0	AA	1	GG	1	GG	2	0.5	CACTAGTAATCGTGATACTTATGCTTTTCATTATTGTGTTATAGATGGATTTGGTGAGAA[A/G]GGCAAGCCAGCACATGGTGATGAAGGTGCAGTTCCACCCAATGCAACATTGCAGATTGCT
Cav1sc41.1p828976	G	T	GG	1	TT	2	GG	1	X	0	GG	2	X	0	X	0	GG	2	0.2	TTTTTTTTTTTTTTTTTTTTTGATTTACACTTTATTAATTGGTTTTATTGGTTCAGTTGT[T/G]GACATTAAACGAAATTAGAAAGATAGGTGAAGAATCTATTGGAATGCCAATATATAATAA
Cav1sc161.1p307716	T	G	GG	2	X	0	X	0	TT	1	X	0	TT	5	X	0	GG	1	0.666667	TAATATGAGAAGCTTTATTAGTGTAACCAAATCACTTTGATTTATATGGTTAGTTAGATG[T/G]CAAAAGAAACAAATGTGAGTTCCTTAGTCGGAAGAGGGTTTGAATTTTCCAAAATTAGGC
Cav1sc22.1p789762	G	C	GG	6	GG	3	CC	2	GG	5	GG	9	CC	6	GG	1	X	0	0.4	TACACCCTAATACCATCATTGAAGATGTGAATCAAATCACTTGCCGCTTTTCCACTCGGT[C/G]AAATTTCATCTGGGTTTTGAGTCGCTGCCTTTGCTTCGGAAAGTTGAGAGCGAAAAGAAT
Cav1sc36.1p1058745	A	G	AA	2	AA	2	X	0	X	0	X	0	AA	1	AA	1	GG	2	0.25	ATTTCCATTTCCTCCTTTTGGTCTAAGTGCAGTTTCAAAGTCCCAACATTCAATATGGCA[A/G]TCTTGGTTTCTTGCTCCTCATTTCTTCTACACTTCCTGTCCCTCTTTCTTGCATTCAACC
Cav1sc2.1p1818495	G	A	X	0	GG	2	AA	2	AA	1	GG	2	X	0	AA	8	X	0	0.333333	CTGTTGCTAGTACAAATACATTGTATGATTCCTTGTATCGACAGTTTTATGTGTAGTGGC[A/G]CATACACCATTCACTTTTAACTTTTTGTAAAACACGTCTTTCTAAATCTATTTGATTATT
Cav1sc427.1p69013	T	C	X	0	TT	1	TT	5	CC	5	TT	4	CC	5	CC	2	TT	2	0.2	CAGATGCTGAACCAGTTGTTTCTCCGGATGCTTCCTTGTCTTTTAAACGATCAGGACACA[T/C]CATTGTGGACCTCAATATATCCATGGCGGATAATGAAGATTATACTGGTGCAAAGGAGGG
Cav1sc118.1p587815	G	A	GG	2	GG	3	GG	2	X	0	AA	5	GG	5	GG	6	AA	2	0.333333	GGGAAGGTGCATCAACTGCGGCTCACGCGCCGATTTAGTCGAGTACGATAAAGTTCTGAA[A/G]CTCTTTTTCGTTCCCGTTTGGCGGTGGCAAGGGAAGGATACTCTTTTGTATTGTCAAAAC
Cav1sc24.1p823799	T	C	X	0	X	0	X	0	TT	2	X	0	TT	3	TT	1	CC	1	0.5	ATTAGTTCATAGATTTCTTCTTTTCTTGGTGCTTCGGTATCACAAAAGAGGGATAACACA[T/C]GTTCTATGGTTTTATGTCAAGAATAATCTACAATCAACAAAAAGAGTTTTATTGAAGAAC
Cav1sc129.1p586285	C	T	CC	1	CC	3	CC	1	TT	2	TT	13	TT	4	TT	1	TT	1	0.5	AGAGTGCGATGGAAGGAAGAGAAAGAGTGGAGGAGAGGAGGAGGGAGACAGTTAGAGGAA[T/C]GACGAAAATGCGACCAATGTTTAAGCCAAGATTTTGATATACCATTATTTTATTGTTCTT
Cav1sc179.1p120563	T	C	X	0	X	0	CC	1	CC	1	CC	2	X	0	X	0	TT	1	0.666667	GAGATTTCTGTTCTCGTTGAGCTCATCTTAGGACACATGCGTTATCATTTAATAGATGTG[T/C]CGCCCCAGCCAAACTCCCCACCTGACAATGTCTTTCGCCCAGATTGGCCAACCGAAGTCA
Cav1sc641.1p133260	T	G	GG	1	X	0	TT	2	X	0	X	0	GG	1	GG	1	X	0	0.666667	AAAAAATATGTAATATGGAAAAATAAAATACCACTTTAGATTTTATTCTTGTGTATTCGA[T/G]CCCATCGAATATATTTAGAAAACGTCAATTGGGTTATATCATTACATCGTGGATCATAAA
Cav1sc135.1p333410	T	A	TT	4	TT	6	X	0	AA	3	TT	3	AA	1	AA	1	TT	5	0.2	AAAATTAATACTAATACCAATATTAATTATAGTTACAATTATTATTGTCAGAAAAACACA[A/T]ATAGTTGTTATACAAAGATAGCTTAATTAAGCAATAATTAATACACACACTAAAGACATG
Cav1sc25.1p556742	T	C	TT	1	CC	1	X	0	X	0	X	0	TT	1	TT	1	X	0	0.333333	CTGACCGACATTGGACAGGATCCAGAATTTCAGACAATTGCCATGGTTTAGTTCTGTCTG[T/C]TGCATCTTCCACAGTTCTTGATTTCTCTACACTTCGACTCATGGGATCGGCTCCATTCTT
Cav1sc620.1p27058	A	G	X	0	AA	2	X	0	AA	3	AA	3	GG	3	X	0	AA	1	0.25	TCATCAAGAACCTTGAAAATGTCATGCGAAGATTCTTACAGTCCTTGGAGCTTTTCGAGG[A/G]AAATGAGAGGAAAAAGTTGGCAATCTTCACAGCTCTTGCTTTCTCCCAGAAGCTTTCTGG
Cav1sc599.1p70971	G	T	TT	8	GG	3	GG	10	TT	6	TT	2	TT	3	TT	3	TT	5	0.666667	CAGATTTACCTGATGATGTGAATTGCCTTGATGATCCTGATTTTATAATTCCAGAAGAAG[T/G]TTCAGAGAATTCAATCACAACCACTTCAATTACAAAAAATTATAATCTACGCTTGCGCAA
Cav1sc57.1p430677	A	G	AA	4	AA	4	AA	2	AA	5	GG	2	AA	5	AA	4	AA	2	0.166667	TCTATAAAATAACAACTTCAAGTACTTATTTTTTTAAACAATTGACCATATTGAAGAATG[A/G]GGATACTGAAAGCATTTGCATTTTCTTTCAATGCTGCAATTACTTAAACATTTCTTCTGC
Cav1sc93.1p638921	G	A	AA	1	X	0	GG	2	X	0	X	0	X	0	GG	2	AA	1	0.666667	TTGAGAAACCTTTTTCACTTTCCTTGCAACGGGGACATAAACTTCCTCTTCTGACGAGGA[A/G]CATTCTTCAGCTGTTGCTTGTTTCCGAGACAAAGATTTCAATTTCACAACTTTTTTTTCA
Cav1sc90.1p104021	A	G	X	0	AA	3	AA	1	GG	1	X	0	GG	4	X	0	GG	3	0.5	AGTATAAAGGAAAGGATCAATATCTAACTATTATTAATGAAATAAGCAGACTTATACCGG[A/G]AATATCTTAATTGCGGTGAATCCTTTTCGAAGACTACCACACTTGTATGACATTCATATG
Cav1sc398.1p104781	T	G	X	0	X	0	X	0	TT	2	GG	3	TT	1	TT	1	GG	2	0.666667	ACAAACATTATAAGAAAGAAAATGCTCATCTGACATTTTTTTTCCGCATCTCAAATACAT[T/G]ACCGAAAACTAAGATCCGAACGAGAATTCGGTAAAAAGTAAAAAAATTGAAGAATTGAAT
Cav1sc38.1p673038	T	G	TT	53	TT	96	GG	60	GG	38	GG	70	TT	79	GG	47	TT	53	0.333333	AGCCGAGTCACAGCCGTTCCCGAGTCGATAATTACTCCACCGCCCGTCGACTGATCCGTC[T/G]CGAAAATCTCCGGCGGTACGTTCACCATCTCACCGCCGACACTCATTCCGGTGAGTTGGA
Cav1sc102.1p700967	G	A	AA	33	GG	15	AA	37	AA	18	GG	15	AA	34	AA	24	AA	10	0.666667	TCTGCTTAATCTCAGGCATATATGATTCTCAACGACCTAGATGCTGCTGCGGAAAGCTTC[A/G]AGAAAGCATTAGAGTTGGAGCCAAATGATGGTTGGTGACTAGTTAAATTTCATTCCATGC
Cav1sc8.1p184951	A	G	AA	15	AA	8	GG	15	GG	14	AA	24	GG	23	GG	9	AA	7	0.333333	TTCCTCTTACTTCCGCTTCTTCAATACGCTTCACACGTCGTTCTTCACCAACGACACTCC[A/G]AATTTCTTCAAACAAACCCAAATCCTTACTTCCCTCTTTCACCGGACTTCGCTCTCTCTC
Cav1sc43.1p899408	T	G	X	0	X	0	TT	4	TT	1	GG	2	X	0	TT	1	TT	1	0.333333	AGTTTTTGGTTGAACCCGTTATGCTATAGTTTCAAAATTTCCTTGATTCTATCTAGACAT[T/G]GATGGAGCTTATTTTGGAACAACATTTCCCCATCTCTTCTTGATGACATATGGACAACTG
Cav1sc77.1p117384	A	G	AA	16	AA	12	AA	2	GG	6	GG	8	GG	6	AA	4	GG	7	0.5	TACATCGAGTGTGTGTGCTTTGTGATCCAAGAGTTACAATCAACCTCGGTAATGCACTTA[A/G]CCAAGTCCAAAGTCAAGGAATTGTTGGCTATTCTTAATGATGTAGAGTCTGCTCAACTTC
Cav1sc333.1p295877	C	T	X	0	X	0	X	0	TT	2	X	0	TT	3	TT	2	CC	1	0.5	ACAATCGTAGAATAAGTAACACAGTCACCTTAAGTTTCGGATGCCAGAGTTAGTCTGAGG[T/C]GCTTCTTGTGAAGTTCCCTCCAGTATATCTTTATTTGATACCTCATTTTTATGACAAGGT
Cav1sc50.1p576667	A	G	AA	13	AA	19	AA	2	GG	15	AA	13	AA	19	GG	19	GG	23	0.166667	TCCAATTGCAACAAGGAGTAAACCGGAGAACGAATCGGAGGTTTTGATGAGAAGCTGATC[A/G]TGCGGTGTAGATCCGAGAAGCTTCGTCGCCGTTTGAACGCCGTGACCGAAAGTGTAGACT
Cav1sc41.1p1024770	T	C	CC	1	X	0	X	0	CC	2	X	0	TT	1	TT	1	X	0	0.5	AATTGAATCGGAACTTCAATTCCTTCATTAGCGATAGCATCAAGGAGAGTGGAATGAAAA[T/C]TGAGGAGAGAGATAGAAGGAGTAGGAGAGAGAAAGAGAAGATTATTATCATTGGTAAAAG
Cav1sc227.1p379750	T	C	CC	2	TT	1	TT	2	CC	1	CC	2	X	0	CC	5	CC	2	0.6	AAGTAACGGAAATAAGAATACAACATAACAAATGGGCCATAATAAATTGGAGCATTTGGG[T/C]CAACCCTGTTTCATTAGAGTTAGGGTTCTATAAGTCTGGCGTTTTACCCACACCAGGAAA
Cav1sc396.1p255895	G	T	GG	16	GG	12	GG	16	GG	19	GG	27	TT	21	GG	23	GG	22	0.166667	TAATCATCAGATTCCTCTTACTCCTAACCGTGTTGGGCTTTCGAAGTTGGATCCGGTTCA[T/G]GTTAATTGGCCCACTAGTAGCGGTATGAGTAGTACCGTCGAATCGTTTAGTGGACCTAGG
Cav1sc246.1p63776	T	C	CC	3	X	0	TT	1	TT	1	X	0	X	0	TT	2	TT	1	0.333333	AGCTTAAATCAACATAAGAGCAACGGCTAAAAAGAAGGCAAAATTGACAACTAACTTTTC[T/C]TTTCCTTGTCCATGATGATGATGACATGCCATCACAAATCAGTGAAACAATTTCACCTAA
Cav1sc38.1p615367	T	A	TT	5	TT	5	AA	8	AA	4	AA	9	TT	4	AA	10	TT	6	0.333333	TGATGGTTTTGTTGTGATATCAAATGTGTAGAGGTTGGCTTCTGGAGAGTGGTTCACTGC[A/T]CGAGTTTCTTCATGCGGTTTGTTTCACATCGCTTATCCTAGTGCATCGGAGGGATTGAAG
Cav1sc120.1p448891	G	A	X	0	X	0	GG	1	GG	2	X	0	GG	2	GG	3	AA	2	0.333333	GCTTTTGGTGTATCTGGAGCTATTCAACATTTGGCTGGGATGAGGGATTCCAAGGTCATT[A/G]TTGCTGTGAACAATGATGCTGATGCTCCTATATTTCAGGTAATGGCTTTTTGGTTTAAAC
Cav1sc9.1p1588774	G	C	GG	5	GG	2	X	0	GG	4	GG	4	CC	2	GG	7	GG	2	0.2	TATCTTTGAATATAACCTACGCACCTCCTCTTCAGCACAAGAGAGTTTATATTCCAAACT[C/G]GAAATTATCTCCAAGCATTGCTGATATCGGAGAGCAGCGTCGTCCTTTTCTTCATTAAGT
Cav1sc121.1p240012	G	A	GG	4	X	0	AA	7	GG	3	GG	1	GG	1	GG	1	GG	3	0.2	CAAGATCCTGATCACTATGAGCATTATGAGCATCAGAGAGGACGGGGGCAGTATGATGAC[A/G]GAGATGACCATGGGGATTACAATCAATATCCTGATCATGATAAGACAGAAGATGACCATC
Cav1sc73.1p534925	T	A	X	0	TT	1	AA	1	TT	1	TT	1	X	0	X	0	X	0	0.333333	CAAATCCTTCACTCCTCCAAACAATGGCTATACTGTCATCCTGTTTGTTAGGGTGGGAGC[A/T]GGGTTGCAAACAGCAATCAGCAATATTAAGGACAGAACCAGGAAGCCAAGTTCCAGCGTT
Cav1sc189.1p548868	G	A	X	0	X	0	X	0	AA	1	AA	1	GG	1	GG	1	X	0	0.5	TTTAATCCAGCAAGTGATCCATAAAATTACCTGGGTGGCGAATATCAGCAGTTCACCCAC[A/G]GAGAAGAAAATAATGAAACCAGGCAAGCCTTTGAAAAGGAAAGCAACCAAGCAAAAGATT
Cav1sc54.1p204302	T	C	CC	3	TT	5	TT	1	CC	3	CC	2	CC	1	CC	5	CC	2	0.666667	GCTGGAATAGTTGGATACCCTAATGTTGGAAAATCATCTCTGATCAACCGTTTGTTAAAA[T/C]GGAGAATGTGTTCAGCAGCTCCAAGGCCAGGAGTTACAAGAGAATTGAGGTAATTTCTTC
Cav1sc2061.1p2239	C	A	CC	1	CC	8	CC	14	CC	6	AA	4	CC	2	CC	4	CC	2	0.166667	AAATCAATTGATCTTTTTATCCATATTCTTCACAAGCTGACCCATTTGAAACCTCCAATA[A/C]AAGAAATAAACCAAGCCGAATCCAATCATCACATAAATCCAAACATTCTCATCTTCACTC
Cav1sc251.1p90319	C	T	X	0	X	0	X	0	CC	4	CC	5	TT	2	CC	8	TT	1	0.666667	AGTGATGTGGAGAACCATAGCGTGGAGGGAGATCTTACTAAGTCTTGCTTGCCAGAAGTA[T/C]ATGTTGAAAAAGATTCTGCACAAGGAGAGGCTGGAGACATTGAGCTTGGTGGTTTCTTCT
Cav1sc43.1p88417	C	A	X	0	CC	3	CC	1	X	0	CC	2	AA	1	CC	3	CC	1	0.2	TTTGATCACGGATTAAAGGAGAAGCTTCCGCCCACGGATTCCAGGCTGAGACCTGATCAG[A/C]GGCACTTAGAGAATGGGGAATACGAGAAGGCTAATATGGAGAAACAAAGGTTGGAAAAGA
Cav1sc129.1p350088	A	G	AA	2	AA	3	AA	4	AA	2	GG	4	GG	4	X	0	X	0	0.4	AATGATCCTAACCGTTATGGAACACCGCCGGCGTCGAAAGACGCCGTTCAGAAGCTTCCG[A/G]CTGTTACTGTCGACGATGAGTTGTTGAACTCGGAGTTGAACCAGTGTGCTGTTTGTCAGG
Cav1sc3.1p1860678	G	A	AA	1	GG	4	GG	3	GG	2	X	0	AA	10	GG	2	GG	13	0.4	GCAGATACTCTATGGCAGCTAAAAATAACAGTGTCTCCGCTGCATTTTTTTTTGGTCTGT[A/G]GTGTCCAAATTATCTACTTATATAGTATAAATATAGTATGCTTAACTTTCATTTTTAATT
Cav1sc247.1p207103	G	C	GG	1	CC	1	GG	1	X	0	X	0	X	0	GG	1	X	0	0.333333	CGACAAAAAACGTTATACTTAAGTTGTTTGTCTTTGTGTTGTTTTTAGCTTAGTTTGTTT[C/G]TCTCGGTTTTATTATCCAAATTTTAATAGTTGTGTTGGATTCTTTCCCTTTTTAAATATC
Cav1sc118.1p585283	A	G	X	0	AA	1	X	0	AA	1	X	0	X	0	AA	1	GG	1	0.5	GGCCTGTGGATACTACATTCCTTGGCCGCATCATTATTGATGTTGAATTTCTTGACCTGA[A/G]GATCTATCCTCTGAATGTGAGTCTCTAACTTTTATAATCATCACTATGTTAATACACTGT
Cav1sc36.1p949732	T	C	TT	1	X	0	CC	1	TT	1	X	0	TT	1	X	0	TT	1	0.25	GCACGAGATAAGTAAAAAACCTGCTCCTCAAAAATCTTTGACAGCTGCAATACTCTTTCC[T/C]TTTCAAGCTTACGACTTTTAATAACCCATGATGAGATCTCAGAAGCAGCTTCAGATTGTT
Cav1sc270.1p291393	A	T	TT	16	AA	1	AA	3	AA	8	AA	5	AA	8	AA	3	AA	8	0.166667	GTGAAGAACATGGTGGTGGCAAGGCTGCAGAGTCAAGTTATGGGGAGGAAGCTGCGTCTG[A/T]CCATCAATATGGTGAAGAGAGTCAAGATAGAGCTGGTTGGCCTAATGCTATGAGGGAAAA
Cav1sc111.1p143258	T	C	TT	1	X	0	CC	1	TT	1	TT	1	X	0	TT	1	TT	2	0.25	TGTAAAAAAGGTCGGCGACGACGTAAGGCGGCGGGAGAAGGATGATATTGAGAGGAACGT[T/C]GACGGTGGTGATGATTAGCGTTACCCGAGATGTCCAGACGTGAGAGAAGAGACTTAACGG
Cav1sc3.1p1460132	G	A	GG	1	GG	1	GG	10	GG	4	GG	7	AA	9	GG	2	X	0	0.2	TATGTCACTTCACCTAAGTGGTTCACTCACTCAATTGTTGAAACCATACCACCAATCTTT[A/G]TCTTGAAAAAAAAATGTGAAAACATATCACATAGTTATTGAATCTTGATGATACCTTGTT
Cav1sc118.1p187977	G	A	GG	1	X	0	GG	5	AA	8	AA	2	GG	1	AA	2	X	0	0.25	AGTGATCAAAACCAAAAGCGTGGAGTTCATGCCATTCTTCCTTTCACTATTTGTATTTCT[A/G]TGTGGTACCTCATGGTTCATCTTTGGCCTATTAGGCCATGACCCATTTATTGCTGTAAGT
Cav1sc173.1p428693	G	C	GG	27	GG	31	GG	29	CC	24	CC	57	CC	39	CC	35	CC	35	0.5	AGAATATTATGGTGGGTCGGGTTAATGGGATAAACGGTGGAAAAGTTACAAAATCTGTGT[C/G]GTGTCACCAGAGCTTGTTTCCTTATTTGTTATACTATTGTCACTCCGTTCCTAAGGTTCG
Cav1sc1.1p5559179	A	C	AA	5	X	0	AA	4	X	0	X	0	CC	3	CC	2	X	0	0.333333	CTTTAACATATTCAGAAAGTGCTGAAGGATTTGTTTGCAGAGATGGCTGACTTTCAAATG[A/C]TCTTATCACAGCTTCGGGATCATGTCGATGATTAAGTTCTTTGAGATAAGAGGCTTCCTC
Cav1sc46.1p554152	C	T	TT	15	CC	11	CC	19	TT	8	TT	15	CC	15	TT	19	TT	12	0.5	AGATGTCTCAAGTCTAGCTCCATAAACCACGTGATGTAAAAGGCACTCCATTGACTCCAA[T/C]CCTGCTGGAAAAACAACACAAGAAAATAAGATATCTTGTGATGCAATAAAATACACAAGG
Cav1sc112.1p192789	G	C	X	0	GG	1	X	0	X	0	CC	1	GG	2	X	0	GG	1	0.25	GCCAGTCCCTTGGATATGAAGCCAAACCTTGCAATTTCTTCTGATGAAAAGAATTCAGTT[C/G]AGCAGCCATCAGCTTCTCAACCGAATCCGGAACATCACAAAAGAAGTCAAGATACCGTGG
Cav1sc2.1p296153	C	G	CC	668	CC	803	CC	552	CC	114	CC	777	CC	769	CC	86	GG	51	0.166667	TGCTTAAAGTTTCCAGTTAAATCGATTTAGTTTTTAGCTTATTTTCCATTTGCTTTTCTT[C/G]TGCCTGTGATTTGGACTCAATAATGAATAAAGAAAATGCGAATGAAGTGATGGGTTGTAT
Cav1sc76.1p84872	G	A	GG	1	X	0	GG	4	GG	6	AA	2	X	0	X	0	X	0	0.333333	AGAAAAAAAAAAGGCTTCATTGTCTTTCCCAATTCTTTTCCTCTACACAATTACAAGACA[A/G]TTTTTGAACTTTACTCTCCAAACCAATTTTTCTTATATAGTTTACAAATGGATGATAGAA
Cav1sc129.1p24661	G	A	X	0	GG	4	GG	3	GG	2	AA	1	AA	4	AA	1	AA	1	0.6	TATGCCCAGAAATGGGACAATATCTACCTGCAACCAGTTCTCTACAGCTGACCCTACAAC[A/G]GCGCCAGCTATGAGCCCTCCTATGGTTATAATAGTTGCCTTCCCTGCAGAAAAAAAAAAG
Cav1sc2.1p17709	T	C	X	0	TT	3	TT	1	TT	2	TT	2	TT	4	TT	6	CC	7	0.2	ATCTGCAACTTAATCCAGACATATTTAACTTCTAAGTGGAAAATAAAAATTTAAGAGTAA[T/C]GTCACTACTAATAGGGCTTTCATTTAGATTTAAATAAACTATACACAACATATATGCAAA
Cav1sc19.1p1692770	G	T	X	0	X	0	X	0	GG	2	GG	1	X	0	TT	1	TT	3	0.5	TAACACCGTAAGAGCCATTAAACGGACACAATATTTAAGAGTAGTGAGAGAATATATTCA[T/G]CCTACTAATTCAAGTAAGGTTCGGCCACACGACATTCACTTGCGTGCTTCAGTCTTCTTT
Cav1sc35.1p401097	G	T	X	0	GG	8	GG	5	TT	3	TT	1	X	0	X	0	GG	1	0.25	AAATTGTGATTTTCCATCTTTCCTTATATTGTCATTAGAAGATAACAACTGGACTTGCTT[T/G]GATTTCATCTTAATCGATTTAACCAAAGATGATAACTCATGTTTATCTTTCTTCGATTTC
Cav1sc58.1p685970	T	G	TT	7	TT	2	TT	9	GG	2	GG	1	X	0	GG	3	GG	3	0.4	AAATACTCCTGGCGAAGAGAAGTTGGTGGCTTTATTAAAGCCTACTTTTGAAAAAATCTT[T/G]ACATCTTGAGAAAAGTATGGCTTTTATGAATTGATATGTAAAACATTTGTATCTTCATGG
Cav1sc102.1p980564	A	C	X	0	X	0	X	0	AA	1	AA	6	CC	1	AA	1	X	0	0.5	AAATAAAAACAAATACTCCTAAATAATATATCTAACCTGTGAAGTAATGTTATTAAGCCT[A/C]GCAGTGTCATTGACCAAACCAGATCTTCTTGATTCAACACTTGTGTCAGAAAAAGTTTCA
Cav1sc444.1p7926	C	G	CC	1	X	0	X	0	X	0	GG	11	CC	2	CC	2	X	0	0.333333	AAATGTACTTTGGTTTGCTTTGAAATATATATTAGTATTATTATTGGTATGTTTTTGAAA[C/G]GTGTTTTTAATTTCAATTGCAATTCATGTTCAATTGTGTGGGCTATGTTAATAATCCATG
Cav1sc57.1p778663	T	C	CC	64	TT	46	TT	62	CC	23	TT	34	TT	58	TT	70	TT	55	0.166667	CCATAATGACTGAAATAATCTACACATAAATCTGACTGTTAAAATCAGTAAACTTCGTAT[T/C]ATACTTGACTAAATAATTTTAATACAAGAAAAATGGTAGAATACAGAAATTTATCGACTA
Cav1sc22.1p1236702	C	A	AA	3	X	0	AA	1	CC	2	CC	3	CC	1	CC	2	CC	5	0.4	TATCTATGGTTACATAAGGGTAGTAACATAACTTTTTCCCCTTTACACATTTGGCTTAAA[A/C]AAACTGAACAACAATCATTTTCACTTTGGTCTATGTCTTTAACTGCATACCCATAGTATT
Cav1sc13.1p567255	G	A	X	0	GG	3	GG	3	X	0	X	0	AA	2	GG	1	X	0	0.333333	AGTGAAATACAAAACTATTATTTACTAAAACGAACCCCAAGCACAATGCACAGCCACAAT[A/G]CTAGAAATTCATAATTAAGCTGTCTTTTACATGTAAACTTACTCAAGTGGTTCAAAGAGA
Cav1sc13.1p1536686	C	A	AA	3	CC	1	AA	2	CC	3	CC	4	X	0	CC	2	CC	1	0.4	GGAAATGCTTTTATAAGGAGAAATAATTACGCATTTTCTAAATATATGGGAAAATTACAT[A/C]AAAAATTTCCAGATTTTGCTTTATGAAATATGGCATTCAATTGCATAATTTTGATCTATA
Cav1sc117.1p533475	A	G	AA	3	AA	8	GG	1	AA	5	AA	1	AA	8	GG	4	AA	1	0.166667	GGGATCAAGGATGATACACATCAACTTCTTGCAACCATAGCCGTTGGATTTGTAAAGACC[A/G]TCTTCATCTTAGTGGCTACTTTTATGTTAGATCGCGTTGGTCGTCGTCCGTTGTTACTAA
Cav1sc54.1p235901	G	A	AA	1	X	0	X	0	AA	1	AA	1	GG	5	AA	2	GG	2	0.5	TTTGTTGGAAGATGGGTGGGATCATTTGTGATCAACGTATTTATAGTAGTGTGGGTCCTA[A/G]TCGTGGGCTTTGGATTTGGTGGGTGGGCCAGCATGGTGAACTTCGTACACCAAATTGACA
Cav1sc57.1p495735	C	T	X	0	CC	9	CC	5	TT	1	CC	4	TT	1	TT	6	CC	8	0.2	ATAGACAGAGGAACATGTATTGTCAAATACCTCTTTACAGTTAGGAGGTTGCTTCTTCCC[T/C]TTCACAGTTCTACCTCTTCGAAACGAACCAACCTGGAGAGAGAAAGAGAGAGAGAGAGAA
Cav1sc118.1p66218	T	A	X	0	TT	1	X	0	TT	3	AA	2	TT	3	TT	1	TT	1	0.25	TTAAAGCGCGACCCTTTTCATCGGTCGATTCCATATCCTAATGGATGTCCAGAAATTGAA[A/T]CTTTGTTCAGATATTGTGGACCAACTCCATATCCTGGTGCACTACCGTGGGCATAGTAAC
Cav1sc103.1p133613	G	A	GG	17	GG	3	AA	4	GG	1	GG	6	AA	3	GG	15	AA	5	0.5	TCATGGAACTCAATTCTCCACTCAAAGTTCCTCTGACCTTTACTGCACGTTGGAATCATC[A/G]TCCGCAGCTGGAAGTTTCGCCGTTTACAACTCTCCTTCAACGGTTAGTTTCTCGCCTAAT
Cav1sc202.1p102622	G	A	X	0	X	0	GG	1	AA	3	X	0	X	0	AA	6	AA	4	0.5	TCCACATTACAATAATTTTTTTTTTCATTTTCAATTTTCTGTAATATAACATGATTCATT[A/G]TCACATTTAGTTCATTTGTATCTTTTGAATGACATGTGAAAATTCCTTCAATCTTAGCCA
Cav1sc85.1p520177	C	T	CC	6	CC	5	TT	4	X	0	CC	1	X	0	X	0	CC	3	0.2	GTTACAATGCATTAATATTTTGTTATACAATATACTTTATACCAATAATATTAATGCATT[T/C]ATCCATATTATCACCAAGAGGTACAATATGTCAATATATATATATATACTTATATATAAT
Cav1sc3.1p1561469	G	C	GG	2	GG	4	X	0	CC	2	GG	1	CC	1	CC	7	GG	3	0.2	TGGTGTTAAGGATACTAAAGAGGTTGATAATGATTTCTTTCTGGTTGTCGTTAAAATCGC[C/G]GATCATCAGGTATTTTATGTCCTTCATTGTTTTCTCCTTTCGTTTACTCCATGTTACTGT
Cav1sc58.1p557434	A	T	AA	1	AA	3	AA	1	AA	1	TT	1	X	0	AA	2	TT	2	0.4	ATGGGCAAGGCTTGGTCCATGGCAATTTGTGTTCTGGGTTTCCTATGAAAAGTTTAGAAA[A/T]TTTGCTGGGCTCTCTTCTTTCTAAGATAATATTTTGATTTATGCTGTTGAACATTCATTC
Cav1sc229.1p642315	T	G	TT	49	TT	201	TT	57	TT	16	TT	72	GG	48	TT	83	TT	45	0.166667	ATTGAAGCAACGAATGGTGGTATACAATGATTTCTGAAAATCATCTGATCCTTCATCCAA[T/G]AGTTTCTGTTAAGATGTAAGGGACACAAATTTAAATGATAGATTATAGTATCAATTTCTT
Cav1sc217.1p47145	T	A	TT	7	TT	6	TT	4	AA	1	AA	2	AA	1	AA	4	AA	4	0.5	TAAAGTTTTTTTAACCTATGAGTGAAATAAACAAATCCAACATAAAGATCTTACATTTTA[A/T]GTTTATCTGGGATGTATCTACATGCCATTTGATGATGTTGGCTTCTTTATTTGAGGGGGC
Cav1sc191.1p401605	T	C	X	0	TT	3	X	0	TT	5	CC	1	X	0	TT	4	CC	1	0.666667	TAAGCAAATAATTAACTCTTCTACAAGCACTTTCCCCTACAATCACTCTAAACTTAGGCA[T/C]AGAGATCATAAATATCAAAACTGTTCATTTAGCTCTTACAACATAAGCACCATTGCACCA
Cav1sc245.1p172055	G	C	X	0	X	0	X	0	CC	3	GG	1	CC	3	X	0	CC	4	0.666667	ATCATTTAGATTTTGAAAGTAGGTGAAATGTGTGAAGAGTTTGTAGTAGACTGAAAAAAC[C/G]CAGGCATTCTTTGATTTGTTATTATTACATATTCTCTTTTCTTTCATTTTTTTTAAGTAA
Cav1sc9.1p1861814	A	G	X	0	AA	1	X	0	X	0	AA	4	GG	1	GG	1	X	0	0.333333	GCTCTAGTGGCCCCACATTCTTCCACTATCCTCATTTTTTTCTTCTCACTGGGGCCCACC[A/G]TAACGGTCACGCCATTCTTCTTCGTTTGTTGTTGTTCAGTTTCTATTTGACGGTTACGCG
Cav1sc2.1p3444808	A	G	AA	4	AA	3	AA	2	GG	6	GG	3	AA	7	AA	4	GG	7	0.333333	AGCCGATGCTGACGTGGCAGCAGTCAGAGTACACGCCGATGAGGAAGTGATACTAAACGT[A/G]GACGGTTCGCTTCTGCGCCAGATTCCATCAGCCGGGTGTGGCGGAGTTCTAACCGACTCA
Cav1sc10.1p844137	A	G	AA	3	AA	3	GG	4	AA	1	AA	1	X	0	AA	1	AA	2	0.2	AAAGTATTCTTCTGTTATCATTTTTGTTGTTTTTGTTCAGATCAGTAACTCTCTGCCACA[A/G]CATAGAAGATTGAGGCACTTGATATAGATTTGTAAAGAAAGATGGAGTTATTGAAACATG
Cav1sc982.1p67815	A	G	AA	3	AA	17	AA	8	GG	8	GG	9	GG	6	AA	17	AA	10	0.333333	ATTTATACTTATGTTTTAACAGAAATTAATTTGGACAGAACGTAATTCCTGCATAGACAA[A/G]TGGAGTTGAGAAGTTTACAACGTCAAGTTGAAAAATGTACCCATAGTGAAGAGTAATTGG
Cav1sc456.1p75307	T	C	CC	1	X	0	TT	2	X	0	CC	6	TT	3	TT	5	TT	6	0.4	GTGTAGTTGTTTGAATTTGTCTTTGTATCTTTATTTTACATTAAGATGATAAAAGTCATT[T/C]GTGTTGTTTTAAACTTGGTAGCGATACCAATTTTCCTGAAACCAAATTGTCCTTGCCGCT
Cav1sc214.1p592756	A	T	X	0	X	0	TT	1	TT	1	X	0	TT	1	X	0	AA	1	0.666667	TATTGAGAATTTCTAAATTGATAGATTAGGTCGAAGTTATATAAGATCTTCATTAAAAAA[A/T]TTCACATAGTTTTAGTTGCACATTGTAAATTGCCGAAAAATGCATGCTTGTATGATATAT
Cav1sc108.1p123346	G	A	AA	3	GG	1	GG	5	GG	7	GG	2	GG	1	X	0	GG	2	0.166667	TCTAGAATGTACACTGCAAAGTGCAAACCAACTTCACACTTTGAATTTCAATTTCAAATT[A/G]AAACTCCAACTCAAAGTGTTTGTGGTTTTCTTCTGCTGCGCCGATACTAAATTCTCCACT
Cav1sc520.1p50440	A	T	AA	3	AA	1	AA	3	AA	1	AA	2	TT	2	AA	3	X	0	0.2	ATAGGGCGTGGAAGACTCGCTGCGGACGCTGCTGCATTGACATAGTGCATGTTTGGATTA[A/T]CGGCGAGTTTGGATTCTCATCTTTCTGTTTGACATCACTTTCTGTTTGGAGTTGCATGCT
Cav1sc69.1p3630	A	C	AA	1	X	0	AA	2	X	0	X	0	CC	4	CC	1	CC	1	0.5	TCCCAATAACTCTTCCTCCAAATCATCATCGCCACCCTCCAATTGATTAACCTTATGTTC[A/C]GTTCCGCCACGTGTCGCCCTCTGTCTTCCCTCGTAATACTGCGTTGCAACAAAGTCAACT
Cav1sc73.1p589728	G	A	GG	1	GG	1	GG	4	X	0	GG	1	AA	2	GG	4	X	0	0.2	AAGCAGATTGAAGCAATGGTGGCATGACAAATTCCATATAAGGAAGAAAATCTTGTCCAA[A/G]ACACTTGCAGAGTCTAGCCCATGCCTGTACCAAATTAAAGCCGTTGTTACTGAACATATA
Cav1sc15.1p540892	A	C	AA	1	AA	3	AA	1	X	0	X	0	AA	2	CC	2	CC	1	0.2	TTACCAAGGTATGCTCTAAGAATCAAGCAATTGATGTCTACACTAATGTTCGGTGGAGAG[A/C]CGCAGATCCATAAATTAAGCCAAGATTACAGGAAGGTTGGATTTTACATGATTTCAGGCG
Cav1sc399.1p61191	T	C	X	0	X	0	CC	4	X	0	CC	2	CC	2	X	0	TT	2	0.75	ACAACACGTGCATAATCAATTGGGTGATGTACTAGTGACTCAAGCTCTGGAAATTTCAAA[T/C]GATACTTGTCGCGAATAAAATTGTGAATAATGACAATTTCATTCTCAATATCAACTGACA
Cav1sc144.1p240556	T	C	CC	8	CC	2	CC	9	CC	9	TT	1	CC	2	CC	4	CC	3	0.833333	GAAGACTGGGCAACTGCTTCTGTAGGTAACGACTCCAATTCTTATTTTCATTTATAGAGT[T/C]GTGAACCAACGAGTCTTTAAGTAAGTGGGCGTTAAGCATAACCAGCTTACAGGAGGTAGA
Cav1sc309.1p284241	A	T	TT	1	TT	1	TT	1	AA	1	AA	2	X	0	AA	3	AA	2	0.6	TTCTAAAAGCATTTTCAAACATGAAATATATAGATCCGTATAGAAAAGAGATAAATCGAG[A/T]CCTGAGCAGATTTATAAGCAGTAAGAGTGCTTTCAGCAGCGTCTTTACGCTCAGCGCCAC
Cav1sc83.1p345806	G	A	GG	1	GG	4	GG	2	AA	1	X	0	AA	2	AA	2	X	0	0.25	ACGAAATCGACAATTTTGCTCATGCTTTAGCTTAGTGTTGTATGGGAATATATCATGACA[A/G]CCTAGATTTTGATATCTGCAAGGAAGCTCCATTGATTCCGCCACTTTCTCCAAAGCCAAA
Cav1sc26.1p432816	G	A	GG	2	GG	1	X	0	GG	1	AA	2	X	0	GG	1	GG	2	0.25	CATGCTGTTCATCCCATTACTGCTGTTCAAATGGAATGGTCGCTTTGGACTCGTGAAATC[A/G]AGCCTGATATTGTTCCCCTTTGCAGGTACTTTAACTCCTTGTTTTTTCTATTTCCTACTC
Cav1sc77.1p180368	A	G	AA	23	AA	36	AA	35	AA	32	GG	44	GG	28	AA	52	GG	45	0.5	GGATCCTGTATTAAGCAATGGAGTTTAAGCAAACATTCTATTGCACTGACCTGATGGATC[A/G]CCTTTCCTGCAGAGCTTAAACCTGCCAGATATTATAAAAGATTATTTAAAATTTACACTT
Cav1sc168.1p87625	G	C	GG	2	GG	4	X	0	GG	2	X	0	GG	1	CC	5	CC	2	0.25	AGCAGAAAAGGGTATTCTTGATTGGCTTCAAACTAACAAGTGATTTGTATATTGCTTTTC[C/G]TTAATTGCATTCTTTATACATTACTTAGGTTCACTAATCGTAATTTGGTAAATGGTAATC
Cav1sc649.1p75622	A	G	GG	1	AA	2	AA	4	AA	4	GG	3	GG	2	AA	5	GG	1	0.666667	TTGTCGATTATAATCCTGCAGAATACCATCTGAGTACTCAGGCTCCAAACTTGGAATTTC[A/G]TCTCCAGCTACATGGTCTTCTCTAAAATTCTCGCTCTGCGGTTCTCCATCCTCAGGTTGA
Cav1sc205.1p493279	C	T	TT	2	X	0	X	0	X	0	X	0	TT	1	CC	2	CC	1	0.666667	AGACCAAAGAGCGCCAAAAAGATCTCGAGCATCCTTGCTTGTAGAACTCACCGTCATCTT[T/C]GACTCTTGTCAATTTGGCAATAAACTTACAACACTAGAAACTCAGAAAGCCTAAAACCTC
Cav1sc59.1p483206	C	G	CC	14	CC	6	GG	8	CC	8	CC	7	GG	9	CC	11	CC	8	0.333333	GGTGGTGGTGGAGGAATTGCTGAGTTGGAACCTAGCTCTGTTTGTTTAGCGAAAATGGTT[C/G]AGAGTTTCATGGAGGAGCAACCGCAACCTCAACCCCCGCCGTCTCGTAACCGCTGTAATT
Cav1sc11.1p685280	C	T	TT	2	CC	2	TT	8	TT	2	TT	2	TT	5	TT	1	TT	5	0.833333	TGTCAGTTGAGAGAATGTAAGTTTCAGTTTTGCTGATGGTCCTTGTGAAAATGTAATTCC[T/C]GATTGTGTATAGTATATACAAGATTTTATTCAATTTTAATTTATACATGAAATTATTGTT
Cav1sc32.1p378790	A	G	GG	62	AA	5	AA	18	AA	63	AA	18	GG	88	AA	82	AA	17	0.333333	TGCTTGATTGTACTGTTTCCAAATTTTTATTATCGTTCTAGTTGTGCTTCATTTGATGCC[A/G]ATGGTCAACATTCTCCTTTTGGATATGATGCCATCTGGCATTTAGTGCGAACGTTCTGTT
Cav1sc2.1p162597	G	T	GG	12	GG	9	GG	13	TT	4	GG	14	GG	19	GG	11	TT	1	0.166667	AGACCATGGAATTGAACAGGTGGAAGACTGATCAGAATTAAGCCCTTGTGTTATTCTGTC[T/G]GGTGTTCTTCCACGCAAGAAAGATGGTGGTTGTCGAGGTAATGACAAGGTAACTGAATAA
Cav1sc112.1p378450	A	T	TT	1	AA	2	AA	4	AA	3	TT	2	AA	2	TT	3	X	0	0.4	GGAGAAAAAAAAGAATTGGCTCTGCAACCAAAATCCTTTGTGGAAGGAAAACTCGGAAAA[A/T]TGTTAAATTCGGGTGGGTGATAAATATTCTGCTTATACATTTGATAAAGTTACTGAAGTC
Cav1sc78.1p671597	G	C	X	0	X	0	CC	1	X	0	CC	4	GG	3	X	0	GG	4	0.5	NNNNNNNNNNNNNNNGAGGTTTGAGTACTGACGTATTGTTTGCCTTGACAAAAGTGAAGA[C/G]TTTCCATTTGAAACCATATGTGCTGAGGTAGAAATTTGATGTCAGGGACCAAGATAAGAC
Cav1sc25.1p1081907	G	C	GG	2	X	0	GG	3	GG	7	GG	2	X	0	X	0	CC	1	0.25	AAAGCCGATGCCTTTGAGTATGCTGACCAAATTTTGGAGCGTTGGTATCCTTCTGTGGAA[C/G]AGGGCAATGATAAGGGTGTTGTGGTTCTTGTAACAAGTCAGAAAGAAGGAGCAGTTACTG
Cav1sc4.1p2763404	G	A	GG	3	GG	9	GG	3	X	0	X	0	X	0	GG	1	AA	1	0.25	ATATTTAACAAATGCAGATTCAAAACGGCCTTTGCAGTATCTATGGAACCATATCGTCAG[A/G]ATTGGGAGCACAATGAGAAATGGAGTTGATGAAGCAGCCTTTTTGGTGGTTAGGAGTCCC
Cav1sc2.1p1094203	G	A	X	0	X	0	GG	1	X	0	GG	2	AA	1	GG	3	X	0	0.333333	GGTCTGAATAGTAGTGGATTTTAACTGAAAATTAAATCGTGTGGGAGCAATACTTCGTAT[A/G]CAAAATGGTACCCTATACTTACATGTTCACAAGTATTTCTTGAGGGTATGTATGGTTGTA
Cav1sc13.1p164808	G	A	AA	3	X	0	GG	1	AA	1	X	0	X	0	X	0	AA	3	0.666667	GATAATGCTCTCCTCTTCGTGTTTCAGTGTCCCCTTTGCCATTGTTTGCTTCATTGTCTA[A/G]GACATGGAATAGACATATTTCAAGATGCAATGTTCATCCAATTAAATTTCTCTACAGTCA
Cav1sc478.1p296821	T	C	CC	1	X	0	TT	2	X	0	X	0	CC	1	CC	1	CC	1	0.75	TGCAAATTCTTCTTGTCTTTCATTTCACTGTGCCTCTTTCCGTAACAACACAAAAACCCT[T/C]GCTCACTCCATTTTCCAAAACTCGCCAATTCAGGTACTCTCTCTCTCTCTCTCTCTCATT
Cav1sc398.1p278363	C	T	TT	11	CC	4	CC	23	CC	8	TT	8	CC	6	CC	2	CC	2	0.333333	CTTCTTGCTTGCGCTTCACATGGCAGCTGAAGCTGCTAATCCGTATTTTCGATTGGGTTA[T/C]AACAGCCTCGGTGCTTTTGCAACTATTAACCATCTTCACTTCCAGGTATTGAACACTTAA
Cav1sc46.1p320087	C	G	GG	8	X	0	GG	3	CC	2	GG	2	CC	4	CC	6	GG	3	0.8	CAAAGAGGATAATAACGTTAATAATCAGAGCCCAAGCCAGAGTAGCACCGTCGAGTCGTC[C/G]ACACCGGAGCGTGAAATCACGCGCCCTCGTGAAGTTTCAGGCGGCGTAATGGATCGTTTC
Cav1sc7.1p818774	T	C	TT	1	TT	1	TT	5	CC	2	TT	11	CC	7	CC	11	X	0	0.2	TGGCAGAGGGTTCATAGCACGCGATATTTCATTTCAAAACACTGCTGGCCCCGAGAAGCA[T/C]CAAGCAGTGGCATTAAGATCAGACTCAGACCTATCTGTATTTTATCGGTGTGGAATTTTG
Cav1sc165.1p160859	G	A	GG	4	GG	3	X	0	AA	3	GG	1	AA	2	AA	2	GG	1	0.2	GAAGAATCCTCATAATCAAGCGGTTCTGCTTCTCAGGTTAATTGCCATTGTTTCTTTATG[A/G]CGTTTAGCCTATGATGATTATGTTTGAAATTTAGATCATATGGTTGGTTATTACTTGAAG
Cav1sc73.1p705128	C	A	CC	4	CC	1	AA	2	CC	1	X	0	X	0	CC	1	AA	1	0.5	TAAATATCTTACAAAAATTGCTTGCTTCACCCAAAAGTATAAATTACTAGCAATCATATA[A/C]CCAACTTCTATATGATAATATCTTCATCTTCATCCAATTTATCACCTACACCAGTAAATT
Cav1sc118.1p126624	T	A	TT	2	X	0	TT	1	TT	1	AA	1	X	0	AA	1	TT	2	0.25	TTTAGGGTTCGTGTACACCTCATTCCAAGAACGAGCAACCTTCGTATCACACGGCAACAC[A/T]GCTCGTCTAGCGAAAGAAGGTGGCGATCCAGTGCTTGCACGCATATGCGGTACCATAGCA
Cav1sc36.1p482018	C	A	CC	4	X	0	X	0	AA	3	AA	1	X	0	X	0	CC	1	0.333333	ACGATGAATACCCATCCAGCAACCATTTACGAAAATTTTTGTAGCTTGGGGAATCACCGC[A/C]GGAGAAATTTCCTACACGGAGGAAAATAAGCAAATTTGCAAACAGACCACACAGTGGAAG
Cav1sc5.1p1449391	C	G	X	0	X	0	GG	2	CC	1	CC	2	GG	1	GG	1	CC	1	0.5	AAGTCTTATTTTCTGTGTTTCTGTTGTGTTTGGGAACATTTCTCTACGTTATCTACCTGT[C/G]TCTTTCAATCAGGCTATTGGTGCAACAACACCTTTCTTTACTGCAATTTTTGCTTACATT
Cav1sc385.1p188597	A	C	X	0	X	0	CC	1	CC	2	CC	2	CC	1	CC	1	AA	1	0.75	TAATTCCGTTAACGAACGAGACCTTACCCTGCTAAATAGCTATGTGGAGGTAACCCTCCA[A/C]GGCCAGCTTCTTAGAGGGACTATGGCCGCTTAGGCCATAGAAGTTTGAGGCAATAACAGG
Cav1sc73.1p580094	T	C	TT	18	TT	7	TT	16	TT	19	TT	10	CC	16	TT	18	TT	12	0.166667	TCACTGGTATGTCGGTGAGGGCATGGAAGAAGGGGAGTTCTCAGAAGCACGTGAAGATCT[T/C]GCTGCTCTTGAGAAAGATTATGAAGAAGTCGGTGCTGAGGGAGCAGAAGATGAAGATGAA
Cav1sc27.1p623370	A	C	AA	1	AA	1	AA	3	AA	1	X	0	CC	1	X	0	AA	1	0.2	ATTCTTGTTTGTTTCCCATGGCAGCTAATTTCTTGCCAAACATTGCTGAATTACCAGACC[A/C]TATGCTAGATTTCTCAGACTTCCACCCCCACTTCAGATCAAATATCAATATATAGAATTG
Cav1sc76.1p330932	A	G	AA	2	AA	1	X	0	GG	2	GG	3	AA	1	GG	2	AA	4	0.2	AAATATTTAAAACCAGATGATATGTAAAATTATAGATTGAGATATTTAATGATACTTTAT[A/G]TTTTGTGATGTACTTGATGCAATTATATTTAAATTTTTTGTCTGTGGGAGAGCACTTCAA
Cav1sc102.1p234444	G	A	GG	106	GG	378	GG	132	GG	268	GG	140	AA	114	GG	188	GG	152	0.166667	TTTGATAGTGAAAAGGAATGGCACACGCTCGCCTCCGGGGAGCTGGACTGTCACGGCCGC[A/G]TAGTCAATGCCATCTTTCTCCTCGAATTTGACAGAACCGTCCGGGGAAACCTCGAACGGT
Cav1sc21.1p800651	T	C	TT	2	TT	1	TT	4	CC	2	TT	4	CC	2	CC	7	TT	6	0.166667	GTTCCAAGAGTGAGTACAGTCAAGTAAAATTAGCACTTGAATCAATAAAAACAAGCCAGC[T/C]CCAAATTTTGATATGAATCCTGCAGATATTATAAATACACACGTTTCAATCATCAATCTC
Cav1sc35.1p403015	C	T	CC	1	CC	3	CC	3	CC	1	TT	6	CC	2	CC	7	CC	10	0.166667	TATCTTCCTATTATTATTATAATAATGCATAAATACAACATATATAGTATTAAATACCTC[T/C]GTTGCAACATCCTTAGGTGGCTGATTGAATTTCATATCATCTGGAATAAACCTTAAATCA
Cav1sc129.1p345573	T	C	TT	1	TT	12	TT	8	TT	4	CC	13	CC	6	TT	2	CC	12	0.5	ACTCAACTCCATTTCTTTAAACCAATGAACAGCACTGTCAAAGTCTCCATTTTTTCCATG[T/C]GCATCCATGATTGTGGTCAAAATTGTTTGATTCGGCTTGATACCCCGCCCAAGCATTTCC
Cav1sc13.1p252500	C	T	TT	2	X	0	CC	2	CC	2	X	0	X	0	X	0	TT	1	0.666667	GGAGAAATCAACATTGTGAGAAATATTCATGTTTGAAACGTGGAAGGAGAGGAACTCACT[T/C]TAAGAGGAGGAGGTATGTTTTCAACTCCTCTGGGCACTCTATCTTTTAGCACATTAATTT
Cav1sc14.1p1915548	C	A	AA	4	CC	3	CC	3	CC	3	CC	1	CC	2	X	0	CC	2	0.166667	GTGAGTAGAATAATAGTGAGTTGAAAGAAAGATAGATTAGTAACCTTGCGGAGCCTCTTA[A/C]GGCGTATGGTTTCGATTTCATAGAAGCCATCATCAAGCTTGGGAGTAGAAGGGGTTTCAT
Cav1sc50.1p842685	T	A	TT	6	TT	9	TT	3	TT	1	TT	15	AA	8	TT	12	TT	5	0.166667	AGTGAACGCGGTTGAAGAATAATTCACAGTTAAAGAAGATAATCTATCTCTCTTGCTTGC[A/T]GCTACTTTAAAATTTAACTGGCATTTTTCAATGTGTAGGTTATATTTCTCACTTTAATTA
Cav1sc251.1p157398	C	T	TT	8	CC	2	TT	1	TT	2	CC	1	TT	1	X	0	X	0	0.6	AGACAGGAGAGAATCTGAATCCATGATATAGAGATCAATATTGTATTATATTATACATAA[T/C]GTAAGAGGAAAATAAAAATAGTGTGTAATATTGATTTGATGTGTACGTATAAGTTGGAGA
Cav1sc37.1p498377	G	T	GG	15	GG	17	TT	32	GG	13	GG	4	GG	19	GG	9	GG	13	0.166667	ATTGACTTTCAGAGGTATTCCTAATAGTGTCTCCATCTAAAAAGGTCATGGTTGTTGTGT[T/G]GTTGCTATGAATAAAATATGAGAATAATTGAATTCCTTCTCCTGCTATGTATGGTCATGT
Cav1sc32.1p257170	T	C	CC	8	TT	2	TT	5	CC	5	TT	2	CC	2	CC	3	TT	1	0.333333	TTTCCTTTTAGCTTCAGATTTCGCAAAGAACTCTCTCCATTCATCGGTTAGAACGAAAAC[T/C]GGTTCATCATCCTCTTCATCGCCATCTAGCACAATATGCTCCAGCTCTTGTGAAATTCTG
Cav1sc370.1p267011	G	T	GG	2	GG	2	GG	1	GG	5	X	0	X	0	X	0	TT	3	0.25	GGAAAGGAGCTAAAAGTTTGTTACTCCGGTTGTCTTCAACAGATTATGCTGGACACAGTT[T/G]GTGCAGAGATGCAGGTTGTTAACAAAAGTGAGACAGCTATCTCCCTTAAGGCAGATGGTC
Cav1sc245.1p42025	C	A	CC	1	CC	1	X	0	AA	1	CC	1	AA	1	X	0	X	0	0.25	GTAATCCTCCTCTTGCTATTATTAGAGGAGTAAGAAGATTAATGGAGTATCACTGCCTGA[A/C]CCGACAGGACAGTGTATAAGAGAATAAAATGACAGAGATAAAAGATGAGCATATGAAAGA
Cav1sc598.1p105977	G	C	CC	1	X	0	GG	1	CC	1	X	0	X	0	CC	1	X	0	0.5	ACCAAGACCCCATTAGTAGCGGCGAGCGAGAGCGGATTGGGGTTTGAAGAAAAACAAACC[C/G]GAAGTCGTTTCAGGTGCATAAACAAAAAGGCGCCTTCGGATACAGAGGGGCTACTCTAGT
Cav1sc32.1p377708	G	C	CC	2	GG	8	GG	17	GG	15	GG	28	CC	21	GG	4	GG	20	0.333333	ATTGGATACTGGAAATTTCTCATGGGGAAGTGAAGCTGTCACTCGTAAAACCCGTTTGCT[C/G]GATGTGGTTTACAATGCTTCCAACAATGAGCTTGTGCGAACTCAGACCCTTGTGAAGAGT
Cav1sc50.1p158057	G	A	AA	6	GG	2	AA	9	GG	15	AA	9	GG	3	GG	6	GG	4	0.5	CAGTTGATTATTACAATCATATGACTTACTTACCAACAAGGTTTCCCCATGAGATAACCG[A/G]CTCATCATAAAAATAGTTGACCATACAGTACATGCAACCTCAGGAAAACTAGTAGCATCC
Cav1sc245.1p170006	T	C	X	0	X	0	TT	6	X	0	TT	4	CC	10	TT	1	X	0	0.333333	CAATTTTAGGGAACACCCTTTTTGAGAAAAAACAAGAAGAGACTAAAAAGGTTGAAGCTT[T/C]AACTGAAGGCGGTGAAGAGTGTGAGAAAGAAGAGAATGTTGAAGAGGAGAAAAGGGTTGA
Cav1sc13.1p444030	G	C	CC	5	GG	2	GG	2	CC	1	X	0	X	0	CC	1	X	0	0.333333	AGCATTGCAGGATTGAGGTTCTTAACGTTGGGTTTTAACAGAGCATGGGAAAGGTGCATG[C/G]GATGAGTGGTCAGGAAGAATTACCTGAAATGGAGACTACTGATGTCAGTGATTTGCAGTT
Cav1sc4.1p2412910	T	A	X	0	TT	1	AA	2	TT	1	X	0	X	0	X	0	TT	1	0.333333	CCACCTCAAGTGAAGTTTCCTTTATGTACTCTTGCAGAAACCCCTAGGACTGCTGCACAC[A/T]GTATTGAATATGCTCACTTAATTAAATGGGATGAGGTAAATAATCGTTCACCTTTTATTT
Cav1sc8.1p517657	C	T	CC	5	CC	7	CC	5	CC	12	TT	11	CC	3	CC	6	TT	3	0.333333	AAGTGCTTCGTGAAGGCACAAAGAAAACTGTTTTTGTGAATTTTATGGACCTTTGCAAAA[T/C]GTATGTTGATTTTTTATTCACCTGTTTGTTCCATGTATAATACCTCTTGGCATTTTTTTT
Cav1sc118.1p274343	T	C	TT	5	TT	4	X	0	X	0	CC	2	TT	1	CC	2	TT	4	0.2	CTCTGAGATCCAATCTAAACAAAACAATATCTGAATGGATGTTACTTCCTCCTCGTCGAG[T/C]CACGCCGAATTCGATTACTTATTCAAGCTTCTGTTAATTGGTGATTCTGGAGTCGGCAAA
Cav1sc910.1p22230	A	C	X	0	X	0	AA	4	CC	1	X	0	AA	5	AA	3	CC	1	0.333333	GTCACAATTTCGACCTCGACGCCGCCGTTTCAACTTTCCTAGATAATAGCATCAACAACA[A/C]CAACCCAACTATCCCTCTAAACGACAACACTACTAACGTCGTTTCACCTTCCGATTCTCT
Cav1sc344.1p62276	C	T	TT	2	CC	3	CC	4	X	0	X	0	CC	1	CC	1	CC	1	0.2	CCCCAAGTGACTGGGTTGACCAATCAAGCCACAGGACTAGCTCCTTCTCTCTTAGCTCCA[T/C]CTTCTTCACCAGCATCCTTCACACATTCTGCCCTTCCTTCAACTGCACAGTCACCTAGTT
Cav1sc24.1p617946	G	T	GG	2	X	0	GG	6	GG	5	TT	1	X	0	GG	2	TT	1	0.5	TGGCTAATGTATTTATCAATTAAAACTGTAGACAATAGACATACATTTTTTTGCTGAGAT[T/G]CCATATAAGCCTCTGGTAATGTGAATGGGTTGTCTTTTGTTGAACCCGTGGACTCTCCTC
Cav1sc35.1p989871	A	G	GG	12	AA	7	GG	8	GG	13	GG	3	GG	11	GG	12	GG	12	0.833333	TTTGAAAATCCTGTGATAGATCTTCAAGATGGGCTGATTTATTGTGTCACCTGGGATGAA[A/G]TTATAGCATGAAATGAAATTTGCACTCTTATCAAGACTGCATGTTGTGAGTTATGACTAA
Cav1sc36.1p1671781	G	A	GG	85	GG	53	GG	104	AA	36	AA	55	GG	83	AA	48	GG	77	0.166667	GGAGAACTATCTGCGGAAGAAGGTGGAGCAGGAGTTGGGGACAAAGATGATACACTTAAA[A/G]ATGAGATGCAGTGGCCTTGGTTCTGAGTGGGGAAAGGTATCGTATATATTTCACTCATTA
Cav1sc65.1p497928	A	G	AA	1	AA	5	GG	2	GG	6	AA	2	GG	1	X	0	AA	3	0.333333	GCAAAATAAAGCCATCATGAATTGTTTATTATGAAGTTAGAGAACTTATTAGAAAGGCAG[A/G]AGTTCAAATTTTCATAGTTCATTATTATTATTTAGAAGTGATGTGATCACTGAATACATA
Cav1sc2.1p1804192	C	T	CC	3	CC	2	TT	6	CC	8	CC	15	TT	2	CC	4	TT	7	0.5	ACAATGTTGCTTCTTTGATCAAATACACATAACAAGTCAGCACGTACAATGCCACTCCAT[T/C]GAGAAGCATAGAAAAATCCAATTTGGGAATCTACAAGTCTCTGGCAATGGTTAACACAAT
Cav1sc53.1p876981	A	G	AA	44	AA	16	AA	46	GG	27	AA	33	GG	44	GG	23	GG	28	0.333333	TTTCCACGGACGACCCAAATATGTTTGAACGCTGCCCTTAACTGGGGCAAGATCTGGGGC[A/G]GGTAGGATCCGACAATCATGAATAGATATACCCGTATTTTGATTCGGGTCTTTTCTATTT
Cav1sc315.1p224094	C	T	CC	12	CC	11	CC	1	CC	7	TT	3	CC	7	CC	15	TT	4	0.333333	TTTTTTAAATATATCAGAATTGAAGTTTGCTCATCTTTGTTACCCCTAATTTGCAGTGAA[T/C]GTGCAGCCTCTGTCTGGTTCACCTTCAAACTTTCAAGTTTACACCGCATTGCTGAAACCT
Cav1sc236.1p295618	T	C	CC	1	X	0	X	0	X	0	TT	2	X	0	CC	1	CC	1	0.666667	ACAACAGAAACCACAAATGAAGAAAGACAAGCGGTTTTCTTAGCTGAAAAGGTAAGGGAC[T/C]ACCGTTAACTGCTATCTCATGCATAACCTTTAAAAAAAAAAACCATCGTCTCTATTAAAA
Cav1sc360.1p156093	G	A	X	0	GG	4	GG	2	X	0	AA	1	AA	1	GG	1	X	0	0.5	ACCGGCGTCGTTGCAGGTTAAGTAAACGTAACCGTCGGAATCGGTGGTTAAACGGCCGGC[A/G]AGTGGTGGAAAAAGAGAGAGAGTGCGAGCGAGAGCGGATTTTAAGTTACGGATTAAATTA
Cav1sc189.1p637062	A	G	AA	4	AA	1	AA	8	AA	4	GG	5	AA	10	AA	6	GG	3	0.333333	GTGGAATCAACATTGCTTGTTCAATAGGATTCAAAATCTCACGAGTGAGGGGGTCACGGT[A/G]AGAACATAGTACGGTTAGAACGTGGTGGGACCCAGCTGAAACGGCTGGTACTTTTAGCTC
Cav1sc299.1p63734	T	A	TT	1	AA	3	X	0	TT	1	X	0	AA	1	TT	1	X	0	0.666667	ACATGCTCCTTTGAATTTTTGACTTTTTGACTCACATGTCCTTGCCTCTGCCACCATCTC[A/T]ATATACCATATCACAAAATCAAATTCATTAACAACAACACTTCTATCAAAATTAATTCAT
Cav1sc77.1p117260	A	C	X	0	AA	2	AA	1	AA	2	CC	1	X	0	X	0	X	0	0.333333	GCGTGTTCCAGTTGGAAAATACCATGTGAAGGAAAGCTTTGCTCCCATCCTGCTATCCAT[A/C]TTCAACAAGTATGGTGATATAGGAGAAAGCTGCCATTTGGAATCCGTTGTGATGCGGTCG
Cav1sc177.1p428542	A	T	AA	1	AA	3	AA	7	TT	2	AA	5	TT	5	X	0	X	0	0.2	TGCAGGTTGAGTGACACCAGATTTCACTAAAAGCTTAGTAAGAGACTCTGGTGAGCAAAC[A/T]TCATACTTAACTTTTCCAGAAGGTGAAAGATAAACCTCTGCAAGTTCAAGTTTATCCGAC
Cav1sc58.1p356398	A	G	AA	9	AA	6	AA	2	AA	8	GG	5	GG	4	AA	7	GG	5	0.5	AAATTGACTAAGATTATATGATCATTTAGACTTCTTTCCTTGTTTTTTCTTGATAACTTC[A/G]TCAGTATACATTATGCCTTTCCCTTTGTAAACTTCAGGTGGCTTACAATTGCGAACAGTA
Cav1sc103.1p147693	G	T	GG	3	X	0	TT	1	TT	13	GG	1	TT	1	GG	2	TT	1	0.6	TTTGGAGTCTGGGAAGAAAGCTGAGAATGGTTATAGCTTTGTTAAGACGCCGTCGCCTGC[T/G]CCGGGGGTTGATGAGTCTCCGTTTATTACTTGGGGAGAAATTGAAGGGACGCCACTGAGG
Cav1sc286.1p135285	G	A	X	0	GG	4	AA	3	AA	4	AA	4	AA	3	AA	2	AA	1	0.8	GTAGGATTGTGACACTTGAGCACAAACTATACTGGATGAATGTAACTTGACAGAAATCCC[A/G]AATGGATTTCCTCCAGTTTCTTCCAAAAGAACAAGGAAATTGTTGGATGCTTTCAACCAT
Cav1sc2.1p2960410	T	C	TT	22	TT	25	TT	25	TT	65	CC	62	CC	55	CC	40	CC	38	0.5	TCCCAAGAAAAGGGTTATTACTTTGCGTCAGTCTCTACTCAAGCAGACTTCTCGCAATGC[T/C]TTGGAGGATATCAAACTTAAGTTTATCGATACCTCTTCAAAGTTTGGGCATGGTCGCTTC
Cav1sc399.1p185334	G	T	GG	8	GG	12	TT	3	GG	9	GG	9	GG	9	GG	16	GG	10	0.166667	TGTTGTAACAACCATAATTTTACAATGAAAAATCATCAACAGATATTACACCAAGCAATT[T/G]TGAAAAAATGAATAGTTTGAAGAAAGCCATATTTTTTTATTAAGCAATAAAATACATTGG
Cav1sc168.1p52864	C	T	CC	9	CC	2	CC	6	TT	2	CC	13	CC	10	CC	8	TT	8	0.166667	CCTGAACATTTTATAAAATTCATTACATCATTCACAACCAGTTATTTATTATGTACTTAT[T/C]AATGCATTTCACAGAAAAGATTAACAAGGATCATCAGATTATTTATTGAAATTCTCCTAG
Cav1sc399.1p185486	C	T	CC	76	CC	23	TT	6	CC	12	CC	9	CC	11	TT	24	CC	16	0.166667	GCGAAACCCCACAAATCACTCCATTGATCTCCAGAGCTTCCATGGATCCTGTAGCCTTCA[T/C]TCACCAACTCTTCTCTCTTCTCAGACTTGAATCTAATTGCTGGTTTCCCTTGATCATAAG
Cav1sc366.1p274470	G	A	AA	1	X	0	X	0	GG	1	X	0	GG	1	GG	1	GG	1	0.333333	ACATTTAATTATATCATATATTTTTCTTATACATTCATATATCTATAGCCCTTTTCTTTT[A/G]CATATCATTGTAATTAATTAATGTCTAGGTCATTGGAACCACTTTCTATGGGAAGGGTGA
Cav1sc118.1p464263	T	C	TT	2	X	0	X	0	CC	4	CC	2	TT	1	CC	3	TT	2	0.25	ACTAAGGTTCGAATTCCTGTTGGAATATTTTGTCTCCAAGAAAGCTTCAAATAAGATTAT[T/C]TTCCGGTGGAAGAGGTATATTATATTGTGTCGCTTGTTCCATTATCATAATTAGGCATTT
Cav1sc26.1p1099248	T	C	TT	1	TT	3	X	0	CC	6	TT	5	X	0	CC	1	CC	1	0.25	ATGGAATTATATGGTGGCACTAGGTCCTAATGGGATGGTGATACCATGAAAAAGATACCT[T/C]GGTTCTAGGCTGAGGAAATAAGTAATATTTTACTTTTAGGCATATTATTTTTGGTATTTC
Cav1sc2.1p3241296	C	G	CC	4	CC	5	CC	4	CC	2	GG	8	CC	8	CC	3	GG	4	0.333333	ACCAATAAATTACCCCACAAAAAGAAAACATGATTTTGATCAAATAAAAAATGTAGACTC[C/G]AGAATAATATTAGCTAATTAAGTCCAAAAAAGTGGCTCACATGATATGACGCAACATATC
Cav1sc1093.1p59580	T	G	TT	8	TT	35	TT	3	GG	1	GG	2	TT	3	GG	1	X	0	0.2	TCAAAGACAGCCTTGTTAGCTGCTTGTGTGTAATGAGTCCCATCCCATATCACTCTAGTA[T/G]ATGGTTTTTTACATGAACCCACCAATTTGTTTGCACCATTTATGTTTATGGTATCTCCAC
Cav1sc398.1p82597	C	T	TT	5	X	0	CC	2	TT	1	TT	2	CC	1	X	0	CC	9	0.4	TAGCACTACTTTCATTAAAAATAAACACAAAACACTAGTCTTAATTTCTAGTCATTACAT[T/C]ACCATAAAATTAAATTAAACAAAACAAACGAAATTATCAAAATAATAGCCATCATGGTCT
Cav1sc8.1p2647860	C	A	CC	1	X	0	CC	1	X	0	X	0	X	0	CC	1	AA	2	0.333333	TCAAACTCTTGAAAAACAGCGTTGCAGGGATATTTTGGTAATATATACCGAAAGTTACGT[A/C]GTTGTCGTTGAGAGAGTCGAAGATTGTTCTTTGAGGGAAACCGTGAATGAGATTCTTACG
Cav1sc112.1p329461	T	C	CC	1	TT	6	TT	8	TT	1	CC	5	TT	6	TT	2	CC	7	0.5	AACATATTGGTTTATGTGAAAGTTGAGGCCTATGTGATCAGATTTTTGTCATAATCATAG[T/C]TTGAGAGAAAAGTATTTTCAAATATCAATAGTTTGGTCACAAATTCAGGATTTATGTTGC
Cav1sc22.1p1384267	C	T	X	0	CC	1	TT	1	CC	1	X	0	TT	1	TT	2	X	0	0.666667	TTTACTTGACAGTGGCTTGTGGTATTACTCCCGGCACCCGAATTACTTCGGCGAACAACT[T/C]TGGTGGTGGGGACTAGTTGTGTTTTCATGGAACCTAGGACATGGATGGACCTTTGTTGGT
Cav1sc1.1p102377	A	G	AA	1	X	0	GG	1	X	0	X	0	GG	1	X	0	AA	1	0.5	TTTCACTGCTGAAGAGCAATAGTAATCAATGGAGATGGATGCCTTGTGCTGAAAGAAAGG[A/G]AAAGATATCACATAACTGAAATATTCAAATGAAATGAACTATGATAGGAAGGCAAAGATG
Cav1sc2.1p2864938	T	G	TT	1	TT	1	X	0	GG	2	GG	4	GG	1	X	0	X	0	0.5	GCTGTTCACTCATATAAGATTTGTGACTTGTAACTAGAGTGGAAAATTTAATCTATAAGT[T/G]GCTTTGGTGATATATTAAGTTCCGGGACTATCTGTGTATTGGGAATCAATGTCCTTCCGT
Cav1sc38.1p246366	G	A	X	0	X	0	GG	1	GG	1	X	0	AA	7	GG	17	GG	6	0.333333	CTCTGATACTGCACTTATTGTTTCACTTATCCACTTGTCTGACCCAAATCCAAGATTTGG[A/G]TCGACAACCTTTTCGAGTTGTCCTCCAAGGAGTTTTTCCATGGCGAAATCCGAAAGAAAA
Cav1sc565.1p102642	A	T	AA	1	AA	3	X	0	TT	2	AA	2	TT	1	AA	1	AA	3	0.2	TTTCTGGAAGGGCGATGGAACTTTGAGTGGTTTGGTCCTGGATCTCCTGGGTTGTTTGCG[A/T]CTAGGCTTATTTTTGAGTGAGTTCTATATCTGAAGATTTTATTTTACCTTGTCAATCTTT
Cav1sc13.1p263014	C	A	CC	5	CC	4	CC	6	CC	22	AA	24	CC	12	CC	17	CC	14	0.166667	AAAGAAGGTCAGCGACATTGTCATAAAACAATTGGCACTGCCAGAGGGTTCAACTGTCAC[A/C]GGGGAGTCCAAATTTTCTGCACTTGGAGCTGATTCTCTTGACACGGTATTGTCATATCAT
Cav1sc25.1p2526411	G	C	GG	1	GG	1	X	0	GG	6	CC	3	GG	2	GG	3	CC	1	0.4	AGAAAAAAAAAAGAATACCTTGAAAGCTTGTTTGACGATAGGGTCTTGTGCGGGATTAAA[C/G]AAAAACGCTGTAATCTTGTTTCTATTACCAATTCGAATGGAATGAAAACCGATGGTTCTG
Cav1sc396.1p167851	G	C	CC	1	GG	8	X	0	X	0	CC	1	GG	2	CC	1	CC	1	0.6	CTATTAAGCAGCTAATTTTTGTAGTGAGAATAAAAAAATCAAGCAAAATCTTACCTTTCC[C/G]CGCTTACAGTGAATTATAACTGGGTGGTTCCTAACATCTGCATTATTTAGATCAGCAATG
Cav1sc76.1p333547	G	A	GG	1	X	0	GG	1	AA	1	AA	1	X	0	GG	1	X	0	0.333333	GAACTTCACATATAAATATTAATGTATCTGTAAACATTTCTTACTTGGGTTTGTGGTGGT[A/G]ACAGAGGCAACTCCTTTGAAATCACAGGTCCCAGGAGATTTATCCATCAGCTGATAATAA
Cav1sc77.1p192072	A	G	X	0	AA	1	AA	2	GG	1	GG	1	GG	1	GG	1	X	0	0.5	GAATTTTCAGACGAATACCGGAGGGATAGTTGCCTGATTGCCTTGACGAGTCTCATGCAC[A/G]ATCACTGAGGACCCTGGTGTGGGCCTTGGAATTTGATTGGGATCAATTTTGGAAGGCCCT
Cav1sc14.1p979389	A	G	GG	1	X	0	AA	1	X	0	X	0	GG	1	X	0	AA	1	0.5	ACGATACAATCCAGAAACGGTTTACTAATAGTTATTTCCATATTCTGTCACTAAAAAAAG[A/G]AAAAGAAAAAATAAGTACTGACAGAAATAGAGCACAAGAAACCTCCAATCGAAATGACAA
Cav1sc174.1p495336	A	G	GG	3	AA	2	AA	4	GG	8	GG	5	X	0	GG	7	GG	4	0.6	GTTTGTTGTTCTTCCCTGTTAACATTAAATGTACATTTGAATGTAGGAATTGCACAGGAA[A/G]CGCTTACAACTAAAGTCAAAATCAAAGTTTAAGACAAAATCCAAAGGTTCTGTTTGTTTG
Cav1sc39.1p1090853	A	G	AA	3	AA	6	AA	7	GG	4	GG	5	AA	4	GG	4	AA	4	0.166667	GTGCTTAAGGATCACCCTGGTCTTGTTTTGTTAGAATCTGAGGAAGTGAAGCATTATGGT[A/G]TAAGAGCAAAGCCATTGGAATCACACAAAGATTTGAAGCCAAAAAGGCTCTATTTTCTTG
Cav1sc135.1p310076	G	T	GG	1	GG	3	GG	1	GG	5	GG	12	TT	2	GG	3	X	0	0.2	AATGCAAGAAGTATAATTGGTATTAGGCTGAGAATAATAGACCACTCAAATGTTGCAAAA[T/G]GCTGAGGTTGCAGACAGCAACGCCCAATTGGATTCCAGCACAAGATCCTGAGAAATAGAA
Cav1sc26.1p1322091	T	C	X	0	TT	2	CC	3	TT	3	X	0	TT	1	X	0	X	0	0.333333	AACTTGAAATAACTTTCACAACACTTAGTCGCTTACTAGACCTATCTTAACCTCATTTCT[T/C]GCACATCTATGACAATCCCCCCCGAAAATGTAAATCAAGCAAGCTCATAGATGTCATAGA
Cav1sc103.1p97806	G	C	GG	1	X	0	CC	1	GG	5	X	0	X	0	GG	1	CC	4	0.666667	AATTTAAAATTTTCAGTATAATGCCATATCTGGAAGCACATGTAATTCGCCTTTTTGGGC[C/G]ACATTTTAAATACCCCGAGTATTGCCAAGTCTTATTTGTAGCTCTTTTATTGTGAGAAAG
Cav1sc38.1p614562	A	G	X	0	AA	4	GG	1	X	0	GG	1	AA	2	AA	1	AA	3	0.4	ATTTTCTCTCCATCCAAACAATAGATCCGATCCAATCAAATCCAAATTCAAATCTCATTC[A/G]GGTTCAAGAACACTTCTTCATCATCCTCTAATTATTTTTTCTTCATTTTTTTGTTAATTT
Cav1sc50.1p148498	T	G	GG	17	TT	19	GG	23	GG	12	GG	22	TT	28	GG	21	TT	10	0.5	CGGCAGAGTACAATACAATTATACAAATATTATTCTTTATCAAAACAACACATACACATA[T/G]CATCAATGTTTTCATGTTTCTAGTGCCACAATAAATAACTCTTCAATACATCTTTATAGC
Cav1sc145.1p500844	T	A	TT	4	TT	4	TT	3	TT	12	AA	9	AA	3	AA	1	AA	6	0.5	TGTATGTTACCTGTGCTAGGAAATTGTGGAGATGAAGATGAACTCAAACAAACCATAATA[A/T]CTCAAAAGGAACTGGTTGATGATTATACATGACATGAAGACATTAACAATCAAACATATA
Cav1sc59.1p160381	C	A	X	0	CC	3	AA	1	CC	1	CC	1	AA	1	X	0	X	0	0.5	GCAACATTTAAAATGGTTGAGATGTTGAAATAGAACTATATCTGCTATAGTTACTCCATC[A/C]ATTCCATTTTAAATGTTGCTTTTGTAAAAGAACCGTGTTCTTATGTAATTGTCACTTTTA
Cav1sc35.1p337873	G	A	GG	1	X	0	X	0	AA	2	AA	4	GG	1	X	0	X	0	0.333333	ATCCCCACTATTCATAAGAAAAGAAATAAACCAGCAAAAGTGTCAAACATATTTCCAAGT[A/G]CAATTAATATTAGAGAATTTTCTTACATGACCAGAATAAGTAAAAGGGCACTGTTAATTT
Cav1sc69.1p28720	G	A	X	0	GG	5	GG	3	GG	9	GG	6	AA	3	GG	3	AA	2	0.4	GGAGAGTCTCCGGCCGGCCACCGTGAAAGAGATGAAGGTCGCCGCCATGGATGAAGATGA[A/G]TTGGTTGATGCTAAGGCTGACGATTTCATCAACAAGTTTAAGCACCAGCTGAAGTTGCAG
Cav1sc26.1p1063975	C	A	CC	4	CC	1	CC	4	X	0	CC	5	CC	6	CC	1	AA	8	0.166667	CCCACCACCAAATGAGAGTCCACCACGGAATCAATACCCACCGCATTATCATCACGCTCA[A/C]GCACCGGCATCTCCTCCTCCTCCTACGGTGTGTGGTGGAAGCTTTCACACGGCTTATCCT
Cav1sc19.1p1552619	G	C	GG	3	GG	16	GG	2	CC	7	GG	1	CC	1	CC	5	CC	4	0.333333	ATGCAACAATCTCTCTGTATCTTCTTTAATTATAGCCTATTAGCTGTACTTTCTGTAAGT[C/G]ATGCCTTGGAAAAAGTTGAACAATCAAATTGTGGTTGTTGTATTATCTTAAAGTTAATAA
Cav1sc73.1p359097	T	C	TT	3	TT	5	CC	1	CC	3	TT	4	TT	1	TT	2	X	0	0.2	TCAATTCAATAAGGAAACATTATCTTGTAGTGGAATTCCAAGGCTTGCATTAAGGGTACA[T/C]ACCCTGTGAAATGTGAACTTGGACATGGTTAATTAATCAATGCCACCCCTTTAAATAACA
Cav1sc1367.1p28345	A	G	X	0	GG	1	X	0	AA	1	AA	2	AA	1	X	0	X	0	0.333333	AAGTATATCAAGAAACTTTGTGGTGACTCGAACACCAACACAAGTAGCAAGCCATGCACA[A/G]AAATACTTCATTCGGTTGAACTCGATGAATAAAGATAGAAGGCGATCAAGCATACATGAT
Cav1sc15.1p711144	A	T	AA	1	AA	4	AA	7	X	0	AA	13	AA	2	TT	1	TT	5	0.166667	TAAGTTCTAGCAAAGTGATTTAAATATGCTCAAAACAAATTAATGGGGCAAGGATACCCA[A/T]AGCACTTCCCCACCGCTCTAACAAGCTTGGTTGGACGTAATACTTGTCTAAAGAGTCATA
Cav1sc29.1p556512	A	C	X	0	CC	2	AA	1	CC	1	CC	2	CC	3	CC	2	X	0	0.75	TAGAGTGGTTGTTTTCTCTTCTTCCTCTTTCTTCCTCTTTTCATTGTTAACAATAAGCAC[A/C]TATGTTTTATTTTCCTCCCAATTTTATTAAAGTAAAAAATATCGAATCAAGATGGACTAT
Cav1sc1.1p3639353	C	T	CC	3	CC	1	CC	1	CC	2	TT	3	X	0	X	0	X	0	0.25	TTAGACGTGTTTAGAGGCGATTCATATCTCCTTAAGCAATTTTTAGAAAGTTACAAACTT[T/C]CTTTTGCTTGCAACATATCGAAGTGCGAGTCAACAGAGGGTGGTCAAAAGTTTGGTCGAC
Cav1sc11.1p1254087	T	C	CC	1	X	0	X	0	X	0	TT	2	TT	1	X	0	TT	1	0.25	TACAGACAACAGTGGAACAATCACATTTGAAGAGTTGAAAGCTGGTCTCCCTAAACTTGG[T/C]AGTAAAATGTCTGAGTCTGAAGTAAGGCAGTTGATGGAAGCGGTAAGATTATTGTTCTTT
Cav1sc3.1p1475002	A	G	X	0	X	0	AA	1	AA	2	X	0	GG	1	GG	1	AA	2	0.333333	TATCACATTTCTCTCTAATAAACCTTCTCTCACAAACAACAAGAAGAAGAAGCAGAAGCT[A/G]TTATGGGTGGTTCAAACAAAAATGAACAAGAATCACCACAAAAAACTCGACCCTGTGATT
Cav1sc25.1p1955629	C	T	CC	10	CC	3	CC	6	CC	1	TT	3	TT	3	CC	4	TT	13	0.5	TGATGCTACAATGGTTTCACCTTTTTCATACTTACAGGATTTAGCCTTCACGAATTTGAT[T/C]AAACCATTAAAATGCTCTTGGAGCAGTTCTTCCTGCAAGGATTGAAAAACAAAACCATAA
Cav1sc715.1p49274	T	A	TT	2	TT	2	X	0	AA	3	TT	5	AA	2	AA	5	TT	2	0.2	ACTTAATATAATCTCCTATATAAATCTGTAAACTCAAATAGATATATCTTTGCCAAAGAG[A/T]TTGCTAATTCCCTTTCCAGGGTCACTTTGTTTCACAATAGACTCTCCCACCAAAACCTGT
Cav1sc22.1p1393857	G	A	GG	3	GG	2	AA	1	GG	4	X	0	X	0	GG	1	X	0	0.333333	TCCGCTTCTGTGAACTCTGGTTTCTTCACAACTTTGGTTGAAGCAGGAGATGTGAAGGCA[A/G]TTTTCACCGGCCATGATCACATCAACGACTTTTGTGGAAAGCTAATGGATATACAACTTT
Cav1sc94.1p343494	T	A	TT	1	X	0	AA	1	TT	1	TT	2	X	0	TT	2	TT	4	0.25	AAGCATTACCTTAAGATTATTAATGTAGGACTGGGCCTCATTTCAGTTGGTGTTCTTCTC[A/T]GCCTTGTTCTATGGATACTCTATTCAAACCGCCCCCGAAGGGGAGAAGAGTTTGTGAAGC
Cav1sc145.1p264338	A	G	X	0	X	0	AA	1	AA	1	GG	4	AA	1	AA	3	X	0	0.333333	GGCTATGAATGTTGTAGCATGTGAAGGATTACAGAGAGTTGAGAGACCTGAGACATACAA[A/G]CAGTGGCAGGTTAGGAATACAAGGGCTGGTTTCAAGCAGCTTCCATTGAACTCAGAATTA
Cav1sc245.1p575176	G	A	GG	1	X	0	GG	2	GG	11	AA	2	GG	2	GG	3	GG	2	0.2	TCCGAATCACTTCCATCAAAAAGTTGCATAACCATTTCTTACAATATGACAACACCAACT[A/G]CTACAATTTAATCCTCTGATATACAGATTCCCTGAAGATAATTTAATATTCAACAATCAA
Cav1sc910.1p60867	A	G	AA	8	AA	2	AA	1	AA	3	X	0	AA	6	X	0	GG	2	0.2	TAAATGTACATCATACTAGTGAAAACAGTAAAAGAATACTCATAAATCTTATTGACCTAT[A/G]ATCATTAATAAGGTTAAATCTACAAAGGAGAAGATATTACACATGCTCCCTTTTGCTGAT
Cav1sc11.1p502989	G	A	X	0	X	0	GG	3	X	0	X	0	GG	1	GG	1	AA	2	0.333333	CCAGGGTTTCCATGGCTTGAGCTTAGCTCAATGGATGAACATTCAACAAAATCCTGCTCG[A/G]TCTAGTTCATTGCAACCAAATCACGTGTCTTCCATGTCTGGATCAGTTCTACAAAATCAT
Cav1sc24.1p942966	T	C	X	0	CC	2	TT	2	TT	3	TT	1	X	0	X	0	X	0	0.333333	GAGAGTACTAGATGGTACATTGAATGTTGATCCACCACCACCTCCATTTCATTTGCATTG[T/C]GATCCACAAGAAAAAGGTTCAGAATCAGAATCAGTGGTTTAGTAGTGTTAAATTTGCAAG
Cav1sc129.1p92097	C	T	CC	6	CC	8	CC	3	TT	10	TT	4	X	0	CC	6	TT	7	0.4	ACAGAATGTTACCTGAACGAAAACAGTGCCATCAGTGTAAGCATGAGGGTTAATAGCGCG[T/C]GTAGTTCGCTGGCCACAGATGGTACAAGTAAAAGCCACAAGCATCCTTCGCCTCGGGGAT
Cav1sc39.1p72391	C	T	CC	3	CC	5	CC	4	X	0	CC	8	TT	1	TT	2	TT	2	0.333333	GATCAACTGGAAACGGGTGTCTACGACCAGCTTGTTCGGATTAGGATTTGTTGGCCCTGT[T/C]GGCCACTACTGGTAAAAAGCATCGCCTTTTAGAATGTTTGTTTTTCAGGAGAGATGTTAG
Cav1sc467.1p209102	T	C	CC	1	X	0	TT	1	TT	2	TT	1	X	0	X	0	X	0	0.333333	AGGTGTTTTTACTACGGATTTTCCTCCAAATCCACCTTTTTTTTTTAATTTCACTGGGAG[T/C]GGACCAAAAAATTTGAACACTGATAGTGGTACAAAGGTTTATAGGTTGAAATTTAATGAA
Cav1sc73.1p656927	T	C	TT	1	TT	1	X	0	CC	1	X	0	CC	1	X	0	X	0	0.333333	CAAGTCTATTTCATTCTTCGAGTATCAAACACCGGTGAACGGCTCTGTTTCCGGCGAGTG[T/C]GACGTCGCGTGGCGATTCCGCAACAAGAGGGAGAAGTCGTGGCGAAAGTACCGTGATTTC
Cav1sc16.1p1256470	A	C	AA	3	AA	3	CC	13	AA	2	AA	3	AA	3	AA	17	AA	8	0.166667	ATCAAGCTAATGAAAAGATTACATCAACTAACCCTTTAATCAATTACCAGTCTTTCATGG[A/C]CAAGGCACCTAGGGGAAAATGGTCAAAACAAGATACTGAAGTGTTTTATGAGGTATTTGC
Cav1sc25.1p2107359	G	A	X	0	GG	1	GG	1	GG	1	AA	4	X	0	GG	1	X	0	0.333333	GCATTTTAGATATCTAGGAAATCCTGATTGAATATTTTGGGGTGGGACAGGATTCAGCAC[A/G]TGCTTGTTATGGAGCAAAACATGTTGAGGTGGCCAATGAACGACTAGCTGTGCAAACGCT
Cav1sc53.1p858850	T	C	X	0	X	0	TT	1	CC	1	TT	2	X	0	X	0	CC	1	0.333333	GGAAGCATGGAAGGGAGATTGTTCTGGGGGTTGGTTATGAAGTTGCTGGTGATGATGATA[T/C]TTCAACACCTAGGAAGCGCCGTGGAAGGAAGGGCTTGATAGACAAACAGGAGAATGTAGA
Cav1sc71.1p649931	T	C	X	0	CC	1	X	0	TT	1	TT	1	CC	1	TT	1	X	0	0.666667	CTCCTTTTTCTCTTCTGCAAACAACTGCTGCACCAACTAAACCTTCTTTTTCAACCCTTT[T/C]CATTTTTGAGGTTTCAATTTTCTTAAGGAAAAAGCAGCTTAAACAAAAAAGTCAGTCATG
Cav1sc151.1p46666	T	C	TT	2	TT	6	TT	6	TT	7	TT	8	TT	2	TT	12	CC	3	0.166667	ACTCTTGTTAAATTTACGACCAGAAATTTTCTCTGTCTCGTACAGTATGTGATTTATAAG[T/C]CCCCTTGCAGCACTACAAAACCAAAGAAAAGAGAAGTATCATTTTGTGCTCGGAATAACC
Cav1sc50.1p557393	A	G	AA	6	AA	7	AA	8	GG	6	AA	15	AA	13	AA	13	GG	20	0.166667	AGCTGAATGAAGTAATTGTTGCAAACTAAAGAAAAATCAAGCAAATCAGTTTTTATTCTT[A/G]GTATAATATTTTCACATATGCAAGCCATATGATACATAAATATTCCACAAGAAAACAATC
Cav1sc19.1p1750067	C	T	CC	3	X	0	CC	2	X	0	CC	1	X	0	TT	6	TT	3	0.25	ATGTTTGTGCTTTTTCTTTGCAGGCAGAGGAAGGGAGTGATGAAGTGTATTGCCAAGTCT[T/C]GTTGGTTCCTGAAAATCAGGTGAGGTTTATCTATGATATCATTTTATTTTGGTTCAGATT
Cav1sc1054.1p16705	A	T	AA	1	AA	2	AA	3	AA	2	X	0	X	0	AA	2	TT	2	0.25	GTTGTCTAGATTTTCTCTATTTTTATTTTACCCTTCATCCTTTCTGCCTCTTTACGATAC[A/T]ACTCGAAACCTAGGGGAGGAGCAGAAGAGTAGGTACTGTTCTAATTCCTTTACTCGATTT
Cav1sc22.1p1144565	T	G	X	0	TT	2	GG	1	X	0	X	0	GG	3	X	0	TT	1	0.5	AATAACAAAAAGGGCATCAGCAAAAAAAAAGAGGTAACAAAAAACCTGAGGGTTAATATT[T/G]TGAGCGGTAACAGGGAAAGGGGAATCAGAAGCCATTGAAGAAAAATGAGCAGAAGATAAC
Cav1sc129.1p265342	G	T	GG	3	GG	7	GG	5	TT	9	TT	18	TT	1	GG	8	TT	5	0.5	CTGAAATAGTACAAAACTTTTCATACCTCATTAACAGAAGACAAGATTCAATAAGAATGA[T/G]ATCTCTCATTTACAACAAAACACACAAACATCATGACTTAAAGCAGCTTAACACCGGCTT
Cav1sc37.1p497086	A	G	GG	3	AA	2	AA	6	AA	9	AA	3	X	0	X	0	AA	1	0.2	GATAGTAACGGTCCTGTTAGTGATGTTTATTTGCCAGCAAGTGAAGGTGTTGAAGGTTCT[A/G]TTTGGTTACTTGCTAAGGCTTTTGTAGTTGTAAATGACTCATGCTTTCACCAACTTGTCA
Cav1sc510.1p87043	C	T	X	0	CC	1	CC	2	CC	2	CC	5	TT	1	TT	3	CC	2	0.2	GAGCGGAATCCGTCGGAAACTGAACGCAGCATACATTCGCCTTTGTTTTGATGGTACCGA[T/C]ACTAACTCCCTGCAATAACAGCCCAGGTGAGAGAAACAACTCATCATACATCCAGCATTA
Cav1sc287.1p652154	C	T	CC	6	CC	2	X	0	CC	12	CC	3	X	0	CC	3	TT	1	0.25	AATTAAATATTTTGATATTTTTTATTTATCTTATAACACAAGAAAAAGGCCACATAATTA[T/C]AATACATGGCATGACACAATTTCATAAACTTTGAAAATTGTGTCTGAGCTTGAACTTTGA
Cav1sc19.1p962044	T	C	TT	15	TT	7	TT	21	TT	4	TT	11	CC	15	TT	15	TT	9	0.166667	ATCATGATCCTGGGAATACACACGAGAAAATGTTGCAACGCTCCAACTCAACAAGTGAAA[T/C]TTGCTTTGTATCGTTATCATTATGCCAATGTTCATCCTTCATTTATGGCTGGAAGTGGAG
Cav1sc24.1p734865	T	A	X	0	TT	1	TT	1	X	0	AA	4	X	0	X	0	AA	1	0.5	TGCTACTTGTTTTTGGACCTGAATTAAACTTGCTACAGCCGAGTCCAAACACTCGAACAC[A/T]GGTGGGAGTTGCTTTTTGCACCCACCCTTTTTTAAAATACCTCCAATTTATCATTTAGGT
Cav1sc360.1p240744	A	G	X	0	X	0	AA	5	GG	2	GG	1	X	0	GG	1	AA	1	0.333333	TTTTGACAGTTGCATATGCAGATATAGGAATAAGATTTTTTTTGCTACCAGAACCTATAT[A/G]TGACATGTTTGATCCTCAAAGGAGAGCATAGATGCTGGATATTAGTTTCATCCTTATAGG
Cav1sc360.1p130595	C	T	TT	1	CC	1	X	0	TT	1	TT	1	X	0	X	0	X	0	0.666667	ACATATTTTTTCAGCGATCTATGGCTATGCAATGATATAGTCATTCTGTCTTAAAATGAA[T/C]ATCACTTTAGTTTATTATACATATGAAATAACAAGAAATAATTATCTTTTAGTAATTTTA
Cav1sc26.1p1153191	C	G	CC	140	CC	153	CC	83	GG	169	CC	102	CC	82	CC	314	GG	118	0.166667	TAGTTATTTGTGTGCATGTATCTTTATATGAGTTGAGTTGAAGTTTTGTGCTGCAGTTCA[C/G]GTTAGGCATGAGGCTCTGTTTGGTTAAGCTTCTTTTAAGTTTGAATTAGGTAAGCAGTGT
Cav1sc36.1p1336896	T	A	TT	1	AA	1	X	0	X	0	TT	1	X	0	TT	3	AA	1	0.5	AAATTGGTCGAACGTTAAAGTGATGCCTACCTGCAGTTATCTCACTCATTCCTTATTTCA[A/T]TTTTTTTCATTAGCCAATCAAATCAGGTATATGTGTTGTTTGTTTTTCTAGCCCCTCTCT
Cav1sc118.1p126959	C	G	CC	2	CC	6	CC	12	GG	3	GG	14	CC	10	CC	2	CC	1	0.166667	CTGATATTTTGGAGTTTTTGGTCCAACGGTGGAGATTAGAGAAGCTGGAGGGATTGACGA[C/G]TGAGGGGAAAAGGGCGCAGGAATATGTGTGTGGGTTAGCGCCTAGGATTAGAAGGCTGCA
Cav1sc50.1p616146	T	A	TT	1	TT	18	TT	1	AA	11	TT	8	TT	4	AA	14	AA	14	0.166667	TGACGGAACATTGGCTCTGGTGCAGAACCCTCGTTGCCAAGATCAAAAGAAAGGGCTTCG[A/T]CATTGGATTCAAAAGCTTGGTCCCGCGTCTCCAAATAGTGGCCCTGTGCTTAAACCCAAA
Cav1sc197.1p326011	A	G	GG	3	AA	1	AA	2	AA	5	AA	2	AA	3	AA	3	X	0	0.2	AGAGATTTCAAGGTTCCTCTGGTCAACAATCTTAAGGAGGGTGCTAATTTAATTGGACCT[A/G]AAACAGGCTTTAATGTGTGGCCAGGTTTTTTGAAATCACTATGCATTATTTTTGCTTCTT
Cav1sc39.1p969718	T	A	TT	3	TT	5	X	0	AA	5	AA	2	TT	3	AA	4	TT	3	0.2	GATATAAAAATGAATACATACTTGCAAGATAAAGAAGCTAGCCCAACCACCACAACTAGA[A/T]ATGAGCATTAGAGTGCCAAGCACCCAATTTTGTTCAGAGGAGTCTGTGGTTGAACTGTTA
Cav1sc34.1p1560155	C	T	X	0	X	0	X	0	CC	1	CC	1	X	0	CC	3	TT	3	0.5	ACAGTTATATTATTTTTTTGTTGGTTGTCTTTGGCAGGTGGGATCTATGCTATGCCTCAG[T/C]TATTGGATCGCTATGGCCTAGGCGTTCCAATTGGACCTGGAACAGTGGTATGGACTAAAA
Cav1sc52.1p128788	C	A	X	0	X	0	CC	1	CC	1	X	0	AA	1	CC	1	CC	1	0.333333	TTTGGCAGCAAGGAACACAAATAAACTGGACTTTTGTGTCCAGAAGAGCACTGAAGTATG[A/C]TTTTCTCTGTTGATGAACCAATGCCTAGAGTAGCCTGGAGTTTTAGAGAACAAAAAGAAG
Cav1sc131.1p290518	G	A	GG	12	GG	23	AA	9	GG	8	GG	17	GG	16	GG	10	GG	18	0.166667	GGTGGTCCTGGTGCTATGGCGAATTGCAGACCCCTATGCTGCCCGGATTGTAGCACGAAG[A/G]CAACTTGGGTTGCGGCTAGTGCTGCAGCCTCCTGTTTCACCAAAAACATGAAACGATAAG
Cav1sc25.1p1749920	G	A	GG	5	GG	3	X	0	X	0	AA	1	GG	1	X	0	X	0	0.25	GTGGAATGGGGGTGCTAGCATTGACATTTCTTAAAAGATCAATGTTATGGATGATGGTGG[A/G]GGAGATAGCCGGTGTTGGTGGCTCAGCCTCGTCCACCACCGTATTACGGCAAATGAAAAG
Cav1sc65.1p177482	G	C	GG	15	GG	24	GG	12	GG	11	CC	24	GG	23	GG	19	CC	8	0.333333	CTAAAGCTTTCCTTCAAGAACAAGAACATGCTTTTAAATCTGGACAACTAGGAAAAGGGA[C/G]GAAGAGAAGAAAATAAATTGATATACCCATCCTGTTGGTAGTTATAGTAATACTATATCT
Cav1sc68.1p5688	C	T	CC	2	CC	2	X	0	CC	2	CC	4	TT	2	CC	1	X	0	0.25	AATCCACGTGTGACCAATGACTTGGCCACGGGTATTGGCAGCTAGATCCTCTGCTCCATT[T/C]AGTCTCTGCCAAAGAATTGACACTTCCTCCCCCAGCTTACATCCTTGTGGGGGATCAAGA
Cav1sc314.1p88178	C	T	TT	38	CC	37	TT	45	TT	23	TT	67	TT	40	TT	56	TT	51	0.833333	CGGAGGCGACCCTACAAAAATCTCTATAGCTACAAAACAGATAGAAAGTGTTTGCTCACA[T/C]GTATCTGAATCTCACCCTCCACCTGTAAGCATGTGGAATTTAGATACAGAATCAGGAACA
Cav1sc2.1p683222	C	T	CC	33	CC	66	CC	60	TT	70	CC	65	TT	37	CC	75	CC	45	0.166667	GGAAGGTTTAAGAGCTGAGATGCCGGATGCGTTGGGTGAGTGTGTGGATCCGGCGATGTT[T/C]GTCTTAGAAGCGATATCGGAGGTTTTTCCGGTTGATAAGAGAGGTGATAAAGGCGGAAAT
Cav1sc124.1p505199	G	T	GG	3	TT	2	X	0	GG	1	X	0	X	0	GG	1	GG	1	0.333333	ACCTCTTCTACGTCTGCTACGTTTCCTGTAACCGCTGTATGCTTCAATTCTAATACTGTT[T/G]ATGACGGAAAGTCCAGCTTCTTTGAATTTAAACCACACAGTAGATCGAATATGGTAATGA
Cav1sc24.1p491816	G	A	X	0	X	0	GG	1	GG	2	GG	1	AA	2	GG	1	X	0	0.333333	TAATTTATATAATCAAACACCGTCAAAACAATACATTTTAATTGATATTGAAGTAAAAAA[A/G]AATAGAAACAATGAAAAGAAATAGTGCAATATACACAAGGTGAGGTGAGCCTTGCTTTCA
Cav1sc38.1p602497	G	A	X	0	GG	4	X	0	X	0	AA	1	GG	1	X	0	GG	1	0.25	ATTATACTCCATACATATATCTAATTTCTATGACATGATAATAACAAACATTACATACAT[A/G]TACAAAGCAAATTACTCAAAACTAAAACTTTCAAAATAAACCAATACACACCTATTTTTT
Cav1sc112.1p621905	C	G	GG	2	CC	6	GG	1	GG	9	CC	3	GG	5	GG	7	CC	4	0.5	TGGAGCTTTTGATGATATGATTTCCTTTCGTGTGATGTGAGTGATTCTTCAGGTAGTAGG[C/G]GATGATCTCTTGATGTCAAATCCAAAGCGCATTGAGAGAGCAATAACCGAGACTGCTTGT
Cav1sc103.1p113998	T	C	X	0	TT	4	CC	7	TT	7	TT	6	CC	1	X	0	CC	2	0.6	GTGTGATGAGCGAGCACGTATGCTGCAAGATCAGTTCAACGTGAGCATGAACCATGTTCA[T/C]GCTCTTGCTATTCTTGTGTCTACATTTCACCATGGTAAACATCCTTCTGCAGTGGATCAG
Cav1sc69.1p13876	A	T	AA	2	AA	1	AA	1	AA	2	AA	1	TT	3	AA	2	X	0	0.2	ACCAAAAATAAATCTCCTACACTCCGTTACTTACCAACGTTGACAACCCACTAGTTTCCA[A/T]CAACTTATCTATTATCTTTTGTAATGCTGGGGCGCTCACAACACAATCTTTATCTGCAAA
Cav1sc76.1p191030	G	A	GG	2	GG	2	GG	4	AA	4	X	0	GG	3	AA	3	AA	2	0.2	TTTGATGCTATTCTTACTCTGCACAGAATGGATGTTTTCAACATTTTGATTAAGGTATGC[A/G]CATCTACTCAAGAAGCTTATTGCAGGTGCCTACACCAACAGCAGCAGCAAGATGCCATGC
Cav1sc7.1p882941	G	A	GG	2	X	0	X	0	GG	1	X	0	AA	1	GG	1	AA	1	0.666667	CATCACCCTCGTAAGGAAACTGATATGATATCTCTTGGTTTGTAAATGTTGCGGCTAATG[A/G]GCCACCTGGTGTACCAGGTTCAGGCTCAGACCATGTAGATTCGACACGGCGATTCATATC
Cav1sc245.1p372495	T	C	X	0	TT	1	X	0	CC	3	X	0	CC	6	X	0	TT	1	0.333333	AGGATAAGTGTCTCAATAATCAAGTCTTCCCAATCAATACCATCAACTACCTCTCCTCTT[T/C]TCTTCTTCTTTCTCTCAGGGCAAGTGCTATCTAAATTGCCATGATTTAGAGTATCATCTA
Cav1sc50.1p859195	C	T	CC	3	X	0	X	0	TT	4	X	0	TT	3	TT	2	TT	2	0.666667	CCATTGTACCTGTTATTAGCAGCATGATAATGATTATTGTTGGTGTGGAATGATCTTTCA[T/C]TGGCAGCATTGTTGTTGTTGTTGTAGTAATTTTGATCGTTGTTCTGTTTTTCAACCATGG
Cav1sc26.1p1126481	T	C	TT	2	TT	4	TT	4	CC	1	TT	1	TT	3	CC	3	CC	7	0.166667	ACAATACGGACACCTGTTGCTACCAGCACTCGAAGATCCAGCAGTCACAGTGGATCAACT[T/C]CATTGGCATTGATGACCTCTACACCAGACCAAAGTGGTAGCTACGTTTATGTCCCAGGAC
Cav1sc245.1p86510	C	T	CC	4	CC	5	CC	3	TT	4	X	0	TT	2	TT	1	TT	5	0.4	CATCAAACTTTCTAGCAATAACAAAACAGTAACAAAAAAACAATAATCCCAAAGAACAAA[T/C]GATTCTACAACTAACAAAAAAGAAATCATTCAAGTACAACAGTGGCACCCAATTCCTTAA
Cav1sc52.1p1028843	G	C	GG	2	X	0	X	0	GG	3	GG	2	CC	2	GG	3	GG	3	0.25	TAGAGGTAAGGCAACAAACAATTGGAAAGAGTTAATGTACCTTTCCGGTGGGAAAGATCC[C/G]AAGTTGCCATCTACTGGTATTGTTCCACAGAGGTCATTATTGGAAACATCACTGCACAAT
Cav1sc49.1p746186	G	T	GG	6	GG	2	GG	5	GG	6	TT	7	GG	2	GG	3	TT	7	0.333333	ATGAAATGCTTCATATCTTACCTGGTTAAAACACAGCCCCAGGCCTCGGCTATAAAAGTC[T/G]GCATATTTGATCATAAACACACCACAATCGAACCTGTTCAGTTGCAAAACTTATGTTTAG
Cav1sc600.1p66065	G	C	X	0	GG	1	GG	1	GG	1	X	0	CC	1	X	0	X	0	0.333333	TCAAAATGCCTATCTAACGGTAATTGCTTCATTCTATCAGGAAATCTCCCCTCAAAGCAG[C/G]AAACAATTTTCCAACCAGCTCCCTGCCAGATAAAATTACAGTAATTCAGGAGAGGGAAAA
Cav1sc251.1p292244	G	C	CC	6	GG	2	CC	9	GG	1	GG	18	CC	8	GG	6	CC	2	0.666667	AATAACCTTCACATTTCACTCTCGCATCCTTGAAGAATCGCCCCAATCAAATAAAAGAAA[C/G]AAAAAGTAGGGAAAATTTCTACTAAAAACAAAAGGAAAAAGAATATCCAAACCAATGCCA
Cav1sc102.1p468062	G	A	X	0	GG	2	AA	3	AA	2	X	0	X	0	X	0	GG	1	0.333333	TGTGAAAAAGTGAGATTGAATTTAATATATATACTTATATGTTTTTTCAGGCAACACATA[A/G]GATTGCCAAAAGATAGAAGATGTTCTTTCGAGTCTAGTAGTTGCCGGTCTAATCATGGAA
Cav1sc22.1p942213	T	G	TT	16	TT	34	GG	22	GG	25	TT	39	GG	37	GG	18	TT	21	0.333333	CATCCTAGTGTGCAAGGTACATGGACAACTGCTTTGAAATATTAGGATGAGAAAAACCAG[T/G]TGTATGAGAAAGTTGCCTTTCTCTGGTCACTTAATCAAATGTTTATGAACTGGTGAGCAT
Cav1sc2.1p187246	C	T	CC	3	CC	9	CC	5	X	0	X	0	CC	2	TT	2	TT	1	0.2	CATGGAAGATTGAAACAAGTACTTTTGACTCTTGTATTTAAGCACCAGAATTTCCCCAAT[T/C]AACTAACTTCTGAAAATTCCCCGCGCGTCAACGAGAATTATCTCCTACCTTGAATCTTTC
Cav1sc113.1p95386	C	A	AA	2	X	0	X	0	CC	2	X	0	CC	2	CC	2	CC	6	0.333333	TTTTTATGTTATGTGATCAGTTGGTGGAGTTTATGCATGTGATGTGGCTGAAGCTGTTAG[A/C]ACTAGTAGAAGAGCTGTATGTGTCCCTATCATAAGAAAAAATGTTGATTCTGAAAATATG
Cav1sc13.1p791649	A	G	GG	12	AA	22	AA	23	GG	16	AA	29	GG	29	GG	37	GG	30	0.5	CATCCAAATGCTGGACATAATAAAGAAGAGCTCAATGAAAAGGGTACCAAAGGGAAGAGT[A/G]CCGGCACCTAGAACTAAAAGCCATGATGGGTACCGCTGCTGTGGAATTTCTCGAGGAATT
Cav1sc25.1p1095606	C	T	CC	3	X	0	X	0	CC	4	X	0	TT	2	X	0	CC	1	0.333333	CCTCGCGGAGAGTGGATCTGGCACGGGCGTAAGGAGAGACGTAGAAGTAGAGACGCCAGT[T/C]AGGAGAGCAGCCTTGGCCGGCAACGACGCGGCGGAGTTCGGCGCCGGCATGGCGGGCTTG
Cav1sc13.1p698857	C	T	TT	2	CC	23	CC	11	CC	7	CC	1	TT	1	TT	1	TT	4	0.5	TACTGGAGTTGTTCTTGGATCTTACATGGCCATCATCACTGTTGTTTTCTTCTATTTAGT[T/C]CATGACACTGATTTCTTCACAGTAAGTAATTCCACCAGTTTGAAATTCAACACTTTAATA
Cav1sc25.1p2378276	T	C	TT	2	X	0	TT	2	X	0	CC	1	TT	1	CC	2	CC	1	0.4	AGCATTGCAGAATGCCAGAGATGGAGCAAAAATGTAAGCAACCACGACGTAGTACCATTT[T/C]AGCTCAGGAAACATATGCGGGATTATAATTATGGAAATGGTTGTGAAAACAGCGTATCCA
Cav1sc24.1p634383	T	G	TT	5	TT	5	TT	1	TT	2	GG	1	TT	5	X	0	GG	1	0.333333	CATTCAATATTTGAAATTGTTCCTTCCACTTGTGAACAAAACATTCTTATTACTTGGAAC[T/G]CTTTTGAGTCTTTGAACCGAGAAGATGCAGAGGCCACCGCCAGAAGATTTTCTGTTGAAA
Cav1sc310.1p149918	A	G	X	0	GG	1	AA	2	X	0	X	0	GG	1	X	0	GG	1	0.75	CTGTATGAAACCAAATTCATAGATGATATATTTTAAAACGCAAGTAAAAAAAAAAAAAAA[A/G]AGACTACGATGGAAAAATTACTGCCCACACGGCAATAACAATAAATAAGATTTTCAATTC
Cav1sc25.1p2424158	T	C	X	0	TT	5	TT	1	X	0	X	0	TT	2	X	0	CC	1	0.25	ATCCATAGCTTCGGTAGTCGCCGCCGATACCGAAACCAACGGCGCTGATGCTGAAGAGGA[T/C]GGGCCCGAGCCCAAACCCATGAAGCCCAAGGAATAAGATAGGACACCACCAGCGGCCCAT
Cav1sc25.1p2526605	A	G	X	0	X	0	X	0	GG	1	GG	1	AA	1	X	0	GG	1	0.666667	TGCGTTGCAGTGGAAGAGGGGAAGAATAACAAGTAAAGAGAAGAGACATAGCTCGCTTCT[A/G]TTCTAACTTCCAACTAATCCGATTCTTATTGTTGGGCCACTATTTTTCCACCATTAATTT
Cav1sc1035.1p57992	G	A	GG	1	AA	2	X	0	GG	1	X	0	GG	1	X	0	X	0	0.333333	ATGGTTGCCGGTTGACATCTCTTCTAATTCGTCGGTACGAGAAGCAAATTGTTATGTGAA[A/G]GAATCAATATCTCGACATAAGCCAAGAGGCAGATCTTGTGCCACTCCACCCGGTCGTATG
Cav1sc2.1p3494399	C	G	CC	12	CC	22	CC	18	CC	15	GG	25	CC	14	CC	26	GG	10	0.333333	CGGTTTCTGGATCCTCGACGTCGCTAATAACATGCTTCAAGGACCATGCCGTGCACTCCT[C/G]GCCGACCTCTGCGCCGGTAACCAACGGAAAACGAGGAACGCAAACGCGTTTTTCTCGTTT
Cav1sc321.1p73580	C	T	CC	1	CC	5	CC	1	CC	3	CC	2	TT	2	CC	1	TT	2	0.333333	TTAACATGTTGGGATAATGAGAGTAAAATACAAACCTTGCAGTATGTTTAGATTTCTCAG[T/C]TTCCTCCCACAAAACAGCACGTTTTTCAAATTCGAGTCTCTCCTGTTCTCGAGCATTTGC
Cav1sc103.1p100830	T	G	TT	7	TT	7	GG	6	TT	4	TT	6	GG	7	TT	3	GG	9	0.5	AAGCTGAGATCGATTGTCCTGATCAGTCAGTTATTCGTCGTGTTTCTAGTGCGGACAGGA[T/G]TAGTCTTCAGGACATTGCTAGAGAAAGAGTGGATGTAATATGTGAAAAAATGCATCGTCT
Cav1sc50.1p156085	C	T	TT	27	CC	31	TT	34	CC	33	TT	24	CC	23	TT	25	CC	20	0.5	ACTGCTCTCCATAAGCCGGTGAGCCTCTGCAGCTTCAGAAAGAGGGAAAGATTTGTAGAC[T/C]ACAGGCTTAACCTTTCCTTCCGCAATTGCAGGCCAAACATTCTTCGCCACTTCATCAACG
Cav1sc298.1p196437	G	T	X	0	GG	1	GG	1	GG	1	X	0	GG	1	X	0	TT	1	0.25	CGTGAGAGCAGTCAAAATCCACCTACAACTATTGTATCTATAGCACTTGGCAGCAAAGAT[T/G]TTAAAGGTAATAATGTCCATCTTACTGTGAATATGTTTTTATTTGTTGCTTGTTAAAGGT
Cav1sc15.1p180349	A	T	X	0	X	0	TT	2	AA	3	AA	1	X	0	X	0	AA	3	0.333333	ATTTTGTTGTTAGCAAAGTTTATGAGGTTGATTTTTTTGGTTATTGTTTGGCAGAAAAAA[A/T]TGGAGCAGATGGGGGATCTTATCAAGCGACTTAAAAACTGTGTTAGATGGTTTAAGAGAG
Cav1sc33.1p96864	G	A	GG	13	GG	17	AA	14	GG	10	GG	14	GG	6	GG	23	GG	17	0.166667	ACCATCTGAGCAATAGATAACAAAGTTGCACTTAATGTATGAATTAAAATCAGCATGACC[A/G]GGGTAATTAGTGTGTAACACAAACTTCTTGATTTTGTGAGTCTGAAAATACAAGACATAT
Cav1sc68.1p258641	A	G	AA	4	AA	1	AA	1	GG	3	X	0	GG	7	GG	6	AA	13	0.2	AGGAACCAAGAAAGTAAAACAGAAGCCCAAAATGTTAATCACACCCAATACAATCAGTGA[A/G]TTCTTCACACCAATACCTGCAGGGTACCCTGCATCTGCTTTGCTCTTGTCCTTGTTTTGT
Cav1sc59.1p158952	A	G	AA	6	AA	8	AA	2	GG	1	AA	6	GG	1	GG	3	AA	3	0.166667	ATTAAAAAGTGATTCTAAAATAGATTAGTGTAACTTATTTTTCCTTTTGTTTTGCAGGCT[A/G]TTTGCAGTTGTGGATGACATCTTCTGCTTGTTTCAAGGCCACATTGATAATGTTGCTAAT
Cav1sc19.1p1548899	A	T	X	0	X	0	AA	1	AA	4	AA	4	TT	4	AA	2	TT	1	0.5	ATACAACAGGATAAAGGCTTCGCGAGTGAAGGATAATGAGAAAGTTAAGTTTGCATACTC[A/T]ATAAATATACGGAGACTAGTAAAGCCATCACTACCTTCTGGCTACTGGGGCAATGGTTGT
Cav1sc38.1p673099	C	T	CC	3	CC	5	TT	13	TT	5	TT	8	CC	8	TT	6	CC	8	0.333333	CGAAAATCTCCGGCGGTACGTTCACCATCTCACCGCCGACACTCATTCCGGTGAGTTGGA[T/C]GTAGTAAAAAGTATCGAGTTTCTGATTTTTTAACATCGGCGCGGTAACTGAGTCACTCGG
Cav1sc7.1p505214	T	C	X	0	TT	1	TT	1	CC	1	CC	1	CC	3	CC	1	CC	1	0.6	ATATCTTGTCACTCATACCCTGCTTTCTATATGCCTTGACCATGATCGAGTATGTTGTGT[T/C]GTCCGGTTGACATTGGTTATCTTTCATACGCTTGAAAACTCTCTCCATTTCCATCAAATC
Cav1sc398.1p116092	A	T	X	0	AA	12	AA	2	AA	1	TT	2	AA	9	X	0	TT	2	0.4	TAATTAAGAATCCAAGGAAGTAAGGAACAAACATTTTATTAAACAGAGTACAGGTTGCAG[A/T]GGAAGAAAATGATAGATATCTTGATATTCTTGATACATGTATTCTTCTACATCAAAAACC
Cav1sc546.1p4511	G	A	GG	9	GG	1	X	0	AA	2	GG	2	AA	2	X	0	GG	3	0.2	AAATTAACAATATTACATATCAATCTCACATAATATACCCTATTTAATTTTCCTAAAACT[A/G]TTTAAAACAACAAAGTCAACTTCTAATGACATTTTATTTATTTGATTACAAATTTTCAGT
Cav1sc13.1p479255	C	T	TT	15	CC	39	CC	19	TT	27	CC	30	TT	19	TT	33	TT	14	0.5	ATGCTTCTGATTTGCTTTGGCATGTGTTGCAAGTGCATGTAGCCATCAATAAATGTTGTT[T/C]GTTTGTTGCAGTATTGAGGAGAAAAATGTATTGGCTCCAGTTATTTTTATGTGAATGAGA
Cav1sc620.1p143170	C	T	CC	1	CC	4	CC	6	CC	4	CC	4	TT	5	CC	3	CC	3	0.166667	AAAGACACCTGCCCCAGGTCAGGCTGTATACTCCGCTTCTAAATTTGCACTAAATGGGTA[T/C]TTCCATTCCTTGCGTTCAGAGGTATATAGATAGTGTTTATTATCTTTGATAAAAGGGAAG
Cav1sc2.1p618833	A	G	AA	1	X	0	AA	16	GG	19	AA	4	GG	2	GG	2	X	0	0.25	CAAGGACTTCGTTGGAGAAGCTATGCTTCCAAACTTGCTTCAAAGGGCAAGCTCGCTTCC[A/G]GTCGATGCAGTTGATATCTAGATAGAATCTATAAATACATTTTCTCATCACAAGAGGGCA
Cav1sc28.1p154264	G	A	AA	1	X	0	X	0	GG	1	GG	2	X	0	GG	2	X	0	0.5	AAAACAACCAATATTTACTTTGTAATTATGTAATAGAATGAGTATCAAGCCAACCTGATC[A/G]ATCAAATCCATATTTGTCAGTGCCCAGCCCTTCTTTCTATATGCCTCGCGAACTTCTTCA
Cav1sc227.1p360885	G	A	AA	16	GG	6	GG	17	GG	6	AA	22	AA	28	GG	29	AA	16	0.666667	TTGGAAAGGTCTTGCTCTAAACATGAAAAAGCATCCTGCTTTTCCGAAATAATTTTACCC[A/G]TTTGCTCAATCTGAGCATCCCTATCTCTTAGTTTATCCTGATGAGAAAAATGAAGATATT
Cav1sc26.1p1152993	G	A	GG	161	GG	189	GG	108	GG	179	GG	115	GG	109	GG	333	AA	151	0.166667	ATCGATGTGTTTTTGCTTTTAAGGAACTAGAGAGTCCTTTCGGTTTCGGAGAAGGTCAAC[A/G]TCGGATGCGTACGAGAAGAGAGGCCAAAACAGATCAAACCCTTCTTCTCCTTTCGATGAG
Cav1sc36.1p986833	A	T	X	0	AA	1	AA	2	TT	1	X	0	TT	4	X	0	AA	1	0.25	CACAATTAACAAATTAATAACATAGAAACACAACAAATTGTCAAATACCTTGTGTTGCTA[A/T]GCCTAAACTTCTGATCTCGCCAACCGAATTTGAAAGGGATACAAAATTTAATTAATATCC
Cav1sc2.1p526757	G	C	CC	2	GG	2	GG	1	GG	3	GG	1	X	0	GG	1	GG	7	0.2	CAACTCCACCACCTCAGCTGCAACCGGGTATTATCTACAACGGCGCGGCCCCGAGCAAGT[C/G]CAACGGCAGGGCTCTGGTAGCACATCCTCAAATGGTGGAGCTGCAAACAATTCGAAAGGC
Cav1sc145.1p405785	A	T	X	0	AA	1	X	0	X	0	TT	5	X	0	AA	2	TT	1	0.666667	TATCTTAGATTTATTATTATTCTCTTTCCATCTCTGATATACTCGACCTCCATCAATTCA[A/T]TTTTCAATTTAATTCAATTTAATCCAATCCCTATTTATTTTCTCGATCCAAATCAAATCA
Cav1sc20.1p240158	A	C	AA	2	AA	6	CC	3	X	0	AA	1	AA	1	AA	2	AA	2	0.166667	ACCTAGCTGCTGGTATTCAGGTGGCACAATTGGCTCTTAAGCATCGTCAAAATAAAAAAC[A/C]ACAGCAAAGGATTATTGTCTTAGCTGGAAGGTATGCTTAACTACATTTTATGCTAATTTT
Cav1sc3.1p1658020	T	C	TT	2	TT	9	X	0	CC	2	TT	5	CC	2	CC	1	CC	2	0.4	TCAGTCATCATGTGTGAGACGTCCTAAATTTATTGTTTGCACTGGCGGGAATCCCTCGGG[T/C]TATATCCCTACACATACAAGCCAAAATTCAACCACTAGGTAAGTTCTGTGATTTTCATAC
Cav1sc5.1p1282545	A	T	AA	1	AA	1	AA	1	AA	2	TT	3	AA	1	AA	1	X	0	0.2	TAAGAGAATATCCACTCCCCCCTCAAAGAGGAGTGTATAATATTAATCCAAATGCAGTTT[A/T]TTTATGGATGGGAGATCGTCTTTCTTGCATTGTGGATGAAAAAGACACTATAACATATCA
Cav1sc54.1p38862	G	T	X	0	GG	3	GG	4	GG	1	X	0	TT	2	GG	1	GG	2	0.25	TCCCCTGATGAGCCTAAAAGTTTTACACTGGATCTTTTGAAAACTTTGGATCCCAATGAC[T/G]TTCAAAATGAGAAATCGCGAGGACAGATTGTTGTGGAAGTGACTTATAAACCACTCAAGG
Cav1sc6.1p2524046	G	A	X	0	GG	3	AA	6	AA	2	AA	3	AA	3	AA	5	AA	3	0.8	AGATGTTGATGAGGCTGTTGATCGTTATCAGGCATCTGCTGCCTTTAAAGCTTTGCTGAC[A/G]TTCTTTCGTCCCAGCAGCAAAGTGTTCCAGTTCAAGGAGATTTATTTAGCGAGAATGAGT
Cav1sc143.1p228024	T	C	X	0	CC	2	TT	1	TT	1	X	0	X	0	TT	1	X	0	0.5	ATAGCCTATTTTGAAAGAAGCTACATTTAGAACAACCAACAGTGTGTGCTCCTATAAGGG[T/C]CACCATGTCTTCTAATGTTAACCCTTTTGAGTTAAAAAATTTGAGAGCTTGTGACACATT
Cav1sc50.1p797695	T	C	X	0	X	0	TT	1	TT	1	TT	1	X	0	TT	1	CC	1	0.333333	ACTTCGAAATCACAGAAACTTGAGTGGAAACAGCATTGGTGGAGGTATTCCATCTTCACT[T/C]GGATCAGTAACTACCTTGCAAGTGCTGTAAGTGAATTCTAGTTCTTGCTCTTCTTAGTTT
Cav1sc159.1p274721	A	T	AA	2	X	0	X	0	AA	1	TT	12	X	0	TT	1	X	0	0.5	TGTAGTATCAGATATTAAAATCAGGACATGCTGCTCCACCTTAACAACCATGCCAGTAGC[A/T]CCCTCTTGAGCACCAGAAACAACTTTAACATGGTTTCCAGGTTCAAAATATTTACAAAGT
Cav1sc102.1p548827	T	C	TT	3	TT	3	CC	1	TT	4	TT	2	CC	6	X	0	TT	2	0.333333	AAAGAGTTAGTTTTAATTTGAAACGTGTAGTTACCTCAGTGGAGGAGCGTTGATAGAGCT[T/C]GTTGGACCCGAATTTGGGACCAAATAACAATGATGTTTTGTTTCCACTCGGAGAGAATTC
Cav1sc22.1p997855	C	A	CC	9	CC	4	AA	3	AA	5	CC	2	AA	2	AA	1	CC	5	0.333333	CAAATTCCCAGCATGTCCTGCTTTTTTAGCTCCACTACAATCAGCATTTTTCCTTGTGAT[A/C]ACTTGAATATTCTTGGTTGTGTAGTTTGAATTGCACAAGAAATCAACATAATCATAAGAT
Cav1sc10.1p658773	T	C	X	0	TT	2	CC	1	CC	1	X	0	X	0	TT	1	X	0	0.5	TTAGAGAGAGAGAGAGAGAGAGAGAGAGAGAGAGAAATAAGAAATAAGAATAAATTAATT[T/C]ACCTCAGCAGCGAGATATTCGAGAACAGCAGCTAGGTAAACGGGAGCACCAGTGCCAACA
Cav1sc36.1p505656	T	G	TT	2	TT	5	TT	1	GG	2	GG	4	GG	2	GG	13	TT	3	0.333333	AAATAGGGTTTTGTAACTTGTAAGATATGTTAGGTTAGTGCAATTCAATGTCATTCCCTC[T/G]AGCTTATCTCCATTGTCTTGTATGTACCTGTTGTTGTTTAGTGCATTTTTCAAGCACTCA
Cav1sc523.1p29741	A	G	AA	1	AA	4	AA	1	X	0	AA	2	GG	1	GG	4	AA	4	0.166667	CATGTCCATTTGTTCAACTATCTTTCTTATTTGGGGCTCAAAACCCATATCCAGCATCCG[A/G]TCTGCCTCATCAAGAGCCAAATATCTTATCATCTGCAATGACACCCTTGCCCTCTCAAGC
Cav1sc13.1p424180	G	A	AA	1	GG	4	X	0	X	0	AA	2	X	0	GG	1	X	0	0.666667	ATTAAAATATTTTGAGATTTGAATCACTCAATCAAAATTAGATGATTTATAGGTGATGAT[A/G]AGGACTTCTAATCCAATTTGAGACACAATAAGGTGTTTAATTACTATTTTAATGGTCGCA
Cav1sc57.1p430610	A	C	AA	5	AA	4	AA	1	CC	3	CC	2	CC	4	CC	3	AA	2	0.333333	AAATAATATTTCACTTATAGATAATGCAAGGCACCCTCACACCCTATGATTATTTTCATT[A/C]TTTCCCTCTATAAAATAACAACTTCAAGTACTTATTTTTTTAAACAATTGACCATATTGA
Cav1sc117.1p362549	A	G	AA	5	X	0	GG	1	X	0	X	0	X	0	AA	1	AA	3	0.333333	TTTGCCTCTTACTGCAAGGATCTAATGCAAGTTATTTTGTTTTGCAGTATTTATGTGATC[A/G]CATGGAGCCACCCGTACCTTGTGAGCTTGTTAGGGGTTACCTTGATTTTTCACCTCATGC
Cav1sc13.1p540438	A	T	TT	23	AA	63	AA	27	AA	36	AA	23	TT	10	AA	46	TT	27	0.5	GACAAGCTCTGGAGGAGAAATTTGGTCAATCTCAGCTCCAAGTATAGAAATTGGAATGTC[A/T]ACACCTGAACGAACGGCCAATACTTAATTGTTAGAATATGAACATCTCGGTAGTTAAGAA
Cav1sc3.1p1258141	T	A	TT	4	TT	17	TT	10	TT	9	TT	15	AA	9	TT	13	TT	5	0.166667	ACCCACACGACACACTTGAACACTCAAAAGCAACTAGATATCAAAACAATGATTCTTACC[A/T]GTACGGCTCTTGGTTTCTTCTTGAACTTTGTCAATTACCTAAAATAAAAGGCAATGAAGC
Cav1sc52.1p416311	A	G	X	0	AA	1	X	0	AA	1	AA	1	X	0	X	0	GG	1	0.333333	CACTAGAAAGTTTAACTTTGCAATCTGTCAAGGATGCCGTAATGAATCAATTTGTTGGAG[A/G]TAACATGGAGGTCTGCTATTTTTATATTGAATGCATAGTTCTTGACCTTTATATTCGAAA
Cav1sc3.1p753749	A	T	X	0	AA	1	TT	8	X	0	X	0	AA	2	X	0	AA	1	0.25	CATTATTAACAATGCAAGGTGATACTAGAATGAAAAACTTGGATACCAATACCATAAATC[A/T]AAATAGAACTTGACATGTGCAAAAACATATTCTCAAAGAACACACCTCGCGGTGCTTGAA
Cav1sc9.1p1608913	C	T	CC	3	CC	6	CC	5	CC	10	CC	10	TT	4	CC	3	CC	4	0.166667	ACTGGACCAGGACCAATCTTGCTTTGTGTCACCTTCTTTGGGTGGAGGTACCTTTAAGAT[T/C]GATGGCCCGCCTTTATACCCGTGTCGTTTCAGAGATTCAAAGTCAATTGGAGCACTTTTC
Cav1sc61.1p587265	C	A	CC	30	CC	11	CC	10	CC	11	CC	8	AA	24	CC	9	CC	11	0.166667	TAGTGACCATTTGCCACAACAAAATCTCAATACAGTCATTCAATTACAAAACCAGAACAG[A/C]AAAACACATGAGATAGGAAAAGCAACTTTGGTTCTTATGCCATGCAATTCCAAAATCGAA
Cav1sc2.1p3494321	C	T	CC	14	CC	22	CC	17	CC	15	TT	26	CC	11	CC	25	TT	10	0.333333	CGCCGCCGACCTCGGCCACATGTTCGGCGATAACTTAGCACAAAAAACTCGTCCCCGCGC[T/C]ATCGCAATCTTCGTCGTCGGTTTCTGGATCCTCGACGTCGCTAATAACATGCTTCAAGGA
Cav1sc39.1p935727	C	T	CC	5	CC	4	X	0	TT	1	TT	7	TT	1	X	0	TT	1	0.6	TGTTTCTTATAATCAGCTACTAGAGGCCTGTAGTAGAAGCAACCGCACCATTATTGAATT[T/C]TGAGTCATAGTTGGACGGAAGTTTTGCAAAAACCATTAGTGACCGTCTCCTAATCATGAT
Cav1sc1035.1p38118	G	A	X	0	X	0	AA	1	X	0	AA	1	GG	1	AA	2	AA	1	0.75	ATTAGTTAATATAATAGGTTCGATCTCTCTCCAAACCTAATGTGATAGTTTCCCATCATA[A/G]GGATTTCTATCAATAGATTGAGCCATTACCAAGGAGCTAATTCGTTTAGAACTCAATTGA
Cav1sc13.1p568949	T	G	X	0	X	0	X	0	TT	1	TT	1	GG	2	X	0	GG	1	0.666667	CAAAACCTTGGATAAGGTGCATTGGGAAGAGCGATGGAAGCTAAATTTGATAATGAAAAA[T/G]TGATTCTCGACACAGATTGCTTCCATTTTCCAAGCCGCGGAAGCAATTCAATTTGGGGTT
Cav1sc69.1p3429	G	A	GG	1	GG	3	GG	7	GG	1	GG	4	AA	4	X	0	AA	1	0.333333	AGGAAAATACGTTAATGTTACCTGCGAAACAACGACATGGCGAACGCTACCTTCCACGTC[A/G]TCATCATCGTGCGATTGAGAGTGCGCGTGTTCATGATGCCCATGTTGTATTTGATCATTA
Cav1sc69.1p368045	T	G	TT	3	TT	1	TT	8	GG	9	GG	5	X	0	X	0	TT	4	0.2	TGGCTTGGGTTAGTGGTAAAGACATTGAAACAGAAGCAGAAGCCATTAATAATTATTATT[T/G]GTTTGATTTGGTTTGCTTTTGTTTGAAAATAAATGTTGGAGATGAAGGGTTGGATATATG
Cav1sc126.1p42384	C	T	CC	3	CC	2	TT	3	CC	5	CC	4	CC	4	CC	8	CC	9	0.166667	AGTTACAAAGAAACTACATAACTTTCCCAGTCGAAATCCAGGTACATTGATGTCTTTCCA[T/C]AAATCATGAAGGGGCACGTTGGCCTTATAAGACCCCAAAGTTGAAGGAACAAAAAAGCTA
Cav1sc554.1p67397	A	C	X	0	AA	1	AA	1	X	0	AA	1	CC	1	X	0	AA	1	0.2	CGTTTCTTTGTAATCTCTCTCGCATACCAAACACAGTGTTAAAGTCTGAAACCCTAAACC[A/C]TTTCTCTCTACTCGCAACAACCTTTCATTCCCTCTCTCTCTCACCACTCATTCCGGCCAA
Cav1sc242.1p528294	G	A	GG	22	GG	26	GG	18	GG	9	GG	24	AA	8	GG	21	AA	9	0.333333	ACCGATCATGACCGTGCATTGAGCATATTGCAGGTTAATTACTATCGGAGAATTTGATTC[A/G]CCTGTGAATGTTATAGAAGCTTAATATGACTCATTATTTGACAATGAAGGCTTGCAAATT
Cav1sc13.1p614854	G	C	CC	6	X	0	X	0	GG	6	GG	2	CC	1	X	0	CC	3	0.75	GCTGAAGTGTTAATTTTGGATACTTGCAGTGGTTCTGATGATTTGTGTTACAAAAATTGC[C/G]AAGTCGGCTTTGGATAAAGCCTTGGCTGAATGTGAAGAAGATATGGAGGGCACTATATCT
Cav1sc370.1p52344	T	G	TT	3	TT	1	TT	3	X	0	GG	14	TT	1	TT	1	TT	3	0.166667	TACCTTTGCAACGTAACTGGCGACAAACAAAGCTTGTAACGACTACTCTCAGTAATTCGT[T/G]ATAGGATTTTGAAGAATTTATGCAAATTAAAATAAAAATCTGAAATAGGTGTAAAGTAAT
Cav1sc12.1p1606355	A	T	X	0	AA	1	TT	1	X	0	X	0	TT	2	AA	1	AA	2	0.5	CAGGTAATGAAAAAGCTTCAATTGAAACTTCTTGTCATATGGCTTGCATGTAGAATCAGT[A/T]TTTCTCTAGGTACATGATCACTGCATTCAACTTGTCAAAAGCACCACTTATGATCATATG
Cav1sc22.1p1141643	A	C	AA	5	AA	1	CC	4	AA	5	AA	6	AA	2	AA	8	AA	7	0.166667	GTGGCCACCATGGAGAGTAATTGAGGCGGAGTATAGAGGGTATTGAGGGATGGGACACAA[A/C]ATACCATCATTTTCTGATCTTATGAGTAATTGCATCATCATATGGACCTGAAAATAGAGA
Cav1sc277.1p40346	C	T	CC	39	CC	63	TT	22	CC	27	CC	40	TT	14	TT	24	CC	32	0.333333	CAACCTGCCCGAACAACTTATCCATGAGATGATGAAACCGCCTTTGAGGTCTTATGACCC[T/C]AATCTCATCCAAGACCCCACTATTTACAGGTCATCTTCTCACAAACCCCACTTTTCTTTT
Cav1sc103.1p11799	C	A	AA	7	CC	7	AA	8	CC	16	AA	3	AA	8	CC	14	AA	12	0.833333	ATCAATTGAAAAGAGAAATAGGGAATTGTGAGATTCATGCTAAAGTTCAAATCATTAAAG[A/C]AACAATATTAAAGATGCAAAAATGTAAGTATTGCCCAAGAACTAAAGCAATAAAGCAACA
Cav1sc202.1p29226	A	T	TT	2	AA	2	AA	9	AA	5	AA	2	AA	1	AA	4	AA	5	0.166667	ATAACTCAGATAATTTTTTTATGTAAACAACAGTAACAAACAACATCAATTACAAAAGAC[A/T]AACAACAAATAGTGTTTACATATTTAAAGCTAGAAAAACATAAGTTTAAACCATGATACA
Cav1sc2.1p5035513	T	C	X	0	X	0	TT	3	CC	1	CC	4	X	0	CC	1	CC	1	0.666667	AAGGATATCCAAATCGCTCAGTTGATGGGTCCAACATTCTGAGAATTGAATCTAAAATTC[T/C]AGAAGGGGATGAATCGGAGGTGAACCTAGTTAACAAAAATCATCATGTAGATAGATGCGG
Cav1sc39.1p231914	A	G	AA	6	AA	6	AA	7	X	0	AA	4	GG	1	GG	3	GG	3	0.333333	TCTTCTCCGAAACCCCCCAAAAAGCAGAAATGTATTGGAAGGACAGTAGCAACTTTACCT[A/G]CGATTAATAAAAGTTATGAAAAAATCTCTAGTAAAGAAGATTTTGAGGTTACAGACGACA
Cav1sc103.1p136209	C	A	CC	2	CC	2	AA	2	AA	1	CC	5	AA	6	CC	6	AA	12	0.5	TTGATTCCTTATCGAATTCACTTGTTGTACTAGAAGTATCATGACCAGTAACCACATTAG[A/C]GCAATCGTTAATCCCTTCTGATGTAGTTCTTACCTCATCTTCCACATGTTCATTTGATCT
Cav1sc84.1p1362473	T	G	TT	8	TT	3	GG	2	GG	8	GG	7	GG	4	GG	8	GG	2	0.666667	ATAGAAATTATTGATAATCCAAGGAAAATGTAACTAAGTACATACTCATCTAATAGAAAT[T/G]ACGATAAGTAACCATATAATTGAAACAAAGGCTGTAACAGCTAAAGTGATCCAGCTAAAA
Cav1sc444.1p7455	G	A	GG	19	GG	13	GG	30	AA	5	AA	50	GG	18	AA	15	AA	8	0.333333	CCACCTTTGGTTGCTCCAAACAACGATGTGGGACTTGATGGAATGGTTATTAATTTAGCC[A/G]GTCTTTTGGCTGGAACCGCAACAAACCCTTTTGGAAATGGGTATTTTCAGGGTCCAGCTG
Cav1sc317.1p138157	T	C	X	0	TT	7	X	0	X	0	CC	1	X	0	CC	7	CC	1	0.666667	CAGTGATTTTAGTTTCCTTGGCCCATTCCTCTTTGCTTCTCTTATGGTCATGTTGTTGTT[T/C]GGACTTATTCAGGTCAATATTAATTTGCTTCATTTTTATTTTTATTTTTTTACATTTAGT
Cav1sc2.1p272408	T	G	TT	52	TT	32	TT	38	GG	79	TT	63	TT	34	GG	50	GG	65	0.166667	TACAATATTCAGAAGGAGTCCACCCTTCACCTTGTGCTCCGTCTTCGTGGTGGTTTCTAA[T/G]CTGTGGCTGTGGGATTAATATCTGTCTGATGTTTCTTTTACTTGTTGTGGAAGTGATAGG
Cav1sc846.1p27408	T	C	X	0	TT	5	TT	4	CC	4	TT	1	CC	1	CC	6	CC	4	0.4	TTTGTCCAGAAGCAATGCAATAAACAGTTTATATTTTAACATGTAAATTCCATATTTTGA[T/C]TGGTTTTGTAAAATTGATTATGGTAAATTTGAAGTAAAGTTTTTAGTATTTAAACACTTT
Cav1sc25.1p2342458	G	C	GG	2	GG	3	GG	1	CC	1	CC	2	GG	2	X	0	X	0	0.2	ATTCAATTCTTATTAGGGAATCCATATTCTTGAAGTCTAGTGACAGCCTTTTCAAGCTGA[C/G]TCCATTTCTGCTCCAAAGTCCCGATATATCCTATAGACATCCTGACAAGACCAGGTGAAA
Cav1sc36.1p474900	T	C	X	0	TT	5	TT	2	X	0	CC	4	X	0	X	0	TT	2	0.25	TTAGATCTTCTGGGTGACCTGCATCAGCAGATTTAATGATGACAACAGATTGCAGTCATC[T/C]GTCCTTAATACTTCATCTTTCACGAGGTTTATACCCCTCACATTTGAAATCTTAGACCCC
Cav1sc227.1p242902	C	T	CC	4	CC	4	CC	2	TT	2	X	0	TT	2	X	0	CC	4	0.2	ATTGGATGAGGAGAGTTTGAGGAAGGACACTGCACTTCCTTCACCTGGATGGTCCTCAGA[T/C]CATATAGCTCTCTTAGCGGAGTTTCGCTGCTGTAAGAGTAAGTCTAGGCATTGACACTAA
Cav1sc13.1p770330	G	C	CC	5	GG	9	GG	17	CC	16	GG	9	X	0	CC	14	CC	7	0.4	GAATATCCACGATGGAAAACTCGTTGTTCCCGTGGAGGATTGTAAGGTGATGACTATGGA[C/G]CTTGACCATCCCGATTTGTTATTGGGCTCAACGGATCGGTTTGGGCCTGATCCAATAACC
Cav1sc25.1p1480853	T	C	TT	6	TT	1	TT	2	TT	5	TT	5	CC	1	X	0	X	0	0.2	CATTTTTATCATCCAATTGGTGGAAGTAGCTGCTAATACATGTTAACTACTTGACCAGCT[T/C]GACAATATTTATTGAGGATAACCAGACTGAATCTGAGATTACGAAGGTTCAGAAGATTCA
Cav1sc15.1p306421	A	G	X	0	GG	1	X	0	X	0	AA	1	AA	1	X	0	AA	2	0.25	CACACAGAAAGAGAAGAAAGAAAAGCCTATCAGCAACACCAGTCACACACTGACACACAC[A/G]CATAGACACACAGACACACATTTTTTCACTCTTTTGAGGTTTGAACCAAACAAACATCAC
Cav1sc46.1p320331	T	G	GG	37	TT	12	GG	11	TT	11	GG	22	TT	17	GG	21	GG	11	0.666667	CTGAATCAGAGATTTTCTCCCCGGTTTGAACCGAGTCCGGTTGAGTTTAACATCGGGTTT[T/G]GTGGTGGGGTCCAGAGCGATTCAGATTCATCCTCTGTCGTTGATTGTCAGCCCAAAAGAG
Cav1sc375.1p8531	A	C	AA	1	X	0	CC	1	CC	1	AA	1	X	0	AA	2	X	0	0.333333	CAATTCATTCTCTCTCTCACACCCCAAACTCATCCACTCTTTTGAAAGAGACAAACAAAC[A/C]AAATGAACATTTTGATAGATTCCAACGTTGAAGCTTTAGCCTTCAACTACTTAAACTTCG
Cav1sc69.1p367349	C	A	X	0	CC	2	CC	5	CC	1	AA	1	CC	2	X	0	X	0	0.25	CAAAAGTATTGCGCAATATTTATATAATCCTATAAGGTTAATCAATAGGGCAATTCAATT[A/C]TTGTAATACAGGCATGTTTTTAGAGTGTGTAAGAATTTTCTGTACAGTTAATAATAAGTA
Cav1sc13.1p791198	T	G	X	0	TT	9	TT	11	GG	19	TT	15	GG	21	GG	12	GG	3	0.4	TGCCCCTAATAAAATAAACTGAAATAAAGTAACACATAGTATAGATCGAACATTTCCAAG[T/G]GTCATTTTGATGAAACAGTATTCTTTAGAGCTTAAGTCCTCAATCCAACTTGACTGAAGA
Cav1sc9.1p1582445	G	A	GG	2	X	0	X	0	GG	2	X	0	AA	2	X	0	GG	1	0.333333	ATTGCAAGACCAAGGACATTTGTTTTAGGAAAGATTCCAAATTCTGAAATATACAGAAAT[A/G]TTGAGCATTATCCAAATGCAAACCGTGTTTCTGGAATACTAATTCTAAAGATTGATGCAC
Cav1sc13.1p753601	T	G	GG	4	X	0	TT	3	TT	1	TT	10	GG	3	TT	1	GG	1	0.6	CAGACTTCAGAGTACCTGGCCTTCACATCATCCTCTACTCAAACCTAGAGGTTGAAGTAA[T/G]CATGATAAATTAATGGCCTTTTAATTATGCTTACATCCTCAACTTATACTAACATAAGAA
Cav1sc165.1p4070	G	A	AA	1	GG	2	GG	1	X	0	X	0	GG	2	GG	1	X	0	0.25	AAGCAAATGGCAACGGAGAAGAAAGAGGAGAGGATCAACCATGCAGAGATGGGGAAACAG[A/G]AGGCACGTGAGCATAATGCTGCGACCAAAATGTCTGCAAATGCTGGTCACGTGACGGGGG
Cav1sc59.1p561687	T	A	X	0	X	0	AA	1	AA	1	X	0	AA	3	X	0	TT	5	0.666667	AATTTTCTTTTGAAATGAAAGAATTTCATCACCAAATTGTCCAAACAAATATGCTTTTTC[A/T]ATAAAAGTTTCCCTTGTGCAAATGCAATCTTCTTGTGGTTTGTAGCATGCAAAATCCACT
Cav1sc41.1p228002	C	T	CC	2	CC	1	CC	2	CC	2	TT	1	X	0	TT	6	CC	4	0.2	TGTCATAGAAACTTTCACAAAAGAGAAGTTGAAAATGAAGTTGTTTCTGAATGTTCTTCC[T/C]CTCACTCTAATGGTACTTGAACCTGTTTCATTATATATATCAAACAAGTATATATATATA
Cav1sc73.1p503928	C	A	X	0	X	0	AA	1	AA	1	CC	1	X	0	AA	1	X	0	0.5	GAATTAAAAATTCGTTCTATACCAGTCATCTTTATACACAATTATTTCATTGGTGTGATA[A/C]TGATTGCATAATAATCACAATTAAGTAAAAACTACAAACTACTATACGCTTTCACGAATA
Cav1sc10.1p487003	T	C	X	0	TT	2	X	0	TT	3	TT	1	CC	2	X	0	X	0	0.333333	TGCAGAGAAATTATTTCTTCTCAGTTGGCAATGATGATTGTTATGCCAGCCATGGTATTG[T/C]CACAGCTGTTAATTTCTATTTCCTTAGCATGAAATATTTTGTGCTATTATTCTTGTGTAA
Cav1sc77.1p170135	G	A	GG	2	GG	2	GG	2	AA	1	AA	9	AA	1	AA	6	X	0	0.4	TAATAAAAAGAAAACCCTATAATATAAAAAAGGGAGTAGGAAGTAGGAAGTACGATTAGC[A/G]AGGAAGTTGTGAAGGATGTGAATAGCTTCTTTAGTAGCGCTTTTCTCCCGCTCTGAAAAG
Cav1sc210.1p407755	A	G	X	0	AA	3	X	0	AA	1	GG	2	AA	2	AA	1	X	0	0.333333	GAATTGAGAAGCCACCAGCACGATCAGCTGAATATATATTAACAAAATTGTGTTGCCTTC[A/G]AGCATGTCTGTTTTGTCCCAAAATACAAGAAAAATCAGTATAGAAGGAACACGGAGATAT
Cav1sc15.1p397471	T	G	X	0	TT	4	X	0	GG	3	TT	1	TT	8	GG	1	GG	6	0.25	TCATTCGTCCTTGAAGCTGTGATTCCATCGCCGGCGCGTGGAAACTTTTAACGGCGCGTG[T/G]ATATCAATTTAGCGCGTAATATTTAGTGTATAGCTCATTTATGCTTTGTTCAATCCACAT
Cav1sc3.1p1564421	T	G	GG	10	TT	12	TT	9	GG	5	TT	7	GG	6	GG	9	GG	3	0.5	GACGTGTGTTGATGTTTAAATTGATTGGAAATAGATCTTATGAGATTCAATATTTTATGT[T/G]CGATGATACTACAAATAATGGTATTAAGACTATTAAAAATGTTTGTTCAAGGCTGCTGGA
Cav1sc112.1p573994	G	A	GG	11	GG	11	GG	9	AA	3	AA	2	GG	12	AA	2	AA	1	0.333333	CAGATAGTAACAAAGTTGTTGGAGCAAACCACTTATGCATACCGTATTCGAAGCTGAAGC[A/G]GAGGGCAGGATACCCCCTTACTCATAAAGTGTGGGAATAAGGAAGAAAATAAATTCTATT
Cav1sc69.1p444763	C	G	CC	9	CC	17	CC	3	GG	12	GG	13	CC	9	GG	13	CC	10	0.166667	TTCTAGGTAAGATGTATTATAGTACAGAGAATGCTATGCCCCGGTGAAAAATTAATGGGC[C/G]AAAAACTATATTGGACTATATTATGCTTCTATAGTAGGATAATATTATTTAGACAACCGC
Cav1sc111.1p129829	T	A	TT	1	X	0	TT	3	TT	3	TT	1	AA	1	TT	2	TT	1	0.2	TATCATGGTGATTGGAGGAGTGAGACACAGTCTGTAGTTTCTATGCTTACTTTTATGCAT[A/T]GGCTTGAAACGGGACAACTTCTCGAACATAAACAAGCCGAGGAAAAACTCGGGTGTATGT
Cav1sc24.1p480319	C	T	CC	4	CC	2	CC	1	TT	2	TT	2	X	0	X	0	TT	2	0.4	AATAGTTGAATATTAAACCAATAGTGCAATATACATAGCGTGAGGTTTGCTTTCATCTGA[T/C]CAGGAACTTTCATAGCTTGTAATTTTTCCAGATGCTTATGTTAATCCATGAAAACTCTAG
Cav1sc145.1p502411	T	C	TT	4	TT	3	TT	1	CC	6	CC	6	CC	4	CC	5	CC	3	0.5	TTGCTTCCCTTGGAAAAATCCAAAGCTACGCCAACTTTCCTATCACTTGCCATGTTTTCT[T/C]TATTTGATCAAACAACCCAATTTCTCAATTCAATTATGATAACTGATCTATTCACAATTC
Cav1sc2.1p754622	G	A	X	0	X	0	GG	10	AA	6	X	0	X	0	AA	4	AA	2	0.5	AATACCAAACTAGGAATCAGTTGGTAAAAACAAAGTAAATAGAAAAAAGCTGAAGAAAAG[A/G]CCCTGAAAATTACACATCATGTACATGACAATAAAAAGATTAAAAAAAAAAAAGAAAAAA
Cav1sc22.1p1353237	T	A	X	0	TT	1	X	0	AA	3	X	0	AA	2	AA	1	TT	1	0.333333	ACCTCCATCCAACAAATCTCAAACCGTTCCTACCCAAGTCCTTAATTGGCGAGAATTTCC[A/T]ATGGTCAACGAAACTCCGTCTTCTTCATCTAGCCATGTTAGTGGAGAAAGTAATGGGAAC
Cav1sc129.1p14479	T	C	TT	29	TT	8	TT	21	CC	11	CC	12	CC	14	CC	8	CC	17	0.5	CCTCACAACACATTGGCACCTTGTACTACTATACCAACAGATATTGCTGGTACTTGATCA[T/C]CATGTTTAATTTAATTGGAGGATTTATCTATACTAGTAGGATTTAGAGTATCAACAAATA
Cav1sc317.1p110683	A	G	AA	3	AA	2	AA	1	X	0	GG	6	X	0	GG	1	GG	1	0.4	TGTGACAGTTCTATTGAAAACAAGCTTTTCTGGAGTAGAGTCCTGGTCGACCACAAAATA[A/G]CCTGGCATTGCAAATACAAGTATTATACGTTAAGACAAAAAAGATGATGAAAAGGATTGA
Cav1sc129.1p141362	C	T	CC	5	CC	6	CC	4	CC	2	TT	6	X	0	CC	9	X	0	0.25	CCCAGAAAATAACTGACCCGATTTCATGACCCGGCCCGACTTTCTGTCGGGTTCGTCGGG[T/C]GGGTCCATCAATCTAGACCTAGTTTTGGTTTTCAACAACGTAGATTTTCTCTGCATGGAA
Cav1sc7.1p1524963	A	G	X	0	X	0	X	0	AA	2	AA	1	GG	2	AA	4	GG	12	0.666667	AAATTAAAAGCACCTGGTATTTGTCTAAGGAAAGAAAGTATTTAGGTCTTCCAAGTCATC[A/G]TCAGAAGAAACAAGGGTGTTAGCCAATGTTGAGTACATAGTTTTGTCACCATCATTCACC
Cav1sc32.1p377621	G	T	TT	4	GG	6	GG	17	TT	9	GG	17	TT	19	TT	5	GG	14	0.333333	CCAGCCAGCTAACACCAAGCTATCAAGCAACAAAACTGTTAGACGCATTCGTGTTAGAGG[T/G]GGCAATGTGAAGTGGAGAGCTCTCAGATTGGATACTGGAAATTTCTCATGGGGAAGTGAA
Cav1sc32.1p637145	T	C	TT	2	CC	2	CC	2	TT	1	TT	2	CC	2	TT	1	TT	1	0.5	CTTTTCATGCATTGGAAGCCTGAGCCTAAGCAAATTTCATATTGTAATTTTTATAATAGC[T/C]TTTTTTAATGGATAAAATGCTTAAATTGTCTTCATATTTCTTATATTATATAGTACTTAA
Cav1sc613.1p179889	C	G	CC	3	CC	5	GG	5	CC	8	CC	6	GG	5	CC	7	CC	13	0.333333	GTTTAGTACATTTGCATCAAATTTGATAGGGAACATTTCACTACCCTCTTGTTTTTCATG[C/G]TGTGCTTATTTACATTGGAGGTTTTAGGTAGGATCTTACTACTGTGTTATGACCACACGA
Cav1sc477.1p311709	T	A	AA	1	TT	2	X	0	X	0	AA	7	X	0	AA	1	X	0	0.666667	AACTCGGTATGTAAACAAACTACCGCTAGAGAAAAATTAACACATAATAAAAAAATCTAA[A/T]GACCAAATATGCATTATTCACTAATATGCTCATCAAACCTTTGTTCTTCAACCCTGTGAT
Cav1sc2.1p683306	A	G	AA	10	AA	15	AA	21	GG	19	AA	23	GG	12	AA	21	AA	19	0.166667	TTTTCCGGTTGATAAGAGAGGTGATAAAGGCGGAAATGATCTCGGTTGGGCTTGTGTTTT[A/G]GTGTTGGAGTCTCTTGTTCCGGTGATGGTGGACCCTGTGTTGAAGTCTAGGATGTTGGTG
Cav1sc88.1p69171	G	C	GG	1022	GG	1051	GG	1029	GG	689	CC	1043	GG	1006	GG	1048	GG	997	0.166667	CAAAAGAGTCAACATCATCTAAGAGAGTTGACCACAGTCAGCGATCTTCACAGGCTTAGA[C/G]GTCTTCCCGCTGCTTGATCCAACCTTCTCGATCTCCTTCACAACATCAAGTCCTTCAACA
Cav1sc138.1p563144	G	C	X	0	GG	7	CC	4	CC	6	GG	3	CC	7	CC	3	GG	1	0.4	AGACATGAATGAAGTTCCACTCCATATCCATAGTCAAATACAAACCAAAGTATCACAACT[C/G]ACAAGTAAATAGAATGAGTAGATGCAGTAAAGTTTAACAGAACAGTTCTAGATCATCAGA
Cav1sc66.1p594459	T	C	X	0	TT	3	CC	22	CC	1	X	0	CC	3	X	0	CC	7	0.75	AGTTTTTCCCATAACCTACCATGTAAGACATTCCAAGTGGATTTTCACCTAATATGTAGT[T/C]TACCTGAAATTTCACAACAAATTTTATCAGCAAATGAAAAGAAAGTATTGAATTCACTAT
Cav1sc129.1p472414	A	G	AA	10	AA	32	AA	3	GG	7	GG	1	GG	1	GG	8	GG	9	0.5	TGAGTCTGGCATTAAAGTATCCATTGGCAGCAATGATGATTCAGGACTCAAACCTGCACC[A/G]ACAGAAGCAGCTTTGCTACTAATACTAAAGAAATTTTTTGAGGTCATTTTGCATCTCCCT
Cav1sc103.1p55828	C	T	TT	5	CC	7	TT	3	TT	15	TT	1	TT	1	CC	3	TT	3	0.833333	CAGAATATAGGAAAAAAACTACTTTTAGCTTTTTTCTTTTTTTTAATTTCAATTCCAAAG[T/C]GTGGTTGTTTATTCTCCTCAAGAAATCTTCTTATGTAGAAGGTCCTATGTGCACTAATTT
Cav1sc209.1p401380	C	A	AA	6	CC	2	CC	5	CC	2	X	0	X	0	X	0	X	0	0.333333	CAACATCTAAACCTTCCCTCCCTCCCTCTTGGTTTCCAAAATCATCATTTGAAGCTAATT[A/C]ATTTCTGGAAGATTCTGCATGCCTTCTCAAAAACCAAGGTAATGTATATATACAACTCTT
Cav1sc28.1p460224	C	T	X	0	X	0	X	0	TT	1	CC	4	CC	4	X	0	TT	1	0.333333	ACAACAAATACTATACTATAATCATAACCTCGTACAATCTCATCACACGCTAAAAGGAAA[T/C]GATGCAATGTCTATTGCATGCAATTAGCTAACCACATAATGCAAGGTAGCAAAGTAACAA
Cav1sc39.1p200164	A	T	AA	1	AA	2	AA	1	AA	7	AA	6	X	0	TT	1	TT	2	0.2	ATTAACATGTGTTACAGATGCAGGATCGAATCCTCGTTGGAATGAAAGTTTCCTTTTCAC[A/T]GTTTGTGACAATGTTTCTGAACTTAATTTGAGACTAATGGATGAAGATACATTTACCAAG
Cav1sc620.1p170027	C	T	X	0	X	0	CC	1	CC	2	TT	2	CC	2	X	0	X	0	0.333333	GGTGTACTATATGTGGTGATCATGGAGCAAGATGTATCTTCTTTTGGTGATCAGGTAGTC[T/C]TCAACATGTACTAATAATAAATATACTATTATTTGAGCATTCTTATCATTCTGCTTTGTA
Cav1sc117.1p366418	G	T	GG	1	GG	1	TT	2	GG	5	GG	5	GG	1	GG	2	X	0	0.2	TCTTTTACTAGGTAAGTTATAGTGTATGTTCTGTACAATTGTAAGAGTTAGATGCATGCG[T/G]CTCTAATATTATTTGATGGAGATCTTTATTTGTAGCTAGGTCTCTTTTGGGGCTGTAAAT
Cav1sc256.1p156435	G	A	GG	3	GG	2	AA	5	GG	11	X	0	AA	2	AA	8	GG	11	0.4	ATCCTTGGCATTTGACTTTGAATGTCTAGCTCATTAAGTTAGAAACTTGATTGGTGCTAA[A/G]TGTTAAAGTCCAGCAATTTTCTATTCCAATTGAACCTAAGAGATTTGAGAAATAACTCCA
Cav1sc13.1p1315486	G	A	AA	3	GG	1	GG	5	AA	4	GG	5	GG	5	AA	11	GG	3	0.166667	CTTCTCCACAACATCTCCTATCAGTTCCTTGTCTTCTGATATGTGTTTTATATTTTGGAC[A/G]TCCAATATACCGCTCGCTTCTTTAAGAAAAAGAAAAAATGACAAGGAATGCCAATTGATT
Cav1sc286.1p241928	T	C	TT	9	TT	33	CC	14	TT	12	CC	15	CC	12	CC	19	CC	12	0.666667	GCTTTTGATTCATGAAGGTGTTAAGGCTGAAGAGCTTTTTGAGAAAACTGGTGAGGTTCC[T/C]GATCCTTCTTCTACTGATAACGCTGAGTTTCAGATCGTGCTTAGTATTATTAGAGAGGGT
Cav1sc21.1p799241	T	A	TT	4	TT	1	TT	5	AA	2	TT	8	AA	12	TT	7	TT	6	0.166667	TACCGATGTCCAACCAACATCGATCAGATCCGAGCTTTCAGACGAGCTCGTCCATCCAGA[A/T]AGAAGCATGGCTGAATACATGGTAGCCAATGCAAATATTAGGTGGAAGAATGAATAGGAA
Cav1sc3.1p1595615	A	G	AA	8	AA	4	AA	1	AA	1	AA	7	GG	1	AA	3	GG	2	0.333333	TATTGATAGTTAAAAGGTTGAGCGTGAAAACTTACCATTGTGGGGTGAGTTTATCATGAC[A/G]TGCAAATATCTTCACTGTATTGATGTTTAATATCTACGCAAATGCATTGTTATAAAGGAC
Cav1sc239.1p93424	G	A	GG	2	GG	1	GG	1	X	0	GG	3	AA	2	X	0	X	0	0.2	TGAAAATTCCAGATCGAAAAGCTTTGATTTTGGAGGATTTGGCCAAACGAATTGAGGAGG[A/G]TTCATGTGTGTATGGATCAAATCAGTGAAACCCTGGGCAAGTCGGTCAGCTAAATCCTGA
Cav1sc71.1p613405	C	A	X	0	AA	2	AA	2	AA	1	X	0	X	0	X	0	CC	1	0.666667	ATGACACCATGTCATTGCCACAAACACTCAAATCACACTCATTTAATACCTTTACTAGTC[A/C]TTTTTCAACTCAGGTGATTTTATTATTATGTTCTATGCAATTCAGGGATGTGATATGATA
Cav1sc24.1p1263609	G	T	GG	2	X	0	GG	1	GG	2	TT	3	GG	1	GG	1	X	0	0.25	TTATCTTAATGTTCCTTTTGGAATTTATTTGAAGGACCGAGCTAATGAGATATTTAAGCG[T/G]GTTGAAGACCAGAAGTCTAGTAGGGGAAGAAATCAGGATGCATTATTGGCTGCTTGCCTC
Cav1sc67.1p106597	T	C	CC	12	TT	18	TT	13	TT	5	TT	20	TT	17	TT	2	TT	6	0.166667	TAATAACATGTTTTATTGTTTTTCTTTGTAACTACTTTAGCTCGGAGTTGTTAGTGTTAA[T/C]AACGTCTTTGAAGACCCAGAAGGACTTAAAGAACAACTTGTGCAGCTACGAGAAGCAGGT
Cav1sc25.1p2052063	T	C	TT	1	X	0	TT	1	TT	4	CC	3	CC	1	TT	1	X	0	0.5	TTTTTCCAATATTTGGTATCTCATCCTTTATATGTCTGCCTATGTTTGTGTTAGGTGTAA[T/C]ATACTTAAACGTGTACCCAACAGCGCACTTTGGCTCCTGAAATTTCCTGCAGCAGGCGAA
Cav1sc7.1p817387	A	G	X	0	AA	1	AA	2	GG	3	AA	2	GG	1	GG	1	X	0	0.25	GAAGGACTAGAAGGTACAAATGGTATTGTCGAAGGTCTTGTATCAACCGGTCTTGTTCGT[A/G]TAATGTCATTGGTGAAGAATCTACTTCTTCAAGTGGATCCTATCTCCGATCACTTCGAAA
Cav1sc1.1p5218579	C	T	X	0	CC	2	X	0	TT	1	TT	2	X	0	TT	1	X	0	0.5	TCTATTGTCCTTACTATGCTTCTTCACATACTAATTTTGTATGTTCGCCCACTGTCAGTT[T/C]TTTTCTCTGTAAGTAATTTTCTGAAACAATGATTGCCATTTTATTTTCTTTAAGTGACAA
Cav1sc388.1p169451	T	G	X	0	GG	3	X	0	TT	1	TT	4	X	0	TT	1	TT	3	0.333333	GGGCTACATTGTAGATTACATTATTGTACTTTTCATACAGGTTGCTCAATTACGACAACG[T/G]TTTTTCCATTCTATAGCACCTGGAGGTCTTGCTGGTGATCGGCGTGGTGTTGTGCCCGCA
Cav1sc18.1p299632	T	C	TT	1	X	0	TT	1	TT	2	TT	2	CC	2	TT	3	TT	1	0.2	CGGTTTTATTTTCTGTCCAATAAAATAGAAAGGGATCAAATGTATCATAGTAATCATCTG[T/C]GCTTCTGTATCCTTCAGGATTAAATGCACCAAACTTGAAAGACTTGTTTGTATATCCTAT
Cav1sc10.1p1910098	G	A	GG	1	AA	2	GG	1	GG	5	GG	1	GG	1	X	0	GG	3	0.166667	GTAAATAATAAATAACAAGTCATCAATGTAATTTCATGAGTAGCAGCAGTAGTTAGTGAT[A/G]TACACTTCTACAGAAAACTATCTAATTATCTTCACATTCTACCATATATTATACAAGAGC
Cav1sc3.1p1041109	T	A	TT	1	TT	3	TT	6	TT	5	TT	9	TT	4	TT	2	AA	5	0.166667	CAAATTTATTTGCCCGTGTCCGTCACTGTCACTTTGTCCTTTGCACCGCTTGCATAATAC[A/T]AGCTGGCAATGCTTTGTTCTGCTCTGTTTTGTTTTTCTCTTCCACCTTCAGAGATTTATT
Cav1sc36.1p494835	A	T	AA	1	X	0	AA	1	X	0	TT	1	X	0	TT	2	AA	2	0.25	AAAGATGTTGTTTGGCTTTGTGAATCCATCAATGTTACTTCCTCCTCCAAACGTTTCTAA[A/T]TCAAATTCAAATCTGTGAATAAACAAATTATTATTATTAGGAAGAGAGAAAAAAAGGGCG
Cav1sc2.1p3053107	A	T	AA	1	AA	5	AA	8	TT	1	TT	2	TT	2	TT	7	TT	3	0.5	AGGAAAACAAACCCTATGTCCACCTGATGCATCTTGTTCATTAGTAGCCTCATCAGGAAC[A/T]GATTTATTAATTTGTGGCCTTTTAATGCTACTTTTAAGTGTGACCTTTCTACCATCATTA
Cav1sc102.1p357369	C	T	CC	16	CC	18	CC	6	CC	7	CC	13	TT	19	CC	16	CC	25	0.166667	TTCAATCTTCTCAATCACTCTCTTCATCGAGGAACACTCACGTTCCAACTGATGCACCCG[T/C]GTCCTCATGCTATCCATATCCAAACGCAGCACCTGATTCTCCCTCACCGCTACACGCCAC
Cav1sc250.1p388666	A	G	AA	1	X	0	GG	1	AA	4	X	0	AA	2	X	0	X	0	0.333333	AAAAAAAGATGAATGAAATATAGTTTATGTAGATTCAAATAGAACTTGCAAAAAATACCA[A/G]CCAAGTATCGGCGAAAAGCTGTTTGAATCTTGGTTGCTGCAACTTCATCCTTTACTTTAC
Cav1sc15.1p400906	A	T	X	0	AA	1	X	0	X	0	AA	3	AA	3	AA	3	TT	2	0.25	CTGCAGTTCGGACTCTGAGAAATTTCTTGAATCAACAATTTTCAAAATCCAAAAAGTTGA[A/T]GTTTGGGGAAAGGATGAAACCATTTTCTGTCTATTCAAGGCAGCTGACTGCTTTGAGGGG
Cav1sc496.1p141318	G	A	AA	2	GG	1	X	0	X	0	X	0	X	0	GG	1	GG	1	0.333333	ATGGTGCCCCTTCTAAAAGGCCTTATGGTTCTGGTGAAAATTCGAGCTTTTCGGGTCGGC[A/G]TGGTGGGGCAAGTTTTAATACGTGGGGGCGTGGTGGTGGACGTGGACGCGGTGGTGGTGG
Cav1sc365.1p588417	T	C	TT	2	TT	2	CC	2	CC	1	CC	4	CC	3	X	0	CC	3	0.666667	GAAACTGTGAGGATATCTATTGCTTCCTTCATGCCTTCATGGATGGTTTTCAATCCTTCT[T/C]GAAATGTTGTCTTCATAGGTTTGGTTGTAATTTATCTTAACTCAGAATAATAGATGGTCG
Cav1sc291.1p441212	G	A	GG	1	X	0	GG	2	X	0	AA	6	GG	3	X	0	GG	2	0.2	GCATACTCAAATATATTTGGATTCCAAAATGATTAATGAAACAGAACAAGAACATGTATT[A/G]TCTTTTACTCTAGTGTTCTTGCGGTCAAATGATTTTTTGTGTTAACCCTACGCCTTCCAA
Cav1sc2.1p2617560	T	C	X	0	TT	6	TT	3	CC	8	CC	1	TT	1	TT	5	CC	8	0.4	TGCACACATAGCCTAGACAGGTTGAGATCAAACTACAATTGCATTTGAGCAAAACAAACA[T/C]AGTCTTTTATGGAATGGTCATAGCCAATTACCCTGTTGTATAAATATTTATAGTATAAAT
Cav1sc39.1p232101	C	T	CC	5	CC	4	CC	7	CC	4	CC	4	TT	1	CC	3	TT	2	0.333333	AAACCCATGTTCCTGGTAAGCTCTATCGGAATCCTAGGATTGTAGATGAGTTCTTGGGTG[T/C]AGGAGAGTACGAGAATTTAACTTTACCAAGTGGAAGTTTTGGCCTCGGATTTAAGCGATT
Cav1sc657.1p195397	T	C	TT	1	X	0	TT	1	TT	1	TT	1	TT	1	X	0	CC	1	0.2	ACAATCACATTTGGCCAGCGAGTAAAAACAGCTTCCATAAATTCATCTATAACAGCAAGA[T/C]AGTCATCCCCATCAAGGCGATTCTGCTGTAATCCTAAATCTGATAAGAAAGAATAAACCA
Cav1sc20.1p1310295	C	A	X	0	CC	1	CC	1	CC	1	X	0	AA	1	CC	2	CC	1	0.25	TGCAACTCGCATTTTAAAAAATACAGCAGTATTACTGCTTCCAAATTGCATTATGTCTCT[A/C]AATTCAGCTGAGTGCAAATATTCCTTGGGAATCGGACGAAAAAAATGAACCTAAGGATAA
Cav1sc388.1p158402	C	T	CC	10	CC	19	CC	17	CC	22	CC	15	TT	24	CC	11	TT	9	0.333333	TGGAATGATTCTGACATTATATTTACACAGGTATGCCAACCTTCTAAATGTTCAGGTCCC[T/C]GGGAGGGAGGTTCCTCCCGATGCGCATGAGCGGGTGTCTGAAATATTATCCGTGTAGTGT
Cav1sc2.1p3321269	A	C	X	0	AA	1	X	0	AA	10	CC	6	AA	4	AA	4	CC	2	0.5	TCCAACACCTCCGTCACCGGAAAGTTCAACAACTAATCCAACACCTTCACAAAAAAGCCG[A/C]GGAGAGAACAAGCGTAAACATAGGCGAAGTCGCTTTCGCCACGATGCTGAACTTAGTTTC
Cav1sc133.1p196613	T	C	TT	1	TT	1	X	0	TT	1	CC	1	X	0	X	0	X	0	0.333333	CAGCAGCAGGAGGAAGCACAGGCTCCACAAGTATTCCTTGACTCCCATTTGCATCATATA[T/C]GCTTGCCACGGGAACGGGATTTAAATGGCGAGACGCAGACAACGTTCCTGGACTGAATGG
Cav1sc5.1p1261394	T	G	TT	1	GG	2	TT	1	TT	1	TT	1	X	0	X	0	TT	1	0.2	TCTATTATTTTTATGGAATATGCAGGTTACTCACAGGTGCTATCCTTGCCCATGAGTTGA[T/G]GCATGGTTGGTTACGCCTTAAAGGTTGTTACATTTATACATTTTGATTTTTTCTTGGCAT
Cav1sc2.1p527012	G	A	GG	3	GG	7	X	0	AA	10	GG	2	AA	4	GG	4	AA	11	0.4	AGCAGAGCAGAAACAACCCGCAGGTGAGTAGAAGAATGATATCGTTCCTTGGTTGCACCC[A/G]ATGTGCAATGTGGTGAGCAAAGAAGAAAAGTAACAAAGAATGAAATTATGAAGTTGGTAA
Cav1sc13.1p840760	A	G	GG	2	X	0	X	0	GG	4	AA	1	X	0	GG	2	X	0	0.5	CGGCGGAGAGGCCGGTAACCTCGCAGAGAAACTCCGGAGATCGTTAACGGACTTCTTATC[A/G]GCGGCATCGTCCTCGAAATTCAACGAGTAACTGAGTGCGTCGTAGTGAAAGTCGGCGGAG
Cav1sc286.1p172236	C	T	CC	6	CC	4	TT	2	TT	2	TT	1	X	0	X	0	TT	3	0.6	TAGAAGATCAAGGCATAGTGATAAAAGGCGCTCCAGATCGAGATCTATGGAAAATAGGGA[T/C]CGGGCTTATGTCAGAGAGGATGGAAGCAAACATGAAAAGTCAAAAAATCACGATACAAAA
Cav1sc3.1p2835714	T	A	X	0	TT	2	TT	2	TT	3	AA	1	TT	4	TT	2	TT	1	0.2	ACGTTTTATTGGTTTCTCAACTTATTATAACATCTTTCTCTTAGATTTTGATGGTGAAGA[A/T]ATTCCAATTAATGCTGCCAATGGTAAAGTTATTTCACTATCCATCATATCTTATGTCTTT
Cav1sc286.1p346351	G	A	GG	4	GG	5	X	0	GG	1	X	0	AA	4	AA	2	AA	1	0.5	CTGAGGAAACACCACCAAAGGAACTCCTGACACCAAACTTTCTATCGTCGAATTCCAACC[A/G]CAATGCGTCAAAAAACAACCCAAAGAAGGATGTGAAAGAATCTCCAATTGTGAACACCAT
Cav1sc112.1p574416	A	G	AA	1	AA	3	X	0	X	0	X	0	X	0	AA	1	GG	3	0.333333	GACCCAAGCAGCAGCTGTGCGTAGATGACTGTCACTACTCTGCAAATACTGGCTGAAGAA[A/G]GAGCGAGATCCATTTTCTGCTTGTGGAAAGAGAAGGTGCATTATGGCTTCTTTGTGAAAT
Cav1sc168.1p54007	G	A	X	0	X	0	GG	3	X	0	X	0	GG	2	GG	1	AA	3	0.333333	GAGTGTCGCCGGCGTTGTTTTCCGGCGAGTCTTGAATGATGGGTCGATGGTTGGAATGGG[A/G]TTCTTGTTGTGGGGTGGGTTTGTGAGGGAGGGTTTCGCGGGAGAAGGTGTTGGGGTTGAA
Cav1sc50.1p419810	G	T	GG	2	GG	3	X	0	TT	2	GG	2	X	0	X	0	TT	1	0.25	ATCCATTTTAACTACTTCAAAATTTGATTCTTCAACAAAAATAGACAAGATGGCCACCCA[T/G]AAATTGTTATCTAGTTGGTGATGTTAATAGCATAGTGAGTGTTACACTCACATGTGTGTG
Cav1sc141.1p411258	T	C	TT	3	TT	4	TT	9	TT	12	CC	9	TT	4	TT	3	TT	8	0.166667	TGTTTTCATTACATAATAACACTAAGCACTAACTTTAATTTTTTTTGAAGTTTTTGTGTA[T/C]GATAGGAACCAAATGAATGTGCTAGAAGTGAACAAAACAGATTATGAAAGTTGTAATTCA
Cav1sc59.1p165183	G	A	X	0	X	0	AA	5	AA	1	GG	1	AA	1	AA	4	GG	2	0.5	AAGCCTTGCTTGAGGCAGCAAGATATGATGACAAGGATGATATTGTGAACTTAGCATCCA[A/G]TGGTGTCCCTCTTGATTCAAAAGACACTCAAGGAAGAACAGCTCTTCACATGGCTGCAGC
Cav1sc22.1p664911	C	G	CC	3	CC	3	CC	2	GG	4	GG	7	CC	4	GG	6	GG	2	0.333333	AGAATCTTCTCCTTCTCTTTCGGAAATGGACAAAACCATTGAATGGTATTTAATAGCATC[C/G]CGGTATTTTCCTTGTCTTTGCAATGAAGCTCCTATAATATGCAAATATATTTAAAATTGT
Cav1sc25.1p2321866	T	G	TT	3	TT	1	TT	3	TT	1	GG	6	TT	3	TT	3	GG	2	0.333333	CACATAAACTTGTTCAAGCACTTTGCTAGACACAACATTTAGTTTAGTATCTTAATTCTC[T/G]AGGAGTAGTTGTTGTTGGTAGATCTCCAAATCTCTTCCAATTCTCTAGCAAATGCTTTCT
Cav1sc689.1p156700	C	T	TT	7	CC	6	CC	11	CC	9	CC	12	CC	8	CC	7	CC	3	0.166667	TCTTCTTCTTCTCCTTCAATTGAACTTTGGATGCGGCGATAACTGTTGGTACATTCAATA[T/C]GGCGTCGTTTTGGGGATTTGTTGCACGACTGAGGAGCGCTTTTTGAACAATCTCGAGGCT
Cav1sc153.1p723957	A	C	AA	3	AA	1	CC	5	X	0	X	0	CC	1	CC	1	X	0	0.5	CGACTTACTTGATCAGCATTTCTTTGAGATTCTTCAACAAGTTTGGATAAATCTTGAATG[A/C]GCTTCTCATATGATTCTACATTAGGAGGCTTTGAGTTATTAGAAATATCTCCATTCAAAG
Cav1sc50.1p783801	G	A	GG	1	GG	9	GG	9	GG	6	GG	7	GG	6	GG	9	AA	6	0.166667	CTTGAGAGTGGAACAAGCAAGAGAAAGCATGGAAAAAAACATGAAGCAGACATCTTGAAA[A/G]AGAATTCGAAATACTCCAAATCAACCTTGACTTTGAAACAGATAGCCTCAGACTGAAGTT
Cav1sc9.1p1584164	C	A	CC	10	CC	15	CC	4	AA	5	CC	14	AA	11	AA	3	CC	6	0.166667	CAATCACAAGAAAATGACTTTATACATCTCCCACTGCACTAAACCAGAAATAAAGGAAGG[A/C]ATTATTCAAAATCAAATATAAACAAAAAGATAAGAAAAAGAAATGGCAAAGTTTCATCCT
Cav1sc40.1p422421	T	C	X	0	TT	2	TT	1	X	0	TT	1	CC	1	X	0	TT	1	0.2	AGCCTTGGTGCACTAGGTGGAAACAAGATAAATTCCTTCGATTGTAGAGTAGATCCGCCA[T/C]ATGTGGGGTACTCTATCTTTACTCATTCATTTGGTCATCCCTTTAAGTAATCGATTCATT
Cav1sc908.1p31832	A	G	GG	1	AA	7	X	0	X	0	GG	1	X	0	X	0	GG	1	0.75	TAATTAACAGCCATTAGATTGAATGGAGGGCTGAGATTAAAATATATTTTTACGTGTCGC[A/G]TGACACAAAAAACTATCTGGTTCTCAGAGCCCATACTTTGCTGCTACCTCACACCTAAAC
Cav1sc118.1p235000	G	A	X	0	GG	1	X	0	AA	1	AA	1	GG	4	GG	3	GG	7	0.25	GGAGGAGAGTGGAAGTAATTTTGGTCGTGACAAAATTGTGGAAGTCTTAGAAGATTTTCA[A/G]GCCAGAGCTGAAGTAGCTTTATGTTTTGTAGGTGTAAAGCACTGATCATAGAAGAATACA
Cav1sc394.1p141452	T	C	X	0	CC	2	CC	1	TT	3	X	0	CC	1	TT	2	TT	2	0.75	GTTAATACAGATCAAGAAATTATAAAACAAAAACAAAAAAAAAAGAGGAATTATTTTTTT[T/C]CACCATTGTTTCGCTTCAATACCAAAATTCAACCGATCAGACGAAAGAAACCGTTACCAT
Cav1sc245.1p169734	C	T	X	0	X	0	X	0	X	0	CC	6	TT	9	TT	1	TT	4	0.666667	AATTTTGTTTTTTCAGTCTTCAAACAAACTAATCATGACTGCTCAAGAAGAAACCCAGAA[T/C]GTTGAGGTTGTTGCATCACCACAAGAAGGTAAAGTTGTTGATGTTGAAGAAGAAAAAGTT
Cav1sc37.1p1468016	C	G	CC	19	CC	8	GG	4	CC	4	GG	10	GG	7	CC	17	GG	18	0.666667	CAAATTCAGCTATCCACGGGCAAAATCCAACCACCAACTTCATTGAATAAAATTGCTCAA[C/G]GTAACAGCATCTGCACCAAAGAATTATTCGGACATATCATCTTCTCCACTAGATTGAAAA
Cav1sc55.1p497611	T	A	TT	8	TT	18	TT	27	AA	10	TT	9	TT	12	TT	28	AA	6	0.166667	CACCCAAGCTATAGCAGCGGTTTTAAGCTGGCTCTGTAGAAACCTATTGAGAGGAAATTG[A/T]AACGCAAATGCAAAATGCAACGGTATCATCCACATTGCAACTTGACCCGATAGAACAGAT
Cav1sc103.1p134914	C	T	CC	19	CC	18	TT	2	TT	23	CC	16	TT	20	TT	23	TT	26	0.5	GTGAAGGGGTTGAGAGAGTGGAAAGACATGAGGTGCTTGGGAAATGGAGGTCAAGATTTG[T/C]AATGGCTGGTTTCAAACCTTACCCTTTGAGTTCATTGGTGAATGGTACCATAAAGAAATT
Cav1sc2.1p4516148	G	A	GG	12	GG	22	GG	11	GG	13	GG	15	AA	16	GG	18	GG	22	0.166667	ATTTGACCAAACTAGCATATATACATTACAGACATAAAAGTCTACCATAAATATTTTCTT[A/G]CATTGCCTTGATTCTATGTCAATTTGGATAGTATGAATTTACTTTAGTTGAACAAAACAT
Cav1sc57.1p601261	G	C	X	0	GG	2	GG	3	GG	4	GG	3	CC	2	CC	2	GG	2	0.2	ATAGCTAGAGTAAGAGAAGTATACTCACTTTCCATGAGAAGGTGACATGCTAGTGAAAAA[C/G]ACTCTAGTTTTCTTTGGATTCATGTTGAGTCTCACCCATCTAAGCATACTTTTCATAGCC
Cav1sc145.1p317674	C	G	GG	1	CC	4	CC	3	GG	5	GG	1	CC	7	CC	2	GG	2	0.5	ACTTATGCTTACCTGCTGCTGCTCACGAGAACCAAAAGAAAAGGATGAAAGAAATAGCCC[C/G]ATCACCAATAATGGGGTGAGAAAATTTTGAAATTGTTTCATGAAAGCTTCTTGAAAACCT
Cav1sc18.1p491785	T	G	X	0	TT	7	TT	3	TT	1	X	0	GG	2	X	0	X	0	0.333333	TCAGTCAGTGAGTGATTCAGTTCCCATTAGCAATTATCTCACAAAATGCACATCCTTCCA[T/G]CTCTCCTCATCCTCTTCCTCTCACTCCAATTAGTTTCCACAACCTACATCTCTGAACACA
Cav1sc7.1p868784	C	G	GG	5	CC	1	X	0	X	0	CC	1	CC	1	CC	3	CC	1	0.2	ATAGCCATATTGGTTAGAATTCAAATTCTCTACAGCCATAGAGGGATTAGTACTCCTCCC[C/G]GAATTTAAATTTTCTTGCTCGTCTGTTGTCGAATTCATTTGGGAAGACTGATGTGGACTA
Cav1sc364.1p161461	G	C	CC	7	GG	6	CC	14	GG	13	CC	13	CC	13	GG	22	CC	12	0.833333	TCTCTATCATCCACATCATCGATAGGTTGCATTGCGAGTTCATCCATCAACTCGTCATCG[C/G]TATCTTCGTGGTTCCCCGATAACTTCCTCTTCAAAATTGCCTCCATGATCGACGGCAGCA
Cav1sc16.1p1159085	C	A	CC	1	X	0	AA	2	X	0	AA	2	X	0	AA	2	X	0	0.666667	CTCATTCTTGTAAACACCCTTTAATAGTTTTTGTTTTCTCCAATTCTTTTGTAGGGAAGA[A/C]GAGGGTAGTTTGTTGTCGGTTTTGAGGCCAATAGAATAGGATATCCCATTGGTTTCTTTT
Cav1sc202.1p26099	G	C	CC	10	GG	4	GG	9	X	0	GG	2	GG	8	GG	8	GG	3	0.166667	GGCGCTGCTATAGACACAGGAGCAGGCATCGGTACTGGTGCAACAGGATAGCCTGCATAC[C/G]GATCATATGGAGGAGGAGGCGGTGGAGCCATATATCTAAACCATAAAATCAAACAAACTT
Cav1sc268.1p133481	C	T	TT	3	X	0	TT	1	TT	2	TT	1	X	0	TT	1	CC	1	0.75	NNNNNNNNNNNNNNNNNNNNNNNNNNNNNNCCCCACTCTCCCCCCCACCCCCTCTCCCCC[T/C]CCCGCCACAATCTCCCCCAATTTCCATCTCTTTTTCAAGGCACTCTCTCTCTCTCTCATT
Cav1sc246.1p121732	T	G	X	0	X	0	TT	1	X	0	TT	2	GG	6	TT	2	TT	5	0.25	GCTATCTATGAAGGAGGTTATTGCACGTGAGACTGCACAGTTGTTGGATCAGCATAATCG[T/G]CTCTCGGTTCGTGACCTTGCTAGTAAATTCGAGAAGGGTTTGGCTGCTGCTGCTAAGTTG
Cav1sc13.1p632447	T	A	X	0	TT	1	TT	3	X	0	X	0	AA	1	AA	1	X	0	0.333333	GTTTACAACTGAAATAGATGCAGAGCAAGGAAAGGTTACAGTTTCAGGGAATGTGGACCC[A/T]AACGTTCTCATCAAGAAGCTTGCTAAATCAGGAAAACACGCAGAGTTATGGCCTTCACCC
Cav1sc3.1p1623874	T	C	TT	1	TT	1	X	0	TT	1	X	0	CC	5	CC	12	CC	3	0.5	CCTCCCTACAATATAATTTATGAACATTACAACAAACAGGGACAGACCGAAGACTTGGTT[T/C]CAGAAAAGACCTGTCCCCAAACGTTATGTCGCCCAAACGTTATGCTGACTGCCCAGCTGC
Cav1sc119.1p142676	C	T	X	0	CC	1	TT	3	TT	1	TT	2	X	0	X	0	X	0	0.666667	ACCCGCGTTCTACCGAACTGAACTAAGAGCGCTTTATTTTCATAAATAATTTTATGTGAC[T/C]CCAATACATCTTGCATGCATAATATCATATTTATTTTATTAATAATAAATAAGCCCTTGG
Cav1sc364.1p212979	A	G	GG	13	AA	17	GG	22	GG	9	GG	23	GG	21	GG	19	GG	12	0.833333	GGAGGCGGAAGCGCGGATGTTTCAAACCAAGGCAGATGAAGCAAGGAGGGAGGCTGAAGG[A/G]TTCCAGAAGATGATCAGGACAAAGACTGCACAGATGGAAGAAGAGTATGCTACAAAGCTT
Cav1sc539.1p121526	G	A	GG	74	GG	67	AA	47	GG	47	GG	83	GG	42	GG	59	GG	66	0.166667	CACACAAACCCATCTCTGTTTTTATCAACACCTTCTATCATACGCCTACACTCCTCTAAT[A/G]TGCACCGCTCATCACCAATGGCTTTAAAAACCCTCAACAACTCTTCCGCCGAGATTCTCC
Cav1sc13.1p633983	C	G	GG	2	CC	1	X	0	CC	2	CC	1	X	0	GG	2	X	0	0.333333	TAGTACTATATCATATATGTGTTTATATTTTGGAAATAGTAATAAAAAAAATTACAACCA[C/G]ATTTCTACCTCTTACATAGTATGCTTCTCTATTTAATTATTGGCTTGGCTAATCTTCTGC
Cav1sc22.1p1320099	A	G	AA	7	AA	3	GG	8	AA	24	AA	13	GG	3	AA	13	AA	14	0.333333	TTTCATATGAGCAGTTTGTGAAACTAGTCTGTTTGAATGCACATTTCATTCTTGTTTCTT[A/G]TAGGCCTCTGTCTGTAGCTAACTTTTTCCTAATGATACATCCAAGATTGATTCGAGACAT
Cav1sc118.1p187150	T	C	X	0	X	0	TT	1	TT	5	CC	2	TT	1	TT	1	X	0	0.333333	GTTCTCTGCTGTTGTTTTGATCTCTCTGTTTGCACTTCATGGTAATTCAAGGAAAGTCTT[T/C]TGTGGCTTTGCTGCTGCCATATTTTCCATCATCATGTATGGTTCACCTCTCTCAATTATG
Cav1sc250.1p356763	T	C	TT	168	TT	295	TT	257	TT	164	TT	196	CC	227	TT	272	TT	223	0.166667	CTTTTTTCCATTCTTGATGAGTTGAACCCTAGCACACTTACGAATAGCAGAGTTGGGCTG[T/C]TTAGCCTCAATACCACTGAAGATAAAACACAATGTTAGCATAAAATTCTATCATCATTCA
Cav1sc472.1p129469	A	C	X	0	AA	1	CC	2	AA	2	AA	4	X	0	AA	4	AA	7	0.25	GTCTTCCAACCCATTTTATCACAAGCTTCCACCAATGAATCGGGTAAGCCCAGATCCTTA[A/C]ATGATTTCATTTCATTATTCTCTACCTCCATTCTCAGTTTCTAACCTTTGGATAAATTTC
Cav1sc19.1p1556596	C	G	CC	4	CC	1	CC	1	GG	3	CC	4	GG	5	GG	1	GG	1	0.333333	ATTTTGACTCTCCTCAACTCAAATTATACAAAACCCTTGATACTTATAAACCATTGCTGC[C/G]AATTCACTTCACTTCGCTCCTCCTTCAACCACCACAGACTTCTCTGTGGTGGTTGGATAA
Cav1sc1.1p3116843	T	A	TT	7	TT	1	TT	7	X	0	TT	3	AA	2	TT	3	TT	1	0.166667	AAGATAACAGGGCAAGCAGAAAAAATGTACAAGTTAGGGAGAAATACTTGTTGGGAATAT[A/T]TTTTATCATAAGTGTTGTTCGGCTGTCATCCCCGCGCAATATGCGGCCTAGGTCGAGTTC
Cav1sc53.1p879717	C	A	CC	10	CC	7	CC	3	AA	3	CC	3	AA	4	AA	2	AA	2	0.333333	ATCCGGCGCTTTCTTAATCGCTTCAGCGATTGTCCTCACCGTACCATTCCCACTCTTAGA[A/C]ACAACAATATCAGCTTGTATCTCCGATACCGGTAAACTCAACAATCTCCTATCTCGTTTC
Cav1sc129.1p311407	G	A	GG	8	GG	11	GG	11	GG	4	AA	15	GG	5	GG	16	AA	16	0.333333	GGCAAGGCTTGAAGTAATATCAGGGGGTTACTTGTCAATTTGTTAGATTTTCGTAGGCAA[A/G]TTGTAATTCTTCTTAAGGAACTTGGCTGCTGCCTCATCATTCCTGTAACACAAAACTCGA
Cav1sc2.1p2892243	T	G	X	0	X	0	TT	3	X	0	GG	2	GG	1	X	0	GG	3	0.75	GCTTAGAGAGATTCAACAGATTGAGAAATGTGCTAGAGTGATGAGCGAATTGGTTGATTC[T/G]GTTCAATTTCCAATTACGGAGGAGAAGGAAGGGGAAGTTAGAGAAAGAGTTCACGAGGTT
Cav1sc80.1p283400	A	G	AA	6	AA	2	AA	4	AA	4	X	0	AA	1	X	0	GG	1	0.2	TATTGGTGTATTGATTTTTGTAGATTTTATGAAGGAACCGTTCAGTCTTATGATTCTTTA[A/G]AGAGGAAGCACGTGGTAGGCTCACACTCTTGTTCTAAAGTTATTCTGAAGCTAAGTAATA
Cav1sc79.1p788761	G	A	X	0	GG	2	AA	1	AA	3	X	0	AA	1	X	0	X	0	0.666667	TCACTCATTTGCGAAATTAATCTATTTTCGAAATCCGATATTTTTTATTCTTCTCTCATG[A/G]CATATTTTAATGATGTGACATGGGACAACAAAACCAAATAGATGCATTAAATAAAATAGG
Cav1sc9.1p693069	A	C	AA	33	AA	29	AA	25	CC	5	CC	9	CC	9	CC	7	CC	2	0.5	GATAAACAACTAGTGGCTGCTGATGCTAAGTTGAACTTTGATGATAATGCTGCATACCGC[A/C]GGAAAGAGATATTTGCACTTCGTGATACAACACAAGAGGATCCTCGAGAGGTTTAGTTAC
Cav1sc638.1p533743	T	C	X	0	CC	2	TT	1	CC	1	X	0	CC	1	X	0	X	0	0.666667	TCCCTTAGGATAGCTGGAGCCCGAGGGCGAGTTCTATCGGGTAAAGCCAATGATTAGAGA[T/C]ATCGGGGGCGCAACGCCCTCGACCTATTCTCAAACTTTAAATAGGTAGGACGGTGTGGCT
Cav1sc23.1p951533	C	T	TT	1	X	0	TT	2	X	0	X	0	TT	1	TT	1	CC	2	0.75	TGTTCAACAGATAAATGTCAGGATTAAAATAGTTTCTGGATCACCTTGCGGAGCAGTGGC[T/C]GCTGAAGCCAAGAAAGCTCAAGCCAATTGGGTCGTATTAGAAAAGTAATGCTCTCTAGTC
Cav1sc50.1p850018	G	A	X	0	GG	11	GG	1	GG	7	GG	3	X	0	AA	8	AA	2	0.25	AAAATATCTCTTTTGTGTATGTTCAAGAATTATACATTTGATTTTGTGACAGTACAATAT[A/G]TACTCATTAATCATATATCCTAGTTCCTTGAACTTTTCTTACTCTTTGTAAACTTTAATA
Cav1sc118.1p216639	C	T	X	0	X	0	X	0	TT	2	TT	2	CC	2	X	0	CC	1	0.333333	TAATCCTTCGTCGGCGTTTGGGCAATCGAATGTGTCTAACCCTAGCTCATCTGGTCAAGG[T/C]CAGGGTCAGCAATTTTCGAACCCTTCTGGTAACCAGTTGTTGTCGGATCAACAGCATTCT
Cav1sc53.1p866636	C	A	CC	23	CC	10	CC	1	CC	4	CC	12	AA	10	CC	8	X	0	0.2	AAACATAAACTTTGTATTAATCTAGGGCGATCTTGCAGTTTTTCCGATGAAGCCGAAGTC[A/C]GCCAGCAACAACTTTTTCATAAATTTTCGAAAATTTCATGAAGGTTGAAGTTGAATGTTG
Cav1sc199.1p400456	T	C	X	0	X	0	TT	1	CC	5	TT	4	CC	7	CC	2	X	0	0.333333	AGGAATGCACTGTTGCTTGGGGTATGCCTCTAAACTTGTGTAGAATTCAACTAATTGCGT[T/C]TTTTGTAGCTTGTATTATTATTGATTTTGTGGTTTCTAGAAGATTTTTAGTTGATGGTAT
Cav1sc64.1p791876	C	T	CC	1	CC	2	X	0	X	0	TT	2	CC	1	CC	4	X	0	0.25	AAATATCAGACGTCAGATATATTATACTATGAAGTGCTTGACATCCCGCTACCCGAATTA[T/C]AAGGCTTGAAAACTCTGAAAGTTGCATTTCATCATGCCATCAAGGACGAGGTGAGTATGG
Cav1sc38.1p640058	C	G	X	0	CC	1	CC	1	CC	8	CC	1	GG	1	CC	1	X	0	0.25	TGATAATAATTCATTGTGATTCTTTAATTTTAATGTCATTCCAAACATGCAGATATTACA[C/G]TACCACAAAATATATTGAAAATCCATAACTCAAATGACATACTTTTTACTACATCAAAAT
Cav1sc69.1p468944	G	A	GG	4	GG	4	GG	2	AA	5	AA	2	GG	11	AA	3	GG	8	0.166667	ACGCTCTTGTATCTGCTTATAGTTTTCGCAATAGAATGTGTCCTTGATTTTAGTCGTATT[A/G]TAGGTTAGGTGACTCTCAGATTGTTACAAATTGGTAAACAATTTTCAAAATTTGATGGGC
Cav1sc3.1p69228	T	C	X	0	TT	2	TT	2	TT	2	CC	1	TT	1	TT	9	X	0	0.25	TTTGGGCCTGTACTAATTCAAAATAAAAAACTGCATACAGTTCCTACCTTTTCTTTTTTC[T/C]TTTCCCGACGCAGTCGCTTTCTTTCTTCCTCTTCTTGTTGCTGTTTTAAAATCCTTTCGT
Cav1sc55.1p788153	C	T	CC	37	CC	45	CC	52	CC	41	TT	61	CC	44	CC	57	TT	29	0.333333	GGGAAAAGCTTCTCTATTAGCCGCACTTGACTACTACATCAGTGTGCATAGTGACATCTT[T/C]ATTTCTGCTTCCCCAGGAAATATGCACAATGCATTGGTGAGTTCTCCCCTAGATATAGTA
Cav1sc25.1p2710324	G	T	X	0	GG	1	X	0	GG	3	GG	3	GG	1	GG	1	TT	2	0.25	TTACCAGATGATGTCTACAACAAATTAGACTTATCAGTAGCAATTGCTGGAAATTGTCAT[T/G]AATCAAGTGAAACCACTCTTTTGATTGATAACATTTTTTCATTGAAGGAATCTAAAATGA
Cav1sc168.1p126998	A	G	AA	12	AA	62	AA	7	GG	17	AA	31	AA	4	GG	17	GG	7	0.166667	CTATAAAATTTTCACATGGTATGGTTCTGTTTTTGTTTACAAGACAATTTTACCGTCGAA[A/G]CTTTTGTCAAGGCTGCCGGTTCTCTTGTAGAGTTGATCATAGTGTGGTCTGCAATACAGC
Cav1sc58.1p182229	C	T	X	0	CC	1	CC	4	X	0	TT	1	TT	1	CC	3	X	0	0.5	TGCTCTTTTTCATCCTAAGGAGGATCTTGTTGTGTCTGCTTCGCTGGATCAGACTGTTCG[T/C]GTTTGGGATATTGGGTCTCTTAAGAGGAAGAATGCATCTCCTGCTGATGATATATTGAGA
Cav1sc32.1p355525	T	C	CC	23	TT	1	TT	10	TT	20	TT	20	CC	9	TT	8	TT	16	0.333333	CATTTTGAGTTCTGATGTTGTTTTTTGTGCGTGAATGTCAGTTTCGGCGAAGAACACTGG[T/C]GATGTAACGGAGTTGCAGATTGGCGTTAAGGTATGGAGATTAGGTGTTTGAATAAATTGC
Cav1sc1.1p4406027	G	T	TT	2	GG	1	GG	1	GG	1	GG	1	X	0	X	0	X	0	0.25	TCCGTACTGCATAGGTTGGCTCCTCTTTGGGTGGGTGCTAGAGGATTAGAATTTACATGG[T/G]ACTACATTTTGCAGGGCCTAGAGGCTAATGCCAATTTGGTACGTACTTGAGTTAAGAGTC
Cav1sc554.1p68291	A	T	AA	1	AA	2	AA	5	AA	9	AA	2	TT	2	AA	8	AA	2	0.166667	CTGTCTCTCATAGAAGAAGATGCCTCTGGGGCTAATTTTAGGAATAGGAAGGACATTTCG[A/T]AGGAAGAGAGCATCGACACTTGATATTCTGTCACCAAAACGTGCTCCTCGAGGTTACTAC
Cav1sc57.1p437373	G	T	GG	11	GG	11	GG	9	GG	18	GG	20	TT	18	GG	15	GG	11	0.166667	TGGGATTCAAGGAGGAGGAGGGTGTCTTTGTACCAGAAATCACTTCCATCGTTTTGGTGT[T/G]GTAAGAAAACAAGATAAGAATAAGAAGAAAAAGAAAGAAGTTGATGGTGATAAGAGTAAA
Cav1sc65.1p222444	C	T	X	0	CC	1	X	0	X	0	X	0	TT	1	CC	1	CC	1	0.333333	AAAGATATTTTTCCCTGGAGGAGGGACTCATTTTCACAATGGTGCTGATAAGTACATTGC[T/C]GCAATCGCAAATGTAAGTCTTACTACTTACCCCTGCAAAGTAATCATACTTGTGTTGCTT
Cav1sc286.1p206161	G	T	GG	1	X	0	X	0	GG	1	TT	1	TT	3	X	0	TT	1	0.75	CAGACCATTCCACTTTAGGTACCGCATATATGTCGCTTAGGTACCTGGTATCAGGATGGG[T/G]TTTTGAAGGTGCTTCAATTAACAGATCTGTGGGCACGGTTGCAGTGCGAGTCTTGTTTGA
Cav1sc69.1p206137	C	T	CC	1	CC	5	CC	17	TT	5	TT	7	CC	5	TT	9	X	0	0.2	GAAAATGAAACAGCTCATCCATCAGTGTACAAACCTTTATGATAACTCAAAAAATGTGTT[T/C]ATTAACTTTTTTTTTCTTTTCTCATCTGGATGAGTATATATTGCTCTAGTTCTATTTGTT
[truncated: 730 more rows]
