# Supplementary material for: Genome wide SNP identification in chickpea for use in development of a high density genetic map and improvement of chickpea reference genome assembly
Source: BMC Genomics. 2014 Aug 23;15(1):708. doi: 10.1186/1471-2164-15-708 (PMC4158123; doi:10.1186/1471-2164-15-708)
Supplement: Supplementary file 2 — Additional file 2: List of Identified SSR, providing details on SSR motifs, primer sequences, expected PCR product size and in silico Polymorphism survey in eight chickpea genotypes. (XLSX 1 MB) [file 12864_2014_6404_MOESM2_ESM.xlsx]

## Sheet: SSRs with primers
Contig	Repeat in reference (Frontier)	Amit	CDC Frontier	CDC Xena	Cr5-10	ICC12512-1	ICCV96029	Y9563-28	Polymorphic?	Mt3.5 CDS best BLAST hit	%id	alignment length	mismatches	gap openings	query start	query end	subject start	subject end	E value	bit score	Annotation
Contig10030	(ag)5	5	5	5	5	5	5	5	N	Glyma05g37540.1|PACid:16261027	85.9	78	11	0	86	163	179	102	2e-10	67.9	Protein of unknown function (DUF604)
Contig10038	(cag)5	5	5	5	5	5	5	5	N	Medtr3g136000.1|PACid:17451924	86.79	106	8	1	5	110	565	664	4e-21	101
Contig10065	(ggt)5	5	5	5	5	5	5	5	N	Medtr5g017450.1|PACid:17462438	93.75	48	3	0	102	149	674	721	4e-12	71.9	Unknown Protein (AHRD V1) contains Interpro domain(s) IPR012881 Protein of unknown function DUF1685
Contig10067	(tta)5	5	5	5	6	5	5	5	Y	Medtr8g128850.1|PACid:17483688	88.24	170	20	0	1	170	854	1023	2e-44	178
Contig10127	(gaa)6	6	6	6	6	6	6	6	N	Medtr3g156970.1|PACid:17453319	86.79	106	14	0	25	130	1085	980	4e-20	99.6
Contig10151	(atg)5	5	5	5	5	5	5	5	N	Glyma05g00880.1|PACid:16257891	89.81	206	20	1	1	206	1124	1328	1e-60	234	CCT motif -containing response regulator protein
Contig10188	(ac)6	6	6	6	6	6	6	6	N	Medtr1g046410.1|PACid:17437046	88.76	89	10	0	228	316	680	592	2e-19	97.6
Contig10195	(at)7	7	7	7	7	7	7	7	N	Medtr2g030390.1|PACid:17442273	90.59	85	6	2	322	404	2019	2103	2e-17	89.7	Protein KRI1 homolog (AHRD V1 *-*- Q9VTU0) contains Interpro domain(s) IPR007851 KRR1 interacting protein 1, subgroup
Contig10283	(ga)7	7	7	7	7	7	7	7	N	Glyma13g18740.1|PACid:16290756	92.68	41	3	0	564	604	177	217	3e-07	58
Contig10315	(ta)5	5	5	5	5	5	5	5	N	Glyma17g37160.1|PACid:16307317	93.75	64	2	2	32	95	313	374	3e-14	79.8	Wound-responsive family protein
Contig10322	(gat)5	5	5	5	5	5	5	5	N	Medtr4g128620.1|PACid:17458814	87.84	74	9	0	100	173	89	162	3e-13	75.8	Adenosylmethionine-8-amino-7-oxononanoate aminotransferase-like protein (AHRD V1 *-** Q9FKL5_ARATH) contains Interpro domain(s) IPR005814 Aminotransferase class-III
Contig10378	(tga)6	6	6	6	6	6	6	6	N	Medtr5g033780.1|PACid:17463962	79.31	203	39	1	278	480	460	659	5e-10	65.9	Pentatricopeptide repeat-containing protein At4g38010 (AHRD V1 ***- Q9SZK1)
Contig10435	(taa)5	X	5	5	5	5	X	X	N	Glyma10g33230.1|PACid:16280787	89.29	56	6	0	444	499	745	800	3e-09	63.9	AT-hook motif nuclear-localized protein 20
Contig1046	(aac)5	5	5	5	5	5	5	5	N	Medtr1g025560.1|PACid:17436327	85.46	1176	171	0	326	1501	133	1308	0	975	ABC transporter B family member 13 (AHRD V1 **** Q9C7F8) contains Interpro domain(s) IPR001140 ABC transporter, transmembrane region
Contig10535	(ga)5	5	5	5	5	5	5	5	N	Medtr5g026680.1|PACid:17463431	91.94	211	17	0	299	509	109	319	1e-75	283	Unknown Protein (AHRD V1)
Contig10545	(ga)5	5	5	5	5	5	5	5	N	Medtr5g083340.1|PACid:17467251	87.15	428	55	0	1	428	1165	1592	9e-115	412	Ethylene-responsive element binding protein (AHRD V1 *-*- Q84LJ6_WHEAT) contains Interpro domain(s) IPR001471 Pathogenesis-related transcriptional factor and ERF, DNA-binding
Contig10553	(at)8	8	8	8	8	8	8	6	Y	Glyma19g44430.1|PACid:16314917	88.84	233	25	1	10	242	1919	2150	5e-65	248	cyclic nucleotide gated channel 1
Contig10642	(ta)5	5	5	5	5	5	5	5	N	Medtr4g128440.1|PACid:17458794	83.64	269	29	2	52	320	175	428	4e-49	194	Unknown Protein (AHRD V1)
Contig1069	(gt)5	5	5	5	X	5	5	5	N	Medtr8g128110.1|PACid:17483609	93.42	76	5	0	50	125	259	334	6e-24	111
Contig10692	(ttg)5	5	5	5	5	5	5	5	N	Medtr3g143690.1|PACid:17452546	89.97	349	27	3	1	343	347	1	4e-111	400
Contig10701	(ga)8	8	8	8	8	8	8	8	N	Medtr2g123340.1|PACid:17445936	87.5	552	67	2	1	551	551	1	2e-150	531
Contig10724	(at)5	5	5	5	5	5	5	5	N	Medtr1g065950.1|PACid:17437413	92.86	126	9	0	1	126	328	453	3e-44	178
Contig10759	(ag)6	6	6	6	6	6	6	6	N	Glyma02g09630.2|PACid:16247536	90	50	5	0	1	50	174	125	2e-08	60	Fe superoxide dismutase 2
Contig10804	(at)5	5	5	5	5	5	5	5	N
Contig10861	(cag)5	5	5	5	X	5	5	5	N	Medtr7g084520.1|PACid:17475647	83.58	134	22	0	177	310	10	143	5e-18	91.7
Contig10897	(at)6	6	6	6	6	6	6	6	N	Medtr2g055610.1|PACid:17443448	88.24	51	6	0	1	51	614	564	2e-06	54
Contig10908	(tga)5	5	5	5	5	5	5	5	N	Medtr1g086250.1|PACid:17437876	91.57	83	7	0	331	413	83	1	2e-23	109	SQUAMOSA promoter binding protein 11 (AHRD V1 *-*- A9XT21_PHYPA) contains Interpro domain(s) IPR004333 Transcription factor, SBP-box
Contig10945	(at)6	6	6	6	6	6	6	6	N	Medtr2g014260.1|PACid:17441405	92.45	477	27	8	1	473	399	870	1e-170	599	Zinc finger CCCH domain-containing protein 27 (AHRD V1 *-*- Q84VG7) contains Interpro domain(s) IPR000571 Zinc finger, CCCH-type
Contig10988	(ta)5	5	5	5	5	5	5	5	N	Glyma06g11090.1|PACid:16262512	86.58	149	20	0	71	219	232	380	1e-31	137	Protein of unknown function (DUF581)
Contig11003	(tg)5	5	5	5	5	5	5	NA	N	Medtr8g096830.1|PACid:17482196	95.74	47	2	0	1	47	1046	1092	9e-14	77.8
Contig11017	(ga)5	5	5	5	5	5	5	5	N	Medtr3g143490.1|PACid:17452524	90.86	383	33	2	1	383	721	1101	8e-131	466
Contig11020	(ag)5	5	5	5	5	5	5	5	N	Glyma12g32590.1|PACid:16288660	82.8	93	16	0	3	95	170	78	1e-07	58
Contig11056	(aga)6	X	6	X	6	6	X	6	N	Medtr4g097530.1|PACid:17457219	87.1	62	8	0	2	63	506	445	2e-08	60
Contig11060	(ag)6	6	6	6	6	6	6	X	N	Medtr5g094680.1|PACid:17468423	92.19	627	48	1	1	627	633	8	0	846	Uncharacterized RING finger protein C4G3.12c (AHRD V1 *-*- P87237) contains Interpro domain(s) IPR018957 Zinc finger, C3HC4 RING-type
Contig11076	(ta)5	5	5	5	5	5	5	5	N
Contig11089	(at)5	5	5	5	5	5	5	5	N	Medtr8g021850.1|PACid:17479576	92.57	269	20	0	8	276	1342	1610	3e-103	375
Contig11103	(at)5	5	5	5	5	5	5	5	N	Medtr2g104500.1|PACid:17445004	87.89	421	50	1	5	425	997	1416	1e-117	422	Transcription factor bHLH19 (AHRD V1 *-*- Q1PF16) contains Interpro domain(s) IPR011598 Helix-loop-helix DNA-binding
Contig11152	(gat)5	5	5	5	5	5	5	5	N	Medtr1g014000.1|PACid:17435742	83.67	245	40	0	121	365	88	332	2e-41	168
Contig11215	(agc)5	5	5	5	NA	5	5	5	N	Medtr8g068520.1|PACid:17480903	87.5	272	29	2	1	268	682	952	7e-69	260
Contig11244	(ta)5	5	5	5	5	5	5	5	N	Glyma06g12310.2|PACid:16262655	89.46	389	40	1	2	390	2077	2464	4e-122	438	Preprotein translocase SecA family protein
Contig11246	(tat)5	5	5	5	5	5	5	5	N	Medtr6g083980.1|PACid:17472107	86	100	14	0	96	195	219	318	8e-17	87.7	Cysteine-rich receptor-like protein kinase 41 (AHRD V1 ***- O23081) contains Interpro domain(s) IPR002290 Serine/threonine protein kinase
Contig11255	(gtt)5	5	5	5	5	5	5	5	N	Medtr3g103580.1|PACid:17450376	85.07	134	17	1	301	431	198	65	1e-21	103
Contig11297	(at)5	5	5	5	5	5	5	5	N	Medtr3g110090.1|PACid:17450851	92.95	369	25	1	1	369	752	385	2e-146	517
Contig11307	(tc)5	5	5	5	5	5	5	5	N	Medtr4g100770.1|PACid:17457350	90.6	436	39	1	200	635	168	601	5e-151	533	Unknown Protein (AHRD V1)
Contig11330	(ag)5	X	5	5	5	X	X	X	N	Medtr3g083590.1|PACid:17449307	84.81	79	12	0	724	802	280	202	1e-08	61.9	Unknown Protein (AHRD V1)
Contig11372	(tta)5	5	5	5	5	5	5	5	N
Contig11413	(ag)5	5	5	X	5	5	5	5	N	Medtr8g116190.1|PACid:17482985	88.89	54	6	0	272	325	554	607	3e-08	60
Contig11421	(aag)5	5	5	5	5	5	5	5	N
Contig11445	(gt)5	5	5	5	NA	5	6	6	Y	Medtr1g108080.1|PACid:17438942	90.65	246	23	0	2	247	970	1215	2e-82	305
Contig11447	(at)5	5	5	5	5	5	5	5	N	Medtr4g158400.1|PACid:17460708	92.98	456	32	0	2	457	1243	1698	3e-165	581
Contig11519	(ta)8	8	8	8	8	8	8	8	N
Contig11681	(ta)9	9	9	8	9	9	8	8	Y	Medtr4g096420.1|PACid:17457100	88	75	8	1	5	79	2749	2822	1e-11	69.9
Contig1170	(ata)7	7	7	7	6	7	7	7	Y	Medtr5g035640.1|PACid:17464157	91.67	48	4	0	922	969	5	52	2e-09	63.9	Unknown Protein (AHRD V1)
Contig11726	(aac)5	5	5	5	5	5	5	5	N	Medtr4g140950.1|PACid:17459686	88.1	294	17	5	72	353	102	389	2e-78	291
Contig11728	(ag)6	6	6	6	6	6	6	6	N	Glyma06g23570.2|PACid:16263916	90.64	513	47	1	3	515	512	1	9e-167	587	SNF7 family protein
Contig11765	(ttg)5	X	5	5	5	5	5	X	N
Contig11846	(aag)5	5	5	5	X	5	5	5	N	Medtr7g138210.1|PACid:17478376	89.3	355	36	2	1	355	622	974	8e-107	387
Contig11867	(tat)7	7	7	7	X	7	7	7	N	Glyma01g03470.1|PACid:16243273	94.74	38	2	0	170	207	176	213	2e-08	60
Contig11869	(ac)5	5	5	5	5	5	5	5	N	Medtr1g132870.1|PACid:17440097	84.31	153	17	2	44	196	200	55	1e-22	107
Contig1187	(ata)5	5	5	5	5	5	5	5	N	Glyma04g34680.1|PACid:16256764	86.8	303	38	2	79	381	995	1295	1e-70	268	Protein of unknown function, DUF593
Contig11911	(tca)8	7	8	8	7	7	8	8	Y	Glyma18g06030.1|PACid:16308059	90.65	321	26	3	1	321	623	307	9e-104	377	Insulinase (Peptidase family M16) family protein
Contig11926	(cat)6	6	6	6	6	6	6	6	N	Glyma17g10260.1|PACid:16305071	90.54	74	7	0	94	167	316	389	6e-18	91.7
Contig11938	(ag)6	6	6	6	6	6	6	5	Y
Contig11972	(tga)5	5	5	5	5	5	5	5	N	Medtr3g122060.1|PACid:17451269	96.97	33	1	0	385	417	196	228	9e-08	58
Contig1199	(aag)9	9	9	NA	X	9	9	9	N	Glyma03g02240.1|PACid:16250863	93.42	76	5	0	235	310	450	375	2e-23	111	SIN3 associated polypeptide P18
Contig11993	(tac)5	5	5	5	5	5	5	5	N	Glyma16g27590.1|PACid:16303100	87.34	79	10	0	255	333	464	542	2e-13	77.8
Contig12012	(gt)5	5	5	5	5	5	5	5	N	Medtr2g043150.1|PACid:17442982	92.94	326	23	0	3	328	326	1	3e-130	464
Contig12032	(gaa)8	8	8	8	8	8	8	8	N	Medtr8g094120.1|PACid:17482120	100	32	0	0	120	151	149	118	9e-10	63.9	Unknown Protein (AHRD V1)
Contig12044	(tgt)5	5	5	5	5	5	5	5	N	Glyma08g27210.1|PACid:16272611	84.67	724	109	1	1	724	998	277	2e-155	549	methyl esterase 11
Contig12047	(aca)5	5	5	5	5	5	5	5	N	Glyma19g38440.1|PACid:16314201	86.29	124	16	1	33	156	172	294	2e-21	103
Contig12054	(ct)5	5	5	5	5	5	5	5	N	Glyma16g07140.1|PACid:16301762	82.13	207	37	0	85	291	210	416	1e-25	117	ATP12 protein-related
Contig12078	(aga)6	6	6	6	6	6	6	6	N
Contig12105	(aat)5	5	5	5	5	5	5	5	N	Medtr3g136470.1|PACid:17451974	91.04	67	6	0	1	67	2042	2108	3e-16	85.7
Contig12109	(gtt)5	5	5	5	5	5	5	5	N	Medtr8g127930.1|PACid:17483590	89.34	497	49	3	6	498	497	1	6e-154	543
Contig12149	(tg)6	6	6	6	6	6	6	NA	N	Medtr7g045700.1|PACid:17474502	85.29	68	10	0	22	89	193	260	2e-07	56
Contig12152	(aag)6	6	6	6	6	6	6	6	N	Medtr8g129100.1|PACid:17483716	91.68	673	55	1	76	748	8	679	0	882
Contig12184	(gaa)7	7	7	7	7	7	7	7	N	Glyma03g39840.1|PACid:16253936	87.94	141	17	0	156	296	60	200	1e-33	145
Contig12186	(tac)6	6	6	6	6	6	6	6	N	Medtr7g112080.1|PACid:17477301	86.3	73	10	0	2	74	35	107	6e-10	65.9
Contig12189	(tgg)5	5	5	5	5	5	5	5	N	Medtr4g018850.1|PACid:17454432	81.82	242	40	2	111	352	887	1124	2e-26	119	Unknown Protein (AHRD V1) contains Interpro domain(s) IPR009489 PAR1
Contig12285	(gt)5	5	5	5	5	5	5	5	N	Glyma15g38490.2|PACid:16300424	91.4	221	19	0	1	221	263	43	7e-77	287	MAP kinase 19
Contig12304	(gtt)7	7	7	7	7	7	7	7	N	Medtr1g093440.1|PACid:17438224	84.89	225	33	1	54	278	422	199	2e-41	168	50S ribosomal protein L3-2, chloroplastic (AHRD V1 ***- Q9LRN8) contains Interpro domain(s) IPR019927 Ribosomal protein L3, bacterial/organelle-type
Contig12313	(gta)5	5	5	5	5	5	5	5	N	Medtr7g135720.1|PACid:17478322	94.59	37	2	0	1	37	467	503	7e-08	58
Contig12317	(cca)6	6	6	6	6	6	6	6	N
Contig12347	(tga)5	5	5	5	5	5	5	5	N	Medtr8g084190.1|PACid:17481490	93.18	176	12	0	245	420	239	414	2e-67	256
Contig12355	(ag)5	5	5	5	5	5	5	5	N
Contig12371	(ag)5	5	5	5	5	5	5	5	N	Medtr2g009200.1|PACid:17441082	87.72	57	7	0	189	245	88	32	5e-08	58	Serine carboxypeptidase-like 18 (AHRD V1 ***- Q9C7Z9) contains Interpro domain(s) IPR001563 Peptidase S10, serine carboxypeptidase
Contig12409	(ag)6	6	6	6	6	6	6	6	N	Medtr3g104810.1|PACid:17450510	91.61	274	21	2	15	288	272	1	1e-94	345	Mitochondrial carrier-like protein (AHRD V1 ***- Q8L9F8_ARATH) contains Interpro domain(s) IPR002067 Mitochondrial carrier protein
Contig12416	(at)5	5	5	5	5	5	NA	5	N	Medtr7g129820.1|PACid:17477913	90.72	237	15	3	1	231	248	13	8e-75	280
Contig12486	(tgg)5	5	5	5	5	5	5	5	N	Medtr5g106440.1|PACid:17469651	89.19	222	23	1	41	262	283	503	1e-63	242
Contig12537	(ta)5	5	5	5	5	5	5	5	N	Medtr8g027060.1|PACid:17479911	84.42	276	43	0	26	301	1302	1577	1e-52	206
Contig12554	(gaa)5	5	5	5	5	5	5	5	N	Glyma06g45450.1|PACid:16265261	92.98	57	4	0	218	274	1243	1299	7e-15	81.8	diacylglycerol kinase 5
Contig12584	(ga)7	7	7	X	7	7	7	7	N
Contig12590	(at)6	6	6	6	6	6	6	6	N
Contig12630	(ac)5	5	5	5	5	5	5	5	N	Medtr3g136240.1|PACid:17451948	89.66	116	9	3	15	130	1198	1310	5e-24	111
Contig12646	(gaa)7	7	7	7	7	7	7	7	N	Medtr2g029070.1|PACid:17442135	87.34	158	20	0	223	380	209	52	4e-37	155	Unknown Protein (AHRD V1)
Contig12661	(ac)5	5	5	5	5	5	5	5	N
Contig12699	(ag)5	5	5	5	5	5	5	5	N	Glyma13g04420.1|PACid:16289625	85.19	81	12	0	200	280	98	18	4e-10	65.9	RNA ligase/cyclic nucleotide phosphodiesterase family protein
Contig12746	(att)6	6	6	6	6	6	6	6	N
Contig12927	(ga)5	5	5	5	5	5	5	5	N	Medtr7g145730.1|PACid:17478775	95	40	2	0	174	213	154	193	2e-09	63.9
Contig12938	(ga)5	5	5	5	5	5	5	5	N	Glyma06g03720.1|PACid:16261602	86.15	65	9	0	10	74	116	52	8e-08	58
Contig12984	(ta)7	7	7	7	7	7	7	7	N
Contig12995	(gaa)6	6	6	6	6	6	6	6	N	Medtr4g144500.1|PACid:17460063	97.62	42	1	0	221	262	1024	1065	2e-13	75.8
Contig13053	(tc)6	6	6	6	6	6	6	6	N
Contig13177	(ac)6	6	6	6	6	6	6	6	N	Glyma08g39270.1|PACid:16273228	96.51	86	3	0	261	346	1224	1139	1e-34	147	RNA-binding CRS1 / YhbY (CRM) domain-containing protein
Contig13198	(gat)5	5	5	5	5	5	5	5	N	Medtr2g007930.3|PACid:17440944	92.47	279	18	2	1	279	50	325	8e-103	373
Contig13200	(gat)5	5	5	5	5	5	5	5	N	Medtr4g157160.1|PACid:17460577	91.11	45	4	0	533	577	511	555	1e-07	58
Contig13254	(ttc)5	5	5	5	5	5	5	5	N	Glyma13g39560.2|PACid:16293181	85.71	63	9	0	11	73	1483	1421	2e-06	54	Ring/U-Box superfamily protein
Contig13259	(ga)5	5	5	5	5	5	5	5	N	Glyma11g18680.1|PACid:16284257	84.21	95	14	1	331	425	695	788	1e-08	61.9	F-box family protein
Contig13284	(ag)5	5	5	5	5	7	5	7	Y
Contig13325	(at)5	5	5	5	5	5	5	5	N	Medtr5g007890.1|PACid:17461399	93.51	308	16	4	1	308	2431	2734	3e-117	420	B3 domain-containing protein At2g31720 (AHRD V1 *-*- Q8RV83) contains Interpro domain(s) IPR005508 Protein of unknown function DUF313
Contig13342	(tca)8	X	8	X	X	X	X	X	N
Contig13349	(tgg)5	5	5	5	5	5	5	5	N	Glyma19g43580.1|PACid:16314813	88.24	51	6	0	234	284	583	633	2e-06	54	SSXT family protein
Contig13356	(ca)6	6	6	6	5	6	6	6	Y	Medtr2g126150.1|PACid:17446023	86.46	362	43	1	126	487	43	398	4e-90	331
Contig13376	(ga)5	5	5	5	5	5	NA	NA	N
Contig13425	(ggt)6	6	6	6	6	6	6	6	N	Medtr8g093600.2|PACid:17482064	84.83	600	81	6	20	616	874	1466	3e-119	428
Contig13459	(ta)8	8	8	8	8	8	8	8	N
Contig13493	(atgc)5	5	5	5	5	5	5	5	N	Medtr5g005010.1|PACid:17461097	91.51	106	9	0	61	166	191	296	2e-32	139	Unknown Protein (AHRD V1)
Contig13506	(tca)5	5	5	5	5	5	5	5	N	Medtr1g068800.1|PACid:17437499	100	26	0	0	163	188	377	352	5e-06	52
Contig1352	(gct)5	5	5	X	5	5	5	5	N	Medtr8g106240.1|PACid:17482554	92.88	1026	69	4	63	1087	181	1203	0	1423	RING finger protein 13 (AHRD V1 *-*- Q66HG0) contains Interpro domain(s) IPR018957 Zinc finger, C3HC4 RING-type
Contig13539	(ag)5	5	5	5	5	5	5	5	N	Medtr4g032630.1|PACid:17455233	91.07	56	5	0	179	234	94	149	3e-12	71.9
Contig13556	(ta)6	6	6	6	6	6	6	6	N	Glyma11g11130.2|PACid:16283450	87.5	144	18	0	2	145	1643	1786	2e-33	143	ARF-GAP domain 4
Contig13613	(tgc)5	5	5	5	5	5	5	5	N	Medtr4g115030.1|PACid:17458222	92.91	141	10	0	1	141	571	711	6e-51	200	Unknown Protein (AHRD V1)
Contig13631	(ta)6	6	6	6	6	6	6	6	N	Medtr1g122110.1|PACid:17439585	100	27	0	0	226	252	1352	1378	8e-07	54
Contig13644	(acc)6	6	6	6	6	6	6	6	N	Glyma16g33890.1|PACid:16303788	96.97	33	1	0	257	289	33	1	9e-08	58	Peptidoglycan-binding LysM domain-containing protein
Contig13649	(tg)5	5	5	5	7	5	5	5	Y	Glyma15g40340.1|PACid:16300611	91.67	48	4	0	219	266	48	1	2e-09	63.9	WAG 1
Contig13666	(tta)5	5	5	X	5	5	5	X	N
Contig13677	(att)6	6	6	6	6	6	6	6	N	Glyma06g30020.1|PACid:16264120	87.02	655	71	3	29	671	823	171	2e-177	622	SECY homolog 1
Contig13683	(at)6	6	6	6	6	6	6	6	N	Medtr8g009340.1|PACid:17479100	88.64	273	28	3	3	275	1600	1869	2e-72	272	HAT family dimerisation domain containing protein expressed (AHRD V1 ***- Q337Y8_ORYSJ)
Contig13700	(tga)5	5	5	5	5	5	5	5	N	Medtr5g089190.1|PACid:17467853	92.86	42	3	0	379	420	519	478	1e-08	60	Protein LAS1 homolog (AHRD V1 *-*- Q9Y4W2) contains Interpro domain(s) IPR007174 Las1-like
Contig13706	(ttg)5	5	5	5	NA	5	5	5	N	Medtr5g012870.1|PACid:17461941	92.86	154	11	0	1	154	579	732	2e-56	218	Os02g0658033 protein (Fragment) (AHRD V1 *-*- C7IYY5_ORYSJ) contains Interpro domain(s) IPR008546 Protein of unknown function DUF828, plant
Contig13708	(ga)7	7	7	7	7	7	7	7	N	Medtr7g132920.1|PACid:17478030	87.5	288	35	1	2	289	350	64	3e-74	278
Contig13743	(ttc)5	5	5	5	5	5	5	5	N	Glyma05g06050.2|PACid:16258482	84.87	119	17	1	43	161	152	35	3e-16	85.7	S-adenosyl-L-methionine-dependent methyltransferases superfamily protein
Contig13796	(tc)5	5	5	5	5	5	5	5	N	Glyma15g28010.2|PACid:16299882	91.03	78	5	1	3	80	130	55	2e-18	93.7	LEM3 (ligand-effect modulator 3) family protein / CDC50 family protein
Contig13811	(ttc)5	5	5	5	5	5	5	5	N	Glyma07g03880.1|PACid:16266091	95.79	95	4	0	1	95	506	412	1e-37	157	CASC3/Barentsz eIF4AIII binding
Contig13821	(at)5	5	5	5	5	5	5	5	N	Medtr3g122920.1|PACid:17451360	92.04	226	17	1	10	235	889	1113	5e-80	297
Contig13879	(at)6	6	6	6	7	6	6	6	Y	Glyma04g05010.1|PACid:16254900	88	50	6	0	104	153	175	224	8e-06	52
Contig13900	(gtg)5	5	5	5	5	5	5	5	N	Glyma08g44170.1|PACid:16273781	92.31	39	3	0	447	485	315	353	2e-06	54	RNA-binding (RRM/RBD/RNP motifs) family protein
Contig13939	(at)6	6	6	6	6	6	6	6	N	Glyma12g05890.1|PACid:16286557	94.74	76	4	0	1	76	1154	1229	3e-26	119	2-oxoglutarate (2OG) and Fe(II)-dependent oxygenase superfamily protein
Contig13944	(tc)5	5	5	5	5	5	5	5	N
Contig13949	(ag)7	7	7	7	7	7	7	7	N	Medtr4g114380.1|PACid:17458152	94.29	140	7	1	1	140	411	549	1e-52	206	Xylosyltransferase 1 (AHRD V1 ***- Q5QQ56) contains Interpro domain(s) IPR003406 Glycosyl transferase, family 14
Contig13962	(ttc)5	5	5	NA	5	5	5	5	N	Glyma12g35720.1|PACid:16289009	83.06	124	20	1	1	124	148	26	7e-12	71.9	TEOSINTE BRANCHED 1, cycloidea and PCF transcription factor 3
Contig13965	(caa)5	5	5	5	5	5	5	5	N
Contig13987	(tc)5	5	5	5	5	5	5	5	N
Contig13991	(ga)5	5	5	5	5	5	5	5	N	Medtr5g104930.1|PACid:17469491	91.02	334	28	1	4	337	1	332	1e-116	418
Contig14008	(tc)5	5	5	5	5	5	5	5	N	Medtr2g121860.1|PACid:17445785	83.65	312	45	2	16	324	1516	1824	1e-52	206
Contig14012	(agt)5	5	5	5	5	5	5	5	N	Medtr1g020290.1|PACid:17435980	94.87	39	2	0	58	96	846	808	4e-09	61.9
Contig14027	(tc)5	5	5	5	5	5	5	5	N	Medtr2g130100.1|PACid:17446234	90	50	5	0	3	52	227	178	1e-08	60
Contig1407	(ta)6	6	6	6	9	6	6	6	Y	Glyma01g08600.1|PACid:16243806	84.85	66	10	0	83	148	1386	1451	7e-06	52	Serine carboxypeptidase S28 family protein
Contig14151	(ag)8	8	8	8	8	8	8	8	N
Contig14279	(gca)5	5	5	5	5	5	5	5	N	Glyma13g30280.1|PACid:16292093	83.44	151	25	0	558	708	423	273	2e-20	101	sequence-specific DNA binding transcription factors
Contig14333	(ttg)5	5	5	5	5	5	5	5	N	Medtr1g117760.1|PACid:17439337	86.72	482	48	4	4	485	436	901	6e-123	440
Contig14359	(tgg)5	5	5	5	5	5	5	5	N	Medtr4g110580.1|PACid:17457961	94.05	437	22	3	26	462	319	751	0	638
Contig14372	(ga)5	X	5	5	5	X	X	5	N	Medtr3g102340.1|PACid:17450243	82.24	811	119	5	5	815	791	6	1e-130	466	Unknown Protein (AHRD V1)
Contig14401	(tga)6	6	6	6	6	6	6	6	N	Medtr5g017480.1|PACid:17462442	92.11	38	3	0	663	700	426	463	8e-06	52	Unknown Protein (AHRD V1)
Contig14405	(ca)8	X	8	X	X	8	8	X	N	Medtr3g087270.1|PACid:17449490	86.02	372	50	1	427	798	97	466	2e-86	319	Unknown Protein (AHRD V1) contains Interpro domain(s) IPR000008 C2 calcium-dependent membrane targeting
Contig14495	(gaa)6	6	6	6	NA	6	6	6	N	Medtr8g122170.1|PACid:17483400	86.72	128	17	0	30	157	49	176	3e-26	119
Contig14536	(cac)5	5	5	5	5	5	X	5	N	Medtr8g137440.1|PACid:17484186	88.71	62	7	0	346	407	99	38	7e-11	67.9
Contig14565	(tat)8	8	8	8	8	8	8	8	N
Contig14575	(tg)5	5	5	5	5	5	5	5	N
Contig14579	(tg)6	6	6	6	6	6	6	6	N	Medtr2g129480.1|PACid:17446169	85.56	180	24	1	1	180	244	67	3e-34	145
Contig14614	(ct)5	5	5	5	5	5	5	5	N	Medtr3g143300.1|PACid:17452504	83.78	74	12	0	173	246	90	17	4e-06	52
Contig14675	(aac)5	5	5	5	5	5	5	5	N
Contig14677	(atg)6	6	6	6	6	6	6	6	N	Medtr4g011480.1|PACid:17454084	88.02	217	26	0	21	237	1	217	4e-58	224
Contig14706	(tat)5	5	5	5	5	5	5	5	N	Glyma11g27720.1|PACid:16284812	94.59	37	2	0	30	66	1673	1709	9e-08	58	glutamine-dependent asparagine synthase 1
Contig14720	(ta)6	6	6	X	7	6	6	6	Y	Medtr4g160490.1|PACid:17460932	88.89	81	9	0	1	81	571	651	1e-17	89.7
Contig14721	(gaa)6	6	6	6	X	6	6	6	N	Medtr7g145820.1|PACid:17478784	92.98	57	4	0	356	412	203	147	4e-15	81.8
Contig14805	(ta)5	5	5	5	5	5	5	5	N	Glyma09g15150.1|PACid:16275645	87.59	145	18	0	5	149	362	218	5e-34	145	Cation efflux family protein
Contig14807	(ga)5	5	5	5	5	5	5	5	N	Glyma17g03280.1|PACid:16304255	84.02	219	33	1	47	265	426	642	1e-35	151	Chaperone DnaJ-domain superfamily protein
Contig14905	(cag)5	5	5	5	5	5	5	5	N	Medtr1g132680.1|PACid:17440071	86.11	180	14	5	3	178	1915	2087	3e-30	131
Contig14911	(tgt)5	5	5	5	5	5	5	5	N	Glyma05g09040.1|PACid:16258745	88	250	28	2	1	250	341	94	4e-63	242	RNA-binding (RRM/RBD/RNP motifs) family protein
Contig14933	(ta)5	5	5	5	X	5	5	5	N	Medtr5g038320.1|PACid:17464438	96.47	85	3	0	1	85	1848	1932	4e-34	145	Unknown Protein (AHRD V1)
Contig15006	(tct)5	5	5	5	5	5	5	5	N	Medtr2g103390.1|PACid:17444887	88.33	60	4	1	553	609	198	257	2e-08	60
Contig15022	(aag)5	5	5	5	5	5	5	5	N
Contig15034	(gtt)6	6	6	6	6	6	6	6	N
Contig15048	(gt)5	5	5	5	5	5	5	5	N	Glyma07g08710.1|PACid:16266669	91.23	57	5	0	118	174	762	818	1e-12	73.8	TCP family transcription factor
Contig15050	(gaa)6	6	6	6	6	6	6	6	N	Glyma10g40480.1|PACid:16281635	85.35	157	23	0	9	165	361	205	3e-29	129	Peroxisomal membrane 22 kDa (Mpv17/PMP22) family protein
Contig15052	(ctt)9	8	9	10	X	9	8	9	Y	Medtr8g112560.1|PACid:17482808	97.87	47	1	0	467	513	1174	1220	4e-16	85.7
Contig15096	(ct)5	5	5	5	5	5	5	5	N
Contig15164	(ta)7	7	7	7	7	7	7	7	N
Contig1517	(gtg)5	5	5	5	5	5	5	5	N	Medtr3g105170.1|PACid:17450547	86.42	346	44	1	104	449	1	343	2e-83	309	Unknown Protein (AHRD V1)
Contig15218	(tc)6	6	6	6	6	6	6	6	N	Glyma10g33230.1|PACid:16280787	90.91	44	4	0	72	115	746	789	4e-07	56	AT-hook motif nuclear-localized protein 20
Contig15231	(ca)5	5	5	5	5	5	5	5	N	Medtr5g096580.1|PACid:17468625	94.62	93	4	1	69	161	107	16	9e-32	137
Contig15233	(tat)5	5	5	5	5	5	5	5	N
Contig15400	(gga)5	5	5	5	5	5	5	NA	N	Medtr8g015960.1|PACid:17479373	84.55	123	13	2	168	290	117	1	4e-16	85.7
Contig15424	(tc)5	5	5	5	5	5	5	5	N	Medtr2g071150.1|PACid:17443613	90.54	296	24	4	1	296	72	363	6e-91	333
Contig15447	(at)5	5	5	5	5	5	5	5	N	Medtr8g102640.1|PACid:17482384	88.46	589	64	4	71	659	127	711	4e-170	597
Contig1549	(ttc)6	6	6	6	6	5	6	6	Y	Medtr5g033490.1|PACid:17463931	92.16	102	6	2	1	101	892	792	6e-27	123	Wall-associated receptor kinase-like 20 (AHRD V1 *-** Q9LZM4) contains Interpro domain(s) IPR002290 Serine/threonine protein kinase
Contig15530	(atg)7	7	7	7	7	7	7	7	N	Medtr1g089760.1|PACid:17438042	92.45	53	3	1	265	316	412	464	2e-10	65.9
Contig15650	(tc)5	5	5	5	5	5	5	5	N
Contig15667	(ca)5	5	5	5	5	5	5	5	N	Medtr8g129570.1|PACid:17483768	89.63	135	10	2	16	146	135	1	2e-34	145
Contig15673	(ac)9	9	9	9	9	9	9	9	N	Medtr4g106940.1|PACid:17457584	93.94	33	2	0	1	33	292	324	4e-06	50.1	UPF0497 membrane protein At2g36330 (AHRD V1 *-*- Q84WP5) contains Interpro domain(s) IPR006702 Uncharacterised protein family UPF0497, trans-membrane plant
Contig15727	(tgt)5	5	5	5	NA	5	5	5	N	Medtr2g010340.1|PACid:17441202	85.93	334	43	2	5	338	1133	804	4e-74	278	Unknown Protein (AHRD V1)
Contig15774	(ta)5	5	5	5	5	5	5	5	N
Contig15822	(at)5	5	5	5	5	5	5	5	N	Medtr1g125600.1|PACid:17439744	93.33	120	5	2	5	122	1193	1311	4e-39	161
Contig15823	(ta)5	5	5	5	5	5	5	5	N	Medtr6g030550.1|PACid:17470717	90.81	185	17	0	17	201	197	13	2e-60	232
Contig15841	(tga)6	6	6	6	6	6	6	6	N	Medtr5g006510.1|PACid:17461254	84.29	191	30	0	9	199	247	437	5e-33	141	Uncharacterized N-acetyltransferase p20 (AHRD V1 ***- P05332) contains Interpro domain(s) IPR000182 GCN5-related N-acetyltransferase
Contig15844	(gaa)6	6	6	6	6	6	6	6	N
Contig15845	(at)7	7	7	7	X	7	7	7	N
Contig15847	(at)5	5	5	5	5	5	5	5	N	Glyma02g08510.1|PACid:16247410	85.43	151	21	1	1	151	971	1120	1e-25	117	RH39
Contig15869	(tat)5	5	5	5	X	5	5	5	N	Glyma01g38650.2|PACid:16245630	85.48	124	17	1	15	138	1931	2053	6e-19	95.6	BEL1-like homeodomain 2
Contig15894	(ctt)5	5	5	5	5	5	5	5	N	Medtr5g065830.1|PACid:17465640	100	44	0	0	225	268	108	151	6e-17	87.7	Cyclin d2 (AHRD V1 ***- Q6T2Z7_SOYBN) contains Interpro domain(s) IPR015451 Cyclin D
Contig15926	(gta)5	5	5	5	5	5	5	5	N	Medtr5g014330.1|PACid:17462104	87.39	119	11	2	22	140	952	1066	2e-22	105	AP-2 complex subunit mu (AHRD V1 ***- B6TIQ4_MAIZE) contains Interpro domain(s) IPR015629 Clathrin coat associated protein AP-50
Contig15995	(tga)5	5	5	5	5	5	X	5	N	Glyma01g00460.1|PACid:16242912	83.58	274	38	3	1	274	2209	2475	6e-42	170	transducin family protein / WD-40 repeat family protein
Contig16043	(caa)5	5	5	5	5	5	5	5	N
Contig16065	(ct)5	5	5	5	5	5	5	5	N	Medtr5g041160.2|PACid:17464741	89.66	435	44	1	1	435	580	1013	2e-140	498
Contig16078	(ggt)8	8	8	8	7	8	8	8	Y	Medtr7g118160.1|PACid:17477523	86.76	68	9	0	119	186	117	184	1e-09	63.9	3-ketoacyl-CoA synthase I (AHRD V1 ***- B6CEX9_WHEAT) contains Interpro domain(s) IPR012392 Very-long-chain 3-ketoacyl-CoA synthase
Contig16107	(tg)7	7	7	7	7	7	7	7	N	Medtr2g029180.1|PACid:17442146	92.69	479	34	1	1	478	429	907	0	664	Glucose 6 phosphate/phosphate translocator-like protein (AHRD V1 ***- Q9LF61_ARATH) contains Interpro domain(s) IPR004853 Protein of unknown function DUF250
Contig16118	(acc)5	5	5	5	5	5	5	5	N
Contig16148	(acc)5	5	5	5	5	5	5	5	N	Medtr7g084670.1|PACid:17475662	84.34	83	8	1	15	92	206	124	3e-09	61.9	DNA cross-link repair protein SNM1 (AHRD V1 ***- Q38961) contains Interpro domain(s) IPR011084 DNA repair metallo-beta-lactamase
Contig16197	(ggt)5	5	5	5	5	5	5	5	N	Medtr5g098350.1|PACid:17468808	90.32	434	41	1	1	434	1238	1670	6e-147	519	Unknown Protein (AHRD V1)
Contig16231	(tg)5	5	5	5	5	5	5	5	N
Contig16246	(ata)5	5	5	5	5	5	5	5	N	Medtr5g013340.1|PACid:17461994	87.6	371	44	2	1	371	481	849	2e-97	355	Bax inhibitor 1 (AHRD V1 ***- Q9LD45) contains Interpro domain(s) IPR006214 Uncharacterised protein family UPF0005
Contig16249	(at)9	9	9	9	9	9	9	9	N	Glyma03g01920.3|PACid:16250827	89.59	221	20	3	391	610	716	498	4e-60	232	RNA-binding (RRM/RBD/RNP motifs) family protein
Contig16281	(gga)5	5	5	5	5	5	5	5	N	Glyma04g08680.1|PACid:16255332	89.22	167	18	0	302	468	2195	2361	5e-47	188	embryonic flower 1 (EMF1)
Contig16285	(tat)7	7	7	7	7	7	7	7	N	Glyma08g10190.1|PACid:16270626	90.7	43	4	0	253	295	1712	1754	2e-06	54	nine-cis-epoxycarotenoid dioxygenase 5
Contig16325	(aat)6	6	6	6	7	6	6	6	Y	Medtr5g078240.1|PACid:17466727	86.42	162	21	1	11	172	442	602	2e-32	139	Unknown Protein (AHRD V1)
Contig16391	(gat)7	7	7	7	7	7	7	7	N	Medtr5g019100.1|PACid:17462613	87.2	250	24	5	114	363	2032	2273	2e-53	208	Ankyrin repeat-rich protein (AHRD V1 ***- C7EC57_NICBE) contains Interpro domain(s) IPR011050 Pectin lyase fold/virulence factor
Contig16508	(ta)5	5	5	5	5	5	5	5	N	Medtr4g111220.1|PACid:17458029	95.45	66	3	0	411	476	142	207	8e-23	107
Contig1654	(gat)5	5	5	5	5	X	5	NA	N	Medtr5g044040.1|PACid:17464830	84.71	595	88	1	326	917	245	839	7e-127	454	Cyclin (AHRD V1 ***- O82718_LUPLU) contains Interpro domain(s) IPR013763 Cyclin-related
Contig16549	(ag)5	5	5	5	5	5	5	5	N	Medtr8g008480.1|PACid:17479008	88.67	150	15	2	7	155	822	970	9e-35	147
Contig16595	(tc)5	5	5	5	5	5	5	5	N	Glyma11g07550.1|PACid:16283025	96.97	33	1	0	15	47	157	125	5e-08	58	Chaperone DnaJ-domain superfamily protein
Contig1662	(tct)5	5	5	5	5	5	5	5	N	Glyma15g32540.1|PACid:16300014	88.93	488	53	1	334	821	241	727	6e-150	531	Ribosomal protein L13 family protein
Contig16699	(gaa)8	8	8	8	8	8	8	8	N
Contig16711	(gtg)6	6	6	6	6	6	6	6	N	Glyma05g23000.1|PACid:16259350	100	31	0	0	144	174	1	31	5e-09	61.9
Contig16748	(cgg)5	5	5	5	5	5	5	5	N	Medtr3g133230.1|PACid:17451843	94.29	35	2	0	209	243	468	434	2e-06	54
Contig16773	(gaa)6	6	6	6	6	6	6	6	N	Medtr4g107860.1|PACid:17457678	86.21	58	8	0	78	135	224	281	2e-06	52	16.6 kDa heat shock protein (AHRD V1 --*- Q943Q3) contains Interpro domain(s) IPR008978 HSP20-like chaperone
Contig16784	(gt)6	6	6	6	6	6	6	6	N
Contig16791	(ta)7	7	7	7	7	7	7	7	N	Glyma05g09130.1|PACid:16258754	94.29	35	2	0	85	119	327	361	1e-06	54	glucuronokinase G
Contig16799	(ga)5	5	5	5	5	5	5	5	N	Glyma11g19610.1|PACid:16284362	85.48	62	9	0	483	544	62	1	8e-06	52
Contig1681	(tttg)5	5	5	5	NA	5	5	5	N	Medtr2g026460.1|PACid:17442073	82.38	488	79	7	241	728	283	763	2e-59	230	GRAS family transcription factor (AHRD V1 **-- B9IH45_POPTR) contains Interpro domain(s) IPR005202 GRAS transcription factor
Contig16830	(aga)6	X	6	6	6	6	6	X	N	Medtr5g100440.1|PACid:17469021	94.87	39	2	0	307	345	290	328	5e-09	61.9
Contig16831	(tgtt)5	5	5	5	5	5	NA	5	N	Medtr4g135790.1|PACid:17459350	83.46	127	14	2	7	130	144	22	1e-14	79.8
Contig16852	(ta)5	5	5	5	X	5	5	5	N	Medtr6g092410.1|PACid:17472360	90.57	53	5	0	189	241	146	198	3e-10	65.9	Pre-mRNA-splicing factor CLF1 (AHRD V1 ***- Q5K654) contains Interpro domain(s) IPR011990 Tetratricopeptide-like helical
Contig17151	(tga)6	6	6	6	6	6	6	6	N	Glyma20g23290.1|PACid:16316537	100	28	0	0	207	234	139	166	4e-07	56	Thioredoxin superfamily protein
Contig17154	(ct)5	5	5	5	5	5	5	5	N	Glyma17g04120.1|PACid:16304348	90.35	114	11	0	286	399	1298	1411	4e-32	139	serine carboxypeptidase-like 33
Contig17159	(tg)5	5	5	5	5	5	5	5	N
Contig17163	(ag)5	5	5	5	5	5	5	5	N
Contig17166	(tg)5	5	5	5	5	5	5	5	N	Medtr1g087020.1|PACid:17437963	93.55	62	4	0	103	164	271	210	4e-18	91.7	Cytochrome c oxidase subunit 5C (AHRD V1 ***- Q9SXX7) contains Interpro domain(s) IPR008432 Cytochrome c oxidase subunit Vc
Contig17179	(tc)5	5	5	5	5	5	5	5	N	Medtr7g035260.1|PACid:17474253	91.15	418	33	2	1	415	1630	1214	3e-148	523	Catalase (AHRD V1 *-*- Q59296)
Contig17218	(tgg)5	5	5	5	5	5	5	5	N	Medtr2g071300.1|PACid:17443630	87.88	99	9	1	84	182	164	69	7e-20	97.6
Contig17236	(cgc)5	5	5	5	5	5	5	5	N	Medtr2g107820.1|PACid:17445144	86.59	82	10	1	237	318	510	430	7e-11	67.9
Contig17276	(aatt)6	6	6	6	6	6	6	6	N	Medtr8g005760.1|PACid:17478931	89.24	316	30	2	24	336	670	984	2e-94	345
Contig17296	(ga)5	5	5	5	5	5	5	5	N	Glyma07g12610.1|PACid:16267085	86.79	719	89	4	8	723	127	842	0	644	tRNA (guanine-N-7) methyltransferase
Contig17310	(ag)5	5	5	5	5	X	5	5	N	Glyma05g37400.1|PACid:16261012	80.81	568	96	6	2	569	55	609	7e-59	228	D111/G-patch domain-containing protein
Contig17328	(tct)6	6	6	6	9	6	6	6	Y	Medtr4g137880.1|PACid:17459571	91.91	235	19	0	282	516	137	371	2e-85	315
Contig17333	(ca)5	5	5	5	5	5	5	5	N	Medtr5g091000.1|PACid:17468036	91.22	319	27	1	14	332	652	969	7e-112	402	Unknown Protein (AHRD V1) contains Interpro domain(s) IPR011993 Pleckstrin homology-type
Contig17350	(gt)5	5	5	5	5	5	5	5	N
Contig17363	(ag)6	6	6	6	6	6	6	6	N	Medtr4g156300.1|PACid:17460487	94.51	91	4	1	277	367	3381	3470	1e-30	133
Contig17379	(ag)5	5	5	5	5	5	5	5	N	Medtr3g109750.1|PACid:17450817	84.92	252	27	5	6	251	704	950	5e-42	170	Unknown Protein (AHRD V1)
Contig17403	(ctt)5	5	5	NA	NA	5	5	5	N	Medtr4g067350.1|PACid:17455939	88.31	77	8	1	2	78	844	769	9e-13	73.8
Contig17432	(at)5	5	5	5	5	5	5	5	N	Medtr6g025670.1|PACid:17470622	91.11	90	8	0	1	90	91	2	5e-25	115	GPI-anchored protein (AHRD V1 *-*- A2PZD8_IPONI)
Contig17441	(ttc)5	5	5	5	5	5	5	5	N	Medtr7g138500.1|PACid:17478411	92.02	213	15	2	7	219	211	1	2e-72	272
Contig17453	(tc)6	6	6	6	6	6	6	6	N	Medtr2g127060.1|PACid:17446122	86.21	87	12	0	18	104	119	205	9e-14	77.8
Contig1758	(gt)5	5	5	5	5	5	5	5	N	Medtr1g083880.1|PACid:17437835	89.23	65	7	0	6	70	1354	1418	1e-12	73.8	Unknown Protein (AHRD V1)
Contig17596	(tga)5	5	5	5	5	5	5	5	N	Medtr1g090140.1|PACid:17438083	87.25	102	13	0	305	406	312	413	3e-20	99.6	Chaperonin CPN60-like 1, mitochondrial (AHRD V1 ***- Q8L7B5) contains Interpro domain(s) IPR001844 Chaperonin Cpn60
Contig17625	(at)5	5	5	5	5	5	5	5	N
Contig17650	(ag)5	5	5	5	5	5	5	5	N	Medtr4g115030.1|PACid:17458222	95.71	70	2	1	1	70	211	279	6e-23	107	Unknown Protein (AHRD V1)
Contig17756	(tca)5	5	5	5	5	5	5	5	N	Medtr5g034200.1|PACid:17464004	91.76	182	13	1	17	196	1	182	1e-61	236	Unknown Protein (AHRD V1)
Contig17764	(cta)7	7	7	7	7	7	7	7	N	Medtr5g029220.1|PACid:17463693	96.67	60	2	0	8	67	1372	1431	9e-22	103	Unknown Protein (AHRD V1)
Contig17811	(ct)5	5	5	5	5	5	5	5	N	Medtr8g025910.1|PACid:17479792	86.36	66	8	1	362	427	278	342	4e-06	52
Contig1782	(ag)5	5	5	5	5	5	5	5	N	Medtr8g093540.1|PACid:17482055	91.12	788	58	1	1	788	123	898	0	1021	Chromatin assembly factor 1 subunit B (AHRD V1 **-- Q13112) contains Interpro domain(s) IPR017986 WD40 repeat, region
Contig17838	(caa)5	5	5	5	5	5	5	5	N	Medtr1g140560.1|PACid:17440276	92.86	42	3	0	10	51	694	735	2e-08	60
Contig17844	(actc)5	5	5	5	5	5	5	5	N	Medtr2g117480.1|PACid:17445530	87.98	183	17	5	9	190	191	13	1e-35	149
Contig17881	(aag)8	8	8	8	7	8	8	8	Y
Contig17912	(ct)5	5	5	5	5	5	5	5	N	Medtr1g009480.1|PACid:17435479	86.31	168	22	1	1	168	445	611	1e-33	143	Cysteine protease (AHRD V1 *--- Q155L4_HEVBR) contains Interpro domain(s) IPR013201 Proteinase inhibitor I29, cathepsin propeptide
Contig17959	(ta)5	X	5	5	5	X	X	5	N
Contig18122	(gaa)6	6	6	6	6	6	6	6	N	Medtr4g078980.1|PACid:17456320	84.21	114	8	1	1	114	439	542	1e-18	93.7	ATP synthase subunit alpha, chloroplastic (AHRD V1 ***- Q9BBS3) contains Interpro domain(s) IPR018118 ATPase, F1/A1 complex, alpha/beta subunit, N-terminal
Contig18142	(tc)5	5	5	5	5	5	5	5	N
Contig18322	(ttat)5	5	5	5	X	5	5	5	N	Glyma05g05800.1|PACid:16258457	89.13	46	5	0	5	50	379	424	7e-06	52	Protein of unknown function (DUF581)
Contig18337	(ct)5	5	5	5	NA	NA	NA	NA	N	Medtr4g134030.1|PACid:17459170	97.67	43	1	0	230	272	232	274	4e-14	77.8	Proline-rich protein (AHRD V1 *-*- O81922_CAPAN) contains Interpro domain(s) IPR006121 Heavy metal transport/detoxification protein
Contig18340	(aac)5	5	5	5	5	5	5	5	N
Contig18392	(ttc)8	8	8	8	8	8	8	8	N	Medtr7g140520.1|PACid:17478629	90.57	53	5	0	12	64	295	347	2e-10	65.9
Contig18402	(gta)5	5	5	5	5	5	5	5	N	Glyma03g01980.1|PACid:16250833	93.18	44	3	0	231	274	648	691	1e-09	63.9
Contig18423	(at)5	5	5	5	5	5	5	5	N
Contig18495	(ag)5	5	5	5	5	5	5	5	N	Glyma20g33160.1|PACid:16317695	91.77	158	12	1	1	158	1154	1310	2e-51	202	Transducin/WD40 repeat-like superfamily protein
Contig18580	(ga)5	5	5	5	5	5	5	5	N
Contig18625	(ct)5	5	5	5	5	5	5	5	N	Medtr5g048500.1|PACid:17465300	89.13	276	24	4	188	460	127	399	3e-75	281
Contig18633	(ata)6	6	6	6	6	6	6	6	N
Contig18637	(tta)7	7	7	7	7	7	7	7	N	Medtr1g132680.1|PACid:17440071	88.49	139	8	4	204	339	879	746	3e-28	125
Contig18659	(gat)6	6	6	6	6	6	6	6	N	Glyma12g35630.2|PACid:16288999	90.77	271	24	1	155	425	173	442	4e-90	331	Polynucleotidyl transferase, ribonuclease H-like superfamily protein
Contig18678	(tta)5	5	5	NA	5	5	5	5	N	Glyma14g39890.1|PACid:16296994	94.12	34	2	0	42	75	232	199	6e-06	52	Pseudouridine synthase family protein
Contig18681	(ga)5	5	5	5	5	5	5	5	N	Medtr5g034450.2|PACid:17464030	91.58	404	28	6	1	400	963	1364	3e-136	484
Contig18685	(cct)6	6	6	6	6	6	6	6	N	Glyma05g27070.1|PACid:16259778	91.53	118	10	0	1	118	890	1007	7e-37	155	ENTH/ANTH/VHS superfamily protein
Contig1870	(ct)5	5	5	5	NA	5	5	5	N	Medtr5g104050.1|PACid:17469398	90.07	292	29	0	2	293	698	407	3e-95	349
Contig19062	(ca)5	5	5	5	5	5	5	6	Y	Medtr6g020290.2|PACid:17470481	94.83	58	3	0	1	58	463	520	2e-18	91.7
Contig19200	(ctg)5	5	5	5	5	5	5	5	N	Glyma20g25620.1|PACid:16316817	86.96	69	8	1	85	152	1113	1045	1e-07	58	Octicosapeptide/Phox/Bem1p family protein
Contig19269	(aag)5	5	5	5	5	5	5	5	N	Medtr7g126780.2|PACid:17477802	96.72	61	2	0	318	378	175	235	2e-22	105
Contig19281	(ta)5	5	5	5	5	5	5	5	N	Medtr7g143330.1|PACid:17478727	83.33	78	13	0	275	352	1756	1833	7e-06	52
Contig19293	(ga)5	5	5	5	5	5	5	5	N
Contig1932	(agg)6	6	6	6	6	6	6	6	N
Contig19370	(att)7	7	7	7	7	7	7	7	N
Contig19408	(cg)5	5	5	5	5	5	5	5	N
Contig19449	(tc)5	5	5	5	5	5	5	5	N
Contig1948	(tga)6	6	6	6	NA	6	6	6	N	Medtr7g135870.1|PACid:17478338	88.84	215	24	0	106	320	238	452	1e-61	236
Contig19528	(tgc)5	5	5	5	X	5	5	5	N	Medtr4g067100.1|PACid:17455914	94.29	210	12	0	542	751	984	1193	4e-87	321
Contig19567	(tgc)5	5	5	5	NA	5	5	5	N
Contig19607	(tg)6	6	6	6	6	6	6	6	N	Glyma11g19660.1|PACid:16284366	83.25	197	29	3	20	213	2673	2868	1e-22	107	vacuolar protein sorting 41
Contig19609	(att)5	5	5	NA	5	5	5	5	N	Medtr1g146580.1|PACid:17440491	85.37	246	23	6	1	246	623	855	4e-41	168
Contig19752	(ttc)7	7	7	7	7	7	7	7	N	Medtr1g023660.1|PACid:17436126	84.28	159	15	4	3	158	154	305	5e-20	97.6	GAGA-binding transcriptional activator (AHRD V1 **** A1E2T9_MEDTR) contains Interpro domain(s) IPR010409 GAGA binding-like
Contig19761	(ttg)7	7	7	7	7	7	7	7	N	Medtr2g117830.2|PACid:17445567	84.87	119	18	0	332	450	163	45	1e-18	93.7
Contig19767	(agaa)5	5	5	X	5	5	5	5	N	Medtr4g121890.1|PACid:17458525	87.23	141	18	0	1	141	814	954	7e-32	137	Serine/threonine-protein phosphatase 4 regulatory subunit 3 (AHRD V1 ***- Q5SP90) contains Interpro domain(s) IPR006887 Protein of unknown function DUF625
Contig198	(tc)5	5	5	5	5	5	5	5	N	Glyma05g00620.1|PACid:16257864	78.64	323	68	1	378	700	350	671	1e-15	85.7	photosystem I subunit F
Contig19802	(ttg)7	7	7	7	7	7	7	7	N	Medtr1g008390.1|PACid:17435359	87.96	357	37	6	14	370	1	351	3e-78	291
Contig19823	(ta)5	5	5	5	5	5	5	5	N	Medtr8g129650.1|PACid:17483778	91.98	162	12	1	187	348	2351	2511	8e-54	210
Contig19879	(ta)5	5	5	5	NA	5	5	5	N
Contig19881	(ag)5	5	5	5	5	5	5	5	N	Medtr2g123100.1|PACid:17445911	88.24	68	4	1	590	653	457	524	3e-11	69.9
Contig19883	(tc)6	6	6	6	6	6	6	6	N	Medtr8g129940.1|PACid:17483807	91.76	182	15	0	77	258	17	198	2e-63	242
Contig19953	(ga)6	6	6	6	6	6	6	6	N	Glyma02g34470.1|PACid:16249043	87.8	123	15	0	79	201	126	4	5e-28	125	S-adenosyl-L-methionine-dependent methyltransferases superfamily protein
Contig19985	(at)5	5	5	5	X	5	5	5	N	Medtr7g120800.1|PACid:17477593	83.75	283	23	7	160	438	1153	1416	2e-42	172
Contig20011	(ct)5	5	5	5	X	5	5	5	N	Medtr3g133390.1|PACid:17451859	81.82	253	46	0	16	268	426	174	6e-32	137
Contig20017	(tc)5	5	5	X	5	X	5	5	N	Medtr5g015940.1|PACid:17462275	91.3	46	4	0	150	195	348	393	1e-08	60	Unknown Protein (AHRD V1)
Contig20101	(at)6	6	6	6	5	6	6	6	Y	Medtr1g094190.1|PACid:17438305	97.3	111	3	0	335	445	1	111	1e-49	196
Contig20121	(at)5	5	5	5	5	5	5	5	N
Contig20148	(ta)5	5	5	5	5	5	5	5	N
Contig20161	(at)7	7	7	7	7	7	7	7	N	Glyma09g00820.1|PACid:16274342	82.3	113	20	0	109	221	1435	1547	5e-10	65.9	WRKY family transcription factor
Contig20174	(aatt)5	5	5	5	5	5	5	5	N	Medtr1g137740.1|PACid:17440189	93.91	115	7	0	94	208	406	520	2e-42	172
Contig20227	(gaa)5	5	5	5	5	5	5	5	N	Medtr5g079860.1|PACid:17466896	85.23	88	13	0	570	657	1068	1155	6e-12	71.9	Ribosomal RNA large subunit methyltransferase N (AHRD V1 ***- B0C9F4) contains Interpro domain(s) IPR004383 Conserved hypothetical protein CHP00048
Contig20232	(taaa)5	5	5	5	5	5	5	5	N
Contig20253	(atg)5	5	5	5	5	5	5	5	N	Medtr5g009140.1|PACid:17461528	85.24	271	35	2	1	271	348	613	2e-41	168	GDSL esterase/lipase At4g10955 (AHRD V1 ***- Q680C0) contains Interpro domain(s) IPR002921 Lipase, class 3
Contig20384	(gtg)7	7	7	7	7	7	7	7	N	Medtr7g089960.1|PACid:17476010	91.18	102	9	0	1	102	280	179	5e-30	131	Unknown Protein (AHRD V1)
Contig20411	(gt)5	5	5	5	5	5	5	5	N
Contig20475	(aag)7	7	7	7	7	7	7	7	N
Contig20527	(ag)5	5	5	5	5	5	5	5	N	Medtr5g099170.1|PACid:17468890	89.23	65	6	1	39	103	64	1	2e-10	65.9	Epidermal growth factor receptor substrate 15-like 1 (AHRD V1 *--- Q9UBC2) contains Interpro domain(s) IPR011992 EF-Hand type
Contig20538	(tga)7	7	7	7	7	7	7	7	N	Medtr5g095250.1|PACid:17468482	97.56	41	1	0	185	225	1669	1709	5e-13	73.8	Unknown Protein (AHRD V1)
Contig20556	(att)5	5	5	5	5	5	5	5	N
Contig20560	(taa)5	5	5	5	5	5	5	5	N	Medtr5g080770.1|PACid:17466988	92.31	39	3	0	4	42	66	104	2e-06	54	Mannose-1-phosphate guanyltransferase (AHRD V1 **** Q9P8N0) contains Interpro domain(s) IPR005835 Nucleotidyl transferase
Contig20563	(ta)6	6	6	6	X	6	6	6	N	Medtr8g119280.1|PACid:17483097	94.44	342	16	3	4	345	601	939	4e-142	504
Contig20748	(tta)5	5	5	5	X	5	5	5	N
Contig2085	(at)8	8	8	8	6	8	8	8	Y	Medtr4g165610.1|PACid:17461060	87.34	379	36	1	1	367	1005	1383	3e-106	385
Contig20864	(ga)5	5	5	5	5	5	5	X	N	Medtr5g005520.1|PACid:17461148	85.71	140	20	0	89	228	878	739	3e-26	119	Cysteine-rich receptor-like protein kinase 10 (AHRD V1 ***- Q8GYA4) contains Interpro domain(s) IPR002290 Serine/threonine protein kinase
Contig20962	(atg)5	X	5	5	5	5	5	5	N	Medtr7g105590.1|PACid:17476824	95.45	242	11	0	1	242	2726	2967	5e-109	392
Contig21016	(at)7	7	7	7	7	7	7	7	N
Contig21077	(atc)6	6	6	6	6	6	6	6	N
Contig21110	(ag)8	8	8	8	8	8	8	8	N	Medtr8g005620.1|PACid:17478916	85.45	385	54	2	4	388	391	9	7e-82	303	Thioredoxin H-type (AHRD V1 ***- P85801) contains Interpro domain(s) IPR015467 Thioredoxin, core
Contig21154	(at)8	8	8	8	8	8	9	8	Y	Medtr4g134720.1|PACid:17459240	89.13	92	10	0	2	93	352	443	1e-21	103
Contig21214	(tc)8	8	8	8	8	8	8	8	N	Medtr8g011890.1|PACid:17479156	91.11	45	4	0	30	74	20	64	4e-08	58	DNA-directed RNA polymerase II subunit RPB4 (AHRD V1 **** Q9D7M8) contains Interpro domain(s) IPR006590 RNA polymerase II, Rpb4, core
Contig21348	(ta)7	7	7	7	7	7	7	7	N	Glyma07g12070.1|PACid:16267030	91.94	62	5	0	539	600	42	103	2e-15	83.8	Homeodomain-like superfamily protein
Contig21363	(ag)8	8	8	8	8	8	8	8	N	Medtr4g147150.1|PACid:17460130	93.75	320	19	1	1	320	323	5	2e-131	468
Contig21373	(aat)5	5	5	5	5	5	5	5	N
Contig21500	(tc)8	X	8	8	X	8	8	8	N	Medtr2g123630.1|PACid:17445968	82.7	237	39	2	257	492	22	257	2e-29	129
Contig21549	(ag)5	5	5	5	5	5	5	5	N
Contig21644	(ga)5	5	5	5	5	5	5	5	N	Medtr5g105210.1|PACid:17469521	82.14	487	80	2	12	492	46	531	9e-72	270
Contig21651	(att)5	5	5	5	5	5	5	5	N	Medtr5g026540.1|PACid:17463417	90.71	183	16	1	1	183	182	1	6e-57	220	Zinc finger and SCAN domain-containing protein 29 (AHRD V1 *-*- Q8IWY8) contains Interpro domain(s) IPR017877 MYB-like
Contig21703	(ga)6	6	6	6	6	6	6	6	N	Medtr3g156450.1|PACid:17453266	93.33	120	6	1	1	120	118	1	1e-41	168
Contig21748	(gt)5	5	5	5	5	5	5	5	N	Medtr1g065540.1|PACid:17437370	88.91	514	49	5	5	517	1897	2403	6e-151	533
Contig21749	(ggt)5	5	5	5	5	5	5	X	N	Glyma15g14060.1|PACid:16298727	80.78	255	49	0	70	324	594	848	2e-25	117	FAD-binding Berberine family protein
Contig21750	(at)6	6	6	6	8	6	6	6	Y	Glyma04g03550.1|PACid:16254731	90.48	63	6	0	9	71	1855	1917	8e-14	77.8
Contig21764	(ttg)5	5	5	5	5	5	5	5	N	Medtr3g149380.1|PACid:17452936	95.38	65	2	1	3	67	568	631	6e-20	97.6
Contig21827	(aga)5	5	5	5	5	5	5	5	N
Contig21875	(cg)5	5	5	5	5	5	5	5	N
Contig21958	(ggt)5	5	5	5	5	5	5	5	N
Contig21971	(tc)5	5	5	5	5	5	5	5	N	Medtr3g005690.1|PACid:17446415	89.24	223	24	0	4	226	223	1	2e-66	252	Unknown Protein (AHRD V1)
Contig22112	(gca)6	6	6	6	6	6	6	6	N	Medtr4g154640.1|PACid:17460307	82.22	135	20	2	1	131	1134	1000	3e-10	65.9
Contig22147	(at)7	7	7	7	7	7	7	7	N	Medtr1g111290.2|PACid:17439077	95.08	61	3	0	1	61	1194	1254	7e-20	97.6
Contig2229	(cca)7	7	7	7	7	7	7	7	N	Medtr1g090070.1|PACid:17438075	86.32	468	63	1	467	934	242	708	2e-114	412	Unknown Protein (AHRD V1) contains Interpro domain(s) IPR004046 Glutathione S-transferase, C-terminal
Contig2247	(taa)7	7	7	7	7	7	7	7	N	Glyma12g10260.1|PACid:16287062	90.28	72	7	0	339	410	337	408	3e-16	87.7
Contig22495	(at)5	5	5	5	5	5	5	5	N	Medtr2g121680.1|PACid:17445766	88.04	393	35	9	2	394	1153	1533	3e-93	341
Contig2265	(aat)6	6	6	6	X	6	6	6	N	Medtr1g117600.1|PACid:17439321	85.71	105	15	0	429	533	711	607	2e-17	89.7
Contig22699	(tc)5	5	5	5	5	5	5	5	N	Medtr4g109360.1|PACid:17457833	88.68	212	24	0	1	212	134	345	7e-60	230
Contig22755	(ttg)5	5	5	5	X	5	5	5	N	Medtr2g021720.1|PACid:17441773	91.67	108	9	0	4	111	108	1	1e-33	143	Unknown Protein (AHRD V1) contains Interpro domain(s) IPR008195 Ribosomal protein L34e
Contig22799	(ag)5	5	5	5	5	5	5	5	N	Medtr6g014150.1|PACid:17470262	88.82	331	24	3	1	331	1708	2025	8e-99	359	Cytokinin-O-glucosyltransferase 2 (AHRD V1 **-* Q9SK82) contains Interpro domain(s) IPR002213 UDP-glucuronosyl/UDP-glucosyltransferase
Contig2326	(att)5	5	5	5	X	5	5	5	N	Medtr3g162700.1|PACid:17453506	87.76	392	38	3	350	732	1	391	1e-106	387
Contig2347	(gt)5	5	5	5	NA	5	5	5	N	Medtr4g157430.1|PACid:17460604	84.88	86	13	0	750	835	304	389	1e-10	67.9
Contig2479	(ga)7	7	7	7	7	7	7	7	N	Medtr7g104090.1|PACid:17476665	96.88	32	1	0	15	46	32	1	4e-07	56
Contig2504	(at)5	5	5	5	5	5	5	5	N	Glyma06g14920.3|PACid:16262994	94.19	155	9	0	1	155	1082	1236	2e-61	236	Melibiase family protein
Contig2583	(ta)5	5	5	5	5	5	5	5	N	Medtr5g025600.1|PACid:17463317	82.7	549	50	10	71	601	1	522	3e-88	325	Unknown Protein (AHRD V1)
Contig2597	(gag)6	6	6	6	6	6	6	6	N	Medtr8g008610.1|PACid:17479021	86.95	383	50	0	473	855	620	1002	1e-99	363
Contig2637	(gtg)5	5	5	5	5	5	5	5	N	Glyma06g33940.1|PACid:16264235	82.95	88	15	0	463	550	1246	1333	8e-07	56	RNA-binding (RRM/RBD/RNP motifs) family protein
Contig2668	(at)5	5	5	5	5	5	5	5	N	Medtr1g013100.1|PACid:17435647	85.67	293	41	1	77	369	581	872	1e-62	240
Contig2674	(ag)5	5	5	5	5	5	5	5	N	Glyma09g15740.1|PACid:16275707	84.42	231	35	1	4	234	1429	1658	1e-39	165	calmodulin-binding family protein
Contig2760	(at)5	5	5	5	5	5	5	5	N	Medtr1g012990.1|PACid:17435636	95.96	99	4	0	384	482	427	525	6e-40	165
Contig2789	(aac)6	6	6	6	6	6	6	6	N	Glyma12g35030.1|PACid:16288931	86.56	558	75	0	352	909	558	1	5e-144	511	Protein of unknown function (DUF1218)
Contig2798	(cag)6	6	6	6	6	6	6	6	N	Glyma07g05720.5|PACid:16266325	80.95	252	33	3	111	353	326	571	7e-26	119	GRF1-interacting factor 3
Contig2839	(taa)8	8	8	8	8	8	8	8	N	Medtr8g113090.1|PACid:17482867	96.3	54	2	0	21	74	662	715	6e-18	91.7
Contig2879	(ctc)5	5	5	5	5	5	5	NA	N	Medtr7g092760.1|PACid:17476097	100	27	0	0	948	974	769	795	3e-06	54
Contig3034	(ta)7	7	7	7	7	7	7	7	N
Contig3052	(tat)6	6	6	6	5	6	6	6	Y	Medtr8g116250.1|PACid:17482991	87.88	231	28	0	3	233	2452	2682	1e-61	236
Contig3077	(tct)5	6	5	5	5	5	6	6	Y	Glyma08g02870.1|PACid:16269749	87.96	357	43	0	287	643	289	645	2e-100	367	Translation elongation factor EF1B/ribosomal protein S6 family protein
Contig3102	(att)5	5	5	5	5	5	5	5	N	Medtr8g105250.1|PACid:17482448	89.71	340	29	1	1	334	298	637	2e-110	398	Ubiquitin fusion degradation protein 1 homolog (AHRD V1 ***- Q9ES53) contains Interpro domain(s) IPR004854 Ubiquitin fusion degradation protein UFD1
Contig3185	(ta)5	5	5	5	5	5	5	5	N	Medtr8g015360.1|PACid:17479312	90.87	230	19	2	23	252	382	609	5e-73	274
Contig3199	(tcc)7	7	7	7	5	7	7	7	Y	Medtr3g079810.2|PACid:17449119	82.47	154	15	3	156	306	1659	1803	3e-16	85.7
Contig3267	(at)5	5	5	5	5	5	5	5	N	Medtr4g023220.1|PACid:17454682	91.91	890	71	1	2	891	1004	1892	0	1185	Disease resistance-like protein GS4-4 (Fragment) (AHRD V1 *-*- Q8LLG4_SOYBN) contains Interpro domain(s) IPR001611 Leucine-rich repeat
Contig3277	(gtg)5	5	5	5	5	5	5	5	N	Medtr5g038980.1|PACid:17464505	86.67	75	8	1	10	82	980	1054	1e-09	63.9
Contig3315	(ga)5	5	5	5	5	5	5	5	N	Medtr1g047280.1|PACid:17437139	94.26	244	13	1	1	244	245	3	3e-100	365
Contig3319	(ag)5	5	5	5	5	X	5	X	N	Medtr5g103320.1|PACid:17469319	88.68	53	6	0	480	532	525	577	1e-07	58
Contig3366	(gag)6	6	6	6	5	6	6	6	Y	Medtr7g121070.1|PACid:17477620	89.33	581	59	2	118	698	118	695	0	646
Contig3377	(ctg)5	5	5	5	X	5	5	5	N	Medtr5g038210.1|PACid:17464427	96.06	355	13	1	1	355	563	916	2e-166	585	5'-AMP-activated protein kinase subunit beta-2 (AHRD V1 *-*- Q9QZH4)
Contig3424	(at)5	5	5	X	5	5	5	5	N	Medtr7g062040.1|PACid:17474749	87.65	81	7	1	17	94	1441	1521	6e-14	77.8
Contig3432	(ta)5	5	5	5	X	5	5	5	N	Glyma10g38070.1|PACid:16281362	88.05	159	19	0	1	159	641	483	1e-39	165	Cytochrome b561/ferric reductase transmembrane protein family
Contig3440	(tc)5	5	5	5	5	5	5	5	N	Glyma15g20080.1|PACid:16299390	89.36	47	5	0	481	527	299	345	4e-06	54
Contig3463	(at)5	5	5	5	5	5	5	5	N	Medtr4g125370.1|PACid:17458681	93.28	268	17	1	1	268	367	633	4e-105	381
Contig350	(tg)8	8	8	8	7	8	8	8	Y	Medtr4g038950.1|PACid:17455473	85.51	69	10	0	1040	1108	1015	1083	2e-07	58
Contig3503	(tgt)6	6	6	6	6	6	6	6	N	Glyma13g20100.1|PACid:16290924	87.3	63	7	1	249	311	565	626	2e-06	54	Phosphatidic acid phosphatase (PAP2) family protein
Contig3726	(ttg)7	7	7	7	7	7	7	7	N	Medtr5g038100.1|PACid:17464416	90.52	116	5	1	906	1015	116	1	9e-34	145	Unknown Protein (AHRD V1)
Contig3767	(tg)8	8	8	9	8	8	9	8	Y	Medtr1g065920.1|PACid:17437410	87.01	77	7	1	50	123	58	134	2e-11	69.9
Contig3817	(ta)7	7	7	7	7	7	7	7	N	Glyma06g46680.1|PACid:16265404	78.05	369	81	0	197	565	598	966	5e-17	89.7	alpha/beta-Hydrolases superfamily protein
Contig3941	(cat)5	5	5	5	NA	5	5	5	N	Glyma09g07880.1|PACid:16275133	86.57	201	24	1	237	437	163	360	2e-44	180	photosystem II subunit X
Contig3997	(ag)5	5	5	5	5	5	5	5	N	Medtr5g095470.3|PACid:17468507	91.81	232	19	0	3	234	1034	803	3e-83	309
Contig4047	(ta)5	X	5	5	5	X	X	X	N	Medtr3g087300.1|PACid:17449493	87.83	378	42	2	9	383	865	1241	1e-102	373	GRAS family transcription factor (AHRD V1 *-*- B9HMJ2_POPTR)
Contig4085	(ac)5	5	5	5	5	5	5	5	N
Contig4163	(at)5	5	5	5	5	5	5	5	N	Glyma12g34910.1|PACid:16288918	83.94	523	80	3	44	566	370	888	4e-95	349	S-adenosyl-L-methionine-dependent methyltransferases superfamily protein
Contig4190	(ata)6	6	6	6	6	6	6	6	N
Contig4219	(ag)6	6	6	6	6	6	6	6	N	Medtr4g073020.1|PACid:17456108	91.67	48	4	0	642	689	2260	2307	2e-09	63.9	CDP-diacylglycerol--inositol 3-phosphatidyltransferase 1 (AHRD V1 **** Q8LBA6) contains Interpro domain(s) IPR014387 CDP-diacylglycerol-inositol 3-phosphatidyltransferase, eukaryote
Contig4261	(ta)5	5	5	5	5	5	5	5	N	Glyma18g51560.2|PACid:16311150	84.87	304	40	2	52	349	3040	3343	3e-59	230	little nuclei1
Contig4300	(ta)5	X	5	X	5	5	X	5	N	Glyma17g26440.2|PACid:16306434	86.19	210	26	1	62	268	1588	1797	3e-45	182	ENTH/VHS/GAT family protein
Contig4336	(ctc)6	6	6	6	5	6	6	6	Y	Glyma08g20680.2|PACid:16271880	92.54	67	5	0	250	316	40	106	3e-18	93.7
Contig4380	(tg)6	6	6	6	6	6	6	6	N	Medtr6g012760.1|PACid:17470115	79.11	292	61	0	1	292	507	798	5e-19	95.6	Unknown Protein (AHRD V1)
Contig4439	(cga)5	5	5	5	5	5	5	5	N	Medtr4g098430.1|PACid:17457313	93.96	497	27	3	1	496	495	1	0	724
Contig4445	(at)9	9	9	9	9	9	9	8	Y
Contig4506	(at)5	5	5	5	7	5	5	5	Y	Medtr3g163390.1|PACid:17453583	84.18	196	31	0	84	279	2232	2427	2e-33	143
Contig4522	(tcc)5	5	5	5	5	5	5	5	N	Medtr4g022000.1|PACid:17454553	91.49	47	4	0	392	438	319	365	5e-09	61.9
Contig4525	(cac)5	5	5	5	5	5	5	5	N	Glyma20g01700.1|PACid:16315181	86.52	89	12	0	474	562	180	268	2e-14	81.8	hydroxyproline-rich glycoprotein family protein
Contig4527	(ta)5	5	5	5	5	X	5	5	N	Medtr7g112170.1|PACid:17477310	86.1	331	46	0	1	331	1476	1806	3e-78	291
Contig4542	(aat)6	6	6	6	7	6	6	6	Y	Glyma04g04690.1|PACid:16254865	89.24	288	31	0	34	321	1	288	5e-88	325	glycine-rich protein
Contig4640	(ct)5	5	5	5	5	5	5	5	N	Medtr3g040890.1|PACid:17448191	88.14	59	7	0	1	59	327	269	9e-09	61.9
Contig4731	(tta)6	6	6	6	6	6	6	6	N	Medtr1g089530.1|PACid:17438018	85.35	273	36	2	1	270	1346	1617	2e-54	212	Unknown Protein (AHRD V1)
Contig4749	(at)6	6	6	6	6	6	6	6	N	Medtr7g133720.1|PACid:17478113	83.05	118	19	1	38	155	2134	2250	7e-11	67.9
Contig4779	(ag)7	7	7	7	7	7	7	7	N	Medtr7g021450.1|PACid:17473655	88.12	160	18	1	23	182	279	121	2e-38	159
Contig4784	(ta)5	5	5	5	6	5	5	5	Y	Medtr8g016480.1|PACid:17479425	91.77	328	26	1	1	328	735	1061	2e-119	428
Contig4814	(at)5	5	5	5	5	5	5	5	N	Medtr4g096540.1|PACid:17457114	91.2	125	10	1	11	135	2396	2519	1e-36	153
Contig4821	(aga)6	6	6	6	6	6	6	6	N	Medtr3g132910.1|PACid:17451808	88.8	125	11	1	62	183	1	125	2e-30	133
Contig4824	(ta)5	5	5	5	5	5	5	5	N	Medtr1g143550.1|PACid:17440380	87.12	132	15	1	1	132	2432	2561	7e-27	121
Contig4862	(gat)6	6	6	6	6	6	6	6	N	Medtr8g127860.1|PACid:17483582	84.74	380	58	0	92	471	467	846	1e-78	293
Contig4882	(cca)6	6	6	6	6	6	6	6	N	Medtr3g144870.1|PACid:17452669	87.23	462	56	1	167	628	322	780	5e-124	444
Contig4907	(caa)5	5	5	5	5	5	5	5	N	Glyma20g33330.1|PACid:16317714	88.67	406	40	2	1	406	400	1	2e-120	432	binding to TOMV RNA 1L (long form)
Contig4914	(at)9	9	9	9	9	9	9	9	N	Medtr1g111060.1|PACid:17439053	89.73	438	44	1	2	439	580	1016	4e-142	504
Contig4919	(ga)5	5	5	5	5	5	5	5	N	Medtr7g010070.1|PACid:17473096	83.78	74	12	0	175	248	662	589	8e-06	52	Unknown Protein (AHRD V1)
Contig4947	(ag)8	8	8	8	7	8	8	8	Y	Medtr3g162730.1|PACid:17453511	92.98	57	3	1	44	100	396	451	8e-13	73.8
Contig4979	(ag)5	5	5	5	5	5	5	5	N	Glyma03g23760.1|PACid:16252140	83.72	559	85	2	4	559	569	14	3e-104	379	FRIGIDA-like protein
Contig5001	(tgc)5	5	5	5	5	5	5	5	N	Glyma18g33520.1|PACid:16309524	88.52	366	42	0	533	898	4	369	3e-108	392	SMAD/FHA domain-containing protein
Contig5089	(tg)5	5	5	5	5	5	5	5	N	Medtr3g143680.1|PACid:17452545	94	50	3	0	116	165	87	136	6e-13	75.8
Contig5092	(ttg)5	5	5	5	5	5	5	5	N	Medtr4g019570.1|PACid:17454508	84.02	194	30	1	13	206	1721	1913	6e-30	131
Contig5124	(ta)5	5	5	5	5	5	5	5	N	Medtr5g024970.1|PACid:17463253	89.55	220	21	2	2	221	22	239	4e-62	238	Uncharacterized transporter C5D6.04 (AHRD V1 ***- O14197) contains Interpro domain(s) IPR004776 Auxin efflux carrier
Contig5128	(ct)5	5	5	5	5	5	5	5	N	Medtr5g006070.1|PACid:17461203	86.5	237	31	1	1	237	300	65	3e-53	208	Hexose transporter (AHRD V1 ***- Q9STA8_SOLLC) contains Interpro domain(s) IPR003663 Sugar/inositol transporter
Contig5258	(ta)5	5	5	5	5	5	5	5	N	Medtr3g079920.1|PACid:17449132	86.42	81	8	1	173	250	2587	2667	3e-11	69.9	ATP-dependent DNA helicase recG (AHRD V1 *-*- Q55681) contains Interpro domain(s) IPR016027 Nucleic acid-binding, OB-fold-like
Contig5269	(at)6	6	6	6	5	6	6	6	Y	Medtr4g108850.1|PACid:17457782	86.67	135	18	0	9	143	1111	1245	3e-28	125
Contig5275	(agc)5	5	5	5	NA	5	5	5	N	Medtr2g107500.1|PACid:17445109	91.8	366	23	2	1	366	1228	1586	2e-135	482
Contig5392	(ta)6	6	6	6	6	6	6	6	N
Contig5414	(ta)5	X	5	5	X	X	X	X	N
Contig5435	(ta)5	5	5	5	5	5	5	5	N	Medtr7g015410.1|PACid:17473442	82.67	300	48	2	31	330	1601	1896	7e-42	170
Contig5441	(tga)5	5	5	5	5	5	5	5	N	Medtr8g128740.1|PACid:17483675	90.35	425	41	0	430	854	41	465	5e-146	517
Contig5504	(tga)5	5	5	5	X	5	5	5	N	Medtr6g013300.1|PACid:17470170	82.42	91	16	0	330	420	837	927	2e-06	54	Proteasome subunit alpha type-5 (AHRD V1 ***- Q9M4T8) contains Interpro domain(s) IPR001353 Proteasome, subunit alpha/beta
Contig5552	(ct)9	9	9	9	9	9	9	9	N	Medtr5g016370.1|PACid:17462323	93.54	263	17	0	223	485	1	263	5e-107	387	F-box-like/WD repeat-containing protein TBL1XR1 (AHRD V1 *-*- Q8BHJ5) contains Interpro domain(s) IPR020472 G-protein beta WD-40 repeat, region
Contig5562	(at)5	5	5	5	5	5	5	5	N	Medtr5g009020.1|PACid:17461514	96.55	203	7	0	1	203	1287	1489	5e-95	347	Ubiquitin carrier protein (AHRD V1 **** B7FMR9_MEDTR) contains Interpro domain(s) IPR015582 Ubiquitin-conjugating enzyme E2 H10
Contig5571	(at)5	5	5	5	5	5	5	5	N	Medtr5g027150.1|PACid:17463479	81.34	268	49	1	3	270	1393	1659	1e-28	127
Contig5579	(at)5	5	5	5	5	5	5	5	N	Medtr1g008170.1|PACid:17435336	87.43	175	22	0	7	181	1867	2041	2e-42	172	Nuclear migration protein nudC (AHRD V1 *-*- O35685) contains Interpro domain(s) IPR017447 CS
Contig5586	(ag)6	6	6	6	6	6	6	6	N	Glyma07g00620.1|PACid:16265675	82.05	312	50	2	2	313	315	10	1e-40	167	O-fucosyltransferase family protein
Contig5605	(tc)5	5	5	5	5	5	5	5	N	Medtr4g144590.1|PACid:17460072	92.68	41	3	0	637	677	641	681	1e-07	58
Contig5620	(ata)5	5	5	5	5	5	5	5	N	Glyma04g42120.1|PACid:16257600	84.24	330	50	2	32	360	47	375	3e-58	226	plantacyanin
Contig563	(aag)5	5	5	5	5	5	5	5	N	Medtr5g083360.1|PACid:17467254	86.06	696	85	3	21	704	292	987	2e-172	605	Laccase (AHRD V1 ***- Q9ZP47_POPTR) contains Interpro domain(s) IPR017761 Laccase
Contig5634	(ct)7	7	7	X	7	7	7	7	N	Medtr3g086620.1|PACid:17449422	92.72	604	43	1	299	902	1	603	0	807
Contig5647	(gac)5	5	5	5	5	5	5	5	N
Contig5652	(ct)5	X	5	5	5	5	5	5	N	Medtr1g086420.2|PACid:17437895	96.88	32	1	0	503	534	423	392	3e-07	56
Contig5653	(ct)5	5	5	5	5	5	5	5	N	Medtr3g026180.1|PACid:17447507	85.91	298	33	3	1	289	105	402	1e-64	246
Contig5702	(ag)5	5	5	5	5	5	5	5	N	Glyma17g01960.2|PACid:16304098	87.27	330	40	2	1	329	765	1093	4e-82	305	pfkB-like carbohydrate kinase family protein
Contig5875	(ttg)5	5	5	5	5	5	X	5	N	Medtr1g068730.1|PACid:17437492	94.48	163	9	0	509	671	1230	1392	3e-66	252	Ras-like protein (Fragment) (AHRD V1 *-*- Q8SAF8_9STRA) contains Interpro domain(s) IPR003579 Ras small GTPase, Rab type
Contig5889	(gaa)5	5	5	5	5	5	5	5	N	Medtr2g006520.1|PACid:17440797	92.86	42	3	0	300	341	299	258	2e-08	60	Unknown Protein (AHRD V1) contains Interpro domain(s) IPR008862 T-complex 11
Contig5909	(tgt)7	7	7	7	7	7	7	7	N	Medtr7g148240.1|PACid:17478830	92.5	40	3	0	311	350	297	258	5e-07	56
Contig5928	(at)5	5	5	5	5	5	5	5	N	Glyma12g09720.1|PACid:16287003	86.87	556	70	3	1	556	393	945	1e-128	460
Contig593	(tg)6	6	6	6	NA	6	6	6	N	Medtr2g008170.1|PACid:17440971	93.42	76	5	0	19	94	1057	1132	7e-24	111	Unknown Protein (AHRD V1) contains Interpro domain(s) IPR011417 ANTH
Contig5957	(ga)5	5	5	5	5	5	5	5	N	Medtr1g118070.1|PACid:17439369	93.06	461	32	0	31	491	1	461	8e-177	618
Contig6022	(tcac)7	7	7	7	7	7	9	7	Y
Contig6093	(ta)5	5	5	5	NA	5	6	6	Y
Contig6121	(tc)5	5	5	5	5	X	5	X	N	Glyma01g23010.1|PACid:16244290	89.74	234	24	0	499	732	233	466	2e-72	274	Zim17-type zinc finger protein
Contig6149	(atc)5	5	5	5	5	5	5	5	N	Medtr5g087780.1|PACid:17467710	88.41	414	48	0	4	417	1009	1422	5e-123	440	Receptor-like protein kinase BRI1-like 3 (AHRD V1 *-*- Q9LJF3) contains Interpro domain(s) IPR002290 Serine/threonine protein kinase
Contig6151	(caa)5	5	5	5	X	5	5	5	N	Medtr8g125220.1|PACid:17483512	89.38	320	34	0	302	621	347	28	3e-100	365
Contig6164	(gaa)5	5	5	5	NA	5	5	5	N	Medtr4g009050.1|PACid:17454039	91.8	183	15	0	241	423	320	138	6e-64	244
Contig6224	(at)5	5	5	5	5	5	5	5	N	Medtr1g046560.1|PACid:17437062	88.24	357	28	3	177	521	1473	1827	1e-102	373
Contig6289	(tc)5	5	5	5	5	5	5	5	N	Medtr3g162960.1|PACid:17453539	88.46	338	39	0	92	429	565	902	4e-99	361
Contig6296	(gtt)5	5	5	5	5	5	5	5	N	Medtr5g029090.1|PACid:17463678	84.31	459	43	8	157	605	702	1141	4e-68	258	Unknown Protein (AHRD V1)
Contig6330	(agt)5	5	5	5	5	5	5	5	N	Medtr5g044810.1|PACid:17464911	91.29	425	37	0	17	441	130	554	8e-156	549	Unknown Protein (AHRD V1)
Contig6398	(tc)8	8	8	8	8	8	8	8	N	Medtr4g129250.1|PACid:17458879	95	120	5	1	197	316	227	109	2e-45	182	Unknown Protein (AHRD V1)
Contig6412	(ttta)5	5	5	5	5	5	5	5	N	Medtr8g021360.1|PACid:17479520	91.32	334	29	0	26	359	909	1242	1e-120	432
Contig6426	(cat)5	5	5	5	5	5	5	5	N	Medtr5g008940.1|PACid:17461506	85.79	183	25	1	40	222	1811	1992	3e-35	149	Unknown Protein (AHRD V1)
Contig6444	(cat)5	5	5	5	5	5	5	5	N	Medtr4g128260.1|PACid:17458774	93.87	163	9	1	4	166	898	1059	8e-62	236	Mitochondrial chaperone BCS1 (AHRD V1 *-*- P32839) contains Interpro domain(s) IPR003959 ATPase, AAA-type, core
Contig6446	(aac)5	5	5	5	6	5	5	5	Y	Medtr3g143690.1|PACid:17452546	92.56	524	30	9	1	523	1393	1908	0	658
Contig6449	(gt)5	5	5	5	5	5	5	5	N	Medtr3g030000.1|PACid:17447690	100	31	0	0	154	184	1616	1646	4e-09	61.9	Unknown Protein (AHRD V1)
Contig6455	(ga)5	5	5	5	5	5	5	5	N	Medtr2g007080.1|PACid:17440857	89.55	67	7	0	330	396	125	191	1e-13	77.8
Contig6471	(tc)5	5	5	5	5	5	NA	5	N	Medtr3g147440.1|PACid:17452731	87.29	543	59	3	1	534	1328	1869	8e-147	519
Contig6537	(ct)5	5	5	5	5	5	5	5	N	Medtr4g137230.1|PACid:17459501	93.38	136	9	0	1	136	999	1134	4e-50	198
Contig6571	(gat)5	5	5	5	5	5	5	5	N	Medtr7g105560.1|PACid:17476820	91.85	454	37	0	205	658	159	612	5e-173	607
Contig6599	(tc)5	5	5	5	5	5	5	5	N	Medtr5g086860.1|PACid:17467616	90	50	5	0	155	204	1	50	3e-08	60	Unknown Protein (AHRD V1)
Contig6693	(ag)5	5	5	5	5	5	5	5	N	Medtr1g068720.1|PACid:17437491	90.52	654	61	1	1	654	1313	1965	0	797	Nodulin-like protein (AHRD V1 ***- Q9ZUS2_ARATH) contains Interpro domain(s) IPR000620 Protein of unknown function DUF6, transmembrane
Contig6725	(gat)8	8	8	8	8	8	8	8	N	Medtr5g013470.1|PACid:17462009	87.1	62	8	0	153	214	138	199	3e-08	60	Glutamate dehydrogenase 2 (AHRD V1 **** Q5F2M8_SOYBN) contains Interpro domain(s) IPR014362 Glutamate dehydrogenase
Contig6734	(ct)7	7	7	7	7	7	7	7	N	Glyma07g37190.2|PACid:16269007	86.42	81	11	0	546	626	311	391	3e-12	73.8	GATA transcription factor 16
Contig6735	(gaa)5	5	5	5	5	5	5	5	N	Glyma06g48180.1|PACid:16265567	88.24	51	6	0	91	141	393	343	2e-06	54
Contig6804	(tg)5	5	5	5	5	5	5	5	N	Medtr4g021670.1|PACid:17454519	93.1	174	12	0	131	304	76	249	2e-65	250	Mitochondrial import inner membrane translocase subunit Tim9 (AHRD V1 *-*- Q9XGX8) contains Interpro domain(s) IPR010264 Plant self-incompatibility S1
Contig682	(tat)5	5	5	5	5	5	5	5	N	Medtr1g090480.1|PACid:17438120	87.05	386	32	1	1	368	866	1251	4e-109	394	RING finger protein 38 (AHRD V1 *-*- Q9H0F5) contains Interpro domain(s) IPR018957 Zinc finger, C3HC4 RING-type
Contig6828	(ggt)5	5	5	5	5	5	5	5	N
Contig6873	(tcc)5	5	5	5	5	5	5	5	N	Medtr3g064260.1|PACid:17448539	92.57	552	39	2	467	1018	82	631	0	753	Zinc finger CCCH domain-containing protein 44 (AHRD V1 **-- Q9SD34) contains Interpro domain(s) IPR018144 Plus-3 domain, subgroup
Contig6880	(cag)5	5	5	5	5	5	5	5	N	Medtr7g089620.1|PACid:17475973	81.48	162	30	0	4	165	865	1026	1e-15	83.8	F-box/FBD/LRR-repeat protein At2g04230 (AHRD V1 --*- Q6NKX3) contains Interpro domain(s) IPR001280 Photosystem I psaA and psaB
Contig6937	(at)5	5	5	5	5	5	5	5	N	Medtr5g005220.1|PACid:17461118	85.61	132	19	0	76	207	512	643	4e-24	111	Unknown Protein (AHRD V1) contains Interpro domain(s) IPR006030 Molluscan rhodopsin C-terminal tail
Contig6970	(ctt)6	6	6	6	6	6	6	6	N	Glyma06g14840.1|PACid:16262982	90.57	53	5	0	172	224	100	48	3e-10	65.9	Basic-leucine zipper (bZIP) transcription factor family protein
Contig6984	(ta)5	5	5	5	5	5	5	5	N
Contig699	(ct)9	9	9	9	9	9	9	9	N	Medtr8g037310.1|PACid:17480149	86.67	60	5	1	308	367	19	75	9e-06	52
Contig7054	(cct)6	6	6	6	X	6	6	6	N	Medtr1g108140.1|PACid:17438949	83.64	330	54	0	423	752	158	487	3e-58	226
Contig7081	(att)6	6	6	6	6	6	6	6	N	Medtr1g100200.1|PACid:17438524	91.68	529	43	1	14	542	532	1059	0	692	Unknown Protein (AHRD V1) contains Interpro domain(s) IPR007749 Protein of unknown function DUF677
Contig7092	(caa)6	6	6	6	6	6	6	6	N	Medtr5g082420.1|PACid:17467155	93.24	74	5	0	357	430	1673	1746	1e-22	107	Kinase-like protein pac.x.6.107 (Fragment) (AHRD V1 *-*- B6D3L3_PLAAC) contains Interpro domain(s) IPR002290 Serine/threonine protein kinase
Contig7101	(ag)5	5	5	5	5	5	5	5	N	Medtr1g031550.1|PACid:17436534	97.22	36	1	0	500	535	36	1	1e-09	63.9	Unknown Protein (AHRD V1)
Contig7176	(at)5	5	5	5	5	5	5	5	N	Glyma04g12200.1|PACid:16255712	89.62	366	38	0	2	367	517	882	4e-118	424	PLC-like phosphodiesterases superfamily protein
Contig723	(gag)5	5	5	5	X	5	5	5	N	Medtr7g027100.1|PACid:17474029	85.26	251	35	2	98	347	1096	1345	3e-47	188	Unknown Protein (AHRD V1)
Contig725	(atg)5	5	5	5	5	5	5	5	N	Medtr5g017390.1|PACid:17462432	87.67	503	55	2	178	680	22	517	1e-140	500	Zeaxanthin epoxidase, chloroplastic (AHRD V1 --*- O81360)
Contig7278	(tc)5	5	5	5	5	5	5	5	N
Contig7285	(att)5	5	5	5	5	5	5	5	N	Glyma13g37320.1|PACid:16292923	91.18	68	6	0	111	178	128	195	1e-16	87.7
Contig729	(aga)5	5	5	5	5	5	5	5	N	Medtr6g005750.1|PACid:17469801	94.7	547	28	1	138	684	1	546	0	846	Universal stress protein A-like protein (AHRD V1 ***- Q8LGG8) contains Interpro domain(s) IPR006016 UspA
Contig7309	(ta)8	8	8	8	8	8	8	8	N	Medtr8g093730.1|PACid:17482078	87.7	122	12	1	286	407	122	4	3e-26	119	Protein kinase C-like (AHRD V1 *-*- Q99014) contains Interpro domain(s) IPR015748 Mitogen activated protein kinase kinase kinase 3
Contig733	(at)5	5	5	5	5	5	5	5	N	Medtr3g079820.1|PACid:17449120	90.7	43	4	0	41	83	284	326	1e-06	54	cDNA clone 001-026-G04 full insert sequence (AHRD V1 *-*- B7E3N0_ORYSJ) contains Interpro domain(s) IPR000157 Toll-Interleukin receptor
Contig7365	(ag)5	5	5	5	5	5	5	5	N	Glyma13g21960.1|PACid:16291133	81.67	180	33	0	5	184	180	1	9e-19	95.6	A20/AN1-like zinc finger family protein
Contig7375	(at)5	5	5	5	5	5	5	5	N	Medtr6g022770.1|PACid:17470531	88.67	565	64	0	3	567	762	1326	8e-175	613
Contig7407	(ct)5	5	5	5	5	5	5	5	N	Glyma10g22710.1|PACid:16279765	88.45	277	32	0	314	590	371	647	5e-79	295	Transcriptional coactivator/pterin dehydratase
Contig7416	(ag)5	5	5	5	5	5	5	5	N	Medtr2g122160.1|PACid:17445815	91.71	820	65	3	1	820	915	99	0	1063
Contig7540	(taa)6	6	6	6	6	6	X	6	N	Medtr3g029130.1|PACid:17447603	88.89	54	6	0	66	119	54	1	2e-08	60
Contig7555	(gac)6	6	6	6	6	6	6	6	N	Glyma03g35560.1|PACid:16253436	92.68	41	3	0	189	229	101	141	3e-07	58	Protein of unknown function, DUF584
Contig7564	(tgg)8	7	8	8	8	8	8	8	Y	Medtr5g065150.1|PACid:17465571	87.01	77	10	0	271	347	253	329	1e-12	73.8	Unknown Protein (AHRD V1)
Contig7576	(aga)5	5	5	5	5	5	5	5	N	Medtr1g111410.1|PACid:17439091	90.91	44	4	0	373	416	688	731	3e-07	56
Contig7577	(at)5	5	5	5	5	5	5	5	N	Medtr3g058650.2|PACid:17448373	95.35	43	2	0	1	43	1035	1077	1e-11	69.9
Contig7617	(ag)5	5	5	5	5	5	5	5	N	Medtr5g015410.1|PACid:17462216	88.97	136	15	0	183	318	168	33	7e-36	151	Unknown Protein (AHRD V1)
Contig7626	(ttg)7	7	7	7	8	7	7	7	Y
Contig7636	(aag)7	X	7	X	X	X	X	X	N	Medtr7g111560.1|PACid:17477246	89.98	459	44	2	223	680	470	13	1e-149	529	Pectinesterase (AHRD V1 ***- B9S005_RICCO) contains Interpro domain(s) IPR000070 Pectinesterase, catalytic
Contig7810	(gtt)8	8	8	8	8	8	8	8	N	Glyma11g34250.1|PACid:16285334	81.75	137	25	0	7	143	368	232	2e-12	73.8	AT-hook protein of GA feedback 2
Contig7858	(tg)5	5	5	5	5	5	5	5	N	Medtr3g102490.1|PACid:17450260	84.89	503	72	2	22	521	105	606	9e-106	383
Contig7965	(aat)6	6	6	6	6	6	6	6	N	Medtr5g014430.2|PACid:17462115	92.99	385	27	0	90	474	484	100	1e-155	549	Unknown Protein (AHRD V1)
Contig8034	(ag)5	5	5	5	5	5	5	X	N	Glyma05g29120.1|PACid:16260019	93.62	47	3	0	165	211	469	515	5e-11	69.9
Contig8048	(ca)5	5	5	5	5	5	5	X	N	Medtr3g109790.1|PACid:17450821	94.24	573	32	1	122	694	2	573	0	866	Unknown Protein (AHRD V1)
Contig8051	(tat)5	5	5	5	5	5	5	5	N	Medtr4g110220.1|PACid:17457925	90.84	131	12	0	48	178	191	321	8e-40	165
Contig8074	(ag)5	5	5	5	5	5	5	5	N	Medtr5g089300.1|PACid:17467866	85.12	484	68	2	21	500	555	72	5e-104	377	Pre-mRNA branch site p14-like protein (AHRD V1 ***- Q9FMP4) contains Interpro domain(s) IPR012677 Nucleotide-binding, alpha-beta plait
Contig8103	(att)7	7	7	7	X	7	7	7	N	Medtr2g005500.1|PACid:17440682	88.24	51	6	0	152	202	421	471	8e-07	54	Ras-like protein (Fragment) (AHRD V1 *-*- Q8SAF8_9STRA) contains Interpro domain(s) IPR003579 Ras small GTPase, Rab type
Contig8127	(cag)5	5	5	5	7	5	5	5	Y	Glyma08g01580.1|PACid:16269587	86.79	106	12	1	7	112	430	533	2e-18	93.7	GATA type zinc finger transcription factor family protein
Contig8154	(tga)5	5	5	5	X	5	5	5	N	Medtr7g089530.1|PACid:17475962	87.85	107	13	0	17	123	1140	1246	2e-23	109	Unknown Protein (AHRD V1) contains Interpro domain(s) IPR013596 FBD
Contig8224	(ag)5	5	5	5	5	5	5	5	N	Medtr1g037270.1|PACid:17436716	93.75	112	6	1	576	687	281	391	3e-38	159
Contig8249	(ttc)8	8	8	8	8	8	8	8	N	Medtr3g163360.1|PACid:17453580	92	50	4	0	364	413	71	120	9e-11	67.9
Contig8295	(at)5	5	5	NA	NA	5	5	5	N	Medtr8g073970.1|PACid:17481054	85.84	332	47	0	2	333	961	1292	2e-76	285	Unknown Protein (AHRD V1)
Contig8301	(atc)7	7	7	7	NA	7	7	7	N	Medtr5g024690.1|PACid:17463219	91.42	862	66	4	1	856	1358	2217	0	1098	Unknown Protein (AHRD V1)
Contig8304	(ttc)9	9	9	9	6	9	9	9	Y	Medtr2g030480.1|PACid:17442282	86.75	302	40	0	69	370	1	302	3e-75	281	MtN19 protein (AHRD V1 ***- O24097_MEDTR) contains Interpro domain(s) IPR011692 Stress up-regulated Nod 19
Contig8327	(aat)5	5	5	5	5	5	5	5	N	Medtr7g126830.1|PACid:17477807	89.77	88	6	3	59	145	77	162	2e-14	79.8
Contig8328	(aag)5	5	5	5	5	5	5	5	N	Medtr4g140470.1|PACid:17459637	92.49	466	31	2	12	477	1	462	0	634
Contig8359	(ggaaa)5	5	5	5	5	5	5	5	N	Medtr7g005080.1|PACid:17472792	89.02	82	9	0	493	574	936	1017	7e-18	91.7	Unknown Protein (AHRD V1)
Contig8366	(tc)5	5	5	5	5	5	5	5	N	Medtr8g128950.1|PACid:17483700	88	125	14	1	1	125	124	1	4e-27	121
Contig8397	(cct)5	5	5	5	5	5	5	5	N	Medtr3g144930.1|PACid:17452675	84.04	564	81	5	1	558	181	741	1e-102	373
Contig8414	(at)5	5	5	5	8	5	5	5	Y
Contig8450	(gtt)8	8	8	8	8	8	8	8	N
Contig8473	(ga)5	5	5	5	5	5	5	5	N
Contig8508	(cag)5	5	5	5	5	5	5	5	N	Medtr5g016710.1|PACid:17462362	83.95	349	35	7	51	396	1152	1482	3e-34	145	Unknown Protein (AHRD V1)
Contig8654	(tta)5	5	5	5	5	5	5	5	N	Medtr3g102390.1|PACid:17450248	91.4	349	27	2	1	346	852	1200	6e-123	440	Unknown Protein (AHRD V1) contains Interpro domain(s) IPR005181 Protein of unknown function DUF303, acetylesterase putative
Contig8703	(ga)7	7	7	7	7	7	7	7	N	Medtr5g105650.1|PACid:17469567	80.09	427	72	2	14	428	1174	1599	3e-44	178
Contig8709	(ata)8	8	8	8	8	8	8	8	N	Medtr3g009920.2|PACid:17446644	84.24	368	57	1	1	368	580	946	3e-69	262
Contig8741	(aga)5	5	5	5	5	5	5	5	N	Medtr2g017470.1|PACid:17441538	92.31	78	6	0	594	671	86	9	1e-22	107	Receptor-like protein kinase (AHRD V1 *-*- Q9FM23_ARATH) contains Interpro domain(s) IPR013210 Leucine-rich repeat, N-terminal
Contig876	(aat)5	X	5	X	X	X	X	X	N	Medtr8g145240.1|PACid:17484593	84.92	451	66	2	50	500	1	449	5e-92	339
Contig8787	(at)5	5	5	5	X	5	5	5	N	Medtr1g105770.1|PACid:17438692	90.83	436	36	2	115	550	1	432	1e-151	535
Contig8792	(gaa)5	5	5	5	5	5	5	5	N	Medtr2g030200.1|PACid:17442251	84.58	240	37	0	78	317	240	1	2e-45	182	Ferredoxin--NADP reductase (AHRD V1 ***- B9SB31_RICCO) contains Interpro domain(s) IPR012146 Ferredoxin--NADP reductase
Contig8853	(attc)5	5	5	5	5	5	5	5	N	Medtr8g115300.1|PACid:17482891	93.05	633	42	2	156	787	1	632	0	890
Contig8935	(ctt)6	6	6	6	5	6	6	6	Y	Medtr8g133010.1|PACid:17483927	93.23	473	32	0	211	683	167	639	0	684
Contig8988	(tct)5	5	5	5	6	5	5	5	Y	Medtr7g146150.1|PACid:17478818	85.58	215	31	0	228	442	265	479	9e-45	180
Contig9015	(ag)5	5	5	5	5	5	5	5	N	Medtr7g112300.1|PACid:17477325	85.15	101	15	0	354	454	1135	1235	4e-15	81.8
Contig9098	(ct)6	6	6	6	6	6	6	6	N	Medtr8g138590.1|PACid:17484308	84.49	245	38	0	183	427	62	306	4e-46	184
Contig9117	(ta)9	9	9	9	6	9	X	9	Y	Medtr3g123640.1|PACid:17451445	85.37	287	30	4	265	547	1251	973	2e-54	212
Contig9123	(at)5	5	5	5	5	5	5	5	N	Glyma15g06140.1|PACid:16297810	93.18	44	3	0	68	111	40	83	2e-09	63.9
Contig9224	(tc)5	5	5	5	5	5	5	5	N	Glyma20g24310.2|PACid:16316648	88.64	317	36	0	103	419	1	317	1e-93	343	Uncharacterised protein family (UPF0041)
Contig9227	(at)5	5	5	5	5	5	5	5	N	Medtr5g065840.1|PACid:17465641	93.85	65	3	1	1	64	308	372	2e-17	89.7
Contig9248	(at)6	6	6	6	6	6	6	6	N
Contig9283	(at)5	5	5	5	5	5	5	5	N	Medtr1g065760.1|PACid:17437393	94.6	611	23	2	137	738	1526	917	0	950
Contig9296	(tat)5	5	5	5	5	5	5	5	N	Glyma10g41430.1|PACid:16281751	89.76	459	47	0	1	459	787	1245	7e-152	537	phosphatidyl serine synthase family protein
Contig9309	(at)6	6	6	6	6	6	6	6	N
Contig9320	(aag)5	5	5	5	5	5	5	5	N	Medtr4g135740.1|PACid:17459345	89.33	356	35	3	134	489	1	353	4e-105	381
Contig9376	(tga)5	5	5	5	5	5	5	5	N	Medtr4g009090.1|PACid:17454043	90.42	167	15	1	2	168	679	844	9e-50	196	Unknown Protein (AHRD V1)
Contig9399	(tta)6	6	6	6	6	6	6	6	N	Medtr3g034430.1|PACid:17447938	88.89	396	44	0	50	445	121	516	1e-121	436	Cc-nbs-lrr resistance protein (Fragment) (AHRD V1 ***- B9GLY8_POPTR) contains Interpro domain(s) IPR002182 NB-ARC
Contig947	(gt)5	5	5	5	X	5	5	5	N	Glyma10g08910.1|PACid:16279033	84.79	355	52	1	257	611	365	13	2e-71	270	Ribosomal S17 family protein
Contig9492	(tgg)5	5	5	5	5	5	5	5	N	Medtr3g137400.1|PACid:17452075	86.96	606	67	4	1	601	38	636	8e-159	559
Contig9503	(gga)5	5	5	5	5	5	5	5	N	Glyma19g41400.2|PACid:16314553	84.46	251	30	3	115	356	251	1	2e-43	176	Sec23/Sec24 protein transport family protein
Contig9509	(tac)5	5	5	5	NA	5	5	5	N	Medtr8g129690.1|PACid:17483782	84.57	525	70	5	1	519	618	1137	7e-102	371
Contig9516	(ggt)7	7	7	7	7	7	7	7	N	Medtr2g006520.1|PACid:17440797	90.91	55	5	0	1	55	1089	1143	2e-11	69.9	Unknown Protein (AHRD V1) contains Interpro domain(s) IPR008862 T-complex 11
Contig9574	(ta)6	6	6	6	5	6	6	6	Y	Glyma08g39340.2|PACid:16273237	92.11	38	3	0	1	38	1169	1206	5e-06	52	Pectin lyase-like superfamily protein
Contig9591	(ttc)5	5	5	5	5	5	5	5	N
Contig9611	(aga)5	5	5	5	5	5	5	5	N	Medtr7g097140.1|PACid:17476350	88.14	59	7	0	106	164	103	161	3e-09	61.9
Contig9664	(ttta)5	5	5	5	NA	5	NA	5	N	Glyma10g05720.2|PACid:16278698	88.89	72	8	0	1	72	1354	1425	3e-14	79.8	IQ-domain 2
Contig9674	(at)5	5	5	5	5	5	5	5	N	Medtr4g121180.3|PACid:17458448	91.13	282	24	1	1	282	527	807	8e-97	353
Contig9703	(tatc)6	6	6	6	6	6	6	6	N
Contig9743	(ga)5	5	5	5	5	5	5	5	N	Glyma17g02280.1|PACid:16304130	84.58	201	29	2	145	345	988	1186	2e-31	137	UDP-glucosyl transferase 73B3
Contig9789	(tgg)6	6	6	6	NA	6	6	6	N	Glyma01g03240.1|PACid:16243243	84.81	79	12	0	192	270	166	244	9e-09	61.9
Contig9848	(tg)5	5	5	5	5	5	5	5	N	Medtr3g105090.1|PACid:17450539	88.18	203	24	0	21	223	203	1	2e-54	212	Unknown Protein (AHRD V1)
Contig9875	(taaat)7	6	7	7	7	7	6	6	Y	Medtr8g106250.1|PACid:17482557	89.05	347	33	4	24	370	1579	1920	7e-98	357	Protein kinase-like protein (AHRD V1 *-*- Q9SVZ1_ARATH)
Contig9914	(ta)5	5	5	5	5	5	5	5	N
Contig9931	(tg)5	5	5	5	5	5	5	5	N
Contig9979	(tga)5	5	5	5	5	5	5	5	N
Contig9983	(ta)8	8	8	8	8	8	8	8	N	Glyma14g21490.1|PACid:16295784	83.87	124	20	0	64	187	2349	2472	2e-16	87.7	Homeodomain-like protein

## Sheet: Primer sets
SEQUENCE_CODE	TARGET_REGION_FIRST_POS	TARGET_REGION_LENGTH_IN_BP	TARGET_MS_LENGTH_IN_REPEAT_NUMBER	PURE/COMPOUND	MOT_TRANS	TARGET_REGION_SEQ	DESIGN	BEST_PR_FOR_SEQ	BEST_PR_FOR_TARGET_REGION	PENALTY	PCR_PRODUCT_SIZE	PRIMER_LEFT_SEQUENCE	PRIMER_RIGHT_SEQUENCE	PRIMER_LEFT_DIST_FROM_MS	PRIMER_RIGTH_DIST_FROM_MS	PRIMER_LEFT_FIRST_POS	PRIMER_LEFT_LENGTH	PRIMER_RIGHT_FIRST_POS	PRIMER_RIGHT_LENGTH	PRIMER_LEFT_TM	PRIMER_RIGHT_TM	PRIMER_LEFT_END_STABILITY	PRIMER_RIGHT_END_STABILITY	SEQUENCE
CaC10030	40	10	5	p	AG	AGAGAGAGAG	C	1	1	2.0346	193	TGGTTGCATTTGATGAGTGAG	AGCAACAACACAATCTCGCA	18	124	1	21	193	20	59.707	60.459	6.4	10.2	TGGTTGCATTTGATGAGTgagagaGTTGATTTTGAAGCAagagagagagTGTCGGTGGAGAATGTTAAATGGTGTATCTTTACAAGCGCGTGAAGTTGAGACGAGTTTGAGCGAGTAAACGACGTAGGTAATGGAAACGAAGAGGATGAGTAAGACGAGAAGCTTGTGGGAGGTGCGAGATTGTGTTGTTGCTAATACACCTCCGTTAGAAATgggggTGCCAGATGTAGGATTCTTCGTATTTTCCCAAATTAAtttttCTGAATCTTTCAttttttttAGTGTTAATACTTAATGGAACTATTTGGATGTTTGTAGATGTAATGTAAATACGCGGGGCTTaaaaaGCCCCTAATTTAGTTTGAAAGAATCAGATCTTGCAGTATAATAGAATTATAA…
CaC10030	40	10	5	p	AG	AGAGAGAGAG	C	0	0	2.1211	193	TGGTTGCATTTGATGAGTGA	AGCAACAACACAATCTCGCA	19	124	1	20	193	20	58.62	60.459	6.4	10.2	TGGTTGCATTTGATGAGTgagagaGTTGATTTTGAAGCAagagagagagTGTCGGTGGAGAATGTTAAATGGTGTATCTTTACAAGCGCGTGAAGTTGAGACGAGTTTGAGCGAGTAAACGACGTAGGTAATGGAAACGAAGAGGATGAGTAAGACGAGAAGCTTGTGGGAGGTGCGAGATTGTGTTGTTGCTAATACACCTCCGTTAGAAATgggggTGCCAGATGTAGGATTCTTCGTATTTTCCCAAATTAAtttttCTGAATCTTTCAttttttttAGTGTTAATACTTAATGGAACTATTTGGATGTTTGTAGATGTAATGTAAATACGCGGGGCTTaaaaaGCCCCTAATTTAGTTTGAAAGAATCAGATCTTGCAGTATAATAGAATTATAA…
CaC10030	40	10	5	p	AG	AGAGAGAGAG	C	0	0	2.1746	192	TGGTTGCATTTGATGAGTGAG	GCAACAACACAATCTCGCAC	18	123	1	21	192	20	59.707	60.319	6.4	9.9	TGGTTGCATTTGATGAGTgagagaGTTGATTTTGAAGCAagagagagagTGTCGGTGGAGAATGTTAAATGGTGTATCTTTACAAGCGCGTGAAGTTGAGACGAGTTTGAGCGAGTAAACGACGTAGGTAATGGAAACGAAGAGGATGAGTAAGACGAGAAGCTTGTGGGAGGTGCGAGATTGTGTTGTTGCTAATACACCTCCGTTAGAAATgggggTGCCAGATGTAGGATTCTTCGTATTTTCCCAAATTAAtttttCTGAATCTTTCAttttttttAGTGTTAATACTTAATGGAACTATTTGGATGTTTGTAGATGTAATGTAAATACGCGGGGCTTaaaaaGCCCCTAATTTAGTTTGAAAGAATCAGATCTTGCAGTATAATAGAATTATAA…
CaC10030	40	10	5	p	AG	AGAGAGAGAG	C	0	0	2.933	122	TGGTTGCATTTGATGAGTGAG	TCGTTTACTCGCTCAAACTCG	18	52	1	21	122	21	59.707	60.56	6.4	8.1	TGGTTGCATTTGATGAGTgagagaGTTGATTTTGAAGCAagagagagagTGTCGGTGGAGAATGTTAAATGGTGTATCTTTACAAGCGCGTGAAGTTGAGACGAGTTTGAGCGAGTAAACGACGTAGGTAATGGAAACGAAGAGGATGAGTAAGACGAGAAGCTTGTGGGAGGTGCGAGATTGTGTTGTTGCTAATACACCTCCGTTAGAAATgggggTGCCAGATGTAGGATTCTTCGTATTTTCCCAAATTAAtttttCTGAATCTTTCAttttttttAGTGTTAATACTTAATGGAACTATTTGGATGTTTGTAGATGTAATGTAAATACGCGGGGCTTaaaaaGCCCCTAATTTAGTTTGAAAGAATCAGATCTTGCAGTATAATAGAATTATAA…
CaC10030	40	10	5	p	AG	AGAGAGAGAG	C	0	0	3.2661	115	TGGTTGCATTTGATGAGTGA	CTCGCTCAAACTCGTCTCAA	19	46	1	20	115	20	58.62	59.314	6.4	7	TGGTTGCATTTGATGAGTgagagaGTTGATTTTGAAGCAagagagagagTGTCGGTGGAGAATGTTAAATGGTGTATCTTTACAAGCGCGTGAAGTTGAGACGAGTTTGAGCGAGTAAACGACGTAGGTAATGGAAACGAAGAGGATGAGTAAGACGAGAAGCTTGTGGGAGGTGCGAGATTGTGTTGTTGCTAATACACCTCCGTTAGAAATgggggTGCCAGATGTAGGATTCTTCGTATTTTCCCAAATTAAtttttCTGAATCTTTCAttttttttAGTGTTAATACTTAATGGAACTATTTGGATGTTTGTAGATGTAATGTAAATACGCGGGGCTTaaaaaGCCCCTAATTTAGTTTGAAAGAATCAGATCTTGCAGTATAATAGAATTATAA…
CaC10030	40	10	5	p	AG	AGAGAGAGAG	C	0	0	3.3939	116	TGGTTGCATTTGATGAGTGA	ACTCGCTCAAACTCGTCTCAA	19	46	1	20	116	21	58.62	60.186	6.4	7	TGGTTGCATTTGATGAGTgagagaGTTGATTTTGAAGCAagagagagagTGTCGGTGGAGAATGTTAAATGGTGTATCTTTACAAGCGCGTGAAGTTGAGACGAGTTTGAGCGAGTAAACGACGTAGGTAATGGAAACGAAGAGGATGAGTAAGACGAGAAGCTTGTGGGAGGTGCGAGATTGTGTTGTTGCTAATACACCTCCGTTAGAAATgggggTGCCAGATGTAGGATTCTTCGTATTTTCCCAAATTAAtttttCTGAATCTTTCAttttttttAGTGTTAATACTTAATGGAACTATTTGGATGTTTGTAGATGTAATGTAAATACGCGGGGCTTaaaaaGCCCCTAATTTAGTTTGAAAGAATCAGATCTTGCAGTATAATAGAATTATAA…
CaC10030	40	10	5	p	AG	AGAGAGAGAG	C	0	0	3.5602	90	TGGTTGCATTTGATGAGTGA	CGCGCTTGTAAAGATACACCA	19	20	1	20	90	21	58.62	61.18	6.4	8.2	TGGTTGCATTTGATGAGTgagagaGTTGATTTTGAAGCAagagagagagTGTCGGTGGAGAATGTTAAATGGTGTATCTTTACAAGCGCGTGAAGTTGAGACGAGTTTGAGCGAGTAAACGACGTAGGTAATGGAAACGAAGAGGATGAGTAAGACGAGAAGCTTGTGGGAGGTGCGAGATTGTGTTGTTGCTAATACACCTCCGTTAGAAATgggggTGCCAGATGTAGGATTCTTCGTATTTTCCCAAATTAAtttttCTGAATCTTTCAttttttttAGTGTTAATACTTAATGGAACTATTTGGATGTTTGTAGATGTAATGTAAATACGCGGGGCTTaaaaaGCCCCTAATTTAGTTTGAAAGAATCAGATCTTGCAGTATAATAGAATTATAA…
CaC10030	40	10	5	p	AG	AGAGAGAGAG	C	0	0	3.6846	72	TGGTTGCATTTGATGAGTGAG	CCATTTAACATTCTCCACCGA	18	2	1	21	72	21	59.707	59.809	6.4	9.6	TGGTTGCATTTGATGAGTgagagaGTTGATTTTGAAGCAagagagagagTGTCGGTGGAGAATGTTAAATGGTGTATCTTTACAAGCGCGTGAAGTTGAGACGAGTTTGAGCGAGTAAACGACGTAGGTAATGGAAACGAAGAGGATGAGTAAGACGAGAAGCTTGTGGGAGGTGCGAGATTGTGTTGTTGCTAATACACCTCCGTTAGAAATgggggTGCCAGATGTAGGATTCTTCGTATTTTCCCAAATTAAtttttCTGAATCTTTCAttttttttAGTGTTAATACTTAATGGAACTATTTGGATGTTTGTAGATGTAATGTAAATACGCGGGGCTTaaaaaGCCCCTAATTTAGTTTGAAAGAATCAGATCTTGCAGTATAATAGAATTATAA…
CaC10030	40	10	5	p	AG	AGAGAGAGAG	C	0	0	3.7711	72	TGGTTGCATTTGATGAGTGA	CCATTTAACATTCTCCACCGA	19	2	1	20	72	21	58.62	59.809	6.4	9.6	TGGTTGCATTTGATGAGTgagagaGTTGATTTTGAAGCAagagagagagTGTCGGTGGAGAATGTTAAATGGTGTATCTTTACAAGCGCGTGAAGTTGAGACGAGTTTGAGCGAGTAAACGACGTAGGTAATGGAAACGAAGAGGATGAGTAAGACGAGAAGCTTGTGGGAGGTGCGAGATTGTGTTGTTGCTAATACACCTCCGTTAGAAATgggggTGCCAGATGTAGGATTCTTCGTATTTTCCCAAATTAAtttttCTGAATCTTTCAttttttttAGTGTTAATACTTAATGGAACTATTTGGATGTTTGTAGATGTAATGTAAATACGCGGGGCTTaaaaaGCCCCTAATTTAGTTTGAAAGAATCAGATCTTGCAGTATAATAGAATTATAA…
CaC10030	40	10	5	p	AG	AGAGAGAGAG	C	0	0	6.4176	210	TGGTTGCATTTGATGAGTGAG	TCTAACGGAGGTGTATTAGCAACA	18	137	1	21	210	24	59.707	60.076	6.4	7	TGGTTGCATTTGATGAGTgagagaGTTGATTTTGAAGCAagagagagagTGTCGGTGGAGAATGTTAAATGGTGTATCTTTACAAGCGCGTGAAGTTGAGACGAGTTTGAGCGAGTAAACGACGTAGGTAATGGAAACGAAGAGGATGAGTAAGACGAGAAGCTTGTGGGAGGTGCGAGATTGTGTTGTTGCTAATACACCTCCGTTAGAAATgggggTGCCAGATGTAGGATTCTTCGTATTTTCCCAAATTAAtttttCTGAATCTTTCAttttttttAGTGTTAATACTTAATGGAACTATTTGGATGTTTGTAGATGTAATGTAAATACGCGGGGCTTaaaaaGCCCCTAATTTAGTTTGAAAGAATCAGATCTTGCAGTATAATAGAATTATAA…
CaC10030	40	10	5	p	AG	AGAGAGAGAG	C	0	0	6.504	210	TGGTTGCATTTGATGAGTGA	TCTAACGGAGGTGTATTAGCAACA	19	137	1	20	210	24	58.62	60.076	6.4	7	TGGTTGCATTTGATGAGTgagagaGTTGATTTTGAAGCAagagagagagTGTCGGTGGAGAATGTTAAATGGTGTATCTTTACAAGCGCGTGAAGTTGAGACGAGTTTGAGCGAGTAAACGACGTAGGTAATGGAAACGAAGAGGATGAGTAAGACGAGAAGCTTGTGGGAGGTGCGAGATTGTGTTGTTGCTAATACACCTCCGTTAGAAATgggggTGCCAGATGTAGGATTCTTCGTATTTTCCCAAATTAAtttttCTGAATCTTTCAttttttttAGTGTTAATACTTAATGGAACTATTTGGATGTTTGTAGATGTAATGTAAATACGCGGGGCTTaaaaaGCCCCTAATTTAGTTTGAAAGAATCAGATCTTGCAGTATAATAGAATTATAA…
CaC10030	40	10	5	p	AG	AGAGAGAGAG	C	0	0	7.4488	211	TGGTTGCATTTGATGAGTGAG	TTCTAACGGAGGTGTATTAGCAA	18	139	1	21	211	23	59.707	58.045	6.4	8.5	TGGTTGCATTTGATGAGTgagagaGTTGATTTTGAAGCAagagagagagTGTCGGTGGAGAATGTTAAATGGTGTATCTTTACAAGCGCGTGAAGTTGAGACGAGTTTGAGCGAGTAAACGACGTAGGTAATGGAAACGAAGAGGATGAGTAAGACGAGAAGCTTGTGGGAGGTGCGAGATTGTGTTGTTGCTAATACACCTCCGTTAGAAATgggggTGCCAGATGTAGGATTCTTCGTATTTTCCCAAATTAAtttttCTGAATCTTTCAttttttttAGTGTTAATACTTAATGGAACTATTTGGATGTTTGTAGATGTAATGTAAATACGCGGGGCTTaaaaaGCCCCTAATTTAGTTTGAAAGAATCAGATCTTGCAGTATAATAGAATTATAA…
CaC10030	40	10	5	p	AG	AGAGAGAGAG	F	0	0	3.1276	235	TGGTTGCATTTGATGAGTGAG	GAATCCTACATCTGGCACCC	18	166	1	21	235	20	59.707	59.366	6.4	9.4	TGGTTGCATTTGATGAGTgagagaGTTGATTTTGAAGCAagagagagagTGTCGGTGGAGAATGTTAAATGGTGTATCTTTACAAGCGCGTGAAGTTGAGACGAGTTTGAGCGAGTAAACGACGTAGGTAATGGAAACGAAGAGGATGAGTAAGACGAGAAGCTTGTGGGAGGTGCGAGATTGTGTTGTTGCTAATACACCTCCGTTAGAAATgggggTGCCAGATGTAGGATTCTTCGTATTTTCCCAAATTAAtttttCTGAATCTTTCAttttttttAGTGTTAATACTTAATGGAACTATTTGGATGTTTGTAGATGTAATGTAAATACGCGGGGCTTaaaaaGCCCCTAATTTAGTTTGAAAGAATCAGATCTTGCAGTATAATAGAATTATAA…
CaC10030	40	10	5	p	AG	AGAGAGAGAG	F	0	0	3.1512	236	TGGTTGCATTTGATGAGTGAG	AGAATCCTACATCTGGCACCC	18	166	1	21	236	21	59.707	60.342	6.4	9.4	TGGTTGCATTTGATGAGTgagagaGTTGATTTTGAAGCAagagagagagTGTCGGTGGAGAATGTTAAATGGTGTATCTTTACAAGCGCGTGAAGTTGAGACGAGTTTGAGCGAGTAAACGACGTAGGTAATGGAAACGAAGAGGATGAGTAAGACGAGAAGCTTGTGGGAGGTGCGAGATTGTGTTGTTGCTAATACACCTCCGTTAGAAATgggggTGCCAGATGTAGGATTCTTCGTATTTTCCCAAATTAAtttttCTGAATCTTTCAttttttttAGTGTTAATACTTAATGGAACTATTTGGATGTTTGTAGATGTAATGTAAATACGCGGGGCTTaaaaaGCCCCTAATTTAGTTTGAAAGAATCAGATCTTGCAGTATAATAGAATTATAA…
CaC10030	40	10	5	p	AG	AGAGAGAGAG	F	0	0	3.2141	235	TGGTTGCATTTGATGAGTGA	GAATCCTACATCTGGCACCC	19	166	1	20	235	20	58.62	59.366	6.4	9.4	TGGTTGCATTTGATGAGTgagagaGTTGATTTTGAAGCAagagagagagTGTCGGTGGAGAATGTTAAATGGTGTATCTTTACAAGCGCGTGAAGTTGAGACGAGTTTGAGCGAGTAAACGACGTAGGTAATGGAAACGAAGAGGATGAGTAAGACGAGAAGCTTGTGGGAGGTGCGAGATTGTGTTGTTGCTAATACACCTCCGTTAGAAATgggggTGCCAGATGTAGGATTCTTCGTATTTTCCCAAATTAAtttttCTGAATCTTTCAttttttttAGTGTTAATACTTAATGGAACTATTTGGATGTTTGTAGATGTAATGTAAATACGCGGGGCTTaaaaaGCCCCTAATTTAGTTTGAAAGAATCAGATCTTGCAGTATAATAGAATTATAA…
CaC10038	174	15	5	p	AGC	CAGCAGCAGCAGCAG	A	1	1	1.068	126	AGGACGAGGAAAGTCAACCA	GCCGAGCTCATGAATAGTGG	10	61	144	20	269	20	59.697	60.765	8.2	7.9	TGCCTCTAAGGATGCTGCAAATCCTTTCCTCCGTCAACGTCCATTAACTACAAGGTCGGCTGCTACTGCCAGTACTTCTAATGcccccGCACCTCCATGGGCTAGTGGGACATCATCTTCCCAGTTGCTTTCTaaaaaGCAAGAGGACGAGGAAAGTCAACCATTTGTTACAAcagcagcagcagcagACAGTTCCATTGCAAGACAGTTACATGCAAAGCAGAGGAGCAGCTCTTCAGAATGTTGAGTCCACTATTCATGAGCTCGGCAACAtttttAATCAACTAGCAACACTTGTTTCCCAACAAGgagagaTTGCCATCAGGATTGATGAGAACATGGATGATACAATGGCAAATGTAGAgggggCACAAGGGGCGTTGTTGAAGTATCTGAGCA…
CaC10038	174	15	5	p	AGC	CAGCAGCAGCAGCAG	A	0	0	1.4675	92	AGGACGAGGAAAGTCAACCA	AGAGCTGCTCCTCTGCTTTG	10	27	144	20	235	20	59.697	60.035	8.2	7.3	TGCCTCTAAGGATGCTGCAAATCCTTTCCTCCGTCAACGTCCATTAACTACAAGGTCGGCTGCTACTGCCAGTACTTCTAATGcccccGCACCTCCATGGGCTAGTGGGACATCATCTTCCCAGTTGCTTTCTaaaaaGCAAGAGGACGAGGAAAGTCAACCATTTGTTACAAcagcagcagcagcagACAGTTCCATTGCAAGACAGTTACATGCAAAGCAGAGGAGCAGCTCTTCAGAATGTTGAGTCCACTATTCATGAGCTCGGCAACAtttttAATCAACTAGCAACACTTGTTTCCCAACAAGgagagaTTGCCATCAGGATTGATGAGAACATGGATGATACAATGGCAAATGTAGAgggggCACAAGGGGCGTTGTTGAAGTATCTGAGCA…
CaC10038	174	15	5	p	AGC	CAGCAGCAGCAGCAG	A	0	0	1.5311	127	AGGACGAGGAAAGTCAACCA	TGCCGAGCTCATGAATAGTG	10	62	144	20	270	20	59.697	59.972	8.2	5.7	TGCCTCTAAGGATGCTGCAAATCCTTTCCTCCGTCAACGTCCATTAACTACAAGGTCGGCTGCTACTGCCAGTACTTCTAATGcccccGCACCTCCATGGGCTAGTGGGACATCATCTTCCCAGTTGCTTTCTaaaaaGCAAGAGGACGAGGAAAGTCAACCATTTGTTACAAcagcagcagcagcagACAGTTCCATTGCAAGACAGTTACATGCAAAGCAGAGGAGCAGCTCTTCAGAATGTTGAGTCCACTATTCATGAGCTCGGCAACAtttttAATCAACTAGCAACACTTGTTTCCCAACAAGgagagaTTGCCATCAGGATTGATGAGAACATGGATGATACAATGGCAAATGTAGAgggggCACAAGGGGCGTTGTTGAAGTATCTGAGCA…
CaC10038	174	15	5	p	AGC	CAGCAGCAGCAGCAG	A	0	0	1.7474	131	GCAAGAGGACGAGGAAAGTC	GCCGAGCTCATGAATAGTGG	15	61	139	20	269	20	59.018	60.765	6.4	7.9	TGCCTCTAAGGATGCTGCAAATCCTTTCCTCCGTCAACGTCCATTAACTACAAGGTCGGCTGCTACTGCCAGTACTTCTAATGcccccGCACCTCCATGGGCTAGTGGGACATCATCTTCCCAGTTGCTTTCTaaaaaGCAAGAGGACGAGGAAAGTCAACCATTTGTTACAAcagcagcagcagcagACAGTTCCATTGCAAGACAGTTACATGCAAAGCAGAGGAGCAGCTCTTCAGAATGTTGAGTCCACTATTCATGAGCTCGGCAACAtttttAATCAACTAGCAACACTTGTTTCCCAACAAGgagagaTTGCCATCAGGATTGATGAGAACATGGATGATACAATGGCAAATGTAGAgggggCACAAGGGGCGTTGTTGAAGTATCTGAGCA…
CaC10038	174	15	5	p	AGC	CAGCAGCAGCAGCAG	A	0	0	1.8096	91	GGACGAGGAAAGTCAACCATT	AGAGCTGCTCCTCTGCTTTG	8	27	145	21	235	20	60.355	60.035	8.4	7.3	TGCCTCTAAGGATGCTGCAAATCCTTTCCTCCGTCAACGTCCATTAACTACAAGGTCGGCTGCTACTGCCAGTACTTCTAATGcccccGCACCTCCATGGGCTAGTGGGACATCATCTTCCCAGTTGCTTTCTaaaaaGCAAGAGGACGAGGAAAGTCAACCATTTGTTACAAcagcagcagcagcagACAGTTCCATTGCAAGACAGTTACATGCAAAGCAGAGGAGCAGCTCTTCAGAATGTTGAGTCCACTATTCATGAGCTCGGCAACAtttttAATCAACTAGCAACACTTGTTTCCCAACAAGgagagaTTGCCATCAGGATTGATGAGAACATGGATGATACAATGGCAAATGTAGAgggggCACAAGGGGCGTTGTTGAAGTATCTGAGCA…
CaC10038	174	15	5	p	AGC	CAGCAGCAGCAGCAG	A	0	0	2.1725	91	GGACGAGGAAAGTCAACCAT	AGAGCTGCTCCTCTGCTTTG	9	27	145	20	235	20	58.992	60.035	7.8	7.3	TGCCTCTAAGGATGCTGCAAATCCTTTCCTCCGTCAACGTCCATTAACTACAAGGTCGGCTGCTACTGCCAGTACTTCTAATGcccccGCACCTCCATGGGCTAGTGGGACATCATCTTCCCAGTTGCTTTCTaaaaaGCAAGAGGACGAGGAAAGTCAACCATTTGTTACAAcagcagcagcagcagACAGTTCCATTGCAAGACAGTTACATGCAAAGCAGAGGAGCAGCTCTTCAGAATGTTGAGTCCACTATTCATGAGCTCGGCAACAtttttAATCAACTAGCAACACTTGTTTCCCAACAAGgagagaTTGCCATCAGGATTGATGAGAACATGGATGATACAATGGCAAATGTAGAgggggCACAAGGGGCGTTGTTGAAGTATCTGAGCA…
CaC10038	174	15	5	p	AGC	CAGCAGCAGCAGCAG	F	0	0	0.1443	273	GCCTCTAAGGATGCTGCAAA	ATGTTGCCGAGCTCATGAAT	152	66	2	20	274	20	60.49	60.634	8.8	6.9	TGCCTCTAAGGATGCTGCAAATCCTTTCCTCCGTCAACGTCCATTAACTACAAGGTCGGCTGCTACTGCCAGTACTTCTAATGcccccGCACCTCCATGGGCTAGTGGGACATCATCTTCCCAGTTGCTTTCTaaaaaGCAAGAGGACGAGGAAAGTCAACCATTTGTTACAAcagcagcagcagcagACAGTTCCATTGCAAGACAGTTACATGCAAAGCAGAGGAGCAGCTCTTCAGAATGTTGAGTCCACTATTCATGAGCTCGGCAACAtttttAATCAACTAGCAACACTTGTTTCCCAACAAGgagagaTTGCCATCAGGATTGATGAGAACATGGATGATACAATGGCAAATGTAGAgggggCACAAGGGGCGTTGTTGAAGTATCTGAGCA…
CaC10038	174	15	5	p	AGC	CAGCAGCAGCAGCAG	F	0	0	0.2753	268	GCCTCTAAGGATGCTGCAAA	GCCGAGCTCATGAATAGTGG	152	61	2	20	269	20	60.49	60.765	8.8	7.9	TGCCTCTAAGGATGCTGCAAATCCTTTCCTCCGTCAACGTCCATTAACTACAAGGTCGGCTGCTACTGCCAGTACTTCTAATGcccccGCACCTCCATGGGCTAGTGGGACATCATCTTCCCAGTTGCTTTCTaaaaaGCAAGAGGACGAGGAAAGTCAACCATTTGTTACAAcagcagcagcagcagACAGTTCCATTGCAAGACAGTTACATGCAAAGCAGAGGAGCAGCTCTTCAGAATGTTGAGTCCACTATTCATGAGCTCGGCAACAtttttAATCAACTAGCAACACTTGTTTCCCAACAAGgagagaTTGCCATCAGGATTGATGAGAACATGGATGATACAATGGCAAATGTAGAgggggCACAAGGGGCGTTGTTGAAGTATCTGAGCA…
CaC10038	174	15	5	p	AGC	CAGCAGCAGCAGCAG	F	0	0	0.3083	169	TGGGACATCATCTTCCCAGT	ATGTTGCCGAGCTCATGAAT	48	66	106	20	274	20	60.326	60.634	7.9	6.9	TGCCTCTAAGGATGCTGCAAATCCTTTCCTCCGTCAACGTCCATTAACTACAAGGTCGGCTGCTACTGCCAGTACTTCTAATGcccccGCACCTCCATGGGCTAGTGGGACATCATCTTCCCAGTTGCTTTCTaaaaaGCAAGAGGACGAGGAAAGTCAACCATTTGTTACAAcagcagcagcagcagACAGTTCCATTGCAAGACAGTTACATGCAAAGCAGAGGAGCAGCTCTTCAGAATGTTGAGTCCACTATTCATGAGCTCGGCAACAtttttAATCAACTAGCAACACTTGTTTCCCAACAAGgagagaTTGCCATCAGGATTGATGAGAACATGGATGATACAATGGCAAATGTAGAgggggCACAAGGGGCGTTGTTGAAGTATCTGAGCA…
CaC10038	174	15	5	p	AGC	CAGCAGCAGCAGCAG	F	0	0	0.3268	177	TGGGCTAGTGGGACATCATC	ATGTTGCCGAGCTCATGAAT	56	66	98	20	274	20	60.893	60.634	6.6	6.9	TGCCTCTAAGGATGCTGCAAATCCTTTCCTCCGTCAACGTCCATTAACTACAAGGTCGGCTGCTACTGCCAGTACTTCTAATGcccccGCACCTCCATGGGCTAGTGGGACATCATCTTCCCAGTTGCTTTCTaaaaaGCAAGAGGACGAGGAAAGTCAACCATTTGTTACAAcagcagcagcagcagACAGTTCCATTGCAAGACAGTTACATGCAAAGCAGAGGAGCAGCTCTTCAGAATGTTGAGTCCACTATTCATGAGCTCGGCAACAtttttAATCAACTAGCAACACTTGTTTCCCAACAAGgagagaTTGCCATCAGGATTGATGAGAACATGGATGATACAATGGCAAATGTAGAgggggCACAAGGGGCGTTGTTGAAGTATCTGAGCA…
CaC10038	174	15	5	p	AGC	CAGCAGCAGCAGCAG	F	0	0	0.4392	164	TGGGACATCATCTTCCCAGT	GCCGAGCTCATGAATAGTGG	48	61	106	20	269	20	60.326	60.765	7.9	7.9	TGCCTCTAAGGATGCTGCAAATCCTTTCCTCCGTCAACGTCCATTAACTACAAGGTCGGCTGCTACTGCCAGTACTTCTAATGcccccGCACCTCCATGGGCTAGTGGGACATCATCTTCCCAGTTGCTTTCTaaaaaGCAAGAGGACGAGGAAAGTCAACCATTTGTTACAAcagcagcagcagcagACAGTTCCATTGCAAGACAGTTACATGCAAAGCAGAGGAGCAGCTCTTCAGAATGTTGAGTCCACTATTCATGAGCTCGGCAACAtttttAATCAACTAGCAACACTTGTTTCCCAACAAGgagagaTTGCCATCAGGATTGATGAGAACATGGATGATACAATGGCAAATGTAGAgggggCACAAGGGGCGTTGTTGAAGTATCTGAGCA…
CaC10038	174	15	5	p	AGC	CAGCAGCAGCAGCAG	F	0	0	0.5901	257	CAAATCCTTTCCTCCGTCAA	ATGTTGCCGAGCTCATGAAT	136	66	18	20	274	20	60.044	60.634	6.7	6.9	TGCCTCTAAGGATGCTGCAAATCCTTTCCTCCGTCAACGTCCATTAACTACAAGGTCGGCTGCTACTGCCAGTACTTCTAATGcccccGCACCTCCATGGGCTAGTGGGACATCATCTTCCCAGTTGCTTTCTaaaaaGCAAGAGGACGAGGAAAGTCAACCATTTGTTACAAcagcagcagcagcagACAGTTCCATTGCAAGACAGTTACATGCAAAGCAGAGGAGCAGCTCTTCAGAATGTTGAGTCCACTATTCATGAGCTCGGCAACAtttttAATCAACTAGCAACACTTGTTTCCCAACAAGgagagaTTGCCATCAGGATTGATGAGAACATGGATGATACAATGGCAAATGTAGAgggggCACAAGGGGCGTTGTTGAAGTATCTGAGCA…
CaC10038	174	15	5	p	AGC	CAGCAGCAGCAGCAG	F	0	0	0.6787	214	TGGGACATCATCTTCCCAGT	GCAATCTCTCCTTGTTGGGA	48	111	106	20	319	20	60.326	60.195	7.9	9.7	TGCCTCTAAGGATGCTGCAAATCCTTTCCTCCGTCAACGTCCATTAACTACAAGGTCGGCTGCTACTGCCAGTACTTCTAATGcccccGCACCTCCATGGGCTAGTGGGACATCATCTTCCCAGTTGCTTTCTaaaaaGCAAGAGGACGAGGAAAGTCAACCATTTGTTACAAcagcagcagcagcagACAGTTCCATTGCAAGACAGTTACATGCAAAGCAGAGGAGCAGCTCTTCAGAATGTTGAGTCCACTATTCATGAGCTCGGCAACAtttttAATCAACTAGCAACACTTGTTTCCCAACAAGgagagaTTGCCATCAGGATTGATGAGAACATGGATGATACAATGGCAAATGTAGAgggggCACAAGGGGCGTTGTTGAAGTATCTGAGCA…
CaC10038	174	15	5	p	AGC	CAGCAGCAGCAGCAG	F	0	0	0.6972	222	TGGGCTAGTGGGACATCATC	GCAATCTCTCCTTGTTGGGA	56	111	98	20	319	20	60.893	60.195	6.6	9.7	TGCCTCTAAGGATGCTGCAAATCCTTTCCTCCGTCAACGTCCATTAACTACAAGGTCGGCTGCTACTGCCAGTACTTCTAATGcccccGCACCTCCATGGGCTAGTGGGACATCATCTTCCCAGTTGCTTTCTaaaaaGCAAGAGGACGAGGAAAGTCAACCATTTGTTACAAcagcagcagcagcagACAGTTCCATTGCAAGACAGTTACATGCAAAGCAGAGGAGCAGCTCTTCAGAATGTTGAGTCCACTATTCATGAGCTCGGCAACAtttttAATCAACTAGCAACACTTGTTTCCCAACAAGgagagaTTGCCATCAGGATTGATGAGAACATGGATGATACAATGGCAAATGTAGAgggggCACAAGGGGCGTTGTTGAAGTATCTGAGCA…
CaC10038	174	15	5	p	AGC	CAGCAGCAGCAGCAG	F	0	0	0.7384	269	GCCTCTAAGGATGCTGCAAA	TGCCGAGCTCATGAATAGTG	152	62	2	20	270	20	60.49	59.972	8.8	5.7	TGCCTCTAAGGATGCTGCAAATCCTTTCCTCCGTCAACGTCCATTAACTACAAGGTCGGCTGCTACTGCCAGTACTTCTAATGcccccGCACCTCCATGGGCTAGTGGGACATCATCTTCCCAGTTGCTTTCTaaaaaGCAAGAGGACGAGGAAAGTCAACCATTTGTTACAAcagcagcagcagcagACAGTTCCATTGCAAGACAGTTACATGCAAAGCAGAGGAGCAGCTCTTCAGAATGTTGAGTCCACTATTCATGAGCTCGGCAACAtttttAATCAACTAGCAACACTTGTTTCCCAACAAGgagagaTTGCCATCAGGATTGATGAGAACATGGATGATACAATGGCAAATGTAGAgggggCACAAGGGGCGTTGTTGAAGTATCTGAGCA…
CaC10038	174	15	5	p	AGC	CAGCAGCAGCAGCAG	F	0	0	0.8387	130	TGGGACATCATCTTCCCAGT	AGAGCTGCTCCTCTGCTTTG	48	27	106	20	235	20	60.326	60.035	7.9	7.3	TGCCTCTAAGGATGCTGCAAATCCTTTCCTCCGTCAACGTCCATTAACTACAAGGTCGGCTGCTACTGCCAGTACTTCTAATGcccccGCACCTCCATGGGCTAGTGGGACATCATCTTCCCAGTTGCTTTCTaaaaaGCAAGAGGACGAGGAAAGTCAACCATTTGTTACAAcagcagcagcagcagACAGTTCCATTGCAAGACAGTTACATGCAAAGCAGAGGAGCAGCTCTTCAGAATGTTGAGTCCACTATTCATGAGCTCGGCAACAtttttAATCAACTAGCAACACTTGTTTCCCAACAAGgagagaTTGCCATCAGGATTGATGAGAACATGGATGATACAATGGCAAATGTAGAgggggCACAAGGGGCGTTGTTGAAGTATCTGAGCA…
CaC10038	174	15	5	p	AGC	CAGCAGCAGCAGCAG	F	0	0	0.8572	138	TGGGCTAGTGGGACATCATC	AGAGCTGCTCCTCTGCTTTG	56	27	98	20	235	20	60.893	60.035	6.6	7.3	TGCCTCTAAGGATGCTGCAAATCCTTTCCTCCGTCAACGTCCATTAACTACAAGGTCGGCTGCTACTGCCAGTACTTCTAATGcccccGCACCTCCATGGGCTAGTGGGACATCATCTTCCCAGTTGCTTTCTaaaaaGCAAGAGGACGAGGAAAGTCAACCATTTGTTACAAcagcagcagcagcagACAGTTCCATTGCAAGACAGTTACATGCAAAGCAGAGGAGCAGCTCTTCAGAATGTTGAGTCCACTATTCATGAGCTCGGCAACAtttttAATCAACTAGCAACACTTGTTTCCCAACAAGgagagaTTGCCATCAGGATTGATGAGAACATGGATGATACAATGGCAAATGTAGAgggggCACAAGGGGCGTTGTTGAAGTATCTGAGCA…
CaC10038	174	15	5	p	AGC	CAGCAGCAGCAGCAG	F	0	0	0.937	131	AGGACGAGGAAAGTCAACCA	ATGTTGCCGAGCTCATGAAT	10	66	144	20	274	20	59.697	60.634	8.2	6.9	TGCCTCTAAGGATGCTGCAAATCCTTTCCTCCGTCAACGTCCATTAACTACAAGGTCGGCTGCTACTGCCAGTACTTCTAATGcccccGCACCTCCATGGGCTAGTGGGACATCATCTTCCCAGTTGCTTTCTaaaaaGCAAGAGGACGAGGAAAGTCAACCATTTGTTACAAcagcagcagcagcagACAGTTCCATTGCAAGACAGTTACATGCAAAGCAGAGGAGCAGCTCTTCAGAATGTTGAGTCCACTATTCATGAGCTCGGCAACAtttttAATCAACTAGCAACACTTGTTTCCCAACAAGgagagaTTGCCATCAGGATTGATGAGAACATGGATGATACAATGGCAAATGTAGAgggggCACAAGGGGCGTTGTTGAAGTATCTGAGCA…
CaC10065	86	15	5	p	ACC	GGTGGTGGTGGTGGT	A	1	1	2.2981	81	TGCGGTAGGTGAAGAAGTTGA	TCCTCTTTCAACCAAACACCA	1	23	64	21	144	21	60.812	60.514	6.7	8.2	AAACGTGGGTCCCGATCAAATCGATCGCATTTTGAAAGATGGTAGTTGTGAATTTGTTGAAAATGCGGTAGGTGAAGAAGTTGAAggtggtggtggtggtAGAAGAGATTGTTTGAAACTGTTTGGTGTTTGGTTGAAAGAGGAAAATTTAACAGACaaaaaCAagagagCCCGTGAACAACAATTGGGCTTTGGTGGGCCTCGTCTTAAAGTCACaaaaaCTGTTGTTGACTTTAGTGATGTCAATGTCATCAAGAGTGCCAAGATTTGCAACTGAAATAgtgtgtATCAACTTAGCTTGCCACGCAATTCACCTTCACAAATACAATTTGtttttATAAATaaaaaTTAATACCGAATTTGCTACCCCTAATATGTTTGTTTCACATGTTTAAGTTC…
CaC10065	86	15	5	p	ACC	GGTGGTGGTGGTGGT	A	0	0	2.7633	81	TGCGGTAGGTGAAGAAGTTG	TCCTCTTTCAACCAAACACCA	2	23	64	20	144	21	58.923	60.514	6.7	8.2	AAACGTGGGTCCCGATCAAATCGATCGCATTTTGAAAGATGGTAGTTGTGAATTTGTTGAAAATGCGGTAGGTGAAGAAGTTGAAggtggtggtggtggtAGAAGAGATTGTTTGAAACTGTTTGGTGTTTGGTTGAAAGAGGAAAATTTAACAGACaaaaaCAagagagCCCGTGAACAACAATTGGGCTTTGGTGGGCCTCGTCTTAAAGTCACaaaaaCTGTTGTTGACTTTAGTGATGTCAATGTCATCAAGAGTGCCAAGATTTGCAACTGAAATAgtgtgtATCAACTTAGCTTGCCACGCAATTCACCTTCACAAATACAATTTGtttttATAAATaaaaaTTAATACCGAATTTGCTACCCCTAATATGTTTGTTTCACATGTTTAAGTTC…
CaC10065	86	15	5	p	ACC	GGTGGTGGTGGTGGT	A	0	0	2.818	80	TGCGGTAGGTGAAGAAGTTGA	CCTCTTTCAACCAAACACCAA	1	22	64	21	143	21	60.812	59.994	6.7	8.2	AAACGTGGGTCCCGATCAAATCGATCGCATTTTGAAAGATGGTAGTTGTGAATTTGTTGAAAATGCGGTAGGTGAAGAAGTTGAAggtggtggtggtggtAGAAGAGATTGTTTGAAACTGTTTGGTGTTTGGTTGAAAGAGGAAAATTTAACAGACaaaaaCAagagagCCCGTGAACAACAATTGGGCTTTGGTGGGCCTCGTCTTAAAGTCACaaaaaCTGTTGTTGACTTTAGTGATGTCAATGTCATCAAGAGTGCCAAGATTTGCAACTGAAATAgtgtgtATCAACTTAGCTTGCCACGCAATTCACCTTCACAAATACAATTTGtttttATAAATaaaaaTTAATACCGAATTTGCTACCCCTAATATGTTTGTTTCACATGTTTAAGTTC…
CaC10065	86	15	5	p	ACC	GGTGGTGGTGGTGGT	A	0	0	3.9847	142	ACGTGGGTCCCGATCAAAT	TCCTCTTTCAACCAAACACCA	64	23	3	19	144	21	62.498	60.514	7.2	8.2	AAACGTGGGTCCCGATCAAATCGATCGCATTTTGAAAGATGGTAGTTGTGAATTTGTTGAAAATGCGGTAGGTGAAGAAGTTGAAggtggtggtggtggtAGAAGAGATTGTTTGAAACTGTTTGGTGTTTGGTTGAAAGAGGAAAATTTAACAGACaaaaaCAagagagCCCGTGAACAACAATTGGGCTTTGGTGGGCCTCGTCTTAAAGTCACaaaaaCTGTTGTTGACTTTAGTGATGTCAATGTCATCAAGAGTGCCAAGATTTGCAACTGAAATAgtgtgtATCAACTTAGCTTGCCACGCAATTCACCTTCACAAATACAATTTGtttttATAAATaaaaaTTAATACCGAATTTGCTACCCCTAATATGTTTGTTTCACATGTTTAAGTTC…
CaC10065	86	15	5	p	ACC	GGTGGTGGTGGTGGT	A	0	0	4.1967	141	CGTGGGTCCCGATCAAAT	TCCTCTTTCAACCAAACACCA	64	23	4	18	144	21	61.71	60.514	7.2	8.2	AAACGTGGGTCCCGATCAAATCGATCGCATTTTGAAAGATGGTAGTTGTGAATTTGTTGAAAATGCGGTAGGTGAAGAAGTTGAAggtggtggtggtggtAGAAGAGATTGTTTGAAACTGTTTGGTGTTTGGTTGAAAGAGGAAAATTTAACAGACaaaaaCAagagagCCCGTGAACAACAATTGGGCTTTGGTGGGCCTCGTCTTAAAGTCACaaaaaCTGTTGTTGACTTTAGTGATGTCAATGTCATCAAGAGTGCCAAGATTTGCAACTGAAATAgtgtgtATCAACTTAGCTTGCCACGCAATTCACCTTCACAAATACAATTTGtttttATAAATaaaaaTTAATACCGAATTTGCTACCCCTAATATGTTTGTTTCACATGTTTAAGTTC…
CaC10065	86	15	5	p	ACC	GGTGGTGGTGGTGGT	A	0	0	4.5046	141	ACGTGGGTCCCGATCAAAT	CCTCTTTCAACCAAACACCAA	64	22	3	19	143	21	62.498	59.994	7.2	8.2	AAACGTGGGTCCCGATCAAATCGATCGCATTTTGAAAGATGGTAGTTGTGAATTTGTTGAAAATGCGGTAGGTGAAGAAGTTGAAggtggtggtggtggtAGAAGAGATTGTTTGAAACTGTTTGGTGTTTGGTTGAAAGAGGAAAATTTAACAGACaaaaaCAagagagCCCGTGAACAACAATTGGGCTTTGGTGGGCCTCGTCTTAAAGTCACaaaaaCTGTTGTTGACTTTAGTGATGTCAATGTCATCAAGAGTGCCAAGATTTGCAACTGAAATAgtgtgtATCAACTTAGCTTGCCACGCAATTCACCTTCACAAATACAATTTGtttttATAAATaaaaaTTAATACCGAATTTGCTACCCCTAATATGTTTGTTTCACATGTTTAAGTTC…
CaC10065	86	15	5	p	ACC	GGTGGTGGTGGTGGT	F	0	0	1.3104	259	TGCGGTAGGTGAAGAAGTTGA	TTGTGAAGGTGAATTGCGTG	1	202	64	21	322	20	60.812	60.699	6.7	9.9	AAACGTGGGTCCCGATCAAATCGATCGCATTTTGAAAGATGGTAGTTGTGAATTTGTTGAAAATGCGGTAGGTGAAGAAGTTGAAggtggtggtggtggtAGAAGAGATTGTTTGAAACTGTTTGGTGTTTGGTTGAAAGAGGAAAATTTAACAGACaaaaaCAagagagCCCGTGAACAACAATTGGGCTTTGGTGGGCCTCGTCTTAAAGTCACaaaaaCTGTTGTTGACTTTAGTGATGTCAATGTCATCAAGAGTGCCAAGATTTGCAACTGAAATAgtgtgtATCAACTTAGCTTGCCACGCAATTCACCTTCACAAATACAATTTGtttttATAAATaaaaaTTAATACCGAATTTGCTACCCCTAATATGTTTGTTTCACATGTTTAAGTTC…
CaC10065	86	15	5	p	ACC	GGTGGTGGTGGTGGT	F	0	0	1.3155	150	TGCGGTAGGTGAAGAAGTTGA	ACTTTAAGACGAGGCCCACC	1	93	64	21	213	20	60.812	60.496	6.7	9.4	AAACGTGGGTCCCGATCAAATCGATCGCATTTTGAAAGATGGTAGTTGTGAATTTGTTGAAAATGCGGTAGGTGAAGAAGTTGAAggtggtggtggtggtAGAAGAGATTGTTTGAAACTGTTTGGTGTTTGGTTGAAAGAGGAAAATTTAACAGACaaaaaCAagagagCCCGTGAACAACAATTGGGCTTTGGTGGGCCTCGTCTTAAAGTCACaaaaaCTGTTGTTGACTTTAGTGATGTCAATGTCATCAAGAGTGCCAAGATTTGCAACTGAAATAgtgtgtATCAACTTAGCTTGCCACGCAATTCACCTTCACAAATACAATTTGtttttATAAATaaaaaTTAATACCGAATTTGCTACCCCTAATATGTTTGTTTCACATGTTTAAGTTC…
CaC10065	86	15	5	p	ACC	GGTGGTGGTGGTGGT	F	0	0	1.3773	152	TGCGGTAGGTGAAGAAGTTGA	TGACTTTAAGACGAGGCCCA	1	95	64	21	215	20	60.812	60.766	6.7	11.2	AAACGTGGGTCCCGATCAAATCGATCGCATTTTGAAAGATGGTAGTTGTGAATTTGTTGAAAATGCGGTAGGTGAAGAAGTTGAAggtggtggtggtggtAGAAGAGATTGTTTGAAACTGTTTGGTGTTTGGTTGAAAGAGGAAAATTTAACAGACaaaaaCAagagagCCCGTGAACAACAATTGGGCTTTGGTGGGCCTCGTCTTAAAGTCACaaaaaCTGTTGTTGACTTTAGTGATGTCAATGTCATCAAGAGTGCCAAGATTTGCAACTGAAATAgtgtgtATCAACTTAGCTTGCCACGCAATTCACCTTCACAAATACAATTTGtttttATAAATaaaaaTTAATACCGAATTTGCTACCCCTAATATGTTTGTTTCACATGTTTAAGTTC…
CaC10065	86	15	5	p	ACC	GGTGGTGGTGGTGGT	F	0	0	1.3959	244	TGCGGTAGGTGAAGAAGTTGA	GCGTGGCAAGCTAAGTTGAT	1	187	64	21	307	20	60.812	60.416	6.7	6.9	AAACGTGGGTCCCGATCAAATCGATCGCATTTTGAAAGATGGTAGTTGTGAATTTGTTGAAAATGCGGTAGGTGAAGAAGTTGAAggtggtggtggtggtAGAAGAGATTGTTTGAAACTGTTTGGTGTTTGGTTGAAAGAGGAAAATTTAACAGACaaaaaCAagagagCCCGTGAACAACAATTGGGCTTTGGTGGGCCTCGTCTTAAAGTCACaaaaaCTGTTGTTGACTTTAGTGATGTCAATGTCATCAAGAGTGCCAAGATTTGCAACTGAAATAgtgtgtATCAACTTAGCTTGCCACGCAATTCACCTTCACAAATACAATTTGtttttATAAATaaaaaTTAATACCGAATTTGCTACCCCTAATATGTTTGTTTCACATGTTTAAGTTC…
CaC10065	86	15	5	p	ACC	GGTGGTGGTGGTGGT	F	0	0	1.3979	134	TGCGGTAGGTGAAGAAGTTGA	CACCAAAGCCCAATTGTTGT	1	77	64	21	197	20	60.812	60.786	6.7	6.4	AAACGTGGGTCCCGATCAAATCGATCGCATTTTGAAAGATGGTAGTTGTGAATTTGTTGAAAATGCGGTAGGTGAAGAAGTTGAAggtggtggtggtggtAGAAGAGATTGTTTGAAACTGTTTGGTGTTTGGTTGAAAGAGGAAAATTTAACAGACaaaaaCAagagagCCCGTGAACAACAATTGGGCTTTGGTGGGCCTCGTCTTAAAGTCACaaaaaCTGTTGTTGACTTTAGTGATGTCAATGTCATCAAGAGTGCCAAGATTTGCAACTGAAATAgtgtgtATCAACTTAGCTTGCCACGCAATTCACCTTCACAAATACAATTTGtttttATAAATaaaaaTTAATACCGAATTTGCTACCCCTAATATGTTTGTTTCACATGTTTAAGTTC…
CaC10065	86	15	5	p	ACC	GGTGGTGGTGGTGGT	F	0	0	1.5171	249	TGCGGTAGGTGAAGAAGTTGA	GAATTGCGTGGCAAGCTAAG	1	192	64	21	312	20	60.812	60.905	6.7	6	AAACGTGGGTCCCGATCAAATCGATCGCATTTTGAAAGATGGTAGTTGTGAATTTGTTGAAAATGCGGTAGGTGAAGAAGTTGAAggtggtggtggtggtAGAAGAGATTGTTTGAAACTGTTTGGTGTTTGGTTGAAAGAGGAAAATTTAACAGACaaaaaCAagagagCCCGTGAACAACAATTGGGCTTTGGTGGGCCTCGTCTTAAAGTCACaaaaaCTGTTGTTGACTTTAGTGATGTCAATGTCATCAAGAGTGCCAAGATTTGCAACTGAAATAgtgtgtATCAACTTAGCTTGCCACGCAATTCACCTTCACAAATACAATTTGtttttATAAATaaaaaTTAATACCGAATTTGCTACCCCTAATATGTTTGTTTCACATGTTTAAGTTC…
CaC10065	86	15	5	p	ACC	GGTGGTGGTGGTGGT	F	0	0	1.8238	209	TGCGGTAGGTGAAGAAGTTGA	TGCAAATCTTGGCACTCTTG	1	152	64	21	272	20	60.812	59.988	6.7	7	AAACGTGGGTCCCGATCAAATCGATCGCATTTTGAAAGATGGTAGTTGTGAATTTGTTGAAAATGCGGTAGGTGAAGAAGTTGAAggtggtggtggtggtAGAAGAGATTGTTTGAAACTGTTTGGTGTTTGGTTGAAAGAGGAAAATTTAACAGACaaaaaCAagagagCCCGTGAACAACAATTGGGCTTTGGTGGGCCTCGTCTTAAAGTCACaaaaaCTGTTGTTGACTTTAGTGATGTCAATGTCATCAAGAGTGCCAAGATTTGCAACTGAAATAgtgtgtATCAACTTAGCTTGCCACGCAATTCACCTTCACAAATACAATTTGtttttATAAATaaaaaTTAATACCGAATTTGCTACCCCTAATATGTTTGTTTCACATGTTTAAGTTC…
CaC10065	86	15	5	p	ACC	GGTGGTGGTGGTGGT	F	0	0	2.1653	261	AATGCGGTAGGTGAAGAAGTTG	TTGTGAAGGTGAATTGCGTG	2	202	62	22	322	20	60.533	60.699	6.7	9.9	AAACGTGGGTCCCGATCAAATCGATCGCATTTTGAAAGATGGTAGTTGTGAATTTGTTGAAAATGCGGTAGGTGAAGAAGTTGAAggtggtggtggtggtAGAAGAGATTGTTTGAAACTGTTTGGTGTTTGGTTGAAAGAGGAAAATTTAACAGACaaaaaCAagagagCCCGTGAACAACAATTGGGCTTTGGTGGGCCTCGTCTTAAAGTCACaaaaaCTGTTGTTGACTTTAGTGATGTCAATGTCATCAAGAGTGCCAAGATTTGCAACTGAAATAgtgtgtATCAACTTAGCTTGCCACGCAATTCACCTTCACAAATACAATTTGtttttATAAATaaaaaTTAATACCGAATTTGCTACCCCTAATATGTTTGTTTCACATGTTTAAGTTC…
CaC10065	86	15	5	p	ACC	GGTGGTGGTGGTGGT	F	0	0	2.289	209	TGCGGTAGGTGAAGAAGTTG	TGCAAATCTTGGCACTCTTG	2	152	64	20	272	20	58.923	59.988	6.7	7	AAACGTGGGTCCCGATCAAATCGATCGCATTTTGAAAGATGGTAGTTGTGAATTTGTTGAAAATGCGGTAGGTGAAGAAGTTGAAggtggtggtggtggtAGAAGAGATTGTTTGAAACTGTTTGGTGTTTGGTTGAAAGAGGAAAATTTAACAGACaaaaaCAagagagCCCGTGAACAACAATTGGGCTTTGGTGGGCCTCGTCTTAAAGTCACaaaaaCTGTTGTTGACTTTAGTGATGTCAATGTCATCAAGAGTGCCAAGATTTGCAACTGAAATAgtgtgtATCAACTTAGCTTGCCACGCAATTCACCTTCACAAATACAATTTGtttttATAAATaaaaaTTAATACCGAATTTGCTACCCCTAATATGTTTGTTTCACATGTTTAAGTTC…
CaC10065	86	15	5	p	ACC	GGTGGTGGTGGTGGT	F	0	0	2.4465	260	ATGCGGTAGGTGAAGAAGTTG	TTGTGAAGGTGAATTGCGTG	2	202	63	21	322	20	59.252	60.699	6.7	9.9	AAACGTGGGTCCCGATCAAATCGATCGCATTTTGAAAGATGGTAGTTGTGAATTTGTTGAAAATGCGGTAGGTGAAGAAGTTGAAggtggtggtggtggtAGAAGAGATTGTTTGAAACTGTTTGGTGTTTGGTTGAAAGAGGAAAATTTAACAGACaaaaaCAagagagCCCGTGAACAACAATTGGGCTTTGGTGGGCCTCGTCTTAAAGTCACaaaaaCTGTTGTTGACTTTAGTGATGTCAATGTCATCAAGAGTGCCAAGATTTGCAACTGAAATAgtgtgtATCAACTTAGCTTGCCACGCAATTCACCTTCACAAATACAATTTGtttttATAAATaaaaaTTAATACCGAATTTGCTACCCCTAATATGTTTGTTTCACATGTTTAAGTTC…
CaC10065	86	15	5	p	ACC	GGTGGTGGTGGTGGT	F	0	0	2.532	260	ATGCGGTAGGTGAAGAAGTTGA	TTGTGAAGGTGAATTGCGTG	1	202	63	22	322	20	61.033	60.699	6.7	9.9	AAACGTGGGTCCCGATCAAATCGATCGCATTTTGAAAGATGGTAGTTGTGAATTTGTTGAAAATGCGGTAGGTGAAGAAGTTGAAggtggtggtggtggtAGAAGAGATTGTTTGAAACTGTTTGGTGTTTGGTTGAAAGAGGAAAATTTAACAGACaaaaaCAagagagCCCGTGAACAACAATTGGGCTTTGGTGGGCCTCGTCTTAAAGTCACaaaaaCTGTTGTTGACTTTAGTGATGTCAATGTCATCAAGAGTGCCAAGATTTGCAACTGAAATAgtgtgtATCAACTTAGCTTGCCACGCAATTCACCTTCACAAATACAATTTGtttttATAAATaaaaaTTAATACCGAATTTGCTACCCCTAATATGTTTGTTTCACATGTTTAAGTTC…
CaC10065	86	15	5	p	ACC	GGTGGTGGTGGTGGT	F	0	0	2.5558	200	TGCGGTAGGTGAAGAAGTTGA	TGGCACTCTTGATGACATTGA	1	142	64	21	263	21	60.812	60.256	6.7	6.9	AAACGTGGGTCCCGATCAAATCGATCGCATTTTGAAAGATGGTAGTTGTGAATTTGTTGAAAATGCGGTAGGTGAAGAAGTTGAAggtggtggtggtggtAGAAGAGATTGTTTGAAACTGTTTGGTGTTTGGTTGAAAGAGGAAAATTTAACAGACaaaaaCAagagagCCCGTGAACAACAATTGGGCTTTGGTGGGCCTCGTCTTAAAGTCACaaaaaCTGTTGTTGACTTTAGTGATGTCAATGTCATCAAGAGTGCCAAGATTTGCAACTGAAATAgtgtgtATCAACTTAGCTTGCCACGCAATTCACCTTCACAAATACAATTTGtttttATAAATaaaaaTTAATACCGAATTTGCTACCCCTAATATGTTTGTTTCACATGTTTAAGTTC…
CaC10067	311	15	5	p	AAT	TTATTATTATTATTA	B	1	1	1.11	154	GAGTGGGACAAGTCAGTCCG	GCGTCCACTCACAACACAAT	56	43	235	20	388	20	60.713	59.603	9.6	6.6	AGGCAATGCGAGCAGTTCATATGTTCAATCAGGtttttGGTCGCATTGGATTATGCCAGAGACAGTTTCAAAATCCCTTGCATTTGCGATATGGTCGTTCTCTTAAAGTTACACTCATTCTAATGCTGACCATCTTTCTCCTTGTTCCCTTTGTATTTTATTCAACTTGAGCTAAACGGCTTCTTCACTCAATCAAATCAAGAGGGtttttCATAGATaaaaaaGAAGATAGGTGAGTGGGACAAGTCAGTCCGGTAAAGGGACAGTCAAGACAATCTGTGTCAACCTTGTTCTATTTAATTAGTGGTTGttattattattattaTTGTTACTACTAGATTAGTCTATAAGatgaatgaatgaAATTAATTGTGTTGTGAGTGGACGCCGACAGCACAA…
CaC10067	311	15	5	p	AAT	TTATTATTATTATTA	B	0	0	1.1112	138	TCCGGTAAAGGGACAGTCAA	GCGTCCACTCACAACACAAT	40	43	251	20	388	20	60.486	59.603	6.7	6.6	AGGCAATGCGAGCAGTTCATATGTTCAATCAGGtttttGGTCGCATTGGATTATGCCAGAGACAGTTTCAAAATCCCTTGCATTTGCGATATGGTCGTTCTCTTAAAGTTACACTCATTCTAATGCTGACCATCTTTCTCCTTGTTCCCTTTGTATTTTATTCAACTTGAGCTAAACGGCTTCTTCACTCAATCAAATCAAGAGGGtttttCATAGATaaaaaaGAAGATAGGTGAGTGGGACAAGTCAGTCCGGTAAAGGGACAGTCAAGACAATCTGTGTCAACCTTGTTCTATTTAATTAGTGGTTGttattattattattaTTGTTACTACTAGATTAGTCTATAAGatgaatgaatgaAATTAATTGTGTTGTGAGTGGACGCCGACAGCACAA…
CaC10067	311	15	5	p	AAT	TTATTATTATTATTA	B	0	0	1.631	150	GGGACAAGTCAGTCCGGTAA	GCGTCCACTCACAACACAAT	52	43	239	20	388	20	59.966	59.603	7.2	6.6	AGGCAATGCGAGCAGTTCATATGTTCAATCAGGtttttGGTCGCATTGGATTATGCCAGAGACAGTTTCAAAATCCCTTGCATTTGCGATATGGTCGTTCTCTTAAAGTTACACTCATTCTAATGCTGACCATCTTTCTCCTTGTTCCCTTTGTATTTTATTCAACTTGAGCTAAACGGCTTCTTCACTCAATCAAATCAAGAGGGtttttCATAGATaaaaaaGAAGATAGGTGAGTGGGACAAGTCAGTCCGGTAAAGGGACAGTCAAGACAATCTGTGTCAACCTTGTTCTATTTAATTAGTGGTTGttattattattattaTTGTTACTACTAGATTAGTCTATAAGatgaatgaatgaAATTAATTGTGTTGTGAGTGGACGCCGACAGCACAA…
CaC10067	311	15	5	p	AAT	TTATTATTATTATTA	B	0	0	3.0469	160	GAGTGGGACAAGTCAGTCCG	CTGTCGGCGTCCACTCAC	56	51	235	20	394	18	60.713	61.534	9.6	6.4	AGGCAATGCGAGCAGTTCATATGTTCAATCAGGtttttGGTCGCATTGGATTATGCCAGAGACAGTTTCAAAATCCCTTGCATTTGCGATATGGTCGTTCTCTTAAAGTTACACTCATTCTAATGCTGACCATCTTTCTCCTTGTTCCCTTTGTATTTTATTCAACTTGAGCTAAACGGCTTCTTCACTCAATCAAATCAAGAGGGtttttCATAGATaaaaaaGAAGATAGGTGAGTGGGACAAGTCAGTCCGGTAAAGGGACAGTCAAGACAATCTGTGTCAACCTTGTTCTATTTAATTAGTGGTTGttattattattattaTTGTTACTACTAGATTAGTCTATAAGatgaatgaatgaAATTAATTGTGTTGTGAGTGGACGCCGACAGCACAA…
CaC10067	311	15	5	p	AAT	TTATTATTATTATTA	B	0	0	4.5519	161	GATAGGTGAGTGGGACAAGTCAG	GCGTCCACTCACAACACAAT	60	43	228	23	388	20	60.045	59.603	6.4	6.6	AGGCAATGCGAGCAGTTCATATGTTCAATCAGGtttttGGTCGCATTGGATTATGCCAGAGACAGTTTCAAAATCCCTTGCATTTGCGATATGGTCGTTCTCTTAAAGTTACACTCATTCTAATGCTGACCATCTTTCTCCTTGTTCCCTTTGTATTTTATTCAACTTGAGCTAAACGGCTTCTTCACTCAATCAAATCAAGAGGGtttttCATAGATaaaaaaGAAGATAGGTGAGTGGGACAAGTCAGTCCGGTAAAGGGACAGTCAAGACAATCTGTGTCAACCTTGTTCTATTTAATTAGTGGTTGttattattattattaTTGTTACTACTAGATTAGTCTATAAGatgaatgaatgaAATTAATTGTGTTGTGAGTGGACGCCGACAGCACAA…
CaC10067	311	15	5	p	AAT	TTATTATTATTATTA	B	0	0	4.893	161	TGAGTGGGACAAGTCAGTCC	CTGTCGGCGTCCACTCAC	57	51	234	20	394	18	58.641	61.534	7.6	6.4	AGGCAATGCGAGCAGTTCATATGTTCAATCAGGtttttGGTCGCATTGGATTATGCCAGAGACAGTTTCAAAATCCCTTGCATTTGCGATATGGTCGTTCTCTTAAAGTTACACTCATTCTAATGCTGACCATCTTTCTCCTTGTTCCCTTTGTATTTTATTCAACTTGAGCTAAACGGCTTCTTCACTCAATCAAATCAAGAGGGtttttCATAGATaaaaaaGAAGATAGGTGAGTGGGACAAGTCAGTCCGGTAAAGGGACAGTCAAGACAATCTGTGTCAACCTTGTTCTATTTAATTAGTGGTTGttattattattattaTTGTTACTACTAGATTAGTCTATAAGatgaatgaatgaAATTAATTGTGTTGTGAGTGGACGCCGACAGCACAA…
CaC10067	311	15	5	p	AAT	TTATTATTATTATTA	B	0	0	10.3879	107	TCAACCTTGTTCTATTTAATTAGTGG	GCGTCCACTCACAACACAAT	3	43	282	26	388	20	57.209	59.603	7.9	6.6	AGGCAATGCGAGCAGTTCATATGTTCAATCAGGtttttGGTCGCATTGGATTATGCCAGAGACAGTTTCAAAATCCCTTGCATTTGCGATATGGTCGTTCTCTTAAAGTTACACTCATTCTAATGCTGACCATCTTTCTCCTTGTTCCCTTTGTATTTTATTCAACTTGAGCTAAACGGCTTCTTCACTCAATCAAATCAAGAGGGtttttCATAGATaaaaaaGAAGATAGGTGAGTGGGACAAGTCAGTCCGGTAAAGGGACAGTCAAGACAATCTGTGTCAACCTTGTTCTATTTAATTAGTGGTTGttattattattattaTTGTTACTACTAGATTAGTCTATAAGatgaatgaatgaAATTAATTGTGTTGTGAGTGGACGCCGACAGCACAA…
CaC10067	311	15	5	p	AAT	TTATTATTATTATTA	B	0	0	10.6589	108	GTCAACCTTGTTCTATTTAATTAGTGG	GCGTCCACTCACAACACAAT	3	43	281	27	388	20	57.938	59.603	7.9	6.6	AGGCAATGCGAGCAGTTCATATGTTCAATCAGGtttttGGTCGCATTGGATTATGCCAGAGACAGTTTCAAAATCCCTTGCATTTGCGATATGGTCGTTCTCTTAAAGTTACACTCATTCTAATGCTGACCATCTTTCTCCTTGTTCCCTTTGTATTTTATTCAACTTGAGCTAAACGGCTTCTTCACTCAATCAAATCAAGAGGGtttttCATAGATaaaaaaGAAGATAGGTGAGTGGGACAAGTCAGTCCGGTAAAGGGACAGTCAAGACAATCTGTGTCAACCTTGTTCTATTTAATTAGTGGTTGttattattattattaTTGTTACTACTAGATTAGTCTATAAGatgaatgaatgaAATTAATTGTGTTGTGAGTGGACGCCGACAGCACAA…
CaC10067	311	15	5	p	AAT	TTATTATTATTATTA	B	0	0	11.7375	107	TCAACCTTGTTCTATTTAATTAGTGG	GCGTCCACTCACAACACAA	3	44	282	26	388	19	57.209	59.253	7.9	7	AGGCAATGCGAGCAGTTCATATGTTCAATCAGGtttttGGTCGCATTGGATTATGCCAGAGACAGTTTCAAAATCCCTTGCATTTGCGATATGGTCGTTCTCTTAAAGTTACACTCATTCTAATGCTGACCATCTTTCTCCTTGTTCCCTTTGTATTTTATTCAACTTGAGCTAAACGGCTTCTTCACTCAATCAAATCAAGAGGGtttttCATAGATaaaaaaGAAGATAGGTGAGTGGGACAAGTCAGTCCGGTAAAGGGACAGTCAAGACAATCTGTGTCAACCTTGTTCTATTTAATTAGTGGTTGttattattattattaTTGTTACTACTAGATTAGTCTATAAGatgaatgaatgaAATTAATTGTGTTGTGAGTGGACGCCGACAGCACAA…
CaC10067	311	15	5	p	AAT	TTATTATTATTATTA	F	0	0	2.2156	265	TGCTGACCATCTTTCTCCTTG	GCGTCCACTCACAACACAAT	166	43	124	21	388	20	60.382	59.603	8.5	6.6	AGGCAATGCGAGCAGTTCATATGTTCAATCAGGtttttGGTCGCATTGGATTATGCCAGAGACAGTTTCAAAATCCCTTGCATTTGCGATATGGTCGTTCTCTTAAAGTTACACTCATTCTAATGCTGACCATCTTTCTCCTTGTTCCCTTTGTATTTTATTCAACTTGAGCTAAACGGCTTCTTCACTCAATCAAATCAAGAGGGtttttCATAGATaaaaaaGAAGATAGGTGAGTGGGACAAGTCAGTCCGGTAAAGGGACAGTCAAGACAATCTGTGTCAACCTTGTTCTATTTAATTAGTGGTTGttattattattattaTTGTTACTACTAGATTAGTCTATAAGatgaatgaatgaAATTAATTGTGTTGTGAGTGGACGCCGACAGCACAA…
CaC10067	311	15	5	p	AAT	TTATTATTATTATTA	F	0	0	2.2257	212	CGGCTTCTTCACTCAATCAAA	GCGTCCACTCACAACACAAT	113	43	177	21	388	20	60.372	59.603	7.3	6.6	AGGCAATGCGAGCAGTTCATATGTTCAATCAGGtttttGGTCGCATTGGATTATGCCAGAGACAGTTTCAAAATCCCTTGCATTTGCGATATGGTCGTTCTCTTAAAGTTACACTCATTCTAATGCTGACCATCTTTCTCCTTGTTCCCTTTGTATTTTATTCAACTTGAGCTAAACGGCTTCTTCACTCAATCAAATCAAGAGGGtttttCATAGATaaaaaaGAAGATAGGTGAGTGGGACAAGTCAGTCCGGTAAAGGGACAGTCAAGACAATCTGTGTCAACCTTGTTCTATTTAATTAGTGGTTGttattattattattaTTGTTACTACTAGATTAGTCTATAAGatgaatgaatgaAATTAATTGTGTTGTGAGTGGACGCCGACAGCACAA…
CaC10067	311	15	5	p	AAT	TTATTATTATTATTA	F	0	0	2.4595	222	TTGAGCTAAACGGCTTCTTCA	GCGTCCACTCACAACACAAT	123	43	167	21	388	20	60.138	59.603	7	6.6	AGGCAATGCGAGCAGTTCATATGTTCAATCAGGtttttGGTCGCATTGGATTATGCCAGAGACAGTTTCAAAATCCCTTGCATTTGCGATATGGTCGTTCTCTTAAAGTTACACTCATTCTAATGCTGACCATCTTTCTCCTTGTTCCCTTTGTATTTTATTCAACTTGAGCTAAACGGCTTCTTCACTCAATCAAATCAAGAGGGtttttCATAGATaaaaaaGAAGATAGGTGAGTGGGACAAGTCAGTCCGGTAAAGGGACAGTCAAGACAATCTGTGTCAACCTTGTTCTATTTAATTAGTGGTTGttattattattattaTTGTTACTACTAGATTAGTCTATAAGatgaatgaatgaAATTAATTGTGTTGTGAGTGGACGCCGACAGCACAA…
CaC10067	311	15	5	p	AAT	TTATTATTATTATTA	F	0	0	2.5987	212	CGGCTTCTTCACTCAATCAA	GCGTCCACTCACAACACAAT	114	43	177	20	388	20	58.999	59.603	6.9	6.6	AGGCAATGCGAGCAGTTCATATGTTCAATCAGGtttttGGTCGCATTGGATTATGCCAGAGACAGTTTCAAAATCCCTTGCATTTGCGATATGGTCGTTCTCTTAAAGTTACACTCATTCTAATGCTGACCATCTTTCTCCTTGTTCCCTTTGTATTTTATTCAACTTGAGCTAAACGGCTTCTTCACTCAATCAAATCAAGAGGGtttttCATAGATaaaaaaGAAGATAGGTGAGTGGGACAAGTCAGTCCGGTAAAGGGACAGTCAAGACAATCTGTGTCAACCTTGTTCTATTTAATTAGTGGTTGttattattattattaTTGTTACTACTAGATTAGTCTATAAGatgaatgaatgaAATTAATTGTGTTGTGAGTGGACGCCGACAGCACAA…
CaC10067	311	15	5	p	AAT	TTATTATTATTATTA	F	0	0	3.0273	266	ATGCTGACCATCTTTCTCCTTG	GCGTCCACTCACAACACAAT	166	43	123	22	388	20	60.63	59.603	8.5	6.6	AGGCAATGCGAGCAGTTCATATGTTCAATCAGGtttttGGTCGCATTGGATTATGCCAGAGACAGTTTCAAAATCCCTTGCATTTGCGATATGGTCGTTCTCTTAAAGTTACACTCATTCTAATGCTGACCATCTTTCTCCTTGTTCCCTTTGTATTTTATTCAACTTGAGCTAAACGGCTTCTTCACTCAATCAAATCAAGAGGGtttttCATAGATaaaaaaGAAGATAGGTGAGTGGGACAAGTCAGTCCGGTAAAGGGACAGTCAAGACAATCTGTGTCAACCTTGTTCTATTTAATTAGTGGTTGttattattattattaTTGTTACTACTAGATTAGTCTATAAGatgaatgaatgaAATTAATTGTGTTGTGAGTGGACGCCGACAGCACAA…
CaC10067	311	15	5	p	AAT	TTATTATTATTATTA	F	0	0	3.1216	262	TGACCATCTTTCTCCTTGTTCC	GCGTCCACTCACAACACAAT	162	43	127	22	388	20	60.476	59.603	7.9	6.6	AGGCAATGCGAGCAGTTCATATGTTCAATCAGGtttttGGTCGCATTGGATTATGCCAGAGACAGTTTCAAAATCCCTTGCATTTGCGATATGGTCGTTCTCTTAAAGTTACACTCATTCTAATGCTGACCATCTTTCTCCTTGTTCCCTTTGTATTTTATTCAACTTGAGCTAAACGGCTTCTTCACTCAATCAAATCAAGAGGGtttttCATAGATaaaaaaGAAGATAGGTGAGTGGGACAAGTCAGTCCGGTAAAGGGACAGTCAAGACAATCTGTGTCAACCTTGTTCTATTTAATTAGTGGTTGttattattattattaTTGTTACTACTAGATTAGTCTATAAGatgaatgaatgaAATTAATTGTGTTGTGAGTGGACGCCGACAGCACAA…
CaC10067	311	15	5	p	AAT	TTATTATTATTATTA	F	0	0	4.1286	205	TTCACTCAATCAAATCAAGAGGG	GCGTCCACTCACAACACAAT	104	43	184	23	388	20	60.469	59.603	9.4	6.6	AGGCAATGCGAGCAGTTCATATGTTCAATCAGGtttttGGTCGCATTGGATTATGCCAGAGACAGTTTCAAAATCCCTTGCATTTGCGATATGGTCGTTCTCTTAAAGTTACACTCATTCTAATGCTGACCATCTTTCTCCTTGTTCCCTTTGTATTTTATTCAACTTGAGCTAAACGGCTTCTTCACTCAATCAAATCAAGAGGGtttttCATAGATaaaaaaGAAGATAGGTGAGTGGGACAAGTCAGTCCGGTAAAGGGACAGTCAAGACAATCTGTGTCAACCTTGTTCTATTTAATTAGTGGTTGttattattattattaTTGTTACTACTAGATTAGTCTATAAGatgaatgaatgaAATTAATTGTGTTGTGAGTGGACGCCGACAGCACAA…
CaC10067	311	15	5	p	AAT	TTATTATTATTATTA	F	0	0	4.4269	204	TCACTCAATCAAATCAAGAGGG	GCGTCCACTCACAACACAAT	104	43	185	22	388	20	59.17	59.603	9.4	6.6	AGGCAATGCGAGCAGTTCATATGTTCAATCAGGtttttGGTCGCATTGGATTATGCCAGAGACAGTTTCAAAATCCCTTGCATTTGCGATATGGTCGTTCTCTTAAAGTTACACTCATTCTAATGCTGACCATCTTTCTCCTTGTTCCCTTTGTATTTTATTCAACTTGAGCTAAACGGCTTCTTCACTCAATCAAATCAAGAGGGtttttCATAGATaaaaaaGAAGATAGGTGAGTGGGACAAGTCAGTCCGGTAAAGGGACAGTCAAGACAATCTGTGTCAACCTTGTTCTATTTAATTAGTGGTTGttattattattattaTTGTTACTACTAGATTAGTCTATAAGatgaatgaatgaAATTAATTGTGTTGTGAGTGGACGCCGACAGCACAA…
CaC10127	686	18	6	p	AAG	GAAGAAGAAGAAGAAGAA	A	1	1	0.4091	123	CTTCTGGCCATATCCCTGTG	CACGTTCATGGGATTTCCTC	27	38	639	20	761	20	60.474	60.317	6.7	7.9	TTTTGGGTAGTAATAAAGTTATTAATGGCTCGACCCTTGATAACTTTATTACTACCCAAAAGAACATTAGACTGCAAATCACGGTCAATAGTGGTAGCTCCAACAGTaaaaaTCCAAGGAGCATCGTTAAGAACCGTTCTGTTGTGGGGTCCTGAATTCCCCGCGGAGCAAACAACGAGAATGCCACGTTCAACTGCGTGGAAAGCTCCTATTGCAACCGGATCGGTTGTCAAATCGTATTGAATGTTCTCCAAGCGAAACCGAAAGTACATCCACACCATCATAAATTGCATCATCAAACGCCGCAAGGATGGCGGATCCAGAACACCCAAACTCTTTAAAGCACACTTTGTATATTGCTAGCCTTGATTCAGGGGACCCACCTTTTGCTGTCCCTGA…
CaC10127	686	18	6	p	AAG	GAAGAAGAAGAAGAAGAA	A	0	0	0.543	122	TTCTGGCCATATCCCTGTGT	CACGTTCATGGGATTTCCTC	26	38	640	20	761	20	60.34	60.317	6.4	7.9	TTTTGGGTAGTAATAAAGTTATTAATGGCTCGACCCTTGATAACTTTATTACTACCCAAAAGAACATTAGACTGCAAATCACGGTCAATAGTGGTAGCTCCAACAGTaaaaaTCCAAGGAGCATCGTTAAGAACCGTTCTGTTGTGGGGTCCTGAATTCCCCGCGGAGCAAACAACGAGAATGCCACGTTCAACTGCGTGGAAAGCTCCTATTGCAACCGGATCGGTTGTCAAATCGTATTGAATGTTCTCCAAGCGAAACCGAAAGTACATCCACACCATCATAAATTGCATCATCAAACGCCGCAAGGATGGCGGATCCAGAACACCCAAACTCTTTAAAGCACACTTTGTATATTGCTAGCCTTGATTCAGGGGACCCACCTTTTGCTGTCCCTGA…
CaC10127	686	18	6	p	AAG	GAAGAAGAAGAAGAAGAA	A	0	0	0.5752	121	TCTGGCCATATCCCTGTGTC	CACGTTCATGGGATTTCCTC	25	38	641	20	761	20	60.893	60.317	6.1	7.9	TTTTGGGTAGTAATAAAGTTATTAATGGCTCGACCCTTGATAACTTTATTACTACCCAAAAGAACATTAGACTGCAAATCACGGTCAATAGTGGTAGCTCCAACAGTaaaaaTCCAAGGAGCATCGTTAAGAACCGTTCTGTTGTGGGGTCCTGAATTCCCCGCGGAGCAAACAACGAGAATGCCACGTTCAACTGCGTGGAAAGCTCCTATTGCAACCGGATCGGTTGTCAAATCGTATTGAATGTTCTCCAAGCGAAACCGAAAGTACATCCACACCATCATAAATTGCATCATCAAACGCCGCAAGGATGGCGGATCCAGAACACCCAAACTCTTTAAAGCACACTTTGTATATTGCTAGCCTTGATTCAGGGGACCCACCTTTTGCTGTCCCTGA…
CaC10127	686	18	6	p	AAG	GAAGAAGAAGAAGAAGAA	A	0	0	0.9675	96	TGCCAATTACGACGTTGGAT	CACGTTCATGGGATTTCCTC	0	38	666	20	761	20	61.285	60.317	8.1	7.9	TTTTGGGTAGTAATAAAGTTATTAATGGCTCGACCCTTGATAACTTTATTACTACCCAAAAGAACATTAGACTGCAAATCACGGTCAATAGTGGTAGCTCCAACAGTaaaaaTCCAAGGAGCATCGTTAAGAACCGTTCTGTTGTGGGGTCCTGAATTCCCCGCGGAGCAAACAACGAGAATGCCACGTTCAACTGCGTGGAAAGCTCCTATTGCAACCGGATCGGTTGTCAAATCGTATTGAATGTTCTCCAAGCGAAACCGAAAGTACATCCACACCATCATAAATTGCATCATCAAACGCCGCAAGGATGGCGGATCCAGAACACCCAAACTCTTTAAAGCACACTTTGTATATTGCTAGCCTTGATTCAGGGGACCCACCTTTTGCTGTCCCTGA…
CaC10127	686	18	6	p	AAG	GAAGAAGAAGAAGAAGAA	A	0	0	1.1669	162	CTTCTGGCCATATCCCTGTG	TGTTTCTGTCTCCTGATCCCA	27	76	639	20	800	21	60.474	60.64	6.7	9.7	TTTTGGGTAGTAATAAAGTTATTAATGGCTCGACCCTTGATAACTTTATTACTACCCAAAAGAACATTAGACTGCAAATCACGGTCAATAGTGGTAGCTCCAACAGTaaaaaTCCAAGGAGCATCGTTAAGAACCGTTCTGTTGTGGGGTCCTGAATTCCCCGCGGAGCAAACAACGAGAATGCCACGTTCAACTGCGTGGAAAGCTCCTATTGCAACCGGATCGGTTGTCAAATCGTATTGAATGTTCTCCAAGCGAAACCGAAAGTACATCCACACCATCATAAATTGCATCATCAAACGCCGCAAGGATGGCGGATCCAGAACACCCAAACTCTTTAAAGCACACTTTGTATATTGCTAGCCTTGATTCAGGGGACCCACCTTTTGCTGTCCCTGA…
CaC10127	686	18	6	p	AAG	GAAGAAGAAGAAGAAGAA	A	0	0	1.3008	161	TTCTGGCCATATCCCTGTGT	TGTTTCTGTCTCCTGATCCCA	26	76	640	20	800	21	60.34	60.64	6.4	9.7	TTTTGGGTAGTAATAAAGTTATTAATGGCTCGACCCTTGATAACTTTATTACTACCCAAAAGAACATTAGACTGCAAATCACGGTCAATAGTGGTAGCTCCAACAGTaaaaaTCCAAGGAGCATCGTTAAGAACCGTTCTGTTGTGGGGTCCTGAATTCCCCGCGGAGCAAACAACGAGAATGCCACGTTCAACTGCGTGGAAAGCTCCTATTGCAACCGGATCGGTTGTCAAATCGTATTGAATGTTCTCCAAGCGAAACCGAAAGTACATCCACACCATCATAAATTGCATCATCAAACGCCGCAAGGATGGCGGATCCAGAACACCCAAACTCTTTAAAGCACACTTTGTATATTGCTAGCCTTGATTCAGGGGACCCACCTTTTGCTGTCCCTGA…
CaC10127	686	18	6	p	AAG	GAAGAAGAAGAAGAAGAA	A	0	0	1.333	160	TCTGGCCATATCCCTGTGTC	TGTTTCTGTCTCCTGATCCCA	25	76	641	20	800	21	60.893	60.64	6.1	9.7	TTTTGGGTAGTAATAAAGTTATTAATGGCTCGACCCTTGATAACTTTATTACTACCCAAAAGAACATTAGACTGCAAATCACGGTCAATAGTGGTAGCTCCAACAGTaaaaaTCCAAGGAGCATCGTTAAGAACCGTTCTGTTGTGGGGTCCTGAATTCCCCGCGGAGCAAACAACGAGAATGCCACGTTCAACTGCGTGGAAAGCTCCTATTGCAACCGGATCGGTTGTCAAATCGTATTGAATGTTCTCCAAGCGAAACCGAAAGTACATCCACACCATCATAAATTGCATCATCAAACGCCGCAAGGATGGCGGATCCAGAACACCCAAACTCTTTAAAGCACACTTTGTATATTGCTAGCCTTGATTCAGGGGACCCACCTTTTGCTGTCCCTGA…
CaC10127	686	18	6	p	AAG	GAAGAAGAAGAAGAAGAA	A	0	0	1.8016	91	TGCCAATTACGACGTTGGAT	TCATGGGATTTCCTCGACTT	0	33	666	20	756	20	61.285	59.483	8.1	6.4	TTTTGGGTAGTAATAAAGTTATTAATGGCTCGACCCTTGATAACTTTATTACTACCCAAAAGAACATTAGACTGCAAATCACGGTCAATAGTGGTAGCTCCAACAGTaaaaaTCCAAGGAGCATCGTTAAGAACCGTTCTGTTGTGGGGTCCTGAATTCCCCGCGGAGCAAACAACGAGAATGCCACGTTCAACTGCGTGGAAAGCTCCTATTGCAACCGGATCGGTTGTCAAATCGTATTGAATGTTCTCCAAGCGAAACCGAAAGTACATCCACACCATCATAAATTGCATCATCAAACGCCGCAAGGATGGCGGATCCAGAACACCCAAACTCTTTAAAGCACACTTTGTATATTGCTAGCCTTGATTCAGGGGACCCACCTTTTGCTGTCCCTGA…
CaC10127	686	18	6	p	AAG	GAAGAAGAAGAAGAAGAA	B	0	0	0.4718	235	CTTCTGGCCATATCCCTGTG	CAAACACGGATTCTCAGGCT	27	150	639	20	873	20	60.474	60.255	6.7	9.4	TTTTGGGTAGTAATAAAGTTATTAATGGCTCGACCCTTGATAACTTTATTACTACCCAAAAGAACATTAGACTGCAAATCACGGTCAATAGTGGTAGCTCCAACAGTaaaaaTCCAAGGAGCATCGTTAAGAACCGTTCTGTTGTGGGGTCCTGAATTCCCCGCGGAGCAAACAACGAGAATGCCACGTTCAACTGCGTGGAAAGCTCCTATTGCAACCGGATCGGTTGTCAAATCGTATTGAATGTTCTCCAAGCGAAACCGAAAGTACATCCACACCATCATAAATTGCATCATCAAACGCCGCAAGGATGGCGGATCCAGAACACCCAAACTCTTTAAAGCACACTTTGTATATTGCTAGCCTTGATTCAGGGGACCCACCTTTTGCTGTCCCTGA…
CaC10127	686	18	6	p	AAG	GAAGAAGAAGAAGAAGAA	B	0	0	0.6058	234	TTCTGGCCATATCCCTGTGT	CAAACACGGATTCTCAGGCT	26	150	640	20	873	20	60.34	60.255	6.4	9.4	TTTTGGGTAGTAATAAAGTTATTAATGGCTCGACCCTTGATAACTTTATTACTACCCAAAAGAACATTAGACTGCAAATCACGGTCAATAGTGGTAGCTCCAACAGTaaaaaTCCAAGGAGCATCGTTAAGAACCGTTCTGTTGTGGGGTCCTGAATTCCCCGCGGAGCAAACAACGAGAATGCCACGTTCAACTGCGTGGAAAGCTCCTATTGCAACCGGATCGGTTGTCAAATCGTATTGAATGTTCTCCAAGCGAAACCGAAAGTACATCCACACCATCATAAATTGCATCATCAAACGCCGCAAGGATGGCGGATCCAGAACACCCAAACTCTTTAAAGCACACTTTGTATATTGCTAGCCTTGATTCAGGGGACCCACCTTTTGCTGTCCCTGA…
CaC10127	686	18	6	p	AAG	GAAGAAGAAGAAGAAGAA	B	0	0	0.6077	236	CTTCTGGCCATATCCCTGTG	ACAAACACGGATTCTCAGGC	27	151	639	20	874	20	60.474	60.119	6.7	9.7	TTTTGGGTAGTAATAAAGTTATTAATGGCTCGACCCTTGATAACTTTATTACTACCCAAAAGAACATTAGACTGCAAATCACGGTCAATAGTGGTAGCTCCAACAGTaaaaaTCCAAGGAGCATCGTTAAGAACCGTTCTGTTGTGGGGTCCTGAATTCCCCGCGGAGCAAACAACGAGAATGCCACGTTCAACTGCGTGGAAAGCTCCTATTGCAACCGGATCGGTTGTCAAATCGTATTGAATGTTCTCCAAGCGAAACCGAAAGTACATCCACACCATCATAAATTGCATCATCAAACGCCGCAAGGATGGCGGATCCAGAACACCCAAACTCTTTAAAGCACACTTTGTATATTGCTAGCCTTGATTCAGGGGACCCACCTTTTGCTGTCCCTGA…
CaC10127	686	18	6	p	AAG	GAAGAAGAAGAAGAAGAA	B	0	0	1.0303	208	TGCCAATTACGACGTTGGAT	CAAACACGGATTCTCAGGCT	0	150	666	20	873	20	61.285	60.255	8.1	9.4	TTTTGGGTAGTAATAAAGTTATTAATGGCTCGACCCTTGATAACTTTATTACTACCCAAAAGAACATTAGACTGCAAATCACGGTCAATAGTGGTAGCTCCAACAGTaaaaaTCCAAGGAGCATCGTTAAGAACCGTTCTGTTGTGGGGTCCTGAATTCCCCGCGGAGCAAACAACGAGAATGCCACGTTCAACTGCGTGGAAAGCTCCTATTGCAACCGGATCGGTTGTCAAATCGTATTGAATGTTCTCCAAGCGAAACCGAAAGTACATCCACACCATCATAAATTGCATCATCAAACGCCGCAAGGATGGCGGATCCAGAACACCCAAACTCTTTAAAGCACACTTTGTATATTGCTAGCCTTGATTCAGGGGACCCACCTTTTGCTGTCCCTGA…
CaC10127	686	18	6	p	AAG	GAAGAAGAAGAAGAAGAA	B	0	0	1.1661	209	TGCCAATTACGACGTTGGAT	ACAAACACGGATTCTCAGGC	0	151	666	20	874	20	61.285	60.119	8.1	9.7	TTTTGGGTAGTAATAAAGTTATTAATGGCTCGACCCTTGATAACTTTATTACTACCCAAAAGAACATTAGACTGCAAATCACGGTCAATAGTGGTAGCTCCAACAGTaaaaaTCCAAGGAGCATCGTTAAGAACCGTTCTGTTGTGGGGTCCTGAATTCCCCGCGGAGCAAACAACGAGAATGCCACGTTCAACTGCGTGGAAAGCTCCTATTGCAACCGGATCGGTTGTCAAATCGTATTGAATGTTCTCCAAGCGAAACCGAAAGTACATCCACACCATCATAAATTGCATCATCAAACGCCGCAAGGATGGCGGATCCAGAACACCCAAACTCTTTAAAGCACACTTTGTATATTGCTAGCCTTGATTCAGGGGACCCACCTTTTGCTGTCCCTGA…
CaC10127	686	18	6	p	AAG	GAAGAAGAAGAAGAAGAA	B	0	0	8.4745	266	CTTCTGGCCATATCCCTGTG	GAAGGAATGAGAAAGCTCTAGTAAGAA	27	174	639	20	904	27	60.474	59.252	6.7	7	TTTTGGGTAGTAATAAAGTTATTAATGGCTCGACCCTTGATAACTTTATTACTACCCAAAAGAACATTAGACTGCAAATCACGGTCAATAGTGGTAGCTCCAACAGTaaaaaTCCAAGGAGCATCGTTAAGAACCGTTCTGTTGTGGGGTCCTGAATTCCCCGCGGAGCAAACAACGAGAATGCCACGTTCAACTGCGTGGAAAGCTCCTATTGCAACCGGATCGGTTGTCAAATCGTATTGAATGTTCTCCAAGCGAAACCGAAAGTACATCCACACCATCATAAATTGCATCATCAAACGCCGCAAGGATGGCGGATCCAGAACACCCAAACTCTTTAAAGCACACTTTGTATATTGCTAGCCTTGATTCAGGGGACCCACCTTTTGCTGTCCCTGA…
CaC10127	686	18	6	p	AAG	GAAGAAGAAGAAGAAGAA	B	0	0	8.604	266	CTTCTGGCCATATCCCTGTG	GAAGGAATGAGAAAGCTCTAGTAAGA	27	175	639	20	904	26	60.474	58.122	6.7	6	TTTTGGGTAGTAATAAAGTTATTAATGGCTCGACCCTTGATAACTTTATTACTACCCAAAAGAACATTAGACTGCAAATCACGGTCAATAGTGGTAGCTCCAACAGTaaaaaTCCAAGGAGCATCGTTAAGAACCGTTCTGTTGTGGGGTCCTGAATTCCCCGCGGAGCAAACAACGAGAATGCCACGTTCAACTGCGTGGAAAGCTCCTATTGCAACCGGATCGGTTGTCAAATCGTATTGAATGTTCTCCAAGCGAAACCGAAAGTACATCCACACCATCATAAATTGCATCATCAAACGCCGCAAGGATGGCGGATCCAGAACACCCAAACTCTTTAAAGCACACTTTGTATATTGCTAGCCTTGATTCAGGGGACCCACCTTTTGCTGTCCCTGA…
CaC10127	686	18	6	p	AAG	GAAGAAGAAGAAGAAGAA	B	0	0	8.6084	265	TTCTGGCCATATCCCTGTGT	GAAGGAATGAGAAAGCTCTAGTAAGAA	26	174	640	20	904	27	60.34	59.252	6.4	7	TTTTGGGTAGTAATAAAGTTATTAATGGCTCGACCCTTGATAACTTTATTACTACCCAAAAGAACATTAGACTGCAAATCACGGTCAATAGTGGTAGCTCCAACAGTaaaaaTCCAAGGAGCATCGTTAAGAACCGTTCTGTTGTGGGGTCCTGAATTCCCCGCGGAGCAAACAACGAGAATGCCACGTTCAACTGCGTGGAAAGCTCCTATTGCAACCGGATCGGTTGTCAAATCGTATTGAATGTTCTCCAAGCGAAACCGAAAGTACATCCACACCATCATAAATTGCATCATCAAACGCCGCAAGGATGGCGGATCCAGAACACCCAAACTCTTTAAAGCACACTTTGTATATTGCTAGCCTTGATTCAGGGGACCCACCTTTTGCTGTCCCTGA…
CaC10127	686	18	6	p	AAG	GAAGAAGAAGAAGAAGAA	F	0	0	0.8017	188	ATTCATGCAACTGCCTTTCC	CACGTTCATGGGATTTCCTC	92	38	574	20	761	20	60.081	60.317	8.5	7.9	TTTTGGGTAGTAATAAAGTTATTAATGGCTCGACCCTTGATAACTTTATTACTACCCAAAAGAACATTAGACTGCAAATCACGGTCAATAGTGGTAGCTCCAACAGTaaaaaTCCAAGGAGCATCGTTAAGAACCGTTCTGTTGTGGGGTCCTGAATTCCCCGCGGAGCAAACAACGAGAATGCCACGTTCAACTGCGTGGAAAGCTCCTATTGCAACCGGATCGGTTGTCAAATCGTATTGAATGTTCTCCAAGCGAAACCGAAAGTACATCCACACCATCATAAATTGCATCATCAAACGCCGCAAGGATGGCGGATCCAGAACACCCAAACTCTTTAAAGCACACTTTGTATATTGCTAGCCTTGATTCAGGGGACCCACCTTTTGCTGTCCCTGA…
CaC10127	686	18	6	p	AAG	GAAGAAGAAGAAGAAGAA	F	0	0	0.8629	180	AACTGCCTTTCCAACTGGCT	CACGTTCATGGGATTTCCTC	84	38	582	20	761	20	61.18	60.317	9.7	7.9	TTTTGGGTAGTAATAAAGTTATTAATGGCTCGACCCTTGATAACTTTATTACTACCCAAAAGAACATTAGACTGCAAATCACGGTCAATAGTGGTAGCTCCAACAGTaaaaaTCCAAGGAGCATCGTTAAGAACCGTTCTGTTGTGGGGTCCTGAATTCCCCGCGGAGCAAACAACGAGAATGCCACGTTCAACTGCGTGGAAAGCTCCTATTGCAACCGGATCGGTTGTCAAATCGTATTGAATGTTCTCCAAGCGAAACCGAAAGTACATCCACACCATCATAAATTGCATCATCAAACGCCGCAAGGATGGCGGATCCAGAACACCCAAACTCTTTAAAGCACACTTTGTATATTGCTAGCCTTGATTCAGGGGACCCACCTTTTGCTGTCCCTGA…
CaC10127	686	18	6	p	AAG	GAAGAAGAAGAAGAAGAA	F	0	0	0.8644	300	ATTCATGCAACTGCCTTTCC	CAAACACGGATTCTCAGGCT	92	150	574	20	873	20	60.081	60.255	8.5	9.4	TTTTGGGTAGTAATAAAGTTATTAATGGCTCGACCCTTGATAACTTTATTACTACCCAAAAGAACATTAGACTGCAAATCACGGTCAATAGTGGTAGCTCCAACAGTaaaaaTCCAAGGAGCATCGTTAAGAACCGTTCTGTTGTGGGGTCCTGAATTCCCCGCGGAGCAAACAACGAGAATGCCACGTTCAACTGCGTGGAAAGCTCCTATTGCAACCGGATCGGTTGTCAAATCGTATTGAATGTTCTCCAAGCGAAACCGAAAGTACATCCACACCATCATAAATTGCATCATCAAACGCCGCAAGGATGGCGGATCCAGAACACCCAAACTCTTTAAAGCACACTTTGTATATTGCTAGCCTTGATTCAGGGGACCCACCTTTTGCTGTCCCTGA…
CaC10127	686	18	6	p	AAG	GAAGAAGAAGAAGAAGAA	F	0	0	0.9256	292	AACTGCCTTTCCAACTGGCT	CAAACACGGATTCTCAGGCT	84	150	582	20	873	20	61.18	60.255	9.7	9.4	TTTTGGGTAGTAATAAAGTTATTAATGGCTCGACCCTTGATAACTTTATTACTACCCAAAAGAACATTAGACTGCAAATCACGGTCAATAGTGGTAGCTCCAACAGTaaaaaTCCAAGGAGCATCGTTAAGAACCGTTCTGTTGTGGGGTCCTGAATTCCCCGCGGAGCAAACAACGAGAATGCCACGTTCAACTGCGTGGAAAGCTCCTATTGCAACCGGATCGGTTGTCAAATCGTATTGAATGTTCTCCAAGCGAAACCGAAAGTACATCCACACCATCATAAATTGCATCATCAAACGCCGCAAGGATGGCGGATCCAGAACACCCAAACTCTTTAAAGCACACTTTGTATATTGCTAGCCTTGATTCAGGGGACCCACCTTTTGCTGTCCCTGA…
CaC10127	686	18	6	p	AAG	GAAGAAGAAGAAGAAGAA	F	0	0	0.9665	293	TCCAACTATATCCCTTGCCG	CACGTTCATGGGATTTCCTC	197	38	469	20	761	20	59.916	60.317	11.7	7.9	TTTTGGGTAGTAATAAAGTTATTAATGGCTCGACCCTTGATAACTTTATTACTACCCAAAAGAACATTAGACTGCAAATCACGGTCAATAGTGGTAGCTCCAACAGTaaaaaTCCAAGGAGCATCGTTAAGAACCGTTCTGTTGTGGGGTCCTGAATTCCCCGCGGAGCAAACAACGAGAATGCCACGTTCAACTGCGTGGAAAGCTCCTATTGCAACCGGATCGGTTGTCAAATCGTATTGAATGTTCTCCAAGCGAAACCGAAAGTACATCCACACCATCATAAATTGCATCATCAAACGCCGCAAGGATGGCGGATCCAGAACACCCAAACTCTTTAAAGCACACTTTGTATATTGCTAGCCTTGATTCAGGGGACCCACCTTTTGCTGTCCCTGA…
CaC10151	179	15	5	p	ACT	ATGATGATGATGATG	A	1	1	0.2485	249	AAACAACTTGCAGAAAGGCG	AGGAAGGAGCAGAGGCAAGT	80	114	79	20	327	20	60.42	60.532	11.4	6.7	GAGAAGCAGCGTTAATGAAGTTTAGACGGAAAAGAAAAGAGCGCTGCTTTGATAAGAAAATTAGATATGTCAATTCGGAAACAACTTGCAGAAAGGCGGCCTCGTGTTAGGGGACAGTTTGTCAGAAAGATGAATGGTATTAATGTGGATCTAAATGGACAACCTGCTTCCACCGACTatgatgatgatgatgAAGAGGAGGAAGAAAACAATGACCCAAGAGATTCTTGAGAAGGTCAAATTACTTCTTGGCCCAAGAGTGCAAGGGCAATGAATTTCTTCCTGCATTAAAATTTTCGTGTTTAGGACTTGCCTCTGCTCCTTCCTTTGACGaaaaaTTATTGCGTCAGCATTAGTTGACGAGCATGTGCCATTGATTGGATTTTCAGGGATGCTAAT…
CaC10151	179	15	5	p	ACT	ATGATGATGATGATG	A	0	0	0.3237	201	AAACAACTTGCAGAAAGGCG	GAAATTCATTGCCCTTGCAC	80	66	79	20	279	20	60.42	60.457	11.4	8.2	GAGAAGCAGCGTTAATGAAGTTTAGACGGAAAAGAAAAGAGCGCTGCTTTGATAAGAAAATTAGATATGTCAATTCGGAAACAACTTGCAGAAAGGCGGCCTCGTGTTAGGGGACAGTTTGTCAGAAAGATGAATGGTATTAATGTGGATCTAAATGGACAACCTGCTTCCACCGACTatgatgatgatgatgAAGAGGAGGAAGAAAACAATGACCCAAGAGATTCTTGAGAAGGTCAAATTACTTCTTGGCCCAAGAGTGCAAGGGCAATGAATTTCTTCCTGCATTAAAATTTTCGTGTTTAGGACTTGCCTCTGCTCCTTCCTTTGACGaaaaaTTATTGCGTCAGCATTAGTTGACGAGCATGTGCCATTGATTGGATTTTCAGGGATGCTAAT…
CaC10151	179	15	5	p	ACT	ATGATGATGATGATG	A	0	0	0.356	197	AAACAACTTGCAGAAAGGCG	TTCATTGCCCTTGCACTCTT	80	62	79	20	275	20	60.42	60.776	11.4	6.7	GAGAAGCAGCGTTAATGAAGTTTAGACGGAAAAGAAAAGAGCGCTGCTTTGATAAGAAAATTAGATATGTCAATTCGGAAACAACTTGCAGAAAGGCGGCCTCGTGTTAGGGGACAGTTTGTCAGAAAGATGAATGGTATTAATGTGGATCTAAATGGACAACCTGCTTCCACCGACTatgatgatgatgatgAAGAGGAGGAAGAAAACAATGACCCAAGAGATTCTTGAGAAGGTCAAATTACTTCTTGGCCCAAGAGTGCAAGGGCAATGAATTTCTTCCTGCATTAAAATTTTCGTGTTTAGGACTTGCCTCTGCTCCTTCCTTTGACGaaaaaTTATTGCGTCAGCATTAGTTGACGAGCATGTGCCATTGATTGGATTTTCAGGGATGCTAAT…
CaC10151	179	15	5	p	ACT	ATGATGATGATGATG	A	0	0	0.6075	250	AAACAACTTGCAGAAAGGCG	AAGGAAGGAGCAGAGGCAAG	80	115	79	20	328	20	60.42	61.027	11.4	8.5	GAGAAGCAGCGTTAATGAAGTTTAGACGGAAAAGAAAAGAGCGCTGCTTTGATAAGAAAATTAGATATGTCAATTCGGAAACAACTTGCAGAAAGGCGGCCTCGTGTTAGGGGACAGTTTGTCAGAAAGATGAATGGTATTAATGTGGATCTAAATGGACAACCTGCTTCCACCGACTatgatgatgatgatgAAGAGGAGGAAGAAAACAATGACCCAAGAGATTCTTGAGAAGGTCAAATTACTTCTTGGCCCAAGAGTGCAAGGGCAATGAATTTCTTCCTGCATTAAAATTTTCGTGTTTAGGACTTGCCTCTGCTCCTTCCTTTGACGaaaaaTTATTGCGTCAGCATTAGTTGACGAGCATGTGCCATTGATTGGATTTTCAGGGATGCTAAT…
CaC10151	179	15	5	p	ACT	ATGATGATGATGATG	A	0	0	0.6948	171	AATGGACAACCTGCTTCCAC	AAGGAGCAGAGGCAAGTCCT	5	111	154	20	324	20	59.973	60.532	7.9	7.6	GAGAAGCAGCGTTAATGAAGTTTAGACGGAAAAGAAAAGAGCGCTGCTTTGATAAGAAAATTAGATATGTCAATTCGGAAACAACTTGCAGAAAGGCGGCCTCGTGTTAGGGGACAGTTTGTCAGAAAGATGAATGGTATTAATGTGGATCTAAATGGACAACCTGCTTCCACCGACTatgatgatgatgatgAAGAGGAGGAAGAAAACAATGACCCAAGAGATTCTTGAGAAGGTCAAATTACTTCTTGGCCCAAGAGTGCAAGGGCAATGAATTTCTTCCTGCATTAAAATTTTCGTGTTTAGGACTTGCCTCTGCTCCTTCCTTTGACGaaaaaTTATTGCGTCAGCATTAGTTGACGAGCATGTGCCATTGATTGGATTTTCAGGGATGCTAAT…
CaC10151	179	15	5	p	ACT	ATGATGATGATGATG	A	0	0	0.7699	126	AATGGACAACCTGCTTCCAC	GAAATTCATTGCCCTTGCAC	5	66	154	20	279	20	59.973	60.457	7.9	8.2	GAGAAGCAGCGTTAATGAAGTTTAGACGGAAAAGAAAAGAGCGCTGCTTTGATAAGAAAATTAGATATGTCAATTCGGAAACAACTTGCAGAAAGGCGGCCTCGTGTTAGGGGACAGTTTGTCAGAAAGATGAATGGTATTAATGTGGATCTAAATGGACAACCTGCTTCCACCGACTatgatgatgatgatgAAGAGGAGGAAGAAAACAATGACCCAAGAGATTCTTGAGAAGGTCAAATTACTTCTTGGCCCAAGAGTGCAAGGGCAATGAATTTCTTCCTGCATTAAAATTTTCGTGTTTAGGACTTGCCTCTGCTCCTTCCTTTGACGaaaaaTTATTGCGTCAGCATTAGTTGACGAGCATGTGCCATTGATTGGATTTTCAGGGATGCTAAT…
CaC10151	179	15	5	p	ACT	ATGATGATGATGATG	A	0	0	0.8022	122	AATGGACAACCTGCTTCCAC	TTCATTGCCCTTGCACTCTT	5	62	154	20	275	20	59.973	60.776	7.9	6.7	GAGAAGCAGCGTTAATGAAGTTTAGACGGAAAAGAAAAGAGCGCTGCTTTGATAAGAAAATTAGATATGTCAATTCGGAAACAACTTGCAGAAAGGCGGCCTCGTGTTAGGGGACAGTTTGTCAGAAAGATGAATGGTATTAATGTGGATCTAAATGGACAACCTGCTTCCACCGACTatgatgatgatgatgAAGAGGAGGAAGAAAACAATGACCCAAGAGATTCTTGAGAAGGTCAAATTACTTCTTGGCCCAAGAGTGCAAGGGCAATGAATTTCTTCCTGCATTAAAATTTTCGTGTTTAGGACTTGCCTCTGCTCCTTCCTTTGACGaaaaaTTATTGCGTCAGCATTAGTTGACGAGCATGTGCCATTGATTGGATTTTCAGGGATGCTAAT…
CaC10151	179	15	5	p	ACT	ATGATGATGATGATG	A	0	0	1.1456	124	AATGGACAACCTGCTTCCAC	AATTCATTGCCCTTGCACTC	5	64	154	20	277	20	59.973	60.081	7.9	6.4	GAGAAGCAGCGTTAATGAAGTTTAGACGGAAAAGAAAAGAGCGCTGCTTTGATAAGAAAATTAGATATGTCAATTCGGAAACAACTTGCAGAAAGGCGGCCTCGTGTTAGGGGACAGTTTGTCAGAAAGATGAATGGTATTAATGTGGATCTAAATGGACAACCTGCTTCCACCGACTatgatgatgatgatgAAGAGGAGGAAGAAAACAATGACCCAAGAGATTCTTGAGAAGGTCAAATTACTTCTTGGCCCAAGAGTGCAAGGGCAATGAATTTCTTCCTGCATTAAAATTTTCGTGTTTAGGACTTGCCTCTGCTCCTTCCTTTGACGaaaaaTTATTGCGTCAGCATTAGTTGACGAGCATGTGCCATTGATTGGATTTTCAGGGATGCTAAT…
CaC10151	179	15	5	p	ACT	ATGATGATGATGATG	A	0	0	1.5278	263	CAATTCGGAAACAACTTGCAG	CGTCAAAGGAAGGAGCAGAG	87	120	71	21	333	20	60.654	60.126	8.5	6.7	GAGAAGCAGCGTTAATGAAGTTTAGACGGAAAAGAAAAGAGCGCTGCTTTGATAAGAAAATTAGATATGTCAATTCGGAAACAACTTGCAGAAAGGCGGCCTCGTGTTAGGGGACAGTTTGTCAGAAAGATGAATGGTATTAATGTGGATCTAAATGGACAACCTGCTTCCACCGACTatgatgatgatgatgAAGAGGAGGAAGAAAACAATGACCCAAGAGATTCTTGAGAAGGTCAAATTACTTCTTGGCCCAAGAGTGCAAGGGCAATGAATTTCTTCCTGCATTAAAATTTTCGTGTTTAGGACTTGCCTCTGCTCCTTCCTTTGACGaaaaaTTATTGCGTCAGCATTAGTTGACGAGCATGTGCCATTGATTGGATTTTCAGGGATGCTAAT…
CaC10151	179	15	5	p	ACT	ATGATGATGATGATG	A	0	0	1.6413	260	TTCGGAAACAACTTGCAGAAA	CGTCAAAGGAAGGAGCAGAG	84	120	74	21	333	20	60.767	60.126	7	6.7	GAGAAGCAGCGTTAATGAAGTTTAGACGGAAAAGAAAAGAGCGCTGCTTTGATAAGAAAATTAGATATGTCAATTCGGAAACAACTTGCAGAAAGGCGGCCTCGTGTTAGGGGACAGTTTGTCAGAAAGATGAATGGTATTAATGTGGATCTAAATGGACAACCTGCTTCCACCGACTatgatgatgatgatgAAGAGGAGGAAGAAAACAATGACCCAAGAGATTCTTGAGAAGGTCAAATTACTTCTTGGCCCAAGAGTGCAAGGGCAATGAATTTCTTCCTGCATTAAAATTTTCGTGTTTAGGACTTGCCTCTGCTCCTTCCTTTGACGaaaaaTTATTGCGTCAGCATTAGTTGACGAGCATGTGCCATTGATTGGATTTTCAGGGATGCTAAT…
CaC10151	179	15	5	p	ACT	ATGATGATGATGATG	A	0	0	2.1013	291	AAGAGCGCTGCTTTGATAAGAA	AGGAAGGAGCAGAGGCAAGT	120	114	37	22	327	20	60.633	60.532	7	6.7	GAGAAGCAGCGTTAATGAAGTTTAGACGGAAAAGAAAAGAGCGCTGCTTTGATAAGAAAATTAGATATGTCAATTCGGAAACAACTTGCAGAAAGGCGGCCTCGTGTTAGGGGACAGTTTGTCAGAAAGATGAATGGTATTAATGTGGATCTAAATGGACAACCTGCTTCCACCGACTatgatgatgatgatgAAGAGGAGGAAGAAAACAATGACCCAAGAGATTCTTGAGAAGGTCAAATTACTTCTTGGCCCAAGAGTGCAAGGGCAATGAATTTCTTCCTGCATTAAAATTTTCGTGTTTAGGACTTGCCTCTGCTCCTTCCTTTGACGaaaaaTTATTGCGTCAGCATTAGTTGACGAGCATGTGCCATTGATTGGATTTTCAGGGATGCTAAT…
CaC10151	179	15	5	p	ACT	ATGATGATGATGATG	A	0	0	2.3988	102	AATGGACAACCTGCTTCCAC	GGGCCAAGAAGTAATTTGACC	5	41	154	20	255	21	59.973	59.828	7.9	7.9	GAGAAGCAGCGTTAATGAAGTTTAGACGGAAAAGAAAAGAGCGCTGCTTTGATAAGAAAATTAGATATGTCAATTCGGAAACAACTTGCAGAAAGGCGGCCTCGTGTTAGGGGACAGTTTGTCAGAAAGATGAATGGTATTAATGTGGATCTAAATGGACAACCTGCTTCCACCGACTatgatgatgatgatgAAGAGGAGGAAGAAAACAATGACCCAAGAGATTCTTGAGAAGGTCAAATTACTTCTTGGCCCAAGAGTGCAAGGGCAATGAATTTCTTCCTGCATTAAAATTTTCGTGTTTAGGACTTGCCTCTGCTCCTTCCTTTGACGaaaaaTTATTGCGTCAGCATTAGTTGACGAGCATGTGCCATTGATTGGATTTTCAGGGATGCTAAT…
CaC10151	179	15	5	p	ACT	ATGATGATGATGATG	A	0	0	2.6537	104	AATGGACAACCTGCTTCCAC	TTGGGCCAAGAAGTAATTTGA	5	43	154	20	257	21	59.973	59.573	7.9	7.3	GAGAAGCAGCGTTAATGAAGTTTAGACGGAAAAGAAAAGAGCGCTGCTTTGATAAGAAAATTAGATATGTCAATTCGGAAACAACTTGCAGAAAGGCGGCCTCGTGTTAGGGGACAGTTTGTCAGAAAGATGAATGGTATTAATGTGGATCTAAATGGACAACCTGCTTCCACCGACTatgatgatgatgatgAAGAGGAGGAAGAAAACAATGACCCAAGAGATTCTTGAGAAGGTCAAATTACTTCTTGGCCCAAGAGTGCAAGGGCAATGAATTTCTTCCTGCATTAAAATTTTCGTGTTTAGGACTTGCCTCTGCTCCTTCCTTTGACGaaaaaTTATTGCGTCAGCATTAGTTGACGAGCATGTGCCATTGATTGGATTTTCAGGGATGCTAAT…
CaC10151	179	15	5	p	ACT	ATGATGATGATGATG	A	0	0	2.7201	102	AATGGACAACCTGCTTCCAC	GGGCCAAGAAGTAATTTGACCT	5	40	154	20	255	22	59.973	60.694	7.9	7.6	GAGAAGCAGCGTTAATGAAGTTTAGACGGAAAAGAAAAGAGCGCTGCTTTGATAAGAAAATTAGATATGTCAATTCGGAAACAACTTGCAGAAAGGCGGCCTCGTGTTAGGGGACAGTTTGTCAGAAAGATGAATGGTATTAATGTGGATCTAAATGGACAACCTGCTTCCACCGACTatgatgatgatgatgAAGAGGAGGAAGAAAACAATGACCCAAGAGATTCTTGAGAAGGTCAAATTACTTCTTGGCCCAAGAGTGCAAGGGCAATGAATTTCTTCCTGCATTAAAATTTTCGTGTTTAGGACTTGCCTCTGCTCCTTCCTTTGACGaaaaaTTATTGCGTCAGCATTAGTTGACGAGCATGTGCCATTGATTGGATTTTCAGGGATGCTAAT…
CaC10151	179	15	5	p	ACT	ATGATGATGATGATG	F	0	0	0.2728	257	AAACAACTTGCAGAAAGGCG	TTCGTCAAAGGAAGGAGCAG	80	122	79	20	335	20	60.42	60.508	11.4	8.2	GAGAAGCAGCGTTAATGAAGTTTAGACGGAAAAGAAAAGAGCGCTGCTTTGATAAGAAAATTAGATATGTCAATTCGGAAACAACTTGCAGAAAGGCGGCCTCGTGTTAGGGGACAGTTTGTCAGAAAGATGAATGGTATTAATGTGGATCTAAATGGACAACCTGCTTCCACCGACTatgatgatgatgatgAAGAGGAGGAAGAAAACAATGACCCAAGAGATTCTTGAGAAGGTCAAATTACTTCTTGGCCCAAGAGTGCAAGGGCAATGAATTTCTTCCTGCATTAAAATTTTCGTGTTTAGGACTTGCCTCTGCTCCTTCCTTTGACGaaaaaTTATTGCGTCAGCATTAGTTGACGAGCATGTGCCATTGATTGGATTTTCAGGGATGCTAAT…
CaC10151	179	15	5	p	ACT	ATGATGATGATGATG	F	0	0	0.5894	284	AAACAACTTGCAGAAAGGCG	CGTCAACTAATGCTGACGCA	80	149	79	20	362	20	60.42	61.009	11.4	9.9	GAGAAGCAGCGTTAATGAAGTTTAGACGGAAAAGAAAAGAGCGCTGCTTTGATAAGAAAATTAGATATGTCAATTCGGAAACAACTTGCAGAAAGGCGGCCTCGTGTTAGGGGACAGTTTGTCAGAAAGATGAATGGTATTAATGTGGATCTAAATGGACAACCTGCTTCCACCGACTatgatgatgatgatgAAGAGGAGGAAGAAAACAATGACCCAAGAGATTCTTGAGAAGGTCAAATTACTTCTTGGCCCAAGAGTGCAAGGGCAATGAATTTCTTCCTGCATTAAAATTTTCGTGTTTAGGACTTGCCTCTGCTCCTTCCTTTGACGaaaaaTTATTGCGTCAGCATTAGTTGACGAGCATGTGCCATTGATTGGATTTTCAGGGATGCTAAT…
CaC10151	179	15	5	p	ACT	ATGATGATGATGATG	F	0	0	0.9093	294	AAACAACTTGCAGAAAGGCG	GGCACATGCTCGTCAACTAA	80	159	79	20	372	20	60.42	59.871	11.4	5.7	GAGAAGCAGCGTTAATGAAGTTTAGACGGAAAAGAAAAGAGCGCTGCTTTGATAAGAAAATTAGATATGTCAATTCGGAAACAACTTGCAGAAAGGCGGCCTCGTGTTAGGGGACAGTTTGTCAGAAAGATGAATGGTATTAATGTGGATCTAAATGGACAACCTGCTTCCACCGACTatgatgatgatgatgAAGAGGAGGAAGAAAACAATGACCCAAGAGATTCTTGAGAAGGTCAAATTACTTCTTGGCCCAAGAGTGCAAGGGCAATGAATTTCTTCCTGCATTAAAATTTTCGTGTTTAGGACTTGCCTCTGCTCCTTCCTTTGACGaaaaaTTATTGCGTCAGCATTAGTTGACGAGCATGTGCCATTGATTGGATTTTCAGGGATGCTAAT…
CaC10151	179	15	5	p	ACT	ATGATGATGATGATG	F	0	0	1.0239	295	AAACAACTTGCAGAAAGGCG	TGGCACATGCTCGTCAACTA	80	160	79	20	373	20	60.42	61.444	11.4	5.7	GAGAAGCAGCGTTAATGAAGTTTAGACGGAAAAGAAAAGAGCGCTGCTTTGATAAGAAAATTAGATATGTCAATTCGGAAACAACTTGCAGAAAGGCGGCCTCGTGTTAGGGGACAGTTTGTCAGAAAGATGAATGGTATTAATGTGGATCTAAATGGACAACCTGCTTCCACCGACTatgatgatgatgatgAAGAGGAGGAAGAAAACAATGACCCAAGAGATTCTTGAGAAGGTCAAATTACTTCTTGGCCCAAGAGTGCAAGGGCAATGAATTTCTTCCTGCATTAAAATTTTCGTGTTTAGGACTTGCCTCTGCTCCTTCCTTTGACGaaaaaTTATTGCGTCAGCATTAGTTGACGAGCATGTGCCATTGATTGGATTTTCAGGGATGCTAAT…
CaC10188	139	12	6	p	AC	ACACACACACAC	B	0	1	3.0477	188	TCAAGGACTTCACAATTCCAAA	AGCATCGTTGATTGAGGCAT	94	40	23	22	210	20	59.587	60.634	8.8	9.6	AACCCTAATTGAACTCCTCAATTCAAGGACTTCACAATTCCAAAATAAACAATAACCTAACCCTAAAATTTGACTAAGAATCTTCTACTTGACcacacacaACAATCAAAAGGAACAAAACCATAGCCATAAAATTAAacacacacacacATCATAatatatatAatatatACTAAGAACTTGAACATTGATGCCTCAATCAACGATGCTCATCGTCGTCCCGGCCGGAATTTCCGTTACCGCCGGACAATGAAGCCAGCAAATTAAGATGTCCAGGAAGGTAATTCCCTAACCTCGCCGCCGAAGCTTCTCCCATGGAAGCTTGAtgttgttgttgtTGCTGCTGTTGTtgatgatgaAACAACGAATTGTGCTGTTGCTGTTGCGGAGTAAATGGAA…
CaC10188	139	12	6	p	AC	ACACACACACAC	B	0	0	3.1926	193	TCAAGGACTTCACAATTCCAAA	CGATGAGCATCGTTGATTGA	94	45	23	22	215	20	59.587	60.779	8.8	6.9	AACCCTAATTGAACTCCTCAATTCAAGGACTTCACAATTCCAAAATAAACAATAACCTAACCCTAAAATTTGACTAAGAATCTTCTACTTGACcacacacaACAATCAAAAGGAACAAAACCATAGCCATAAAATTAAacacacacacacATCATAatatatatAatatatACTAAGAACTTGAACATTGATGCCTCAATCAACGATGCTCATCGTCGTCCCGGCCGGAATTTCCGTTACCGCCGGACAATGAAGCCAGCAAATTAAGATGTCCAGGAAGGTAATTCCCTAACCTCGCCGCCGAAGCTTCTCCCATGGAAGCTTGAtgttgttgttgtTGCTGCTGTTGTtgatgatgaAACAACGAATTGTGCTGTTGCTGTTGCGGAGTAAATGGAA…
CaC10188	139	12	6	p	AC	ACACACACACAC	B	0	0	3.4078	250	TCCTCAATTCAAGGACTTCACA	ATTTGCTGGCTTCATTGTCC	102	94	15	22	264	20	59.711	60.081	6.7	7.9	AACCCTAATTGAACTCCTCAATTCAAGGACTTCACAATTCCAAAATAAACAATAACCTAACCCTAAAATTTGACTAAGAATCTTCTACTTGACcacacacaACAATCAAAAGGAACAAAACCATAGCCATAAAATTAAacacacacacacATCATAatatatatAatatatACTAAGAACTTGAACATTGATGCCTCAATCAACGATGCTCATCGTCGTCCCGGCCGGAATTTCCGTTACCGCCGGACAATGAAGCCAGCAAATTAAGATGTCCAGGAAGGTAATTCCCTAACCTCGCCGCCGAAGCTTCTCCCATGGAAGCTTGAtgttgttgttgtTGCTGCTGTTGTtgatgatgaAACAACGAATTGTGCTGTTGCTGTTGCGGAGTAAATGGAA…
CaC10188	139	12	6	p	AC	ACACACACACAC	B	0	0	3.5325	243	TTCAAGGACTTCACAATTCCAA	ATTTGCTGGCTTCATTGTCC	95	94	22	22	264	20	59.587	60.081	8.5	7.9	AACCCTAATTGAACTCCTCAATTCAAGGACTTCACAATTCCAAAATAAACAATAACCTAACCCTAAAATTTGACTAAGAATCTTCTACTTGACcacacacaACAATCAAAAGGAACAAAACCATAGCCATAAAATTAAacacacacacacATCATAatatatatAatatatACTAAGAACTTGAACATTGATGCCTCAATCAACGATGCTCATCGTCGTCCCGGCCGGAATTTCCGTTACCGCCGGACAATGAAGCCAGCAAATTAAGATGTCCAGGAAGGTAATTCCCTAACCTCGCCGCCGAAGCTTCTCCCATGGAAGCTTGAtgttgttgttgtTGCTGCTGTTGTtgatgatgaAACAACGAATTGTGCTGTTGCTGTTGCGGAGTAAATGGAA…
CaC10188	139	12	6	p	AC	ACACACACACAC	B	0	0	4.4003	261	TCCTCAATTCAAGGACTTCACA	TGGACATCTTAATTTGCTGGC	102	104	15	22	275	21	59.711	60.089	6.7	9.7	AACCCTAATTGAACTCCTCAATTCAAGGACTTCACAATTCCAAAATAAACAATAACCTAACCCTAAAATTTGACTAAGAATCTTCTACTTGACcacacacaACAATCAAAAGGAACAAAACCATAGCCATAAAATTAAacacacacacacATCATAatatatatAatatatACTAAGAACTTGAACATTGATGCCTCAATCAACGATGCTCATCGTCGTCCCGGCCGGAATTTCCGTTACCGCCGGACAATGAAGCCAGCAAATTAAGATGTCCAGGAAGGTAATTCCCTAACCTCGCCGCCGAAGCTTCTCCCATGGAAGCTTGAtgttgttgttgtTGCTGCTGTTGTtgatgatgaAACAACGAATTGTGCTGTTGCTGTTGCGGAGTAAATGGAA…
CaC10188	139	12	6	p	AC	ACACACACACAC	B	0	0	4.4503	286	TCCTCAATTCAAGGACTTCACA	CGGCGAGGTTAGGGAATTA	102	131	15	22	300	19	59.711	60.038	6.7	6.2	AACCCTAATTGAACTCCTCAATTCAAGGACTTCACAATTCCAAAATAAACAATAACCTAACCCTAAAATTTGACTAAGAATCTTCTACTTGACcacacacaACAATCAAAAGGAACAAAACCATAGCCATAAAATTAAacacacacacacATCATAatatatatAatatatACTAAGAACTTGAACATTGATGCCTCAATCAACGATGCTCATCGTCGTCCCGGCCGGAATTTCCGTTACCGCCGGACAATGAAGCCAGCAAATTAAGATGTCCAGGAAGGTAATTCCCTAACCTCGCCGCCGAAGCTTCTCCCATGGAAGCTTGAtgttgttgttgtTGCTGCTGTTGTtgatgatgaAACAACGAATTGTGCTGTTGCTGTTGCGGAGTAAATGGAA…
CaC10188	139	12	6	p	AC	ACACACACACAC	B	0	0	4.5577	262	CTCCTCAATTCAAGGACTTCACA	TGGACATCTTAATTTGCTGGC	102	104	14	23	275	21	60.646	60.089	6.7	9.7	AACCCTAATTGAACTCCTCAATTCAAGGACTTCACAATTCCAAAATAAACAATAACCTAACCCTAAAATTTGACTAAGAATCTTCTACTTGACcacacacaACAATCAAAAGGAACAAAACCATAGCCATAAAATTAAacacacacacacATCATAatatatatAatatatACTAAGAACTTGAACATTGATGCCTCAATCAACGATGCTCATCGTCGTCCCGGCCGGAATTTCCGTTACCGCCGGACAATGAAGCCAGCAAATTAAGATGTCCAGGAAGGTAATTCCCTAACCTCGCCGCCGAAGCTTCTCCCATGGAAGCTTGAtgttgttgttgtTGCTGCTGTTGTtgatgatgaAACAACGAATTGTGCTGTTGCTGTTGCGGAGTAAATGGAA…
CaC10188	139	12	6	p	AC	ACACACACACAC	C	0	0	2.9645	238	TTGACCACACACAACAATCAAA	TCAAGCTTCCATGGGAGAAG	28	156	89	22	326	20	59.904	60.331	7.3	6.7	AACCCTAATTGAACTCCTCAATTCAAGGACTTCACAATTCCAAAATAAACAATAACCTAACCCTAAAATTTGACTAAGAATCTTCTACTTGACcacacacaACAATCAAAAGGAACAAAACCATAGCCATAAAATTAAacacacacacacATCATAatatatatAatatatACTAAGAACTTGAACATTGATGCCTCAATCAACGATGCTCATCGTCGTCCCGGCCGGAATTTCCGTTACCGCCGGACAATGAAGCCAGCAAATTAAGATGTCCAGGAAGGTAATTCCCTAACCTCGCCGCCGAAGCTTCTCCCATGGAAGCTTGAtgttgttgttgtTGCTGCTGTTGTtgatgatgaAACAACGAATTGTGCTGTTGCTGTTGCGGAGTAAATGGAA…
CaC10188	139	12	6	p	AC	ACACACACACAC	C	0	0	3.3594	239	CTTGACCACACACAACAATCAA	TCAAGCTTCCATGGGAGAAG	29	156	88	22	326	20	59.51	60.331	6.9	6.7	AACCCTAATTGAACTCCTCAATTCAAGGACTTCACAATTCCAAAATAAACAATAACCTAACCCTAAAATTTGACTAAGAATCTTCTACTTGACcacacacaACAATCAAAAGGAACAAAACCATAGCCATAAAATTAAacacacacacacATCATAatatatatAatatatACTAAGAACTTGAACATTGATGCCTCAATCAACGATGCTCATCGTCGTCCCGGCCGGAATTTCCGTTACCGCCGGACAATGAAGCCAGCAAATTAAGATGTCCAGGAAGGTAATTCCCTAACCTCGCCGCCGAAGCTTCTCCCATGGAAGCTTGAtgttgttgttgtTGCTGCTGTTGTtgatgatgaAACAACGAATTGTGCTGTTGCTGTTGCGGAGTAAATGGAA…
CaC10188	139	12	6	p	AC	ACACACACACAC	C	0	0	3.3841	293	TTGACCACACACAACAATCAAA	AGCAACAGCACAATTCGTTG	28	211	89	22	381	20	59.904	59.911	7.3	8.7	AACCCTAATTGAACTCCTCAATTCAAGGACTTCACAATTCCAAAATAAACAATAACCTAACCCTAAAATTTGACTAAGAATCTTCTACTTGACcacacacaACAATCAAAAGGAACAAAACCATAGCCATAAAATTAAacacacacacacATCATAatatatatAatatatACTAAGAACTTGAACATTGATGCCTCAATCAACGATGCTCATCGTCGTCCCGGCCGGAATTTCCGTTACCGCCGGACAATGAAGCCAGCAAATTAAGATGTCCAGGAAGGTAATTCCCTAACCTCGCCGCCGAAGCTTCTCCCATGGAAGCTTGAtgttgttgttgtTGCTGCTGTTGTtgatgatgaAACAACGAATTGTGCTGTTGCTGTTGCGGAGTAAATGGAA…
CaC10188	139	12	6	p	AC	ACACACACACAC	C	0	0	4.4065	123	TTGACCACACACAACAATCAAA	GAGCATCGTTGATTGAGGCA	28	41	89	22	211	20	59.904	62.311	7.3	9.7	AACCCTAATTGAACTCCTCAATTCAAGGACTTCACAATTCCAAAATAAACAATAACCTAACCCTAAAATTTGACTAAGAATCTTCTACTTGACcacacacaACAATCAAAAGGAACAAAACCATAGCCATAAAATTAAacacacacacacATCATAatatatatAatatatACTAAGAACTTGAACATTGATGCCTCAATCAACGATGCTCATCGTCGTCCCGGCCGGAATTTCCGTTACCGCCGGACAATGAAGCCAGCAAATTAAGATGTCCAGGAAGGTAATTCCCTAACCTCGCCGCCGAAGCTTCTCCCATGGAAGCTTGAtgttgttgttgtTGCTGCTGTTGTtgatgatgaAACAACGAATTGTGCTGTTGCTGTTGCGGAGTAAATGGAA…
CaC10188	139	12	6	p	AC	ACACACACACAC	C	0	0	4.8876	122	TGACCACACACAACAATCAAA	GAGCATCGTTGATTGAGGCA	28	41	90	21	211	20	58.423	62.311	7.3	9.7	AACCCTAATTGAACTCCTCAATTCAAGGACTTCACAATTCCAAAATAAACAATAACCTAACCCTAAAATTTGACTAAGAATCTTCTACTTGACcacacacaACAATCAAAAGGAACAAAACCATAGCCATAAAATTAAacacacacacacATCATAatatatatAatatatACTAAGAACTTGAACATTGATGCCTCAATCAACGATGCTCATCGTCGTCCCGGCCGGAATTTCCGTTACCGCCGGACAATGAAGCCAGCAAATTAAGATGTCCAGGAAGGTAATTCCCTAACCTCGCCGCCGAAGCTTCTCCCATGGAAGCTTGAtgttgttgttgtTGCTGCTGTTGTtgatgatgaAACAACGAATTGTGCTGTTGCTGTTGCGGAGTAAATGGAA…
CaC10188	139	12	6	p	AC	ACACACACACAC	C	0	0	4.8925	130	TCTTCTACTTGACCACACACAACA	AGCATCGTTGATTGAGGCAT	34	40	81	24	210	20	59.742	60.634	7	9.6	AACCCTAATTGAACTCCTCAATTCAAGGACTTCACAATTCCAAAATAAACAATAACCTAACCCTAAAATTTGACTAAGAATCTTCTACTTGACcacacacaACAATCAAAAGGAACAAAACCATAGCCATAAAATTAAacacacacacacATCATAatatatatAatatatACTAAGAACTTGAACATTGATGCCTCAATCAACGATGCTCATCGTCGTCCCGGCCGGAATTTCCGTTACCGCCGGACAATGAAGCCAGCAAATTAAGATGTCCAGGAAGGTAATTCCCTAACCTCGCCGCCGAAGCTTCTCCCATGGAAGCTTGAtgttgttgttgtTGCTGCTGTTGTtgatgatgaAACAACGAATTGTGCTGTTGCTGTTGCGGAGTAAATGGAA…
CaC10188	139	12	6	p	AC	ACACACACACAC	C	0	0	5.6587	109	TGACCACACACAACAATCAAA	TGAGGCATCAATGTTCAAGTTC	28	26	90	21	198	22	58.423	60.118	7.3	6.4	AACCCTAATTGAACTCCTCAATTCAAGGACTTCACAATTCCAAAATAAACAATAACCTAACCCTAAAATTTGACTAAGAATCTTCTACTTGACcacacacaACAATCAAAAGGAACAAAACCATAGCCATAAAATTAAacacacacacacATCATAatatatatAatatatACTAAGAACTTGAACATTGATGCCTCAATCAACGATGCTCATCGTCGTCCCGGCCGGAATTTCCGTTACCGCCGGACAATGAAGCCAGCAAATTAAGATGTCCAGGAAGGTAATTCCCTAACCTCGCCGCCGAAGCTTCTCCCATGGAAGCTTGAtgttgttgttgtTGCTGCTGTTGTtgatgatgaAACAACGAATTGTGCTGTTGCTGTTGCGGAGTAAATGGAA…
CaC10188	139	12	6	p	AC	ACACACACACAC	C	0	0	6.5619	109	TGACCACACACAACAATCAAA	TGAGGCATCAATGTTCAAGTT	28	27	90	21	198	21	58.423	58.215	7.3	6.7	AACCCTAATTGAACTCCTCAATTCAAGGACTTCACAATTCCAAAATAAACAATAACCTAACCCTAAAATTTGACTAAGAATCTTCTACTTGACcacacacaACAATCAAAAGGAACAAAACCATAGCCATAAAATTAAacacacacacacATCATAatatatatAatatatACTAAGAACTTGAACATTGATGCCTCAATCAACGATGCTCATCGTCGTCCCGGCCGGAATTTCCGTTACCGCCGGACAATGAAGCCAGCAAATTAAGATGTCCAGGAAGGTAATTCCCTAACCTCGCCGCCGAAGCTTCTCCCATGGAAGCTTGAtgttgttgttgtTGCTGCTGTTGTtgatgatgaAACAACGAATTGTGCTGTTGCTGTTGCGGAGTAAATGGAA…
CaC10188	139	12	6	p	AC	ACACACACACAC	C	0	0	6.6057	109	TGACCACACACAACAATCAAA	TGAGGCATCAATGTTCAAGTTCT	28	25	90	21	198	23	58.423	61.029	7.3	6.4	AACCCTAATTGAACTCCTCAATTCAAGGACTTCACAATTCCAAAATAAACAATAACCTAACCCTAAAATTTGACTAAGAATCTTCTACTTGACcacacacaACAATCAAAAGGAACAAAACCATAGCCATAAAATTAAacacacacacacATCATAatatatatAatatatACTAAGAACTTGAACATTGATGCCTCAATCAACGATGCTCATCGTCGTCCCGGCCGGAATTTCCGTTACCGCCGGACAATGAAGCCAGCAAATTAAGATGTCCAGGAAGGTAATTCCCTAACCTCGCCGCCGAAGCTTCTCCCATGGAAGCTTGAtgttgttgttgtTGCTGCTGTTGTtgatgatgaAACAACGAATTGTGCTGTTGCTGTTGCGGAGTAAATGGAA…
CaC10195	470	14	7	p	AT	ATATATATATATAT	B	1	1	9.1982	160	AAACTTGATGCAGCAGGAGC	ACCTAGAGTAAGAACCTTAAAGACCA	81	19	369	20	528	26	60.547	57.454	9.4	7.9	TTCTGCAATAACTGAAAGCAAAGTGTCGCCAATTGCCAAAGCTGATGTTGCTGAAAAGGTTGAGCCAGAATCATCTGGTTTGGAAGCACTTAATGCTGGTATGAAGAGAATGACTTTATGGAAACCGCCTCTCCACGCCATTCATGAAGACGAGGATAACGACAACTCTGGTGGTCGCTGTGATGGTAATACTGACAATGTAGACGATGAAATCAAACCACTCCATGCCATTGATAAAGACAGGGATCGTAACTCTGGTAGTAGCAGTGATGAGGGAACTGAGAACAATGGCAATGATGTGGACAACACTGGAGGAGATGGCAGCGAGGAAAAGTTGGCGATGGAGGAAAATTTTGGTGTTCTGAACCAAACTTGATGCAGCAGGAGCAATACAAGTTA…
CaC10195	470	14	7	p	AT	ATATATATATATAT	B	0	0	9.2351	156	TTGATGCAGCAGGAGCAATA	ACCTAGAGTAAGAACCTTAAAGACCA	77	19	373	20	528	26	60.51	57.454	6.2	7.9	TTCTGCAATAACTGAAAGCAAAGTGTCGCCAATTGCCAAAGCTGATGTTGCTGAAAAGGTTGAGCCAGAATCATCTGGTTTGGAAGCACTTAATGCTGGTATGAAGAGAATGACTTTATGGAAACCGCCTCTCCACGCCATTCATGAAGACGAGGATAACGACAACTCTGGTGGTCGCTGTGATGGTAATACTGACAATGTAGACGATGAAATCAAACCACTCCATGCCATTGATAAAGACAGGGATCGTAACTCTGGTAGTAGCAGTGATGAGGGAACTGAGAACAATGGCAATGATGTGGACAACACTGGAGGAGATGGCAGCGAGGAAAAGTTGGCGATGGAGGAAAATTTTGGTGTTCTGAACCAAACTTGATGCAGCAGGAGCAATACAAGTTA…
CaC10195	470	14	7	p	AT	ATATATATATATAT	B	0	0	9.4638	159	AAACTTGATGCAGCAGGAGC	CCTAGAGTAAGAACCTTAAAGACCATT	81	17	369	20	527	27	60.547	58.189	9.4	8.4	TTCTGCAATAACTGAAAGCAAAGTGTCGCCAATTGCCAAAGCTGATGTTGCTGAAAAGGTTGAGCCAGAATCATCTGGTTTGGAAGCACTTAATGCTGGTATGAAGAGAATGACTTTATGGAAACCGCCTCTCCACGCCATTCATGAAGACGAGGATAACGACAACTCTGGTGGTCGCTGTGATGGTAATACTGACAATGTAGACGATGAAATCAAACCACTCCATGCCATTGATAAAGACAGGGATCGTAACTCTGGTAGTAGCAGTGATGAGGGAACTGAGAACAATGGCAATGATGTGGACAACACTGGAGGAGATGGCAGCGAGGAAAAGTTGGCGATGGAGGAAAATTTTGGTGTTCTGAACCAAACTTGATGCAGCAGGAGCAATACAAGTTA…
CaC10195	470	14	7	p	AT	ATATATATATATAT	B	0	0	9.4848	224	AACACTGGAGGAGATGGCAG	ACCTAGAGTAAGAACCTTAAAGACCA	145	19	305	20	528	26	60.261	57.454	9.7	7.9	TTCTGCAATAACTGAAAGCAAAGTGTCGCCAATTGCCAAAGCTGATGTTGCTGAAAAGGTTGAGCCAGAATCATCTGGTTTGGAAGCACTTAATGCTGGTATGAAGAGAATGACTTTATGGAAACCGCCTCTCCACGCCATTCATGAAGACGAGGATAACGACAACTCTGGTGGTCGCTGTGATGGTAATACTGACAATGTAGACGATGAAATCAAACCACTCCATGCCATTGATAAAGACAGGGATCGTAACTCTGGTAGTAGCAGTGATGAGGGAACTGAGAACAATGGCAATGATGTGGACAACACTGGAGGAGATGGCAGCGAGGAAAAGTTGGCGATGGAGGAAAATTTTGGTGTTCTGAACCAAACTTGATGCAGCAGGAGCAATACAAGTTA…
CaC10195	470	14	7	p	AT	ATATATATATATAT	B	0	0	9.5007	155	TTGATGCAGCAGGAGCAATA	CCTAGAGTAAGAACCTTAAAGACCATT	77	17	373	20	527	27	60.51	58.189	6.2	8.4	TTCTGCAATAACTGAAAGCAAAGTGTCGCCAATTGCCAAAGCTGATGTTGCTGAAAAGGTTGAGCCAGAATCATCTGGTTTGGAAGCACTTAATGCTGGTATGAAGAGAATGACTTTATGGAAACCGCCTCTCCACGCCATTCATGAAGACGAGGATAACGACAACTCTGGTGGTCGCTGTGATGGTAATACTGACAATGTAGACGATGAAATCAAACCACTCCATGCCATTGATAAAGACAGGGATCGTAACTCTGGTAGTAGCAGTGATGAGGGAACTGAGAACAATGGCAATGATGTGGACAACACTGGAGGAGATGGCAGCGAGGAAAAGTTGGCGATGGAGGAAAATTTTGGTGTTCTGAACCAAACTTGATGCAGCAGGAGCAATACAAGTTA…
CaC10195	470	14	7	p	AT	ATATATATATATAT	B	0	0	9.5915	255	GGGAACTGAGAACAATGGCA	ACCTAGAGTAAGAACCTTAAAGACCA	176	19	274	20	528	26	61.046	57.454	10	7.9	TTCTGCAATAACTGAAAGCAAAGTGTCGCCAATTGCCAAAGCTGATGTTGCTGAAAAGGTTGAGCCAGAATCATCTGGTTTGGAAGCACTTAATGCTGGTATGAAGAGAATGACTTTATGGAAACCGCCTCTCCACGCCATTCATGAAGACGAGGATAACGACAACTCTGGTGGTCGCTGTGATGGTAATACTGACAATGTAGACGATGAAATCAAACCACTCCATGCCATTGATAAAGACAGGGATCGTAACTCTGGTAGTAGCAGTGATGAGGGAACTGAGAACAATGGCAATGATGTGGACAACACTGGAGGAGATGGCAGCGAGGAAAAGTTGGCGATGGAGGAAAATTTTGGTGTTCTGAACCAAACTTGATGCAGCAGGAGCAATACAAGTTA…
CaC10195	470	14	7	p	AT	ATATATATATATAT	B	0	0	9.6258	226	ACAACACTGGAGGAGATGGC	ACCTAGAGTAAGAACCTTAAAGACCA	147	19	303	20	528	26	60.12	57.454	9.6	7.9	TTCTGCAATAACTGAAAGCAAAGTGTCGCCAATTGCCAAAGCTGATGTTGCTGAAAAGGTTGAGCCAGAATCATCTGGTTTGGAAGCACTTAATGCTGGTATGAAGAGAATGACTTTATGGAAACCGCCTCTCCACGCCATTCATGAAGACGAGGATAACGACAACTCTGGTGGTCGCTGTGATGGTAATACTGACAATGTAGACGATGAAATCAAACCACTCCATGCCATTGATAAAGACAGGGATCGTAACTCTGGTAGTAGCAGTGATGAGGGAACTGAGAACAATGGCAATGATGTGGACAACACTGGAGGAGATGGCAGCGAGGAAAAGTTGGCGATGGAGGAAAATTTTGGTGTTCTGAACCAAACTTGATGCAGCAGGAGCAATACAAGTTA…
CaC10195	470	14	7	p	AT	ATATATATATATAT	B	0	0	9.8775	160	AAACTTGATGCAGCAGGAGC	ACCTAGAGTAAGAACCTTAAAGACCAT	81	18	369	20	528	27	60.547	57.775	9.4	7.8	TTCTGCAATAACTGAAAGCAAAGTGTCGCCAATTGCCAAAGCTGATGTTGCTGAAAAGGTTGAGCCAGAATCATCTGGTTTGGAAGCACTTAATGCTGGTATGAAGAGAATGACTTTATGGAAACCGCCTCTCCACGCCATTCATGAAGACGAGGATAACGACAACTCTGGTGGTCGCTGTGATGGTAATACTGACAATGTAGACGATGAAATCAAACCACTCCATGCCATTGATAAAGACAGGGATCGTAACTCTGGTAGTAGCAGTGATGAGGGAACTGAGAACAATGGCAATGATGTGGACAACACTGGAGGAGATGGCAGCGAGGAAAAGTTGGCGATGGAGGAAAATTTTGGTGTTCTGAACCAAACTTGATGCAGCAGGAGCAATACAAGTTA…
CaC10195	470	14	7	p	AT	ATATATATATATAT	B	0	0	10.1131	161	AAACTTGATGCAGCAGGAGC	TACCTAGAGTAAGAACCTTAAAGACCA	81	19	369	20	529	27	60.547	57.54	9.4	7.9	TTCTGCAATAACTGAAAGCAAAGTGTCGCCAATTGCCAAAGCTGATGTTGCTGAAAAGGTTGAGCCAGAATCATCTGGTTTGGAAGCACTTAATGCTGGTATGAAGAGAATGACTTTATGGAAACCGCCTCTCCACGCCATTCATGAAGACGAGGATAACGACAACTCTGGTGGTCGCTGTGATGGTAATACTGACAATGTAGACGATGAAATCAAACCACTCCATGCCATTGATAAAGACAGGGATCGTAACTCTGGTAGTAGCAGTGATGAGGGAACTGAGAACAATGGCAATGATGTGGACAACACTGGAGGAGATGGCAGCGAGGAAAAGTTGGCGATGGAGGAAAATTTTGGTGTTCTGAACCAAACTTGATGCAGCAGGAGCAATACAAGTTA…
CaC10195	470	14	7	p	AT	ATATATATATATAT	B	0	0	10.3439	265	GCAGTGATGAGGGAACTGAGA	ACCTAGAGTAAGAACCTTAAAGACCA	185	19	264	21	528	26	60.402	57.454	6.7	7.9	TTCTGCAATAACTGAAAGCAAAGTGTCGCCAATTGCCAAAGCTGATGTTGCTGAAAAGGTTGAGCCAGAATCATCTGGTTTGGAAGCACTTAATGCTGGTATGAAGAGAATGACTTTATGGAAACCGCCTCTCCACGCCATTCATGAAGACGAGGATAACGACAACTCTGGTGGTCGCTGTGATGGTAATACTGACAATGTAGACGATGAAATCAAACCACTCCATGCCATTGATAAAGACAGGGATCGTAACTCTGGTAGTAGCAGTGATGAGGGAACTGAGAACAATGGCAATGATGTGGACAACACTGGAGGAGATGGCAGCGAGGAAAAGTTGGCGATGGAGGAAAATTTTGGTGTTCTGAACCAAACTTGATGCAGCAGGAGCAATACAAGTTA…
CaC10195	470	14	7	p	AT	ATATATATATATAT	B	0	0	10.494	80	TGAAACTTCAGGGTAGCAGCA	ACCTAGAGTAAGAACCTTAAAGACCA	0	19	449	21	528	26	60.948	57.454	8.5	7.9	TTCTGCAATAACTGAAAGCAAAGTGTCGCCAATTGCCAAAGCTGATGTTGCTGAAAAGGTTGAGCCAGAATCATCTGGTTTGGAAGCACTTAATGCTGGTATGAAGAGAATGACTTTATGGAAACCGCCTCTCCACGCCATTCATGAAGACGAGGATAACGACAACTCTGGTGGTCGCTGTGATGGTAATACTGACAATGTAGACGATGAAATCAAACCACTCCATGCCATTGATAAAGACAGGGATCGTAACTCTGGTAGTAGCAGTGATGAGGGAACTGAGAACAATGGCAATGATGTGGACAACACTGGAGGAGATGGCAGCGAGGAAAAGTTGGCGATGGAGGAAAATTTTGGTGTTCTGAACCAAACTTGATGCAGCAGGAGCAATACAAGTTA…
CaC10195	470	14	7	p	AT	ATATATATATATAT	B	0	0	10.6095	264	GCAGTGATGAGGGAACTGAGA	CCTAGAGTAAGAACCTTAAAGACCATT	185	17	264	21	527	27	60.402	58.189	6.7	8.4	TTCTGCAATAACTGAAAGCAAAGTGTCGCCAATTGCCAAAGCTGATGTTGCTGAAAAGGTTGAGCCAGAATCATCTGGTTTGGAAGCACTTAATGCTGGTATGAAGAGAATGACTTTATGGAAACCGCCTCTCCACGCCATTCATGAAGACGAGGATAACGACAACTCTGGTGGTCGCTGTGATGGTAATACTGACAATGTAGACGATGAAATCAAACCACTCCATGCCATTGATAAAGACAGGGATCGTAACTCTGGTAGTAGCAGTGATGAGGGAACTGAGAACAATGGCAATGATGTGGACAACACTGGAGGAGATGGCAGCGAGGAAAAGTTGGCGATGGAGGAAAATTTTGGTGTTCTGAACCAAACTTGATGCAGCAGGAGCAATACAAGTTA…
CaC10195	470	14	7	p	AT	ATATATATATATAT	B	0	0	10.7511	264	GCAGTGATGAGGGAACTGAGA	CCTAGAGTAAGAACCTTAAAGACCAT	185	18	264	21	527	26	60.402	57.047	6.7	7.8	TTCTGCAATAACTGAAAGCAAAGTGTCGCCAATTGCCAAAGCTGATGTTGCTGAAAAGGTTGAGCCAGAATCATCTGGTTTGGAAGCACTTAATGCTGGTATGAAGAGAATGACTTTATGGAAACCGCCTCTCCACGCCATTCATGAAGACGAGGATAACGACAACTCTGGTGGTCGCTGTGATGGTAATACTGACAATGTAGACGATGAAATCAAACCACTCCATGCCATTGATAAAGACAGGGATCGTAACTCTGGTAGTAGCAGTGATGAGGGAACTGAGAACAATGGCAATGATGTGGACAACACTGGAGGAGATGGCAGCGAGGAAAAGTTGGCGATGGAGGAAAATTTTGGTGTTCTGAACCAAACTTGATGCAGCAGGAGCAATACAAGTTA…
CaC10195	470	14	7	p	AT	ATATATATATATAT	B	0	0	10.7596	79	TGAAACTTCAGGGTAGCAGCA	CCTAGAGTAAGAACCTTAAAGACCATT	0	17	449	21	527	27	60.948	58.189	8.5	8.4	TTCTGCAATAACTGAAAGCAAAGTGTCGCCAATTGCCAAAGCTGATGTTGCTGAAAAGGTTGAGCCAGAATCATCTGGTTTGGAAGCACTTAATGCTGGTATGAAGAGAATGACTTTATGGAAACCGCCTCTCCACGCCATTCATGAAGACGAGGATAACGACAACTCTGGTGGTCGCTGTGATGGTAATACTGACAATGTAGACGATGAAATCAAACCACTCCATGCCATTGATAAAGACAGGGATCGTAACTCTGGTAGTAGCAGTGATGAGGGAACTGAGAACAATGGCAATGATGTGGACAACACTGGAGGAGATGGCAGCGAGGAAAAGTTGGCGATGGAGGAAAATTTTGGTGTTCTGAACCAAACTTGATGCAGCAGGAGCAATACAAGTTA…
CaC10195	470	14	7	p	AT	ATATATATATATAT	B	0	0	10.9011	79	TGAAACTTCAGGGTAGCAGCA	CCTAGAGTAAGAACCTTAAAGACCAT	0	18	449	21	527	26	60.948	57.047	8.5	7.8	TTCTGCAATAACTGAAAGCAAAGTGTCGCCAATTGCCAAAGCTGATGTTGCTGAAAAGGTTGAGCCAGAATCATCTGGTTTGGAAGCACTTAATGCTGGTATGAAGAGAATGACTTTATGGAAACCGCCTCTCCACGCCATTCATGAAGACGAGGATAACGACAACTCTGGTGGTCGCTGTGATGGTAATACTGACAATGTAGACGATGAAATCAAACCACTCCATGCCATTGATAAAGACAGGGATCGTAACTCTGGTAGTAGCAGTGATGAGGGAACTGAGAACAATGGCAATGATGTGGACAACACTGGAGGAGATGGCAGCGAGGAAAAGTTGGCGATGGAGGAAAATTTTGGTGTTCTGAACCAAACTTGATGCAGCAGGAGCAATACAAGTTA…
CaC10195	470	14	7	p	AT	ATATATATATATAT	C	0	0	5.1885	203	AACACTGGAGGAGATGGCAG	GACCATTATCCTCTCTCTGCATT	145	1	305	20	507	23	60.261	58.751	9.7	8.4	TTCTGCAATAACTGAAAGCAAAGTGTCGCCAATTGCCAAAGCTGATGTTGCTGAAAAGGTTGAGCCAGAATCATCTGGTTTGGAAGCACTTAATGCTGGTATGAAGAGAATGACTTTATGGAAACCGCCTCTCCACGCCATTCATGAAGACGAGGATAACGACAACTCTGGTGGTCGCTGTGATGGTAATACTGACAATGTAGACGATGAAATCAAACCACTCCATGCCATTGATAAAGACAGGGATCGTAACTCTGGTAGTAGCAGTGATGAGGGAACTGAGAACAATGGCAATGATGTGGACAACACTGGAGGAGATGGCAGCGAGGAAAAGTTGGCGATGGAGGAAAATTTTGGTGTTCTGAACCAAACTTGATGCAGCAGGAGCAATACAAGTTA…
CaC10195	470	14	7	p	AT	ATATATATATATAT	C	0	0	5.2776	204	AACACTGGAGGAGATGGCAG	AGACCATTATCCTCTCTCTGCATT	145	1	305	20	508	24	60.261	59.662	9.7	8.4	TTCTGCAATAACTGAAAGCAAAGTGTCGCCAATTGCCAAAGCTGATGTTGCTGAAAAGGTTGAGCCAGAATCATCTGGTTTGGAAGCACTTAATGCTGGTATGAAGAGAATGACTTTATGGAAACCGCCTCTCCACGCCATTCATGAAGACGAGGATAACGACAACTCTGGTGGTCGCTGTGATGGTAATACTGACAATGTAGACGATGAAATCAAACCACTCCATGCCATTGATAAAGACAGGGATCGTAACTCTGGTAGTAGCAGTGATGAGGGAACTGAGAACAATGGCAATGATGTGGACAACACTGGAGGAGATGGCAGCGAGGAAAAGTTGGCGATGGAGGAAAATTTTGGTGTTCTGAACCAAACTTGATGCAGCAGGAGCAATACAAGTTA…
CaC10195	470	14	7	p	AT	ATATATATATATAT	C	0	0	5.3843	236	GGGAACTGAGAACAATGGCA	AAGACCATTATCCTCTCTCTGCAT	176	2	274	20	509	24	61.046	59.662	10	8.4	TTCTGCAATAACTGAAAGCAAAGTGTCGCCAATTGCCAAAGCTGATGTTGCTGAAAAGGTTGAGCCAGAATCATCTGGTTTGGAAGCACTTAATGCTGGTATGAAGAGAATGACTTTATGGAAACCGCCTCTCCACGCCATTCATGAAGACGAGGATAACGACAACTCTGGTGGTCGCTGTGATGGTAATACTGACAATGTAGACGATGAAATCAAACCACTCCATGCCATTGATAAAGACAGGGATCGTAACTCTGGTAGTAGCAGTGATGAGGGAACTGAGAACAATGGCAATGATGTGGACAACACTGGAGGAGATGGCAGCGAGGAAAAGTTGGCGATGGAGGAAAATTTTGGTGTTCTGAACCAAACTTGATGCAGCAGGAGCAATACAAGTTA…
CaC10195	470	14	7	p	AT	ATATATATATATAT	C	0	0	5.4185	207	ACAACACTGGAGGAGATGGC	AAGACCATTATCCTCTCTCTGCAT	147	2	303	20	509	24	60.12	59.662	9.6	8.4	TTCTGCAATAACTGAAAGCAAAGTGTCGCCAATTGCCAAAGCTGATGTTGCTGAAAAGGTTGAGCCAGAATCATCTGGTTTGGAAGCACTTAATGCTGGTATGAAGAGAATGACTTTATGGAAACCGCCTCTCCACGCCATTCATGAAGACGAGGATAACGACAACTCTGGTGGTCGCTGTGATGGTAATACTGACAATGTAGACGATGAAATCAAACCACTCCATGCCATTGATAAAGACAGGGATCGTAACTCTGGTAGTAGCAGTGATGAGGGAACTGAGAACAATGGCAATGATGTGGACAACACTGGAGGAGATGGCAGCGAGGAAAAGTTGGCGATGGAGGAAAATTTTGGTGTTCTGAACCAAACTTGATGCAGCAGGAGCAATACAAGTTA…
CaC10195	470	14	7	p	AT	ATATATATATATAT	C	0	0	5.5583	297	AATCAAACCACTCCATGCCA	GACCATTATCCTCTCTCTGCATT	239	1	211	20	507	23	61.309	58.751	10	8.4	TTCTGCAATAACTGAAAGCAAAGTGTCGCCAATTGCCAAAGCTGATGTTGCTGAAAAGGTTGAGCCAGAATCATCTGGTTTGGAAGCACTTAATGCTGGTATGAAGAGAATGACTTTATGGAAACCGCCTCTCCACGCCATTCATGAAGACGAGGATAACGACAACTCTGGTGGTCGCTGTGATGGTAATACTGACAATGTAGACGATGAAATCAAACCACTCCATGCCATTGATAAAGACAGGGATCGTAACTCTGGTAGTAGCAGTGATGAGGGAACTGAGAACAATGGCAATGATGTGGACAACACTGGAGGAGATGGCAGCGAGGAAAAGTTGGCGATGGAGGAAAATTTTGGTGTTCTGAACCAAACTTGATGCAGCAGGAGCAATACAAGTTA…
CaC10195	470	14	7	p	AT	ATATATATATATAT	C	0	0	5.6473	296	TCAAACCACTCCATGCCATT	AGACCATTATCCTCTCTCTGCATT	237	1	213	20	508	24	61.309	59.662	8.4	8.4	TTCTGCAATAACTGAAAGCAAAGTGTCGCCAATTGCCAAAGCTGATGTTGCTGAAAAGGTTGAGCCAGAATCATCTGGTTTGGAAGCACTTAATGCTGGTATGAAGAGAATGACTTTATGGAAACCGCCTCTCCACGCCATTCATGAAGACGAGGATAACGACAACTCTGGTGGTCGCTGTGATGGTAATACTGACAATGTAGACGATGAAATCAAACCACTCCATGCCATTGATAAAGACAGGGATCGTAACTCTGGTAGTAGCAGTGATGAGGGAACTGAGAACAATGGCAATGATGTGGACAACACTGGAGGAGATGGCAGCGAGGAAAAGTTGGCGATGGAGGAAAATTTTGGTGTTCTGAACCAAACTTGATGCAGCAGGAGCAATACAAGTTA…
CaC10195	470	14	7	p	AT	ATATATATATATAT	C	0	0	5.6568	235	GGGAACTGAGAACAATGGCA	AGACCATTATCCTCTCTCTGCAT	176	2	274	20	508	23	61.046	58.389	10	8.4	TTCTGCAATAACTGAAAGCAAAGTGTCGCCAATTGCCAAAGCTGATGTTGCTGAAAAGGTTGAGCCAGAATCATCTGGTTTGGAAGCACTTAATGCTGGTATGAAGAGAATGACTTTATGGAAACCGCCTCTCCACGCCATTCATGAAGACGAGGATAACGACAACTCTGGTGGTCGCTGTGATGGTAATACTGACAATGTAGACGATGAAATCAAACCACTCCATGCCATTGATAAAGACAGGGATCGTAACTCTGGTAGTAGCAGTGATGAGGGAACTGAGAACAATGGCAATGATGTGGACAACACTGGAGGAGATGGCAGCGAGGAAAAGTTGGCGATGGAGGAAAATTTTGGTGTTCTGAACCAAACTTGATGCAGCAGGAGCAATACAAGTTA…
CaC10195	470	14	7	p	AT	ATATATATATATAT	C	0	0	5.6615	237	GGGAACTGAGAACAATGGCA	AAAGACCATTATCCTCTCTCTGCAT	176	2	274	20	510	25	61.046	60.816	10	8.4	TTCTGCAATAACTGAAAGCAAAGTGTCGCCAATTGCCAAAGCTGATGTTGCTGAAAAGGTTGAGCCAGAATCATCTGGTTTGGAAGCACTTAATGCTGGTATGAAGAGAATGACTTTATGGAAACCGCCTCTCCACGCCATTCATGAAGACGAGGATAACGACAACTCTGGTGGTCGCTGTGATGGTAATACTGACAATGTAGACGATGAAATCAAACCACTCCATGCCATTGATAAAGACAGGGATCGTAACTCTGGTAGTAGCAGTGATGAGGGAACTGAGAACAATGGCAATGATGTGGACAACACTGGAGGAGATGGCAGCGAGGAAAAGTTGGCGATGGAGGAAAATTTTGGTGTTCTGAACCAAACTTGATGCAGCAGGAGCAATACAAGTTA…
CaC10195	470	14	7	p	AT	ATATATATATATAT	C	0	0	6.2867	61	TGAAACTTCAGGGTAGCAGCA	AAGACCATTATCCTCTCTCTGCAT	0	2	449	21	509	24	60.948	59.662	8.5	8.4	TTCTGCAATAACTGAAAGCAAAGTGTCGCCAATTGCCAAAGCTGATGTTGCTGAAAAGGTTGAGCCAGAATCATCTGGTTTGGAAGCACTTAATGCTGGTATGAAGAGAATGACTTTATGGAAACCGCCTCTCCACGCCATTCATGAAGACGAGGATAACGACAACTCTGGTGGTCGCTGTGATGGTAATACTGACAATGTAGACGATGAAATCAAACCACTCCATGCCATTGATAAAGACAGGGATCGTAACTCTGGTAGTAGCAGTGATGAGGGAACTGAGAACAATGGCAATGATGTGGACAACACTGGAGGAGATGGCAGCGAGGAAAAGTTGGCGATGGAGGAAAATTTTGGTGTTCTGAACCAAACTTGATGCAGCAGGAGCAATACAAGTTA…
CaC10195	470	14	7	p	AT	ATATATATATATAT	C	0	0	6.5592	60	TGAAACTTCAGGGTAGCAGCA	AGACCATTATCCTCTCTCTGCAT	0	2	449	21	508	23	60.948	58.389	8.5	8.4	TTCTGCAATAACTGAAAGCAAAGTGTCGCCAATTGCCAAAGCTGATGTTGCTGAAAAGGTTGAGCCAGAATCATCTGGTTTGGAAGCACTTAATGCTGGTATGAAGAGAATGACTTTATGGAAACCGCCTCTCCACGCCATTCATGAAGACGAGGATAACGACAACTCTGGTGGTCGCTGTGATGGTAATACTGACAATGTAGACGATGAAATCAAACCACTCCATGCCATTGATAAAGACAGGGATCGTAACTCTGGTAGTAGCAGTGATGAGGGAACTGAGAACAATGGCAATGATGTGGACAACACTGGAGGAGATGGCAGCGAGGAAAAGTTGGCGATGGAGGAAAATTTTGGTGTTCTGAACCAAACTTGATGCAGCAGGAGCAATACAAGTTA…
CaC10195	470	14	7	p	AT	ATATATATATATAT	C	0	0	6.6114	146	AAACTTGATGCAGCAGGAGC	CCTTAAAGACCATTATCCTCTCTCTG	81	5	369	20	514	26	60.547	60.041	9.4	6.7	TTCTGCAATAACTGAAAGCAAAGTGTCGCCAATTGCCAAAGCTGATGTTGCTGAAAAGGTTGAGCCAGAATCATCTGGTTTGGAAGCACTTAATGCTGGTATGAAGAGAATGACTTTATGGAAACCGCCTCTCCACGCCATTCATGAAGACGAGGATAACGACAACTCTGGTGGTCGCTGTGATGGTAATACTGACAATGTAGACGATGAAATCAAACCACTCCATGCCATTGATAAAGACAGGGATCGTAACTCTGGTAGTAGCAGTGATGAGGGAACTGAGAACAATGGCAATGATGTGGACAACACTGGAGGAGATGGCAGCGAGGAAAAGTTGGCGATGGAGGAAAATTTTGGTGTTCTGAACCAAACTTGATGCAGCAGGAGCAATACAAGTTA…
CaC10195	470	14	7	p	AT	ATATATATATATAT	C	0	0	6.8873	153	TGGTGTTCTGAACCAAACTTGA	GACCATTATCCTCTCTCTGCATT	93	1	355	22	507	23	60.562	58.751	7	8.4	TTCTGCAATAACTGAAAGCAAAGTGTCGCCAATTGCCAAAGCTGATGTTGCTGAAAAGGTTGAGCCAGAATCATCTGGTTTGGAAGCACTTAATGCTGGTATGAAGAGAATGACTTTATGGAAACCGCCTCTCCACGCCATTCATGAAGACGAGGATAACGACAACTCTGGTGGTCGCTGTGATGGTAATACTGACAATGTAGACGATGAAATCAAACCACTCCATGCCATTGATAAAGACAGGGATCGTAACTCTGGTAGTAGCAGTGATGAGGGAACTGAGAACAATGGCAATGATGTGGACAACACTGGAGGAGATGGCAGCGAGGAAAAGTTGGCGATGGAGGAAAATTTTGGTGTTCTGAACCAAACTTGATGCAGCAGGAGCAATACAAGTTA…
CaC10195	470	14	7	p	AT	ATATATATATATAT	C	0	0	6.9764	154	TGGTGTTCTGAACCAAACTTGA	AGACCATTATCCTCTCTCTGCATT	93	1	355	22	508	24	60.562	59.662	7	8.4	TTCTGCAATAACTGAAAGCAAAGTGTCGCCAATTGCCAAAGCTGATGTTGCTGAAAAGGTTGAGCCAGAATCATCTGGTTTGGAAGCACTTAATGCTGGTATGAAGAGAATGACTTTATGGAAACCGCCTCTCCACGCCATTCATGAAGACGAGGATAACGACAACTCTGGTGGTCGCTGTGATGGTAATACTGACAATGTAGACGATGAAATCAAACCACTCCATGCCATTGATAAAGACAGGGATCGTAACTCTGGTAGTAGCAGTGATGAGGGAACTGAGAACAATGGCAATGATGTGGACAACACTGGAGGAGATGGCAGCGAGGAAAAGTTGGCGATGGAGGAAAATTTTGGTGTTCTGAACCAAACTTGATGCAGCAGGAGCAATACAAGTTA…
CaC10283	941	14	7	p	AG	GAGAGAGAGAGAGA	B	1	1	5.8915	134	CAGACAATTGGGAGAGTGGG	TCGGAGGAGAAGTTTCTAAGTTT	65	12	856	20	989	23	60.501	57.808	9.4	6.7	TtctctctctcctctctctctctctCATTTCTTTCATAAtttttCAAAATTTTCAGTTTCCGGCCACACTTtctctctcCTATCCCTCTTCTCTGTTCACATCTTCTTCGTCCTAGACATCCCCTTCGGTTTCTCCGTCAAATTACCAATTTGcccccTTTAAtttttCAATTTACCCTTTTACCCTTCAttttttAACCGACACTTATTCAGTATTCAACCGATTTTAGATAAATTTTACCATTGGGTTAttttttAttttttCCAAACCATTTTATTTGGTTTGTAAGAATTATTTTATATTAtttttAGGGTGGGTTGGTAGTGACGTGGCATGCGGATagagagCCATGAATACCAAAACGATGCGTTTGcccccTCGTCGAGTGTTGACACCTA…
CaC10283	941	14	7	p	AG	GAGAGAGAGAGAGA	B	0	0	6.044	234	GGTATGTCGAAGTGATGGGC	TCGGAGGAGAAGTTTCTAAGTTT	165	12	756	20	989	23	60.348	57.808	11.2	6.7	TtctctctctcctctctctctctctCATTTCTTTCATAAtttttCAAAATTTTCAGTTTCCGGCCACACTTtctctctcCTATCCCTCTTCTCTGTTCACATCTTCTTCGTCCTAGACATCCCCTTCGGTTTCTCCGTCAAATTACCAATTTGcccccTTTAAtttttCAATTTACCCTTTTACCCTTCAttttttAACCGACACTTATTCAGTATTCAACCGATTTTAGATAAATTTTACCATTGGGTTAttttttAttttttCCAAACCATTTTATTTGGTTTGTAAGAATTATTTTATATTAtttttAGGGTGGGTTGGTAGTGACGTGGCATGCGGATagagagCCATGAATACCAAAACGATGCGTTTGcccccTCGTCGAGTGTTGACACCTA…
CaC10283	941	14	7	p	AG	GAGAGAGAGAGAGA	B	0	0	6.0518	257	GGAGAAGAAGGTAGAGCGGG	TCGGAGGAGAAGTTTCTAAGTTT	188	12	733	20	989	23	60.34	57.808	12.9	6.7	TtctctctctcctctctctctctctCATTTCTTTCATAAtttttCAAAATTTTCAGTTTCCGGCCACACTTtctctctcCTATCCCTCTTCTCTGTTCACATCTTCTTCGTCCTAGACATCCCCTTCGGTTTCTCCGTCAAATTACCAATTTGcccccTTTAAtttttCAATTTACCCTTTTACCCTTCAttttttAACCGACACTTATTCAGTATTCAACCGATTTTAGATAAATTTTACCATTGGGTTAttttttAttttttCCAAACCATTTTATTTGGTTTGTAAGAATTATTTTATATTAtttttAGGGTGGGTTGGTAGTGACGTGGCATGCGGATagagagCCATGAATACCAAAACGATGCGTTTGcccccTCGTCGAGTGTTGACACCTA…
CaC10283	941	14	7	p	AG	GAGAGAGAGAGAGA	B	0	0	6.2589	231	ATGTCGAAGTGATGGGCTTG	TCGGAGGAGAAGTTTCTAAGTTT	162	12	759	20	989	23	61.067	57.808	8.5	6.7	TtctctctctcctctctctctctctCATTTCTTTCATAAtttttCAAAATTTTCAGTTTCCGGCCACACTTtctctctcCTATCCCTCTTCTCTGTTCACATCTTCTTCGTCCTAGACATCCCCTTCGGTTTCTCCGTCAAATTACCAATTTGcccccTTTAAtttttCAATTTACCCTTTTACCCTTCAttttttAACCGACACTTATTCAGTATTCAACCGATTTTAGATAAATTTTACCATTGGGTTAttttttAttttttCCAAACCATTTTATTTGGTTTGTAAGAATTATTTTATATTAtttttAGGGTGGGTTGGTAGTGACGTGGCATGCGGATagagagCCATGAATACCAAAACGATGCGTTTGcccccTCGTCGAGTGTTGACACCTA…
CaC10283	941	14	7	p	AG	GAGAGAGAGAGAGA	B	0	0	6.4908	267	GTCGGAGGACGGAGAAGAAG	TCGGAGGAGAAGTTTCTAAGTTT	198	12	723	20	989	23	61.299	57.808	6.7	6.7	TtctctctctcctctctctctctctCATTTCTTTCATAAtttttCAAAATTTTCAGTTTCCGGCCACACTTtctctctcCTATCCCTCTTCTCTGTTCACATCTTCTTCGTCCTAGACATCCCCTTCGGTTTCTCCGTCAAATTACCAATTTGcccccTTTAAtttttCAATTTACCCTTTTACCCTTCAttttttAACCGACACTTATTCAGTATTCAACCGATTTTAGATAAATTTTACCATTGGGTTAttttttAttttttCCAAACCATTTTATTTGGTTTGTAAGAATTATTTTATATTAtttttAGGGTGGGTTGGTAGTGACGTGGCATGCGGATagagagCCATGAATACCAAAACGATGCGTTTGcccccTCGTCGAGTGTTGACACCTA…
CaC10283	941	14	7	p	AG	GAGAGAGAGAGAGA	B	0	0	6.5101	166	CAGCTTGCCCGTTTCTTACA	TCGGAGGAGAAGTTTCTAAGTTT	97	12	824	20	989	23	61.318	57.808	6	6.7	TtctctctctcctctctctctctctCATTTCTTTCATAAtttttCAAAATTTTCAGTTTCCGGCCACACTTtctctctcCTATCCCTCTTCTCTGTTCACATCTTCTTCGTCCTAGACATCCCCTTCGGTTTCTCCGTCAAATTACCAATTTGcccccTTTAAtttttCAATTTACCCTTTTACCCTTCAttttttAACCGACACTTATTCAGTATTCAACCGATTTTAGATAAATTTTACCATTGGGTTAttttttAttttttCCAAACCATTTTATTTGGTTTGTAAGAATTATTTTATATTAtttttAGGGTGGGTTGGTAGTGACGTGGCATGCGGATagagagCCATGAATACCAAAACGATGCGTTTGcccccTCGTCGAGTGTTGACACCTA…
CaC10283	941	14	7	p	AG	GAGAGAGAGAGAGA	B	0	0	6.8303	133	CAGACAATTGGGAGAGTGGG	CGGAGGAGAAGTTTCTAAGTTTCTAA	65	8	856	20	988	26	60.501	59.869	9.4	6	TtctctctctcctctctctctctctCATTTCTTTCATAAtttttCAAAATTTTCAGTTTCCGGCCACACTTtctctctcCTATCCCTCTTCTCTGTTCACATCTTCTTCGTCCTAGACATCCCCTTCGGTTTCTCCGTCAAATTACCAATTTGcccccTTTAAtttttCAATTTACCCTTTTACCCTTCAttttttAACCGACACTTATTCAGTATTCAACCGATTTTAGATAAATTTTACCATTGGGTTAttttttAttttttCCAAACCATTTTATTTGGTTTGTAAGAATTATTTTATATTAtttttAGGGTGGGTTGGTAGTGACGTGGCATGCGGATagagagCCATGAATACCAAAACGATGCGTTTGcccccTCGTCGAGTGTTGACACCTA…
CaC10283	941	14	7	p	AG	GAGAGAGAGAGAGA	B	0	0	6.8362	110	ACTGTGGACACGTGGAACG	TCGGAGGAGAAGTTTCTAAGTTT	42	12	880	19	989	23	60.644	57.808	8.4	6.7	TtctctctctcctctctctctctctCATTTCTTTCATAAtttttCAAAATTTTCAGTTTCCGGCCACACTTtctctctcCTATCCCTCTTCTCTGTTCACATCTTCTTCGTCCTAGACATCCCCTTCGGTTTCTCCGTCAAATTACCAATTTGcccccTTTAAtttttCAATTTACCCTTTTACCCTTCAttttttAACCGACACTTATTCAGTATTCAACCGATTTTAGATAAATTTTACCATTGGGTTAttttttAttttttCCAAACCATTTTATTTGGTTTGTAAGAATTATTTTATATTAtttttAGGGTGGGTTGGTAGTGACGTGGCATGCGGATagagagCCATGAATACCAAAACGATGCGTTTGcccccTCGTCGAGTGTTGACACCTA…
CaC10283	941	14	7	p	AG	GAGAGAGAGAGAGA	B	0	0	6.8698	260	GACGGAGAAGAAGGTAGAGCG	TCGGAGGAGAAGTTTCTAAGTTT	190	12	730	21	989	23	60.522	57.808	9.9	6.7	TtctctctctcctctctctctctctCATTTCTTTCATAAtttttCAAAATTTTCAGTTTCCGGCCACACTTtctctctcCTATCCCTCTTCTCTGTTCACATCTTCTTCGTCCTAGACATCCCCTTCGGTTTCTCCGTCAAATTACCAATTTGcccccTTTAAtttttCAATTTACCCTTTTACCCTTCAttttttAACCGACACTTATTCAGTATTCAACCGATTTTAGATAAATTTTACCATTGGGTTAttttttAttttttCCAAACCATTTTATTTGGTTTGTAAGAATTATTTTATATTAtttttAGGGTGGGTTGGTAGTGACGTGGCATGCGGATagagagCCATGAATACCAAAACGATGCGTTTGcccccTCGTCGAGTGTTGACACCTA…
CaC10283	941	14	7	p	AG	GAGAGAGAGAGAGA	B	0	0	6.9203	266	TCGGAGGACGGAGAAGAAG	TCGGAGGAGAAGTTTCTAAGTTT	198	12	724	19	989	23	60.472	57.808	6.7	6.7	TtctctctctcctctctctctctctCATTTCTTTCATAAtttttCAAAATTTTCAGTTTCCGGCCACACTTtctctctcCTATCCCTCTTCTCTGTTCACATCTTCTTCGTCCTAGACATCCCCTTCGGTTTCTCCGTCAAATTACCAATTTGcccccTTTAAtttttCAATTTACCCTTTTACCCTTCAttttttAACCGACACTTATTCAGTATTCAACCGATTTTAGATAAATTTTACCATTGGGTTAttttttAttttttCCAAACCATTTTATTTGGTTTGTAAGAATTATTTTATATTAtttttAGGGTGGGTTGGTAGTGACGTGGCATGCGGATagagagCCATGAATACCAAAACGATGCGTTTGcccccTCGTCGAGTGTTGACACCTA…
CaC10283	941	14	7	p	AG	GAGAGAGAGAGAGA	B	0	0	6.9337	101	ACGTGGAACGATCCCATTC	TCGGAGGAGAAGTTTCTAAGTTT	33	12	889	19	989	23	60.741	57.808	6.9	6.7	TtctctctctcctctctctctctctCATTTCTTTCATAAtttttCAAAATTTTCAGTTTCCGGCCACACTTtctctctcCTATCCCTCTTCTCTGTTCACATCTTCTTCGTCCTAGACATCCCCTTCGGTTTCTCCGTCAAATTACCAATTTGcccccTTTAAtttttCAATTTACCCTTTTACCCTTCAttttttAACCGACACTTATTCAGTATTCAACCGATTTTAGATAAATTTTACCATTGGGTTAttttttAttttttCCAAACCATTTTATTTGGTTTGTAAGAATTATTTTATATTAtttttAGGGTGGGTTGGTAGTGACGTGGCATGCGGATagagagCCATGAATACCAAAACGATGCGTTTGcccccTCGTCGAGTGTTGACACCTA…
CaC10283	941	14	7	p	AG	GAGAGAGAGAGAGA	B	0	0	7.0097	164	GCTTGCCCGTTTCTTACACT	TCGGAGGAGAAGTTTCTAAGTTT	95	12	826	20	989	23	59.383	57.808	6.1	6.7	TtctctctctcctctctctctctctCATTTCTTTCATAAtttttCAAAATTTTCAGTTTCCGGCCACACTTtctctctcCTATCCCTCTTCTCTGTTCACATCTTCTTCGTCCTAGACATCCCCTTCGGTTTCTCCGTCAAATTACCAATTTGcccccTTTAAtttttCAATTTACCCTTTTACCCTTCAttttttAACCGACACTTATTCAGTATTCAACCGATTTTAGATAAATTTTACCATTGGGTTAttttttAttttttCCAAACCATTTTATTTGGTTTGTAAGAATTATTTTATATTAtttttAGGGTGGGTTGGTAGTGACGTGGCATGCGGATagagagCCATGAATACCAAAACGATGCGTTTGcccccTCGTCGAGTGTTGACACCTA…
CaC10283	941	14	7	p	AG	GAGAGAGAGAGAGA	B	0	0	7.2172	109	CTGTGGACACGTGGAACGAT	TCGGAGGAGAAGTTTCTAAGTTT	40	12	881	20	989	23	62.025	57.808	8	6.7	TtctctctctcctctctctctctctCATTTCTTTCATAAtttttCAAAATTTTCAGTTTCCGGCCACACTTtctctctcCTATCCCTCTTCTCTGTTCACATCTTCTTCGTCCTAGACATCCCCTTCGGTTTCTCCGTCAAATTACCAATTTGcccccTTTAAtttttCAATTTACCCTTTTACCCTTCAttttttAACCGACACTTATTCAGTATTCAACCGATTTTAGATAAATTTTACCATTGGGTTAttttttAttttttCCAAACCATTTTATTTGGTTTGTAAGAATTATTTTATATTAtttttAGGGTGGGTTGGTAGTGACGTGGCATGCGGATagagagCCATGAATACCAAAACGATGCGTTTGcccccTCGTCGAGTGTTGACACCTA…
CaC10283	941	14	7	p	AG	GAGAGAGAGAGAGA	B	0	0	7.2254	108	TGTGGACACGTGGAACGAT	TCGGAGGAGAAGTTTCTAAGTTT	40	12	882	19	989	23	61.033	57.808	8	6.7	TtctctctctcctctctctctctctCATTTCTTTCATAAtttttCAAAATTTTCAGTTTCCGGCCACACTTtctctctcCTATCCCTCTTCTCTGTTCACATCTTCTTCGTCCTAGACATCCCCTTCGGTTTCTCCGTCAAATTACCAATTTGcccccTTTAAtttttCAATTTACCCTTTTACCCTTCAttttttAACCGACACTTATTCAGTATTCAACCGATTTTAGATAAATTTTACCATTGGGTTAttttttAttttttCCAAACCATTTTATTTGGTTTGTAAGAATTATTTTATATTAtttttAGGGTGGGTTGGTAGTGACGTGGCATGCGGATagagagCCATGAATACCAAAACGATGCGTTTGcccccTCGTCGAGTGTTGACACCTA…
CaC10283	941	14	7	p	AG	GAGAGAGAGAGAGA	C	0	0	5.846	91	ATCCCATTCGCTCTCTTTCC	TCGGAGGAGAAGTTTCTAAGTTT	22	12	899	20	989	23	60.546	57.808	8.5	6.7	TtctctctctcctctctctctctctCATTTCTTTCATAAtttttCAAAATTTTCAGTTTCCGGCCACACTTtctctctcCTATCCCTCTTCTCTGTTCACATCTTCTTCGTCCTAGACATCCCCTTCGGTTTCTCCGTCAAATTACCAATTTGcccccTTTAAtttttCAATTTACCCTTTTACCCTTCAttttttAACCGACACTTATTCAGTATTCAACCGATTTTAGATAAATTTTACCATTGGGTTAttttttAttttttCCAAACCATTTTATTTGGTTTGTAAGAATTATTTTATATTAtttttAGGGTGGGTTGGTAGTGACGTGGCATGCGGATagagagCCATGAATACCAAAACGATGCGTTTGcccccTCGTCGAGTGTTGACACCTA…
CaC10283	941	14	7	p	AG	GAGAGAGAGAGAGA	C	0	0	5.8956	89	CCCATTCGCTCTCTTTCCTT	TCGGAGGAGAAGTTTCTAAGTTT	20	12	901	20	989	23	60.703	57.808	8.2	6.7	TtctctctctcctctctctctctctCATTTCTTTCATAAtttttCAAAATTTTCAGTTTCCGGCCACACTTtctctctcCTATCCCTCTTCTCTGTTCACATCTTCTTCGTCCTAGACATCCCCTTCGGTTTCTCCGTCAAATTACCAATTTGcccccTTTAAtttttCAATTTACCCTTTTACCCTTCAttttttAACCGACACTTATTCAGTATTCAACCGATTTTAGATAAATTTTACCATTGGGTTAttttttAttttttCCAAACCATTTTATTTGGTTTGTAAGAATTATTTTATATTAtttttAGGGTGGGTTGGTAGTGACGTGGCATGCGGATagagagCCATGAATACCAAAACGATGCGTTTGcccccTCGTCGAGTGTTGACACCTA…
CaC10283	941	14	7	p	AG	GAGAGAGAGAGAGA	C	0	0	6.3183	94	ACGATCCCATTCGCTCTCTT	TCGGAGGAGAAGTTTCTAAGTTT	25	12	896	20	989	23	61.126	57.808	6.7	6.7	TtctctctctcctctctctctctctCATTTCTTTCATAAtttttCAAAATTTTCAGTTTCCGGCCACACTTtctctctcCTATCCCTCTTCTCTGTTCACATCTTCTTCGTCCTAGACATCCCCTTCGGTTTCTCCGTCAAATTACCAATTTGcccccTTTAAtttttCAATTTACCCTTTTACCCTTCAttttttAACCGACACTTATTCAGTATTCAACCGATTTTAGATAAATTTTACCATTGGGTTAttttttAttttttCCAAACCATTTTATTTGGTTTGTAAGAATTATTTTATATTAtttttAGGGTGGGTTGGTAGTGACGTGGCATGCGGATagagagCCATGAATACCAAAACGATGCGTTTGcccccTCGTCGAGTGTTGACACCTA…
CaC10283	941	14	7	p	AG	GAGAGAGAGAGAGA	F	0	0	2.1649	202	ATCCCATTCGCTCTCTTTCC	CATGAGGGAGTGATGATGACA	22	125	899	20	1100	21	60.546	59.489	8.5	6.7	TtctctctctcctctctctctctctCATTTCTTTCATAAtttttCAAAATTTTCAGTTTCCGGCCACACTTtctctctcCTATCCCTCTTCTCTGTTCACATCTTCTTCGTCCTAGACATCCCCTTCGGTTTCTCCGTCAAATTACCAATTTGcccccTTTAAtttttCAATTTACCCTTTTACCCTTCAttttttAACCGACACTTATTCAGTATTCAACCGATTTTAGATAAATTTTACCATTGGGTTAttttttAttttttCCAAACCATTTTATTTGGTTTGTAAGAATTATTTTATATTAtttttAGGGTGGGTTGGTAGTGACGTGGCATGCGGATagagagCCATGAATACCAAAACGATGCGTTTGcccccTCGTCGAGTGTTGACACCTA…
CaC10283	941	14	7	p	AG	GAGAGAGAGAGAGA	F	0	0	2.2104	245	CAGACAATTGGGAGAGTGGG	CATGAGGGAGTGATGATGACA	65	125	856	20	1100	21	60.501	59.489	9.4	6.7	TtctctctctcctctctctctctctCATTTCTTTCATAAtttttCAAAATTTTCAGTTTCCGGCCACACTTtctctctcCTATCCCTCTTCTCTGTTCACATCTTCTTCGTCCTAGACATCCCCTTCGGTTTCTCCGTCAAATTACCAATTTGcccccTTTAAtttttCAATTTACCCTTTTACCCTTCAttttttAACCGACACTTATTCAGTATTCAACCGATTTTAGATAAATTTTACCATTGGGTTAttttttAttttttCCAAACCATTTTATTTGGTTTGTAAGAATTATTTTATATTAtttttAGGGTGGGTTGGTAGTGACGTGGCATGCGGATagagagCCATGAATACCAAAACGATGCGTTTGcccccTCGTCGAGTGTTGACACCTA…
CaC10283	941	14	7	p	AG	GAGAGAGAGAGAGA	F	0	0	2.2145	200	CCCATTCGCTCTCTTTCCTT	CATGAGGGAGTGATGATGACA	20	125	901	20	1100	21	60.703	59.489	8.2	6.7	TtctctctctcctctctctctctctCATTTCTTTCATAAtttttCAAAATTTTCAGTTTCCGGCCACACTTtctctctcCTATCCCTCTTCTCTGTTCACATCTTCTTCGTCCTAGACATCCCCTTCGGTTTCTCCGTCAAATTACCAATTTGcccccTTTAAtttttCAATTTACCCTTTTACCCTTCAttttttAACCGACACTTATTCAGTATTCAACCGATTTTAGATAAATTTTACCATTGGGTTAttttttAttttttCCAAACCATTTTATTTGGTTTGTAAGAATTATTTTATATTAtttttAGGGTGGGTTGGTAGTGACGTGGCATGCGGATagagagCCATGAATACCAAAACGATGCGTTTGcccccTCGTCGAGTGTTGACACCTA…
CaC10283	941	14	7	p	AG	GAGAGAGAGAGAGA	F	0	0	2.3463	205	ATCCCATTCGCTCTCTTTCC	CATCATGAGGGAGTGATGATGA	22	127	899	20	1103	22	60.546	60.893	8.5	6.6	TtctctctctcctctctctctctctCATTTCTTTCATAAtttttCAAAATTTTCAGTTTCCGGCCACACTTtctctctcCTATCCCTCTTCTCTGTTCACATCTTCTTCGTCCTAGACATCCCCTTCGGTTTCTCCGTCAAATTACCAATTTGcccccTTTAAtttttCAATTTACCCTTTTACCCTTCAttttttAACCGACACTTATTCAGTATTCAACCGATTTTAGATAAATTTTACCATTGGGTTAttttttAttttttCCAAACCATTTTATTTGGTTTGTAAGAATTATTTTATATTAtttttAGGGTGGGTTGGTAGTGACGTGGCATGCGGATagagagCCATGAATACCAAAACGATGCGTTTGcccccTCGTCGAGTGTTGACACCTA…
CaC10283	941	14	7	p	AG	GAGAGAGAGAGAGA	F	0	0	2.3918	248	CAGACAATTGGGAGAGTGGG	CATCATGAGGGAGTGATGATGA	65	127	856	20	1103	22	60.501	60.893	9.4	6.6	TtctctctctcctctctctctctctCATTTCTTTCATAAtttttCAAAATTTTCAGTTTCCGGCCACACTTtctctctcCTATCCCTCTTCTCTGTTCACATCTTCTTCGTCCTAGACATCCCCTTCGGTTTCTCCGTCAAATTACCAATTTGcccccTTTAAtttttCAATTTACCCTTTTACCCTTCAttttttAACCGACACTTATTCAGTATTCAACCGATTTTAGATAAATTTTACCATTGGGTTAttttttAttttttCCAAACCATTTTATTTGGTTTGTAAGAATTATTTTATATTAtttttAGGGTGGGTTGGTAGTGACGTGGCATGCGGATagagagCCATGAATACCAAAACGATGCGTTTGcccccTCGTCGAGTGTTGACACCTA…
CaC10283	941	14	7	p	AG	GAGAGAGAGAGAGA	F	0	0	2.829	277	CAGCTTGCCCGTTTCTTACA	CATGAGGGAGTGATGATGACA	97	125	824	20	1100	21	61.318	59.489	6	6.7	TtctctctctcctctctctctctctCATTTCTTTCATAAtttttCAAAATTTTCAGTTTCCGGCCACACTTtctctctcCTATCCCTCTTCTCTGTTCACATCTTCTTCGTCCTAGACATCCCCTTCGGTTTCTCCGTCAAATTACCAATTTGcccccTTTAAtttttCAATTTACCCTTTTACCCTTCAttttttAACCGACACTTATTCAGTATTCAACCGATTTTAGATAAATTTTACCATTGGGTTAttttttAttttttCCAAACCATTTTATTTGGTTTGTAAGAATTATTTTATATTAtttttAGGGTGGGTTGGTAGTGACGTGGCATGCGGATagagagCCATGAATACCAAAACGATGCGTTTGcccccTCGTCGAGTGTTGACACCTA…
CaC10283	941	14	7	p	AG	GAGAGAGAGAGAGA	F	0	0	3	246	CAGACAATTGGGAGAGTGGG	TCATGAGGGAGTGATGATGACA	65	125	856	20	1101	22	60.501	61.501	9.4	6.7	TtctctctctcctctctctctctctCATTTCTTTCATAAtttttCAAAATTTTCAGTTTCCGGCCACACTTtctctctcCTATCCCTCTTCTCTGTTCACATCTTCTTCGTCCTAGACATCCCCTTCGGTTTCTCCGTCAAATTACCAATTTGcccccTTTAAtttttCAATTTACCCTTTTACCCTTCAttttttAACCGACACTTATTCAGTATTCAACCGATTTTAGATAAATTTTACCATTGGGTTAttttttAttttttCCAAACCATTTTATTTGGTTTGTAAGAATTATTTTATATTAtttttAGGGTGGGTTGGTAGTGACGTGGCATGCGGATagagagCCATGAATACCAAAACGATGCGTTTGcccccTCGTCGAGTGTTGACACCTA…
CaC10283	941	14	7	p	AG	GAGAGAGAGAGAGA	F	0	0	3.0104	280	CAGCTTGCCCGTTTCTTACA	CATCATGAGGGAGTGATGATGA	97	127	824	20	1103	22	61.318	60.893	6	6.6	TtctctctctcctctctctctctctCATTTCTTTCATAAtttttCAAAATTTTCAGTTTCCGGCCACACTTtctctctcCTATCCCTCTTCTCTGTTCACATCTTCTTCGTCCTAGACATCCCCTTCGGTTTCTCCGTCAAATTACCAATTTGcccccTTTAAtttttCAATTTACCCTTTTACCCTTCAttttttAACCGACACTTATTCAGTATTCAACCGATTTTAGATAAATTTTACCATTGGGTTAttttttAttttttCCAAACCATTTTATTTGGTTTGTAAGAATTATTTTATATTAtttttAGGGTGGGTTGGTAGTGACGTGGCATGCGGATagagagCCATGAATACCAAAACGATGCGTTTGcccccTCGTCGAGTGTTGACACCTA…
CaC10283	941	14	7	p	AG	GAGAGAGAGAGAGA	F	0	0	3.1673	275	GCTTGCCCGTTTCTTACACTT	CATGAGGGAGTGATGATGACA	94	125	826	21	1100	21	60.656	59.489	6.7	6.7	TtctctctctcctctctctctctctCATTTCTTTCATAAtttttCAAAATTTTCAGTTTCCGGCCACACTTtctctctcCTATCCCTCTTCTCTGTTCACATCTTCTTCGTCCTAGACATCCCCTTCGGTTTCTCCGTCAAATTACCAATTTGcccccTTTAAtttttCAATTTACCCTTTTACCCTTCAttttttAACCGACACTTATTCAGTATTCAACCGATTTTAGATAAATTTTACCATTGGGTTAttttttAttttttCCAAACCATTTTATTTGGTTTGTAAGAATTATTTTATATTAtttttAGGGTGGGTTGGTAGTGACGTGGCATGCGGATagagagCCATGAATACCAAAACGATGCGTTTGcccccTCGTCGAGTGTTGACACCTA…
CaC10283	941	14	7	p	AG	GAGAGAGAGAGAGA	F	0	0	6.2857	94	ATCCCATTCGCTCTCTTTCC	AAATCGGAGGAGAAGTTTCTAAGTTT	22	12	899	20	992	26	60.546	60.368	8.5	6.7	TtctctctctcctctctctctctctCATTTCTTTCATAAtttttCAAAATTTTCAGTTTCCGGCCACACTTtctctctcCTATCCCTCTTCTCTGTTCACATCTTCTTCGTCCTAGACATCCCCTTCGGTTTCTCCGTCAAATTACCAATTTGcccccTTTAAtttttCAATTTACCCTTTTACCCTTCAttttttAACCGACACTTATTCAGTATTCAACCGATTTTAGATAAATTTTACCATTGGGTTAttttttAttttttCCAAACCATTTTATTTGGTTTGTAAGAATTATTTTATATTAtttttAGGGTGGGTTGGTAGTGACGTGGCATGCGGATagagagCCATGAATACCAAAACGATGCGTTTGcccccTCGTCGAGTGTTGACACCTA…
CaC10283	941	14	7	p	AG	GAGAGAGAGAGAGA	F	0	0	6.3312	137	CAGACAATTGGGAGAGTGGG	AAATCGGAGGAGAAGTTTCTAAGTTT	65	12	856	20	992	26	60.501	60.368	9.4	6.7	TtctctctctcctctctctctctctCATTTCTTTCATAAtttttCAAAATTTTCAGTTTCCGGCCACACTTtctctctcCTATCCCTCTTCTCTGTTCACATCTTCTTCGTCCTAGACATCCCCTTCGGTTTCTCCGTCAAATTACCAATTTGcccccTTTAAtttttCAATTTACCCTTTTACCCTTCAttttttAACCGACACTTATTCAGTATTCAACCGATTTTAGATAAATTTTACCATTGGGTTAttttttAttttttCCAAACCATTTTATTTGGTTTGTAAGAATTATTTTATATTAtttttAGGGTGGGTTGGTAGTGACGTGGCATGCGGATagagagCCATGAATACCAAAACGATGCGTTTGcccccTCGTCGAGTGTTGACACCTA…
CaC10283	941	14	7	p	AG	GAGAGAGAGAGAGA	F	0	0	6.3438	137	CAGACAATTGGGAGAGTGGG	AAATCGGAGGAGAAGTTTCTAAG	65	15	856	20	992	23	60.501	57.355	9.4	6	TtctctctctcctctctctctctctCATTTCTTTCATAAtttttCAAAATTTTCAGTTTCCGGCCACACTTtctctctcCTATCCCTCTTCTCTGTTCACATCTTCTTCGTCCTAGACATCCCCTTCGGTTTCTCCGTCAAATTACCAATTTGcccccTTTAAtttttCAATTTACCCTTTTACCCTTCAttttttAACCGACACTTATTCAGTATTCAACCGATTTTAGATAAATTTTACCATTGGGTTAttttttAttttttCCAAACCATTTTATTTGGTTTGTAAGAATTATTTTATATTAtttttAGGGTGGGTTGGTAGTGACGTGGCATGCGGATagagagCCATGAATACCAAAACGATGCGTTTGcccccTCGTCGAGTGTTGACACCTA…
CaC10315	281	10	5	p	AT	TATATATATA	F	1	1	0.7018	214	ATGGGAATTGGAAGAGCACA	CACAACCATCAGCAACATGC	58	106	203	20	416	20	60.461	61.163	8.2	8.4	GGATCGACCAAATGGTAAGCCTTGTGTTGAAACCAAGGAGTTTCAATCTTTTGCACAACATGTTGAAAGCTGTTGTTAGAAGAGCGCTATCAAGACGCGGCCTTGTGGAGGGACAGACTTAATCAATTTAGGGCAGaaaaaaaGCAAATAACAGATCCTGGACACTCTAAATTGtatatataAATCCAGCATTAGAAGGTCGATGGGAATTGGAAGAGCACATACCTGTCTGTCATATCTTTCGCTTTGTCCCTTATGTTAATATGTTTGTGAATATCTGtatatatataaaaaaTAATGTGTCATTAGAACTCTAATGTGCTTTTCCACTACTAGTTTAAGTCCTCACGAACTGTTAATAATTTAATATGAATTCTGGTTGTTCCATTGGATGCAGCA…
CaC10315	281	10	5	p	AT	TATATATATA	F	0	0	0.8481	193	ATGGGAATTGGAAGAGCACA	GCATCCAATGGAACAACCAG	58	85	203	20	395	20	60.461	61.309	8.2	7.9	GGATCGACCAAATGGTAAGCCTTGTGTTGAAACCAAGGAGTTTCAATCTTTTGCACAACATGTTGAAAGCTGTTGTTAGAAGAGCGCTATCAAGACGCGGCCTTGTGGAGGGACAGACTTAATCAATTTAGGGCAGaaaaaaaGCAAATAACAGATCCTGGACACTCTAAATTGtatatataAATCCAGCATTAGAAGGTCGATGGGAATTGGAAGAGCACATACCTGTCTGTCATATCTTTCGCTTTGTCCCTTATGTTAATATGTTTGTGAATATCTGtatatatataaaaaaTAATGTGTCATTAGAACTCTAATGTGCTTTTCCACTACTAGTTTAAGTCCTCACGAACTGTTAATAATTTAATATGAATTCTGGTTGTTCCATTGGATGCAGCA…
CaC10315	281	10	5	p	AT	TATATATATA	F	0	0	1.1265	228	GCATTAGAAGGTCGATGGGA	CACAACCATCAGCAACATGC	72	106	189	20	416	20	60.036	61.163	9.7	8.4	GGATCGACCAAATGGTAAGCCTTGTGTTGAAACCAAGGAGTTTCAATCTTTTGCACAACATGTTGAAAGCTGTTGTTAGAAGAGCGCTATCAAGACGCGGCCTTGTGGAGGGACAGACTTAATCAATTTAGGGCAGaaaaaaaGCAAATAACAGATCCTGGACACTCTAAATTGtatatataAATCCAGCATTAGAAGGTCGATGGGAATTGGAAGAGCACATACCTGTCTGTCATATCTTTCGCTTTGTCCCTTATGTTAATATGTTTGTGAATATCTGtatatatataaaaaaTAATGTGTCATTAGAACTCTAATGTGCTTTTCCACTACTAGTTTAAGTCCTCACGAACTGTTAATAATTTAATATGAATTCTGGTTGTTCCATTGGATGCAGCA…
CaC10315	281	10	5	p	AT	TATATATATA	F	0	0	1.7548	296	GCCTTGTGGAGGGACAGACT	GCATCCAATGGAACAACCAG	161	85	100	20	395	20	61.646	61.309	6.1	7.9	GGATCGACCAAATGGTAAGCCTTGTGTTGAAACCAAGGAGTTTCAATCTTTTGCACAACATGTTGAAAGCTGTTGTTAGAAGAGCGCTATCAAGACGCGGCCTTGTGGAGGGACAGACTTAATCAATTTAGGGCAGaaaaaaaGCAAATAACAGATCCTGGACACTCTAAATTGtatatataAATCCAGCATTAGAAGGTCGATGGGAATTGGAAGAGCACATACCTGTCTGTCATATCTTTCGCTTTGTCCCTTATGTTAATATGTTTGTGAATATCTGtatatatataaaaaaTAATGTGTCATTAGAACTCTAATGTGCTTTTCCACTACTAGTTTAAGTCCTCACGAACTGTTAATAATTTAATATGAATTCTGGTTGTTCCATTGGATGCAGCA…
CaC10315	281	10	5	p	AT	TATATATATA	F	0	0	1.7813	298	GCCTTGTGGAGGGACAGAC	CTGCATCCAATGGAACAACC	162	87	100	19	397	20	60.672	61.309	6.4	8.2	GGATCGACCAAATGGTAAGCCTTGTGTTGAAACCAAGGAGTTTCAATCTTTTGCACAACATGTTGAAAGCTGTTGTTAGAAGAGCGCTATCAAGACGCGGCCTTGTGGAGGGACAGACTTAATCAATTTAGGGCAGaaaaaaaGCAAATAACAGATCCTGGACACTCTAAATTGtatatataAATCCAGCATTAGAAGGTCGATGGGAATTGGAAGAGCACATACCTGTCTGTCATATCTTTCGCTTTGTCCCTTATGTTAATATGTTTGTGAATATCTGtatatatataaaaaaTAATGTGTCATTAGAACTCTAATGTGCTTTTCCACTACTAGTTTAAGTCCTCACGAACTGTTAATAATTTAATATGAATTCTGGTTGTTCCATTGGATGCAGCA…
CaC10315	281	10	5	p	AT	TATATATATA	F	0	0	2.9614	158	TCTTTCGCTTTGTCCCTTATG	GCATCCAATGGAACAACCAG	22	85	238	21	395	20	59.348	61.309	6.2	7.9	GGATCGACCAAATGGTAAGCCTTGTGTTGAAACCAAGGAGTTTCAATCTTTTGCACAACATGTTGAAAGCTGTTGTTAGAAGAGCGCTATCAAGACGCGGCCTTGTGGAGGGACAGACTTAATCAATTTAGGGCAGaaaaaaaGCAAATAACAGATCCTGGACACTCTAAATTGtatatataAATCCAGCATTAGAAGGTCGATGGGAATTGGAAGAGCACATACCTGTCTGTCATATCTTTCGCTTTGTCCCTTATGTTAATATGTTTGTGAATATCTGtatatatataaaaaaTAATGTGTCATTAGAACTCTAATGTGCTTTTCCACTACTAGTTTAAGTCCTCACGAACTGTTAATAATTTAATATGAATTCTGGTTGTTCCATTGGATGCAGCA…
CaC10315	281	10	5	p	AT	TATATATATA	F	0	0	3.1799	158	TCTTTCGCTTTGTCCCTTATGT	GCATCCAATGGAACAACCAG	21	85	238	22	395	20	60.129	61.309	5.6	7.9	GGATCGACCAAATGGTAAGCCTTGTGTTGAAACCAAGGAGTTTCAATCTTTTGCACAACATGTTGAAAGCTGTTGTTAGAAGAGCGCTATCAAGACGCGGCCTTGTGGAGGGACAGACTTAATCAATTTAGGGCAGaaaaaaaGCAAATAACAGATCCTGGACACTCTAAATTGtatatataAATCCAGCATTAGAAGGTCGATGGGAATTGGAAGAGCACATACCTGTCTGTCATATCTTTCGCTTTGTCCCTTATGTTAATATGTTTGTGAATATCTGtatatatataaaaaaTAATGTGTCATTAGAACTCTAATGTGCTTTTCCACTACTAGTTTAAGTCCTCACGAACTGTTAATAATTTAATATGAATTCTGGTTGTTCCATTGGATGCAGCA…
CaC10315	281	10	5	p	AT	TATATATATA	F	0	0	3.5301	158	TCTTTCGCTTTGTCCCTTATG	GCATCCAATGGAACAACCA	22	86	238	21	395	19	59.348	60.322	6.2	8.2	GGATCGACCAAATGGTAAGCCTTGTGTTGAAACCAAGGAGTTTCAATCTTTTGCACAACATGTTGAAAGCTGTTGTTAGAAGAGCGCTATCAAGACGCGGCCTTGTGGAGGGACAGACTTAATCAATTTAGGGCAGaaaaaaaGCAAATAACAGATCCTGGACACTCTAAATTGtatatataAATCCAGCATTAGAAGGTCGATGGGAATTGGAAGAGCACATACCTGTCTGTCATATCTTTCGCTTTGTCCCTTATGTTAATATGTTTGTGAATATCTGtatatatataaaaaaTAATGTGTCATTAGAACTCTAATGTGCTTTTCCACTACTAGTTTAAGTCCTCACGAACTGTTAATAATTTAATATGAATTCTGGTTGTTCCATTGGATGCAGCA…
CaC10315	281	10	5	p	AT	TATATATATA	F	0	0	13.2735	109	CGCTTTGTCCCTTATGTTAATATGT	TCGTGAGGACTTAAACTAGTAGTGG	13	36	243	25	351	25	59.738	58.188	5.6	7.9	GGATCGACCAAATGGTAAGCCTTGTGTTGAAACCAAGGAGTTTCAATCTTTTGCACAACATGTTGAAAGCTGTTGTTAGAAGAGCGCTATCAAGACGCGGCCTTGTGGAGGGACAGACTTAATCAATTTAGGGCAGaaaaaaaGCAAATAACAGATCCTGGACACTCTAAATTGtatatataAATCCAGCATTAGAAGGTCGATGGGAATTGGAAGAGCACATACCTGTCTGTCATATCTTTCGCTTTGTCCCTTATGTTAATATGTTTGTGAATATCTGtatatatataaaaaaTAATGTGTCATTAGAACTCTAATGTGCTTTTCCACTACTAGTTTAAGTCCTCACGAACTGTTAATAATTTAATATGAATTCTGGTTGTTCCATTGGATGCAGCA…
CaC10315	281	10	5	p	AT	TATATATATA	F	0	0	14.4524	109	GCTTTGTCCCTTATGTTAATATGTTTG	TTCGTGAGGACTTAAACTAGTAGTGG	10	36	244	27	352	26	60.375	59.373	7	7.9	GGATCGACCAAATGGTAAGCCTTGTGTTGAAACCAAGGAGTTTCAATCTTTTGCACAACATGTTGAAAGCTGTTGTTAGAAGAGCGCTATCAAGACGCGGCCTTGTGGAGGGACAGACTTAATCAATTTAGGGCAGaaaaaaaGCAAATAACAGATCCTGGACACTCTAAATTGtatatataAATCCAGCATTAGAAGGTCGATGGGAATTGGAAGAGCACATACCTGTCTGTCATATCTTTCGCTTTGTCCCTTATGTTAATATGTTTGTGAATATCTGtatatatataaaaaaTAATGTGTCATTAGAACTCTAATGTGCTTTTCCACTACTAGTTTAAGTCCTCACGAACTGTTAATAATTTAATATGAATTCTGGTTGTTCCATTGGATGCAGCA…
CaC10315	281	10	5	p	AT	TATATATATA	F	0	0	14.637	108	GCTTTGTCCCTTATGTTAATATGTTTG	TCGTGAGGACTTAAACTAGTAGTGG	10	36	244	27	351	25	60.375	58.188	7	7.9	GGATCGACCAAATGGTAAGCCTTGTGTTGAAACCAAGGAGTTTCAATCTTTTGCACAACATGTTGAAAGCTGTTGTTAGAAGAGCGCTATCAAGACGCGGCCTTGTGGAGGGACAGACTTAATCAATTTAGGGCAGaaaaaaaGCAAATAACAGATCCTGGACACTCTAAATTGtatatataAATCCAGCATTAGAAGGTCGATGGGAATTGGAAGAGCACATACCTGTCTGTCATATCTTTCGCTTTGTCCCTTATGTTAATATGTTTGTGAATATCTGtatatatataaaaaaTAATGTGTCATTAGAACTCTAATGTGCTTTTCCACTACTAGTTTAAGTCCTCACGAACTGTTAATAATTTAATATGAATTCTGGTTGTTCCATTGGATGCAGCA…
CaC10322	377	15	5	p	ACT	GATGATGATGATGAT	A	1	1	1.7137	124	TTAGAGGCAATGCTTGGTGG	CGATTGTCAGCACCATGTGA	20	49	337	20	460	20	61.157	61.757	9.4	6.7	TGAAGAAAGGATGGGGAAAAGAGGAGGAAAAGGTTTTCAGAAGAAAGAAGTTaaaaaCCTTACAACAACCTCTCGACGCGACCGTCATGCtttttCTTACTGAAGACATGGACGACGAGATTGATGCTTTTCATAAACAGAGGGACGTTGTTCCCCTTGACATAAATGCTGATGGTAGAGAATCAGAATCAGATGATGAGATACCGAtttttGATTCAAAGGATATTGATGAAAGCGATgacgacgacGATGAGGAAGATGACAGCAATGAGGATGATTatgatgatgatgACAACGGCGAAAATAGCaaaaaaTTATTAGGACaaaaaGAAATATTTAGAGGCAATGCTTGGTGGGGAGGATGATGGAATGGCAAgatgatgatgatgatGAGGATGA…
CaC10322	377	15	5	p	ACT	GATGATGATGATGAT	A	0	0	2.4589	123	TTAGAGGCAATGCTTGGTGG	GATTGTCAGCACCATGTGAGA	20	47	337	20	459	21	61.157	59.698	9.4	6.7	TGAAGAAAGGATGGGGAAAAGAGGAGGAAAAGGTTTTCAGAAGAAAGAAGTTaaaaaCCTTACAACAACCTCTCGACGCGACCGTCATGCtttttCTTACTGAAGACATGGACGACGAGATTGATGCTTTTCATAAACAGAGGGACGTTGTTCCCCTTGACATAAATGCTGATGGTAGAGAATCAGAATCAGATGATGAGATACCGAtttttGATTCAAAGGATATTGATGAAAGCGATgacgacgacGATGAGGAAGATGACAGCAATGAGGATGATTatgatgatgatgACAACGGCGAAAATAGCaaaaaaTTATTAGGACaaaaaGAAATATTTAGAGGCAATGCTTGGTGGGGAGGATGATGGAATGGCAAgatgatgatgatgatGAGGATGA…
CaC10322	377	15	5	p	ACT	GATGATGATGATGAT	A	0	0	2.8397	125	TTTAGAGGCAATGCTTGGTG	CGATTGTCAGCACCATGTGA	21	49	336	20	460	20	58.917	61.757	8.2	6.7	TGAAGAAAGGATGGGGAAAAGAGGAGGAAAAGGTTTTCAGAAGAAAGAAGTTaaaaaCCTTACAACAACCTCTCGACGCGACCGTCATGCtttttCTTACTGAAGACATGGACGACGAGATTGATGCTTTTCATAAACAGAGGGACGTTGTTCCCCTTGACATAAATGCTGATGGTAGAGAATCAGAATCAGATGATGAGATACCGAtttttGATTCAAAGGATATTGATGAAAGCGATgacgacgacGATGAGGAAGATGACAGCAATGAGGATGATTatgatgatgatgACAACGGCGAAAATAGCaaaaaaTTATTAGGACaaaaaGAAATATTTAGAGGCAATGCTTGGTGGGGAGGATGATGGAATGGCAAgatgatgatgatgatGAGGATGA…
CaC10322	377	15	5	p	ACT	GATGATGATGATGAT	A	0	0	3.3631	103	GAGGATGATGGAATGGCAA	CGATTGTCAGCACCATGTGA	0	49	358	19	460	20	59.394	61.757	10	6.7	TGAAGAAAGGATGGGGAAAAGAGGAGGAAAAGGTTTTCAGAAGAAAGAAGTTaaaaaCCTTACAACAACCTCTCGACGCGACCGTCATGCtttttCTTACTGAAGACATGGACGACGAGATTGATGCTTTTCATAAACAGAGGGACGTTGTTCCCCTTGACATAAATGCTGATGGTAGAGAATCAGAATCAGATGATGAGATACCGAtttttGATTCAAAGGATATTGATGAAAGCGATgacgacgacGATGAGGAAGATGACAGCAATGAGGATGATTatgatgatgatgACAACGGCGAAAATAGCaaaaaaTTATTAGGACaaaaaGAAATATTTAGAGGCAATGCTTGGTGGGGAGGATGATGGAATGGCAAgatgatgatgatgatGAGGATGA…
CaC10322	377	15	5	p	ACT	GATGATGATGATGAT	A	0	0	3.3856	104	GGAGGATGATGGAATGGCA	CGATTGTCAGCACCATGTGA	1	49	357	19	460	20	61.829	61.757	10	6.7	TGAAGAAAGGATGGGGAAAAGAGGAGGAAAAGGTTTTCAGAAGAAAGAAGTTaaaaaCCTTACAACAACCTCTCGACGCGACCGTCATGCtttttCTTACTGAAGACATGGACGACGAGATTGATGCTTTTCATAAACAGAGGGACGTTGTTCCCCTTGACATAAATGCTGATGGTAGAGAATCAGAATCAGATGATGAGATACCGAtttttGATTCAAAGGATATTGATGAAAGCGATgacgacgacGATGAGGAAGATGACAGCAATGAGGATGATTatgatgatgatgACAACGGCGAAAATAGCaaaaaaTTATTAGGACaaaaaGAAATATTTAGAGGCAATGCTTGGTGGGGAGGATGATGGAATGGCAAgatgatgatgatgatGAGGATGA…
CaC10322	377	15	5	p	ACT	GATGATGATGATGAT	A	0	0	4.1082	102	GAGGATGATGGAATGGCAA	GATTGTCAGCACCATGTGAGA	0	47	358	19	459	21	59.394	59.698	10	6.7	TGAAGAAAGGATGGGGAAAAGAGGAGGAAAAGGTTTTCAGAAGAAAGAAGTTaaaaaCCTTACAACAACCTCTCGACGCGACCGTCATGCtttttCTTACTGAAGACATGGACGACGAGATTGATGCTTTTCATAAACAGAGGGACGTTGTTCCCCTTGACATAAATGCTGATGGTAGAGAATCAGAATCAGATGATGAGATACCGAtttttGATTCAAAGGATATTGATGAAAGCGATgacgacgacGATGAGGAAGATGACAGCAATGAGGATGATTatgatgatgatgACAACGGCGAAAATAGCaaaaaaTTATTAGGACaaaaaGAAATATTTAGAGGCAATGCTTGGTGGGGAGGATGATGGAATGGCAAgatgatgatgatgatGAGGATGA…
CaC10322	377	15	5	p	ACT	GATGATGATGATGAT	F	0	0	1.7772	232	ATGAAAGCGATGACGACGAC	CGATTGTCAGCACCATGTGA	128	49	229	20	460	20	61.22	61.757	7.8	6.7	TGAAGAAAGGATGGGGAAAAGAGGAGGAAAAGGTTTTCAGAAGAAAGAAGTTaaaaaCCTTACAACAACCTCTCGACGCGACCGTCATGCtttttCTTACTGAAGACATGGACGACGAGATTGATGCTTTTCATAAACAGAGGGACGTTGTTCCCCTTGACATAAATGCTGATGGTAGAGAATCAGAATCAGATGATGAGATACCGAtttttGATTCAAAGGATATTGATGAAAGCGATgacgacgacGATGAGGAAGATGACAGCAATGAGGATGATTatgatgatgatgACAACGGCGAAAATAGCaaaaaaTTATTAGGACaaaaaGAAATATTTAGAGGCAATGCTTGGTGGGGAGGATGATGGAATGGCAAgatgatgatgatgatGAGGATGA…
CaC10322	377	15	5	p	ACT	GATGATGATGATGAT	F	0	0	1.8144	213	CGATGAGGAAGATGACAGCA	CGATTGTCAGCACCATGTGA	109	49	248	20	460	20	59.942	61.757	8.5	6.7	TGAAGAAAGGATGGGGAAAAGAGGAGGAAAAGGTTTTCAGAAGAAAGAAGTTaaaaaCCTTACAACAACCTCTCGACGCGACCGTCATGCtttttCTTACTGAAGACATGGACGACGAGATTGATGCTTTTCATAAACAGAGGGACGTTGTTCCCCTTGACATAAATGCTGATGGTAGAGAATCAGAATCAGATGATGAGATACCGAtttttGATTCAAAGGATATTGATGAAAGCGATgacgacgacGATGAGGAAGATGACAGCAATGAGGATGATTatgatgatgatgACAACGGCGAAAATAGCaaaaaaTTATTAGGACaaaaaGAAATATTTAGAGGCAATGCTTGGTGGGGAGGATGATGGAATGGCAAgatgatgatgatgatGAGGATGA…
CaC10322	377	15	5	p	ACT	GATGATGATGATGAT	F	0	0	1.9329	221	GACGACGACGATGAGGAAGA	CGATTGTCAGCACCATGTGA	117	49	240	20	460	20	61.376	61.757	6.7	6.7	TGAAGAAAGGATGGGGAAAAGAGGAGGAAAAGGTTTTCAGAAGAAAGAAGTTaaaaaCCTTACAACAACCTCTCGACGCGACCGTCATGCtttttCTTACTGAAGACATGGACGACGAGATTGATGCTTTTCATAAACAGAGGGACGTTGTTCCCCTTGACATAAATGCTGATGGTAGAGAATCAGAATCAGATGATGAGATACCGAtttttGATTCAAAGGATATTGATGAAAGCGATgacgacgacGATGAGGAAGATGACAGCAATGAGGATGATTatgatgatgatgACAACGGCGAAAATAGCaaaaaaTTATTAGGACaaaaaGAAATATTTAGAGGCAATGCTTGGTGGGGAGGATGATGGAATGGCAAgatgatgatgatgatGAGGATGA…
CaC10322	377	15	5	p	ACT	GATGATGATGATGAT	F	0	0	2.1813	176	GATGATGACAACGGCGAAA	CGATTGTCAGCACCATGTGA	73	49	285	19	460	20	60.624	61.757	9	6.7	TGAAGAAAGGATGGGGAAAAGAGGAGGAAAAGGTTTTCAGAAGAAAGAAGTTaaaaaCCTTACAACAACCTCTCGACGCGACCGTCATGCtttttCTTACTGAAGACATGGACGACGAGATTGATGCTTTTCATAAACAGAGGGACGTTGTTCCCCTTGACATAAATGCTGATGGTAGAGAATCAGAATCAGATGATGAGATACCGAtttttGATTCAAAGGATATTGATGAAAGCGATgacgacgacGATGAGGAAGATGACAGCAATGAGGATGATTatgatgatgatgACAACGGCGAAAATAGCaaaaaaTTATTAGGACaaaaaGAAATATTTAGAGGCAATGCTTGGTGGGGAGGATGATGGAATGGCAAgatgatgatgatgatGAGGATGA…
CaC10322	377	15	5	p	ACT	GATGATGATGATGAT	F	0	0	2.5461	207	GGAAGATGACAGCAATGAGGA	CGATTGTCAGCACCATGTGA	102	49	254	21	460	20	60.211	61.757	7.9	6.7	TGAAGAAAGGATGGGGAAAAGAGGAGGAAAAGGTTTTCAGAAGAAAGAAGTTaaaaaCCTTACAACAACCTCTCGACGCGACCGTCATGCtttttCTTACTGAAGACATGGACGACGAGATTGATGCTTTTCATAAACAGAGGGACGTTGTTCCCCTTGACATAAATGCTGATGGTAGAGAATCAGAATCAGATGATGAGATACCGAtttttGATTCAAAGGATATTGATGAAAGCGATgacgacgacGATGAGGAAGATGACAGCAATGAGGATGATTatgatgatgatgACAACGGCGAAAATAGCaaaaaaTTATTAGGACaaaaaGAAATATTTAGAGGCAATGCTTGGTGGGGAGGATGATGGAATGGCAAgatgatgatgatgatGAGGATGA…
CaC10322	377	15	5	p	ACT	GATGATGATGATGAT	F	0	0	2.6934	198	CGATGAGGAAGATGACAGCA	TGTGAGAATTGTCTCCCACCT	109	33	248	20	445	21	59.942	59.564	8.5	7.9	TGAAGAAAGGATGGGGAAAAGAGGAGGAAAAGGTTTTCAGAAGAAAGAAGTTaaaaaCCTTACAACAACCTCTCGACGCGACCGTCATGCtttttCTTACTGAAGACATGGACGACGAGATTGATGCTTTTCATAAACAGAGGGACGTTGTTCCCCTTGACATAAATGCTGATGGTAGAGAATCAGAATCAGATGATGAGATACCGAtttttGATTCAAAGGATATTGATGAAAGCGATgacgacgacGATGAGGAAGATGACAGCAATGAGGATGATTatgatgatgatgACAACGGCGAAAATAGCaaaaaaTTATTAGGACaaaaaGAAATATTTAGAGGCAATGCTTGGTGGGGAGGATGATGGAATGGCAAgatgatgatgatgatGAGGATGA…
CaC10322	377	15	5	p	ACT	GATGATGATGATGAT	F	0	0	5.5292	292	CCCTTGACATAAATGCTGATG	TGTGAGAATTGTCTCCCACCT	202	33	154	21	445	21	58.107	59.564	6.9	7.9	TGAAGAAAGGATGGGGAAAAGAGGAGGAAAAGGTTTTCAGAAGAAAGAAGTTaaaaaCCTTACAACAACCTCTCGACGCGACCGTCATGCtttttCTTACTGAAGACATGGACGACGAGATTGATGCTTTTCATAAACAGAGGGACGTTGTTCCCCTTGACATAAATGCTGATGGTAGAGAATCAGAATCAGATGATGAGATACCGAtttttGATTCAAAGGATATTGATGAAAGCGATgacgacgacGATGAGGAAGATGACAGCAATGAGGATGATTatgatgatgatgACAACGGCGAAAATAGCaaaaaaTTATTAGGACaaaaaGAAATATTTAGAGGCAATGCTTGGTGGGGAGGATGATGGAATGGCAAgatgatgatgatgatGAGGATGA…
CaC10322	377	15	5	p	ACT	GATGATGATGATGAT	F	0	0	5.6111	292	CCCTTGACATAAATGCTGATG	TGTGAGAATTGTCTCCCACC	202	34	154	21	445	20	58.107	58.482	6.9	9.4	TGAAGAAAGGATGGGGAAAAGAGGAGGAAAAGGTTTTCAGAAGAAAGAAGTTaaaaaCCTTACAACAACCTCTCGACGCGACCGTCATGCtttttCTTACTGAAGACATGGACGACGAGATTGATGCTTTTCATAAACAGAGGGACGTTGTTCCCCTTGACATAAATGCTGATGGTAGAGAATCAGAATCAGATGATGAGATACCGAtttttGATTCAAAGGATATTGATGAAAGCGATgacgacgacGATGAGGAAGATGACAGCAATGAGGATGATTatgatgatgatgACAACGGCGAAAATAGCaaaaaaTTATTAGGACaaaaaGAAATATTTAGAGGCAATGCTTGGTGGGGAGGATGATGGAATGGCAAgatgatgatgatgatGAGGATGA…
CaC10322	377	15	5	p	ACT	GATGATGATGATGAT	F	0	0	5.66	291	CCTTGACATAAATGCTGATGGT	TGTGAGAATTGTCTCCCACCT	200	33	155	22	445	21	58.976	59.564	7.8	7.9	TGAAGAAAGGATGGGGAAAAGAGGAGGAAAAGGTTTTCAGAAGAAAGAAGTTaaaaaCCTTACAACAACCTCTCGACGCGACCGTCATGCtttttCTTACTGAAGACATGGACGACGAGATTGATGCTTTTCATAAACAGAGGGACGTTGTTCCCCTTGACATAAATGCTGATGGTAGAGAATCAGAATCAGATGATGAGATACCGAtttttGATTCAAAGGATATTGATGAAAGCGATgacgacgacGATGAGGAAGATGACAGCAATGAGGATGATTatgatgatgatgACAACGGCGAAAATAGCaaaaaaTTATTAGGACaaaaaGAAATATTTAGAGGCAATGCTTGGTGGGGAGGATGATGGAATGGCAAgatgatgatgatgatGAGGATGA…
CaC10378	481	18	6	p	ACT	TGATGATGATGATGATGA	A	1	1	1.0948	134	CGCGCTAGAGTTCCTTTGAA	ACATTCCCGCAAGCTTTCTC	72	4	389	20	522	20	60.648	61.646	7.3	6.7	CGCACCAGCCCCATCAACCGTGACCTAGCCCGTCAGCATTACGCCAAGTTCGCAATCCTCTTAGACCCCACAAGCATCGaaaaaTTCCCCTTTCAAGATGAAGCCCTAGCACGTGTCCGTGAAGCCTGGCACGTGCTTTCTGACCCCAAAAGGCGCGACCTTTACGACCACGACTTCGAACGCCGCGGTGTCTCCGACCCAACTGCCACGTTTTGGACAGCGTGTCCGTACTGTTGGAACCTTTACATGTACGAGAAGAAATACGTGGGTTTGCTCGTTGATGTGTCAGAGTTGTCTTAAATCCTTTCACGGCGTGGCTATTAAGCCGCCGGTGAAAGTGGGTGCTTCTGTGGTGGAAGGGGAGGAGCGGCGGCAGTATTATAAGTGTCGCGCTAGAGT…
CaC10378	481	18	6	p	ACT	TGATGATGATGATGATGA	A	0	0	1.136	192	GGTGAAAGTGGGTGCTTCTG	ACATTCCCGCAAGCTTTCTC	130	4	331	20	522	20	60.69	61.646	7	6.7	CGCACCAGCCCCATCAACCGTGACCTAGCCCGTCAGCATTACGCCAAGTTCGCAATCCTCTTAGACCCCACAAGCATCGaaaaaTTCCCCTTTCAAGATGAAGCCCTAGCACGTGTCCGTGAAGCCTGGCACGTGCTTTCTGACCCCAAAAGGCGCGACCTTTACGACCACGACTTCGAACGCCGCGGTGTCTCCGACCCAACTGCCACGTTTTGGACAGCGTGTCCGTACTGTTGGAACCTTTACATGTACGAGAAGAAATACGTGGGTTTGCTCGTTGATGTGTCAGAGTTGTCTTAAATCCTTTCACGGCGTGGCTATTAAGCCGCCGGTGAAAGTGGGTGCTTCTGTGGTGGAAGGGGAGGAGCGGCGGCAGTATTATAAGTGTCGCGCTAGAGT…
CaC10378	481	18	6	p	ACT	TGATGATGATGATGATGA	A	0	0	1.1445	265	GAAATACGTGGGTTTGCTCG	ACATTCCCGCAAGCTTTCTC	203	4	258	20	522	20	60.502	61.646	9.9	6.7	CGCACCAGCCCCATCAACCGTGACCTAGCCCGTCAGCATTACGCCAAGTTCGCAATCCTCTTAGACCCCACAAGCATCGaaaaaTTCCCCTTTCAAGATGAAGCCCTAGCACGTGTCCGTGAAGCCTGGCACGTGCTTTCTGACCCCAAAAGGCGCGACCTTTACGACCACGACTTCGAACGCCGCGGTGTCTCCGACCCAACTGCCACGTTTTGGACAGCGTGTCCGTACTGTTGGAACCTTTACATGTACGAGAAGAAATACGTGGGTTTGCTCGTTGATGTGTCAGAGTTGTCTTAAATCCTTTCACGGCGTGGCTATTAAGCCGCCGGTGAAAGTGGGTGCTTCTGTGGTGGAAGGGGAGGAGCGGCGGCAGTATTATAAGTGTCGCGCTAGAGT…
CaC10378	481	18	6	p	ACT	TGATGATGATGATGATGA	A	0	0	1.2994	90	TAATGGGAGCTTGATGGGTG	ACATTCCCGCAAGCTTTCTC	28	4	433	20	522	20	60.853	61.646	9.4	6.7	CGCACCAGCCCCATCAACCGTGACCTAGCCCGTCAGCATTACGCCAAGTTCGCAATCCTCTTAGACCCCACAAGCATCGaaaaaTTCCCCTTTCAAGATGAAGCCCTAGCACGTGTCCGTGAAGCCTGGCACGTGCTTTCTGACCCCAAAAGGCGCGACCTTTACGACCACGACTTCGAACGCCGCGGTGTCTCCGACCCAACTGCCACGTTTTGGACAGCGTGTCCGTACTGTTGGAACCTTTACATGTACGAGAAGAAATACGTGGGTTTGCTCGTTGATGTGTCAGAGTTGTCTTAAATCCTTTCACGGCGTGGCTATTAAGCCGCCGGTGAAAGTGGGTGCTTCTGTGGTGGAAGGGGAGGAGCGGCGGCAGTATTATAAGTGTCGCGCTAGAGT…
CaC10378	481	18	6	p	ACT	TGATGATGATGATGATGA	A	0	0	1.317	133	CGCGCTAGAGTTCCTTTGAA	CATTCCCGCAAGCTTTCTC	72	4	389	20	521	19	60.648	60.869	7.3	6.7	CGCACCAGCCCCATCAACCGTGACCTAGCCCGTCAGCATTACGCCAAGTTCGCAATCCTCTTAGACCCCACAAGCATCGaaaaaTTCCCCTTTCAAGATGAAGCCCTAGCACGTGTCCGTGAAGCCTGGCACGTGCTTTCTGACCCCAAAAGGCGCGACCTTTACGACCACGACTTCGAACGCCGCGGTGTCTCCGACCCAACTGCCACGTTTTGGACAGCGTGTCCGTACTGTTGGAACCTTTACATGTACGAGAAGAAATACGTGGGTTTGCTCGTTGATGTGTCAGAGTTGTCTTAAATCCTTTCACGGCGTGGCTATTAAGCCGCCGGTGAAAGTGGGTGCTTCTGTGGTGGAAGGGGAGGAGCGGCGGCAGTATTATAAGTGTCGCGCTAGAGT…
CaC10378	481	18	6	p	ACT	TGATGATGATGATGATGA	A	0	0	1.3583	188	GAAAGTGGGTGCTTCTGTGG	CATTCCCGCAAGCTTTCTC	127	4	334	20	521	19	60.69	60.869	8.2	6.7	CGCACCAGCCCCATCAACCGTGACCTAGCCCGTCAGCATTACGCCAAGTTCGCAATCCTCTTAGACCCCACAAGCATCGaaaaaTTCCCCTTTCAAGATGAAGCCCTAGCACGTGTCCGTGAAGCCTGGCACGTGCTTTCTGACCCCAAAAGGCGCGACCTTTACGACCACGACTTCGAACGCCGCGGTGTCTCCGACCCAACTGCCACGTTTTGGACAGCGTGTCCGTACTGTTGGAACCTTTACATGTACGAGAAGAAATACGTGGGTTTGCTCGTTGATGTGTCAGAGTTGTCTTAAATCCTTTCACGGCGTGGCTATTAAGCCGCCGGTGAAAGTGGGTGCTTCTGTGGTGGAAGGGGAGGAGCGGCGGCAGTATTATAAGTGTCGCGCTAGAGT…
CaC10378	481	18	6	p	ACT	TGATGATGATGATGATGA	A	0	0	1.3667	264	GAAATACGTGGGTTTGCTCG	CATTCCCGCAAGCTTTCTC	203	4	258	20	521	19	60.502	60.869	9.9	6.7	CGCACCAGCCCCATCAACCGTGACCTAGCCCGTCAGCATTACGCCAAGTTCGCAATCCTCTTAGACCCCACAAGCATCGaaaaaTTCCCCTTTCAAGATGAAGCCCTAGCACGTGTCCGTGAAGCCTGGCACGTGCTTTCTGACCCCAAAAGGCGCGACCTTTACGACCACGACTTCGAACGCCGCGGTGTCTCCGACCCAACTGCCACGTTTTGGACAGCGTGTCCGTACTGTTGGAACCTTTACATGTACGAGAAGAAATACGTGGGTTTGCTCGTTGATGTGTCAGAGTTGTCTTAAATCCTTTCACGGCGTGGCTATTAAGCCGCCGGTGAAAGTGGGTGCTTCTGTGGTGGAAGGGGAGGAGCGGCGGCAGTATTATAAGTGTCGCGCTAGAGT…
CaC10378	481	18	6	p	ACT	TGATGATGATGATGATGA	A	0	0	1.3901	262	ATACGTGGGTTTGCTCGTTG	ACATTCCCGCAAGCTTTCTC	200	4	261	20	522	20	60.944	61.646	8.7	6.7	CGCACCAGCCCCATCAACCGTGACCTAGCCCGTCAGCATTACGCCAAGTTCGCAATCCTCTTAGACCCCACAAGCATCGaaaaaTTCCCCTTTCAAGATGAAGCCCTAGCACGTGTCCGTGAAGCCTGGCACGTGCTTTCTGACCCCAAAAGGCGCGACCTTTACGACCACGACTTCGAACGCCGCGGTGTCTCCGACCCAACTGCCACGTTTTGGACAGCGTGTCCGTACTGTTGGAACCTTTACATGTACGAGAAGAAATACGTGGGTTTGCTCGTTGATGTGTCAGAGTTGTCTTAAATCCTTTCACGGCGTGGCTATTAAGCCGCCGGTGAAAGTGGGTGCTTCTGTGGTGGAAGGGGAGGAGCGGCGGCAGTATTATAAGTGTCGCGCTAGAGT…
CaC10378	481	18	6	p	ACT	TGATGATGATGATGATGA	A	0	0	1.4119	256	GGGTTTGCTCGTTGATGTGT	ACATTCCCGCAAGCTTTCTC	194	4	267	20	522	20	60.966	61.646	6.4	6.7	CGCACCAGCCCCATCAACCGTGACCTAGCCCGTCAGCATTACGCCAAGTTCGCAATCCTCTTAGACCCCACAAGCATCGaaaaaTTCCCCTTTCAAGATGAAGCCCTAGCACGTGTCCGTGAAGCCTGGCACGTGCTTTCTGACCCCAAAAGGCGCGACCTTTACGACCACGACTTCGAACGCCGCGGTGTCTCCGACCCAACTGCCACGTTTTGGACAGCGTGTCCGTACTGTTGGAACCTTTACATGTACGAGAAGAAATACGTGGGTTTGCTCGTTGATGTGTCAGAGTTGTCTTAAATCCTTTCACGGCGTGGCTATTAAGCCGCCGGTGAAAGTGGGTGCTTCTGTGGTGGAAGGGGAGGAGCGGCGGCAGTATTATAAGTGTCGCGCTAGAGT…
CaC10378	481	18	6	p	ACT	TGATGATGATGATGATGA	A	0	0	1.4346	141	CGCGCTAGAGTTCCTTTGAA	ATTACCCACATTCCCGCAAG	72	11	389	20	529	20	60.648	61.986	7.3	8.5	CGCACCAGCCCCATCAACCGTGACCTAGCCCGTCAGCATTACGCCAAGTTCGCAATCCTCTTAGACCCCACAAGCATCGaaaaaTTCCCCTTTCAAGATGAAGCCCTAGCACGTGTCCGTGAAGCCTGGCACGTGCTTTCTGACCCCAAAAGGCGCGACCTTTACGACCACGACTTCGAACGCCGCGGTGTCTCCGACCCAACTGCCACGTTTTGGACAGCGTGTCCGTACTGTTGGAACCTTTACATGTACGAGAAGAAATACGTGGGTTTGCTCGTTGATGTGTCAGAGTTGTCTTAAATCCTTTCACGGCGTGGCTATTAAGCCGCCGGTGAAAGTGGGTGCTTCTGTGGTGGAAGGGGAGGAGCGGCGGCAGTATTATAAGTGTCGCGCTAGAGT…
CaC10378	481	18	6	p	ACT	TGATGATGATGATGATGA	A	0	0	1.4445	228	TCTTAAATCCTTTCACGGCG	ACATTCCCGCAAGCTTTCTC	166	4	295	20	522	20	60.202	61.646	13.4	6.7	CGCACCAGCCCCATCAACCGTGACCTAGCCCGTCAGCATTACGCCAAGTTCGCAATCCTCTTAGACCCCACAAGCATCGaaaaaTTCCCCTTTCAAGATGAAGCCCTAGCACGTGTCCGTGAAGCCTGGCACGTGCTTTCTGACCCCAAAAGGCGCGACCTTTACGACCACGACTTCGAACGCCGCGGTGTCTCCGACCCAACTGCCACGTTTTGGACAGCGTGTCCGTACTGTTGGAACCTTTACATGTACGAGAAGAAATACGTGGGTTTGCTCGTTGATGTGTCAGAGTTGTCTTAAATCCTTTCACGGCGTGGCTATTAAGCCGCCGGTGAAAGTGGGTGCTTCTGTGGTGGAAGGGGAGGAGCGGCGGCAGTATTATAAGTGTCGCGCTAGAGT…
CaC10378	481	18	6	p	ACT	TGATGATGATGATGATGA	A	0	0	1.5217	89	TAATGGGAGCTTGATGGGTG	CATTCCCGCAAGCTTTCTC	28	4	433	20	521	19	60.853	60.869	9.4	6.7	CGCACCAGCCCCATCAACCGTGACCTAGCCCGTCAGCATTACGCCAAGTTCGCAATCCTCTTAGACCCCACAAGCATCGaaaaaTTCCCCTTTCAAGATGAAGCCCTAGCACGTGTCCGTGAAGCCTGGCACGTGCTTTCTGACCCCAAAAGGCGCGACCTTTACGACCACGACTTCGAACGCCGCGGTGTCTCCGACCCAACTGCCACGTTTTGGACAGCGTGTCCGTACTGTTGGAACCTTTACATGTACGAGAAGAAATACGTGGGTTTGCTCGTTGATGTGTCAGAGTTGTCTTAAATCCTTTCACGGCGTGGCTATTAAGCCGCCGGTGAAAGTGGGTGCTTCTGTGGTGGAAGGGGAGGAGCGGCGGCAGTATTATAAGTGTCGCGCTAGAGT…
CaC10378	481	18	6	p	ACT	TGATGATGATGATGATGA	B	0	0	0.3115	195	CGCGCTAGAGTTCCTTTGAA	CACGGTTTGATTCCCTTGAA	72	65	389	20	583	20	60.648	60.863	7.3	7.3	CGCACCAGCCCCATCAACCGTGACCTAGCCCGTCAGCATTACGCCAAGTTCGCAATCCTCTTAGACCCCACAAGCATCGaaaaaTTCCCCTTTCAAGATGAAGCCCTAGCACGTGTCCGTGAAGCCTGGCACGTGCTTTCTGACCCCAAAAGGCGCGACCTTTACGACCACGACTTCGAACGCCGCGGTGTCTCCGACCCAACTGCCACGTTTTGGACAGCGTGTCCGTACTGTTGGAACCTTTACATGTACGAGAAGAAATACGTGGGTTTGCTCGTTGATGTGTCAGAGTTGTCTTAAATCCTTTCACGGCGTGGCTATTAAGCCGCCGGTGAAAGTGGGTGCTTCTGTGGTGGAAGGGGAGGAGCGGCGGCAGTATTATAAGTGTCGCGCTAGAGT…
CaC10378	481	18	6	p	ACT	TGATGATGATGATGATGA	B	0	0	0.3504	246	CGCGCTAGAGTTCCTTTGAA	CTTGCCACTGTCTTCACCCT	72	116	389	20	634	20	60.648	60.298	7.3	9.1	CGCACCAGCCCCATCAACCGTGACCTAGCCCGTCAGCATTACGCCAAGTTCGCAATCCTCTTAGACCCCACAAGCATCGaaaaaTTCCCCTTTCAAGATGAAGCCCTAGCACGTGTCCGTGAAGCCTGGCACGTGCTTTCTGACCCCAAAAGGCGCGACCTTTACGACCACGACTTCGAACGCCGCGGTGTCTCCGACCCAACTGCCACGTTTTGGACAGCGTGTCCGTACTGTTGGAACCTTTACATGTACGAGAAGAAATACGTGGGTTTGCTCGTTGATGTGTCAGAGTTGTCTTAAATCCTTTCACGGCGTGGCTATTAAGCCGCCGGTGAAAGTGGGTGCTTCTGTGGTGGAAGGGGAGGAGCGGCGGCAGTATTATAAGTGTCGCGCTAGAGT…
CaC10378	481	18	6	p	ACT	TGATGATGATGATGATGA	B	0	0	0.3527	255	GGTGAAAGTGGGTGCTTCTG	TTCACGGTTTGATTCCCTTG	130	67	331	20	585	20	60.69	60.863	7	8.5	CGCACCAGCCCCATCAACCGTGACCTAGCCCGTCAGCATTACGCCAAGTTCGCAATCCTCTTAGACCCCACAAGCATCGaaaaaTTCCCCTTTCAAGATGAAGCCCTAGCACGTGTCCGTGAAGCCTGGCACGTGCTTTCTGACCCCAAAAGGCGCGACCTTTACGACCACGACTTCGAACGCCGCGGTGTCTCCGACCCAACTGCCACGTTTTGGACAGCGTGTCCGTACTGTTGGAACCTTTACATGTACGAGAAGAAATACGTGGGTTTGCTCGTTGATGTGTCAGAGTTGTCTTAAATCCTTTCACGGCGTGGCTATTAAGCCGCCGGTGAAAGTGGGTGCTTCTGTGGTGGAAGGGGAGGAGCGGCGGCAGTATTATAAGTGTCGCGCTAGAGT…
CaC10378	481	18	6	p	ACT	TGATGATGATGATGATGA	B	0	0	0.4139	271	TAATGGGAGCTTGATGGGTG	TCCTTAGCATCCAAACCCAA	28	185	433	20	703	20	60.853	60.439	9.4	10	CGCACCAGCCCCATCAACCGTGACCTAGCCCGTCAGCATTACGCCAAGTTCGCAATCCTCTTAGACCCCACAAGCATCGaaaaaTTCCCCTTTCAAGATGAAGCCCTAGCACGTGTCCGTGAAGCCTGGCACGTGCTTTCTGACCCCAAAAGGCGCGACCTTTACGACCACGACTTCGAACGCCGCGGTGTCTCCGACCCAACTGCCACGTTTTGGACAGCGTGTCCGTACTGTTGGAACCTTTACATGTACGAGAAGAAATACGTGGGTTTGCTCGTTGATGTGTCAGAGTTGTCTTAAATCCTTTCACGGCGTGGCTATTAAGCCGCCGGTGAAAGTGGGTGCTTCTGTGGTGGAAGGGGAGGAGCGGCGGCAGTATTATAAGTGTCGCGCTAGAGT…
CaC10378	481	18	6	p	ACT	TGATGATGATGATGATGA	B	0	0	0.5161	153	TAATGGGAGCTTGATGGGTG	TTCACGGTTTGATTCCCTTG	28	67	433	20	585	20	60.853	60.863	9.4	8.5	CGCACCAGCCCCATCAACCGTGACCTAGCCCGTCAGCATTACGCCAAGTTCGCAATCCTCTTAGACCCCACAAGCATCGaaaaaTTCCCCTTTCAAGATGAAGCCCTAGCACGTGTCCGTGAAGCCTGGCACGTGCTTTCTGACCCCAAAAGGCGCGACCTTTACGACCACGACTTCGAACGCCGCGGTGTCTCCGACCCAACTGCCACGTTTTGGACAGCGTGTCCGTACTGTTGGAACCTTTACATGTACGAGAAGAAATACGTGGGTTTGCTCGTTGATGTGTCAGAGTTGTCTTAAATCCTTTCACGGCGTGGCTATTAAGCCGCCGGTGAAAGTGGGTGCTTCTGTGGTGGAAGGGGAGGAGCGGCGGCAGTATTATAAGTGTCGCGCTAGAGT…
CaC10378	481	18	6	p	ACT	TGATGATGATGATGATGA	B	0	0	0.5551	205	TGGTAATGGGAGCTTGATGG	CTTGCCACTGTCTTCACCCT	31	116	430	20	634	20	60.853	60.298	8.1	9.1	CGCACCAGCCCCATCAACCGTGACCTAGCCCGTCAGCATTACGCCAAGTTCGCAATCCTCTTAGACCCCACAAGCATCGaaaaaTTCCCCTTTCAAGATGAAGCCCTAGCACGTGTCCGTGAAGCCTGGCACGTGCTTTCTGACCCCAAAAGGCGCGACCTTTACGACCACGACTTCGAACGCCGCGGTGTCTCCGACCCAACTGCCACGTTTTGGACAGCGTGTCCGTACTGTTGGAACCTTTACATGTACGAGAAGAAATACGTGGGTTTGCTCGTTGATGTGTCAGAGTTGTCTTAAATCCTTTCACGGCGTGGCTATTAAGCCGCCGGTGAAAGTGGGTGCTTCTGTGGTGGAAGGGGAGGAGCGGCGGCAGTATTATAAGTGTCGCGCTAGAGT…
CaC10378	481	18	6	p	ACT	TGATGATGATGATGATGA	B	0	0	0.6612	291	TCTTAAATCCTTTCACGGCG	TTCACGGTTTGATTCCCTTG	166	67	295	20	585	20	60.202	60.863	13.4	8.5	CGCACCAGCCCCATCAACCGTGACCTAGCCCGTCAGCATTACGCCAAGTTCGCAATCCTCTTAGACCCCACAAGCATCGaaaaaTTCCCCTTTCAAGATGAAGCCCTAGCACGTGTCCGTGAAGCCTGGCACGTGCTTTCTGACCCCAAAAGGCGCGACCTTTACGACCACGACTTCGAACGCCGCGGTGTCTCCGACCCAACTGCCACGTTTTGGACAGCGTGTCCGTACTGTTGGAACCTTTACATGTACGAGAAGAAATACGTGGGTTTGCTCGTTGATGTGTCAGAGTTGTCTTAAATCCTTTCACGGCGTGGCTATTAAGCCGCCGGTGAAAGTGGGTGCTTCTGTGGTGGAAGGGGAGGAGCGGCGGCAGTATTATAAGTGTCGCGCTAGAGT…
CaC10378	481	18	6	p	ACT	TGATGATGATGATGATGA	C	0	0	0.1481	151	CGCGCTAGAGTTCCTTTGAA	TCACACACCCATTACCCACA	72	21	389	20	539	20	60.648	60.7	7.3	8.2	CGCACCAGCCCCATCAACCGTGACCTAGCCCGTCAGCATTACGCCAAGTTCGCAATCCTCTTAGACCCCACAAGCATCGaaaaaTTCCCCTTTCAAGATGAAGCCCTAGCACGTGTCCGTGAAGCCTGGCACGTGCTTTCTGACCCCAAAAGGCGCGACCTTTACGACCACGACTTCGAACGCCGCGGTGTCTCCGACCCAACTGCCACGTTTTGGACAGCGTGTCCGTACTGTTGGAACCTTTACATGTACGAGAAGAAATACGTGGGTTTGCTCGTTGATGTGTCAGAGTTGTCTTAAATCCTTTCACGGCGTGGCTATTAAGCCGCCGGTGAAAGTGGGTGCTTCTGTGGTGGAAGGGGAGGAGCGGCGGCAGTATTATAAGTGTCGCGCTAGAGT…
CaC10378	481	18	6	p	ACT	TGATGATGATGATGATGA	C	0	0	0.1978	282	GAAATACGTGGGTTTGCTCG	TCACACACCCATTACCCACA	203	21	258	20	539	20	60.502	60.7	9.9	8.2	CGCACCAGCCCCATCAACCGTGACCTAGCCCGTCAGCATTACGCCAAGTTCGCAATCCTCTTAGACCCCACAAGCATCGaaaaaTTCCCCTTTCAAGATGAAGCCCTAGCACGTGTCCGTGAAGCCTGGCACGTGCTTTCTGACCCCAAAAGGCGCGACCTTTACGACCACGACTTCGAACGCCGCGGTGTCTCCGACCCAACTGCCACGTTTTGGACAGCGTGTCCGTACTGTTGGAACCTTTACATGTACGAGAAGAAATACGTGGGTTTGCTCGTTGATGTGTCAGAGTTGTCTTAAATCCTTTCACGGCGTGGCTATTAAGCCGCCGGTGAAAGTGGGTGCTTCTGTGGTGGAAGGGGAGGAGCGGCGGCAGTATTATAAGTGTCGCGCTAGAGT…
CaC10435	353	15	5	p	AAT	TAATAATAATAATAA	B	1	1	0.627	212	CTGGAGGACAGGGTCAGGTA	GAGGAGATCCACCTCCACCT	124	33	209	20	420	20	60.104	60.469	6.9	7.9	AAAGTGTCGCACAATTCGCTAGGAAGCGTCAACGTGGCGTTTGTGTTCTAAGTGGAAGTGGTTCAGTAGCTAATGTTTACTCTTAGACAACCTTCAGCTCCTGGTGCTGTTGTAGCACTTCATGGTAGGTTTGAGATTTTGTCCTTAACAGGGACATTTCTACCTGGTCCTGCTCCTCCAGGGTCAACTGGTTTAACAGTCTATCTGGCTGGAGGACAGGGTCAGGTAGTTGGAGGTTGTGTTGTTGGAACTCTTGTTGCTGTTGGACCTGTTATGCTTATTTCCGCTACTTTTACTAAATGCAACTTATGAAAGACTTCCACTTGATGATAatgatgatgatgATAATAATtaataataataataaCAACGAAGGACTGAGTTCTGCGGCCGGTGCAC…
CaC10435	353	15	5	p	AAT	TAATAATAATAATAA	B	0	0	0.6352	243	CTGGAGGACAGGGTCAGGTA	CCTTGCAATTGATGACCTCC	124	64	209	20	451	20	60.104	60.461	6.9	9.4	AAAGTGTCGCACAATTCGCTAGGAAGCGTCAACGTGGCGTTTGTGTTCTAAGTGGAAGTGGTTCAGTAGCTAATGTTTACTCTTAGACAACCTTCAGCTCCTGGTGCTGTTGTAGCACTTCATGGTAGGTTTGAGATTTTGTCCTTAACAGGGACATTTCTACCTGGTCCTGCTCCTCCAGGGTCAACTGGTTTAACAGTCTATCTGGCTGGAGGACAGGGTCAGGTAGTTGGAGGTTGTGTTGTTGGAACTCTTGTTGCTGTTGGACCTGTTATGCTTATTTCCGCTACTTTTACTAAATGCAACTTATGAAAGACTTCCACTTGATGATAatgatgatgatgATAATAATtaataataataataaCAACGAAGGACTGAGTTCTGCGGCCGGTGCAC…
CaC10435	353	15	5	p	AAT	TAATAATAATAATAA	B	0	0	0.7109	261	CTACCTGGTCCTGCTCCTCC	GAGGAGATCCACCTCCACCT	173	33	160	20	420	20	61.18	60.469	9.4	7.9	AAAGTGTCGCACAATTCGCTAGGAAGCGTCAACGTGGCGTTTGTGTTCTAAGTGGAAGTGGTTCAGTAGCTAATGTTTACTCTTAGACAACCTTCAGCTCCTGGTGCTGTTGTAGCACTTCATGGTAGGTTTGAGATTTTGTCCTTAACAGGGACATTTCTACCTGGTCCTGCTCCTCCAGGGTCAACTGGTTTAACAGTCTATCTGGCTGGAGGACAGGGTCAGGTAGTTGGAGGTTGTGTTGTTGGAACTCTTGTTGCTGTTGGACCTGTTATGCTTATTTCCGCTACTTTTACTAAATGCAACTTATGAAAGACTTCCACTTGATGATAatgatgatgatgATAATAATtaataataataataaCAACGAAGGACTGAGTTCTGCGGCCGGTGCAC…
CaC10435	353	15	5	p	AAT	TAATAATAATAATAA	B	0	0	0.7192	292	CTACCTGGTCCTGCTCCTCC	CCTTGCAATTGATGACCTCC	173	64	160	20	451	20	61.18	60.461	9.4	9.4	AAAGTGTCGCACAATTCGCTAGGAAGCGTCAACGTGGCGTTTGTGTTCTAAGTGGAAGTGGTTCAGTAGCTAATGTTTACTCTTAGACAACCTTCAGCTCCTGGTGCTGTTGTAGCACTTCATGGTAGGTTTGAGATTTTGTCCTTAACAGGGACATTTCTACCTGGTCCTGCTCCTCCAGGGTCAACTGGTTTAACAGTCTATCTGGCTGGAGGACAGGGTCAGGTAGTTGGAGGTTGTGTTGTTGGAACTCTTGTTGCTGTTGGACCTGTTATGCTTATTTCCGCTACTTTTACTAAATGCAACTTATGAAAGACTTCCACTTGATGATAatgatgatgatgATAATAATtaataataataataaCAACGAAGGACTGAGTTCTGCGGCCGGTGCAC…
CaC10435	353	15	5	p	AAT	TAATAATAATAATAA	B	0	0	0.7544	190	TGGAGGTTGTGTTGTTGGAA	GAGGAGATCCACCTCCACCT	102	33	231	20	420	20	59.976	60.469	8.5	7.9	AAAGTGTCGCACAATTCGCTAGGAAGCGTCAACGTGGCGTTTGTGTTCTAAGTGGAAGTGGTTCAGTAGCTAATGTTTACTCTTAGACAACCTTCAGCTCCTGGTGCTGTTGTAGCACTTCATGGTAGGTTTGAGATTTTGTCCTTAACAGGGACATTTCTACCTGGTCCTGCTCCTCCAGGGTCAACTGGTTTAACAGTCTATCTGGCTGGAGGACAGGGTCAGGTAGTTGGAGGTTGTGTTGTTGGAACTCTTGTTGCTGTTGGACCTGTTATGCTTATTTCCGCTACTTTTACTAAATGCAACTTATGAAAGACTTCCACTTGATGATAatgatgatgatgATAATAATtaataataataataaCAACGAAGGACTGAGTTCTGCGGCCGGTGCAC…
CaC10435	353	15	5	p	AAT	TAATAATAATAATAA	B	0	0	0.8083	294	TTGGAGGTTGTGTTGTTGGA	TGCCCTCCATTATTAGGCAA	103	136	230	20	523	20	59.976	60.415	8.5	10	AAAGTGTCGCACAATTCGCTAGGAAGCGTCAACGTGGCGTTTGTGTTCTAAGTGGAAGTGGTTCAGTAGCTAATGTTTACTCTTAGACAACCTTCAGCTCCTGGTGCTGTTGTAGCACTTCATGGTAGGTTTGAGATTTTGTCCTTAACAGGGACATTTCTACCTGGTCCTGCTCCTCCAGGGTCAACTGGTTTAACAGTCTATCTGGCTGGAGGACAGGGTCAGGTAGTTGGAGGTTGTGTTGTTGGAACTCTTGTTGCTGTTGGACCTGTTATGCTTATTTCCGCTACTTTTACTAAATGCAACTTATGAAAGACTTCCACTTGATGATAatgatgatgatgATAATAATtaataataataataaCAACGAAGGACTGAGTTCTGCGGCCGGTGCAC…
CaC10435	353	15	5	p	AAT	TAATAATAATAATAA	B	0	0	0.858	169	TCTTGTTGCTGTTGGACCTG	GAGGAGATCCACCTCCACCT	81	33	252	20	420	20	59.873	60.469	7.9	7.9	AAAGTGTCGCACAATTCGCTAGGAAGCGTCAACGTGGCGTTTGTGTTCTAAGTGGAAGTGGTTCAGTAGCTAATGTTTACTCTTAGACAACCTTCAGCTCCTGGTGCTGTTGTAGCACTTCATGGTAGGTTTGAGATTTTGTCCTTAACAGGGACATTTCTACCTGGTCCTGCTCCTCCAGGGTCAACTGGTTTAACAGTCTATCTGGCTGGAGGACAGGGTCAGGTAGTTGGAGGTTGTGTTGTTGGAACTCTTGTTGCTGTTGGACCTGTTATGCTTATTTCCGCTACTTTTACTAAATGCAACTTATGAAAGACTTCCACTTGATGATAatgatgatgatgATAATAATtaataataataataaCAACGAAGGACTGAGTTCTGCGGCCGGTGCAC…
CaC10435	353	15	5	p	AAT	TAATAATAATAATAA	B	0	0	1.5166	159	TGCTGTTGGACCTGTTATGC	AGATCCACCTCCACCTTGTG	75	29	258	20	416	20	59.722	59.962	7.4	7	AAAGTGTCGCACAATTCGCTAGGAAGCGTCAACGTGGCGTTTGTGTTCTAAGTGGAAGTGGTTCAGTAGCTAATGTTTACTCTTAGACAACCTTCAGCTCCTGGTGCTGTTGTAGCACTTCATGGTAGGTTTGAGATTTTGTCCTTAACAGGGACATTTCTACCTGGTCCTGCTCCTCCAGGGTCAACTGGTTTAACAGTCTATCTGGCTGGAGGACAGGGTCAGGTAGTTGGAGGTTGTGTTGTTGGAACTCTTGTTGCTGTTGGACCTGTTATGCTTATTTCCGCTACTTTTACTAAATGCAACTTATGAAAGACTTCCACTTGATGATAatgatgatgatgATAATAATtaataataataataaCAACGAAGGACTGAGTTCTGCGGCCGGTGCAC…
CaC10435	353	15	5	p	AAT	TAATAATAATAATAA	B	0	0	1.7428	159	TGCTGTTGGACCTGTTATGCT	AGATCCACCTCCACCTTGTG	74	29	258	21	416	20	60.704	59.962	8.1	7	AAAGTGTCGCACAATTCGCTAGGAAGCGTCAACGTGGCGTTTGTGTTCTAAGTGGAAGTGGTTCAGTAGCTAATGTTTACTCTTAGACAACCTTCAGCTCCTGGTGCTGTTGTAGCACTTCATGGTAGGTTTGAGATTTTGTCCTTAACAGGGACATTTCTACCTGGTCCTGCTCCTCCAGGGTCAACTGGTTTAACAGTCTATCTGGCTGGAGGACAGGGTCAGGTAGTTGGAGGTTGTGTTGTTGGAACTCTTGTTGCTGTTGGACCTGTTATGCTTATTTCCGCTACTTTTACTAAATGCAACTTATGAAAGACTTCCACTTGATGATAatgatgatgatgATAATAATtaataataataataaCAACGAAGGACTGAGTTCTGCGGCCGGTGCAC…
CaC10435	353	15	5	p	AAT	TAATAATAATAATAA	B	0	0	2.1805	159	TTGGAGGTTGTGTTGTTGGA	GCAGAACTCAGTCCTTCGTTG	103	0	230	20	388	21	59.976	60.043	8.5	8.7	AAAGTGTCGCACAATTCGCTAGGAAGCGTCAACGTGGCGTTTGTGTTCTAAGTGGAAGTGGTTCAGTAGCTAATGTTTACTCTTAGACAACCTTCAGCTCCTGGTGCTGTTGTAGCACTTCATGGTAGGTTTGAGATTTTGTCCTTAACAGGGACATTTCTACCTGGTCCTGCTCCTCCAGGGTCAACTGGTTTAACAGTCTATCTGGCTGGAGGACAGGGTCAGGTAGTTGGAGGTTGTGTTGTTGGAACTCTTGTTGCTGTTGGACCTGTTATGCTTATTTCCGCTACTTTTACTAAATGCAACTTATGAAAGACTTCCACTTGATGATAatgatgatgatgATAATAATtaataataataataaCAACGAAGGACTGAGTTCTGCGGCCGGTGCAC…
CaC10435	353	15	5	p	AAT	TAATAATAATAATAA	B	0	0	8.0111	108	TTATGAAAGACTTCCACTTGATGA	ATCCACCTCCACCTTGTGC	22	28	307	24	414	19	57.94	60.951	6.6	8.2	AAAGTGTCGCACAATTCGCTAGGAAGCGTCAACGTGGCGTTTGTGTTCTAAGTGGAAGTGGTTCAGTAGCTAATGTTTACTCTTAGACAACCTTCAGCTCCTGGTGCTGTTGTAGCACTTCATGGTAGGTTTGAGATTTTGTCCTTAACAGGGACATTTCTACCTGGTCCTGCTCCTCCAGGGTCAACTGGTTTAACAGTCTATCTGGCTGGAGGACAGGGTCAGGTAGTTGGAGGTTGTGTTGTTGGAACTCTTGTTGCTGTTGGACCTGTTATGCTTATTTCCGCTACTTTTACTAAATGCAACTTATGAAAGACTTCCACTTGATGATAatgatgatgatgATAATAATtaataataataataaCAACGAAGGACTGAGTTCTGCGGCCGGTGCAC…
CaC10435	353	15	5	p	AAT	TAATAATAATAATAA	B	0	0	8.0738	109	CTTATGAAAGACTTCCACTTGATGA	ATCCACCTCCACCTTGTGC	22	28	306	25	414	19	58.877	60.951	6.6	8.2	AAAGTGTCGCACAATTCGCTAGGAAGCGTCAACGTGGCGTTTGTGTTCTAAGTGGAAGTGGTTCAGTAGCTAATGTTTACTCTTAGACAACCTTCAGCTCCTGGTGCTGTTGTAGCACTTCATGGTAGGTTTGAGATTTTGTCCTTAACAGGGACATTTCTACCTGGTCCTGCTCCTCCAGGGTCAACTGGTTTAACAGTCTATCTGGCTGGAGGACAGGGTCAGGTAGTTGGAGGTTGTGTTGTTGGAACTCTTGTTGCTGTTGGACCTGTTATGCTTATTTCCGCTACTTTTACTAAATGCAACTTATGAAAGACTTCCACTTGATGATAatgatgatgatgATAATAATtaataataataataaCAACGAAGGACTGAGTTCTGCGGCCGGTGCAC…
CaC10435	353	15	5	p	AAT	TAATAATAATAATAA	B	0	0	8.2172	82	TTATGAAAGACTTCCACTTGATGA	GCAGAACTCAGTCCTTCGTTG	22	0	307	24	388	21	57.94	60.043	6.6	8.7	AAAGTGTCGCACAATTCGCTAGGAAGCGTCAACGTGGCGTTTGTGTTCTAAGTGGAAGTGGTTCAGTAGCTAATGTTTACTCTTAGACAACCTTCAGCTCCTGGTGCTGTTGTAGCACTTCATGGTAGGTTTGAGATTTTGTCCTTAACAGGGACATTTCTACCTGGTCCTGCTCCTCCAGGGTCAACTGGTTTAACAGTCTATCTGGCTGGAGGACAGGGTCAGGTAGTTGGAGGTTGTGTTGTTGGAACTCTTGTTGCTGTTGGACCTGTTATGCTTATTTCCGCTACTTTTACTAAATGCAACTTATGAAAGACTTCCACTTGATGATAatgatgatgatgATAATAATtaataataataataaCAACGAAGGACTGAGTTCTGCGGCCGGTGCAC…
CaC10435	353	15	5	p	AAT	TAATAATAATAATAA	C	0	0	6.7584	107	TGAAAGACTTCCACTTGATGATAATG	AGATCCACCTCCACCTTGTG	17	29	310	26	416	20	60.72	59.962	6.2	7	AAAGTGTCGCACAATTCGCTAGGAAGCGTCAACGTGGCGTTTGTGTTCTAAGTGGAAGTGGTTCAGTAGCTAATGTTTACTCTTAGACAACCTTCAGCTCCTGGTGCTGTTGTAGCACTTCATGGTAGGTTTGAGATTTTGTCCTTAACAGGGACATTTCTACCTGGTCCTGCTCCTCCAGGGTCAACTGGTTTAACAGTCTATCTGGCTGGAGGACAGGGTCAGGTAGTTGGAGGTTGTGTTGTTGGAACTCTTGTTGCTGTTGGACCTGTTATGCTTATTTCCGCTACTTTTACTAAATGCAACTTATGAAAGACTTCCACTTGATGATAatgatgatgatgATAATAATtaataataataataaCAACGAAGGACTGAGTTCTGCGGCCGGTGCAC…
CaC10435	353	15	5	p	AAT	TAATAATAATAATAA	C	0	0	7.2987	107	TGAAAGACTTCCACTTGATGATAA	AGATCCACCTCCACCTTGTG	19	29	310	24	416	20	57.94	59.962	5.9	7	AAAGTGTCGCACAATTCGCTAGGAAGCGTCAACGTGGCGTTTGTGTTCTAAGTGGAAGTGGTTCAGTAGCTAATGTTTACTCTTAGACAACCTTCAGCTCCTGGTGCTGTTGTAGCACTTCATGGTAGGTTTGAGATTTTGTCCTTAACAGGGACATTTCTACCTGGTCCTGCTCCTCCAGGGTCAACTGGTTTAACAGTCTATCTGGCTGGAGGACAGGGTCAGGTAGTTGGAGGTTGTGTTGTTGGAACTCTTGTTGCTGTTGGACCTGTTATGCTTATTTCCGCTACTTTTACTAAATGCAACTTATGAAAGACTTCCACTTGATGATAatgatgatgatgATAATAATtaataataataataaCAACGAAGGACTGAGTTCTGCGGCCGGTGCAC…
CaC10435	353	15	5	p	AAT	TAATAATAATAATAA	C	0	0	7.3696	109	TGAAAGACTTCCACTTGATGATAATG	GGAGATCCACCTCCACCTTG	17	31	310	26	418	20	60.72	61.85	6.2	8.5	AAAGTGTCGCACAATTCGCTAGGAAGCGTCAACGTGGCGTTTGTGTTCTAAGTGGAAGTGGTTCAGTAGCTAATGTTTACTCTTAGACAACCTTCAGCTCCTGGTGCTGTTGTAGCACTTCATGGTAGGTTTGAGATTTTGTCCTTAACAGGGACATTTCTACCTGGTCCTGCTCCTCCAGGGTCAACTGGTTTAACAGTCTATCTGGCTGGAGGACAGGGTCAGGTAGTTGGAGGTTGTGTTGTTGGAACTCTTGTTGCTGTTGGACCTGTTATGCTTATTTCCGCTACTTTTACTAAATGCAACTTATGAAAGACTTCCACTTGATGATAatgatgatgatgATAATAATtaataataataataaCAACGAAGGACTGAGTTCTGCGGCCGGTGCAC…
CaC1046	238	15	5	p	AAC	AACAACAACAACAAC	F	1	1	0.3836	166	GCTGCTCCTGGTGTCTGAAT	GCATTGAACTGAGGACGAGG	102	9	116	20	281	20	60.418	60.801	6.9	9.9	ACTATCAAAACCAtttttACACTCACAACTTACCTTCCTCCCATTACtttttGCCCAATCAATTAATTAATCAAAGTCTTCTTCATTTTCTTTGTTTGCATTTTCCATTGGTTGCGCTGCTCCTGGTGTCTGAATCGGTGAATGAGGaacaaacaaacaCCGTGAATGATAGTgagagaAGAGACAAAAGGAGACATCATGTTCAGCGACAACAAGAACaaaaaCAATGGCAACAAAaacaacaacaacaacACCAATATTCCTCGTCCTCAGTTCAATGCAATCAGAACCTAGACTTTCCACGACAGATGCTTTAACCGACACGATGCGTagcagcagcGCCGCCTcccccATGAGCCCTTACAACTATGACTCCGGAAGGTTAAGTGGTGATAGCTC…
CaC1046	238	15	5	p	AAC	AACAACAACAACAAC	F	0	0	0.3922	168	GCTGCTCCTGGTGTCTGAAT	TTGCATTGAACTGAGGACGA	102	11	116	20	283	20	60.418	60.39	6.9	8.1	ACTATCAAAACCAtttttACACTCACAACTTACCTTCCTCCCATTACtttttGCCCAATCAATTAATTAATCAAAGTCTTCTTCATTTTCTTTGTTTGCATTTTCCATTGGTTGCGCTGCTCCTGGTGTCTGAATCGGTGAATGAGGaacaaacaaacaCCGTGAATGATAGTgagagaAGAGACAAAAGGAGACATCATGTTCAGCGACAACAAGAACaaaaaCAATGGCAACAAAaacaacaacaacaacACCAATATTCCTCGTCCTCAGTTCAATGCAATCAGAACCTAGACTTTCCACGACAGATGCTTTAACCGACACGATGCGTagcagcagcGCCGCCTcccccATGAGCCCTTACAACTATGACTCCGGAAGGTTAAGTGGTGATAGCTC…
CaC1046	238	15	5	p	AAC	AACAACAACAACAAC	F	0	0	0.6496	217	GCTGCTCCTGGTGTCTGAAT	TACGCATCGTGTCGGTTAAA	102	60	116	20	332	20	60.418	60.133	6.9	6.6	ACTATCAAAACCAtttttACACTCACAACTTACCTTCCTCCCATTACtttttGCCCAATCAATTAATTAATCAAAGTCTTCTTCATTTTCTTTGTTTGCATTTTCCATTGGTTGCGCTGCTCCTGGTGTCTGAATCGGTGAATGAGGaacaaacaaacaCCGTGAATGATAGTgagagaAGAGACAAAAGGAGACATCATGTTCAGCGACAACAAGAACaaaaaCAATGGCAACAAAaacaacaacaacaacACCAATATTCCTCGTCCTCAGTTCAATGCAATCAGAACCTAGACTTTCCACGACAGATGCTTTAACCGACACGATGCGTagcagcagcGCCGCCTcccccATGAGCCCTTACAACTATGACTCCGGAAGGTTAAGTGGTGATAGCTC…
CaC1046	238	15	5	p	AAC	AACAACAACAACAAC	F	0	0	0.6623	216	GCTGCTCCTGGTGTCTGAAT	ACGCATCGTGTCGGTTAAAG	102	59	116	20	331	20	60.418	61.08	6.9	6.3	ACTATCAAAACCAtttttACACTCACAACTTACCTTCCTCCCATTACtttttGCCCAATCAATTAATTAATCAAAGTCTTCTTCATTTTCTTTGTTTGCATTTTCCATTGGTTGCGCTGCTCCTGGTGTCTGAATCGGTGAATGAGGaacaaacaaacaCCGTGAATGATAGTgagagaAGAGACAAAAGGAGACATCATGTTCAGCGACAACAAGAACaaaaaCAATGGCAACAAAaacaacaacaacaacACCAATATTCCTCGTCCTCAGTTCAATGCAATCAGAACCTAGACTTTCCACGACAGATGCTTTAACCGACACGATGCGTagcagcagcGCCGCCTcccccATGAGCCCTTACAACTATGACTCCGGAAGGTTAAGTGGTGATAGCTC…
CaC1046	238	15	5	p	AAC	AACAACAACAACAAC	F	0	0	0.6894	162	CTCCTGGTGTCTGAATCGGT	GCATTGAACTGAGGACGAGG	98	9	120	20	281	20	60.112	60.801	9.6	9.9	ACTATCAAAACCAtttttACACTCACAACTTACCTTCCTCCCATTACtttttGCCCAATCAATTAATTAATCAAAGTCTTCTTCATTTTCTTTGTTTGCATTTTCCATTGGTTGCGCTGCTCCTGGTGTCTGAATCGGTGAATGAGGaacaaacaaacaCCGTGAATGATAGTgagagaAGAGACAAAAGGAGACATCATGTTCAGCGACAACAAGAACaaaaaCAATGGCAACAAAaacaacaacaacaacACCAATATTCCTCGTCCTCAGTTCAATGCAATCAGAACCTAGACTTTCCACGACAGATGCTTTAACCGACACGATGCGTagcagcagcGCCGCCTcccccATGAGCCCTTACAACTATGACTCCGGAAGGTTAAGTGGTGATAGCTC…
CaC1046	238	15	5	p	AAC	AACAACAACAACAAC	F	0	0	0.9553	213	CTCCTGGTGTCTGAATCGGT	TACGCATCGTGTCGGTTAAA	98	60	120	20	332	20	60.112	60.133	9.6	6.6	ACTATCAAAACCAtttttACACTCACAACTTACCTTCCTCCCATTACtttttGCCCAATCAATTAATTAATCAAAGTCTTCTTCATTTTCTTTGTTTGCATTTTCCATTGGTTGCGCTGCTCCTGGTGTCTGAATCGGTGAATGAGGaacaaacaaacaCCGTGAATGATAGTgagagaAGAGACAAAAGGAGACATCATGTTCAGCGACAACAAGAACaaaaaCAATGGCAACAAAaacaacaacaacaacACCAATATTCCTCGTCCTCAGTTCAATGCAATCAGAACCTAGACTTTCCACGACAGATGCTTTAACCGACACGATGCGTagcagcagcGCCGCCTcccccATGAGCCCTTACAACTATGACTCCGGAAGGTTAAGTGGTGATAGCTC…
CaC1046	238	15	5	p	AAC	AACAACAACAACAAC	F	0	0	1.007	92	GGAGACATCATGTTCAGCGA	GCATTGAACTGAGGACGAGG	28	9	190	20	281	20	59.794	60.801	9.9	9.9	ACTATCAAAACCAtttttACACTCACAACTTACCTTCCTCCCATTACtttttGCCCAATCAATTAATTAATCAAAGTCTTCTTCATTTTCTTTGTTTGCATTTTCCATTGGTTGCGCTGCTCCTGGTGTCTGAATCGGTGAATGAGGaacaaacaaacaCCGTGAATGATAGTgagagaAGAGACAAAAGGAGACATCATGTTCAGCGACAACAAGAACaaaaaCAATGGCAACAAAaacaacaacaacaacACCAATATTCCTCGTCCTCAGTTCAATGCAATCAGAACCTAGACTTTCCACGACAGATGCTTTAACCGACACGATGCGTagcagcagcGCCGCCTcccccATGAGCCCTTACAACTATGACTCCGGAAGGTTAAGTGGTGATAGCTC…
CaC1046	238	15	5	p	AAC	AACAACAACAACAAC	F	0	0	1.0156	94	GGAGACATCATGTTCAGCGA	TTGCATTGAACTGAGGACGA	28	11	190	20	283	20	59.794	60.39	9.9	8.1	ACTATCAAAACCAtttttACACTCACAACTTACCTTCCTCCCATTACtttttGCCCAATCAATTAATTAATCAAAGTCTTCTTCATTTTCTTTGTTTGCATTTTCCATTGGTTGCGCTGCTCCTGGTGTCTGAATCGGTGAATGAGGaacaaacaaacaCCGTGAATGATAGTgagagaAGAGACAAAAGGAGACATCATGTTCAGCGACAACAAGAACaaaaaCAATGGCAACAAAaacaacaacaacaacACCAATATTCCTCGTCCTCAGTTCAATGCAATCAGAACCTAGACTTTCCACGACAGATGCTTTAACCGACACGATGCGTagcagcagcGCCGCCTcccccATGAGCCCTTACAACTATGACTCCGGAAGGTTAAGTGGTGATAGCTC…
CaC1046	238	15	5	p	AAC	AACAACAACAACAAC	F	0	0	1.0998	279	GGAGACATCATGTTCAGCGA	CATTCTGACCATTGCGGTTT	28	196	190	20	468	20	59.794	60.894	9.9	8.2	ACTATCAAAACCAtttttACACTCACAACTTACCTTCCTCCCATTACtttttGCCCAATCAATTAATTAATCAAAGTCTTCTTCATTTTCTTTGTTTGCATTTTCCATTGGTTGCGCTGCTCCTGGTGTCTGAATCGGTGAATGAGGaacaaacaaacaCCGTGAATGATAGTgagagaAGAGACAAAAGGAGACATCATGTTCAGCGACAACAAGAACaaaaaCAATGGCAACAAAaacaacaacaacaacACCAATATTCCTCGTCCTCAGTTCAATGCAATCAGAACCTAGACTTTCCACGACAGATGCTTTAACCGACACGATGCGTagcagcagcGCCGCCTcccccATGAGCCCTTACAACTATGACTCCGGAAGGTTAAGTGGTGATAGCTC…
CaC1046	238	15	5	p	AAC	AACAACAACAACAAC	F	0	0	1.1255	159	CTGGTGTCTGAATCGGTGAA	GCATTGAACTGAGGACGAGG	95	9	123	20	281	20	59.676	60.801	6.7	9.9	ACTATCAAAACCAtttttACACTCACAACTTACCTTCCTCCCATTACtttttGCCCAATCAATTAATTAATCAAAGTCTTCTTCATTTTCTTTGTTTGCATTTTCCATTGGTTGCGCTGCTCCTGGTGTCTGAATCGGTGAATGAGGaacaaacaaacaCCGTGAATGATAGTgagagaAGAGACAAAAGGAGACATCATGTTCAGCGACAACAAGAACaaaaaCAATGGCAACAAAaacaacaacaacaacACCAATATTCCTCGTCCTCAGTTCAATGCAATCAGAACCTAGACTTTCCACGACAGATGCTTTAACCGACACGATGCGTagcagcagcGCCGCCTcccccATGAGCCCTTACAACTATGACTCCGGAAGGTTAAGTGGTGATAGCTC…
CaC1046	238	15	5	p	AAC	AACAACAACAACAAC	F	0	0	1.2135	153	TCTGAATCGGTGAATGAGGAA	GCATTGAACTGAGGACGAGG	88	9	129	21	281	20	60.588	60.801	8.2	9.9	ACTATCAAAACCAtttttACACTCACAACTTACCTTCCTCCCATTACtttttGCCCAATCAATTAATTAATCAAAGTCTTCTTCATTTTCTTTGTTTGCATTTTCCATTGGTTGCGCTGCTCCTGGTGTCTGAATCGGTGAATGAGGaacaaacaaacaCCGTGAATGATAGTgagagaAGAGACAAAAGGAGACATCATGTTCAGCGACAACAAGAACaaaaaCAATGGCAACAAAaacaacaacaacaacACCAATATTCCTCGTCCTCAGTTCAATGCAATCAGAACCTAGACTTTCCACGACAGATGCTTTAACCGACACGATGCGTagcagcagcGCCGCCTcccccATGAGCCCTTACAACTATGACTCCGGAAGGTTAAGTGGTGATAGCTC…
CaC1046	238	15	5	p	AAC	AACAACAACAACAAC	F	0	0	1.2163	139	TGAGGAACAAACAAACACCG	GCATTGAACTGAGGACGAGG	75	9	143	20	281	20	59.585	60.801	9.9	9.9	ACTATCAAAACCAtttttACACTCACAACTTACCTTCCTCCCATTACtttttGCCCAATCAATTAATTAATCAAAGTCTTCTTCATTTTCTTTGTTTGCATTTTCCATTGGTTGCGCTGCTCCTGGTGTCTGAATCGGTGAATGAGGaacaaacaaacaCCGTGAATGATAGTgagagaAGAGACAAAAGGAGACATCATGTTCAGCGACAACAAGAACaaaaaCAATGGCAACAAAaacaacaacaacaacACCAATATTCCTCGTCCTCAGTTCAATGCAATCAGAACCTAGACTTTCCACGACAGATGCTTTAACCGACACGATGCGTagcagcagcGCCGCCTcccccATGAGCCCTTACAACTATGACTCCGGAAGGTTAAGTGGTGATAGCTC…
CaC1046	238	15	5	p	AAC	AACAACAACAACAAC	F	0	0	1.2838	92	GGAGACATCATGTTCAGCGAC	GCATTGAACTGAGGACGAGG	27	9	190	21	281	20	60.683	60.801	9.6	9.9	ACTATCAAAACCAtttttACACTCACAACTTACCTTCCTCCCATTACtttttGCCCAATCAATTAATTAATCAAAGTCTTCTTCATTTTCTTTGTTTGCATTTTCCATTGGTTGCGCTGCTCCTGGTGTCTGAATCGGTGAATGAGGaacaaacaaacaCCGTGAATGATAGTgagagaAGAGACAAAAGGAGACATCATGTTCAGCGACAACAAGAACaaaaaCAATGGCAACAAAaacaacaacaacaacACCAATATTCCTCGTCCTCAGTTCAATGCAATCAGAACCTAGACTTTCCACGACAGATGCTTTAACCGACACGATGCGTagcagcagcGCCGCCTcccccATGAGCCCTTACAACTATGACTCCGGAAGGTTAAGTGGTGATAGCTC…
CaC1046	238	15	5	p	AAC	AACAACAACAACAAC	F	0	0	1.3766	279	GGAGACATCATGTTCAGCGAC	CATTCTGACCATTGCGGTTT	27	196	190	21	468	20	60.683	60.894	9.6	8.2	ACTATCAAAACCAtttttACACTCACAACTTACCTTCCTCCCATTACtttttGCCCAATCAATTAATTAATCAAAGTCTTCTTCATTTTCTTTGTTTGCATTTTCCATTGGTTGCGCTGCTCCTGGTGTCTGAATCGGTGAATGAGGaacaaacaaacaCCGTGAATGATAGTgagagaAGAGACAAAAGGAGACATCATGTTCAGCGACAACAAGAACaaaaaCAATGGCAACAAAaacaacaacaacaacACCAATATTCCTCGTCCTCAGTTCAATGCAATCAGAACCTAGACTTTCCACGACAGATGCTTTAACCGACACGATGCGTagcagcagcGCCGCCTcccccATGAGCCCTTACAACTATGACTCCGGAAGGTTAAGTGGTGATAGCTC…
CaC1046	238	15	5	p	AAC	AACAACAACAACAAC	F	0	0	1.3816	277	GCTGCTCCTGGTGTCTGAAT	CACCACTTAACCTTCCGGAGT	102	119	116	20	392	21	60.418	60.401	6.9	7.6	ACTATCAAAACCAtttttACACTCACAACTTACCTTCCTCCCATTACtttttGCCCAATCAATTAATTAATCAAAGTCTTCTTCATTTTCTTTGTTTGCATTTTCCATTGGTTGCGCTGCTCCTGGTGTCTGAATCGGTGAATGAGGaacaaacaaacaCCGTGAATGATAGTgagagaAGAGACAAAAGGAGACATCATGTTCAGCGACAACAAGAACaaaaaCAATGGCAACAAAaacaacaacaacaacACCAATATTCCTCGTCCTCAGTTCAATGCAATCAGAACCTAGACTTTCCACGACAGATGCTTTAACCGACACGATGCGTagcagcagcGCCGCCTcccccATGAGCCCTTACAACTATGACTCCGGAAGGTTAAGTGGTGATAGCTC…
CaC10535	436	10	5	p	AG	GAGAGAGAGA	A	1	1	0.4874	64	ACAAGACGCTTTGGGAAGTG	TCAGGGCTCCTCCTATACCC	14	0	402	20	465	20	60.291	60.422	6.7	8.4	TTTAAAATGGTAATTTCGATTTAGCTCAGAGCAGAAGATTATTTAGCAGTGTAATTGATCCTCCTATTTGTTTCGAGGCTTCTAGGATTTAGGTGCAGCACTCCCAAtttttGTCAACCCTAATACCAAATTCACTTTCGTTTGCATTGATACGACGTCGTAGTGTCAAGAAAACGCAATGTACGGAGTTGGAGGAGACGATGCCCTGCCTGCTCGCCTCGGCATAGTAACGCCATCCATGCTGATTCCGGTAACGCCGTCGATGATTTCCCGCGACATGTCTCCGACGCCGGCGAGGGAGGAGAGGCTTCCAGCTCAACCGCAGTGGAGTCAGCAGGAGACgagagaGTTTATAGCTATAcgcgcgGAGCTGGAGAGGGATTTCACTGCGTCGAAGAG…
CaC10535	436	10	5	p	AG	GAGAGAGAGA	A	0	0	0.5506	67	GAAACAAGACGCTTTGGGAA	TCAGGGCTCCTCCTATACCC	17	0	399	20	465	20	60.227	60.422	9.7	8.4	TTTAAAATGGTAATTTCGATTTAGCTCAGAGCAGAAGATTATTTAGCAGTGTAATTGATCCTCCTATTTGTTTCGAGGCTTCTAGGATTTAGGTGCAGCACTCCCAAtttttGTCAACCCTAATACCAAATTCACTTTCGTTTGCATTGATACGACGTCGTAGTGTCAAGAAAACGCAATGTACGGAGTTGGAGGAGACGATGCCCTGCCTGCTCGCCTCGGCATAGTAACGCCATCCATGCTGATTCCGGTAACGCCGTCGATGATTTCCCGCGACATGTCTCCGACGCCGGCGAGGGAGGAGAGGCTTCCAGCTCAACCGCAGTGGAGTCAGCAGGAGACgagagaGTTTATAGCTATAcgcgcgGAGCTGGAGAGGGATTTCACTGCGTCGAAGAG…
CaC10535	436	10	5	p	AG	GAGAGAGAGA	A	0	0	0.6029	81	CACTGCGTCGAAGAGAAACA	TCAGGGCTCCTCCTATACCC	31	0	385	20	465	20	60.175	60.422	7	8.4	TTTAAAATGGTAATTTCGATTTAGCTCAGAGCAGAAGATTATTTAGCAGTGTAATTGATCCTCCTATTTGTTTCGAGGCTTCTAGGATTTAGGTGCAGCACTCCCAAtttttGTCAACCCTAATACCAAATTCACTTTCGTTTGCATTGATACGACGTCGTAGTGTCAAGAAAACGCAATGTACGGAGTTGGAGGAGACGATGCCCTGCCTGCTCGCCTCGGCATAGTAACGCCATCCATGCTGATTCCGGTAACGCCGTCGATGATTTCCCGCGACATGTCTCCGACGCCGGCGAGGGAGGAGAGGCTTCCAGCTCAACCGCAGTGGAGTCAGCAGGAGACgagagaGTTTATAGCTATAcgcgcgGAGCTGGAGAGGGATTTCACTGCGTCGAAGAG…
CaC10535	436	10	5	p	AG	GAGAGAGAGA	A	0	0	2.078	110	GCTGGAGAGGGATTTCACTG	TGCATTTACATTGTTCAGGGC	46	13	370	20	479	21	59.803	60.881	6.7	10.9	TTTAAAATGGTAATTTCGATTTAGCTCAGAGCAGAAGATTATTTAGCAGTGTAATTGATCCTCCTATTTGTTTCGAGGCTTCTAGGATTTAGGTGCAGCACTCCCAAtttttGTCAACCCTAATACCAAATTCACTTTCGTTTGCATTGATACGACGTCGTAGTGTCAAGAAAACGCAATGTACGGAGTTGGAGGAGACGATGCCCTGCCTGCTCGCCTCGGCATAGTAACGCCATCCATGCTGATTCCGGTAACGCCGTCGATGATTTCCCGCGACATGTCTCCGACGCCGGCGAGGGAGGAGAGGCTTCCAGCTCAACCGCAGTGGAGTCAGCAGGAGACgagagaGTTTATAGCTATAcgcgcgGAGCTGGAGAGGGATTTCACTGCGTCGAAGAG…
CaC10535	436	10	5	p	AG	GAGAGAGAGA	A	0	0	2.4524	111	AGCTGGAGAGGGATTTCACTG	TGCATTTACATTGTTCAGGGC	46	13	369	21	479	21	60.771	60.881	6.7	10.9	TTTAAAATGGTAATTTCGATTTAGCTCAGAGCAGAAGATTATTTAGCAGTGTAATTGATCCTCCTATTTGTTTCGAGGCTTCTAGGATTTAGGTGCAGCACTCCCAAtttttGTCAACCCTAATACCAAATTCACTTTCGTTTGCATTGATACGACGTCGTAGTGTCAAGAAAACGCAATGTACGGAGTTGGAGGAGACGATGCCCTGCCTGCTCGCCTCGGCATAGTAACGCCATCCATGCTGATTCCGGTAACGCCGTCGATGATTTCCCGCGACATGTCTCCGACGCCGGCGAGGGAGGAGAGGCTTCCAGCTCAACCGCAGTGGAGTCAGCAGGAGACgagagaGTTTATAGCTATAcgcgcgGAGCTGGAGAGGGATTTCACTGCGTCGAAGAG…
CaC10535	436	10	5	p	AG	GAGAGAGAGA	A	0	0	2.5111	110	CACTGCGTCGAAGAGAAACA	CAAGGTTCTTCCACTTGCATTT	31	27	385	20	494	22	60.175	60.514	7	7.2	TTTAAAATGGTAATTTCGATTTAGCTCAGAGCAGAAGATTATTTAGCAGTGTAATTGATCCTCCTATTTGTTTCGAGGCTTCTAGGATTTAGGTGCAGCACTCCCAAtttttGTCAACCCTAATACCAAATTCACTTTCGTTTGCATTGATACGACGTCGTAGTGTCAAGAAAACGCAATGTACGGAGTTGGAGGAGACGATGCCCTGCCTGCTCGCCTCGGCATAGTAACGCCATCCATGCTGATTCCGGTAACGCCGTCGATGATTTCCCGCGACATGTCTCCGACGCCGGCGAGGGAGGAGAGGCTTCCAGCTCAACCGCAGTGGAGTCAGCAGGAGACgagagaGTTTATAGCTATAcgcgcgGAGCTGGAGAGGGATTTCACTGCGTCGAAGAG…
CaC10535	436	10	5	p	AG	GAGAGAGAGA	B	0	0	0.2044	248	CTCGGCATAGTAACGCCATC	TCAGGGCTCCTCCTATACCC	198	0	218	20	465	20	60.626	60.422	8.1	8.4	TTTAAAATGGTAATTTCGATTTAGCTCAGAGCAGAAGATTATTTAGCAGTGTAATTGATCCTCCTATTTGTTTCGAGGCTTCTAGGATTTAGGTGCAGCACTCCCAAtttttGTCAACCCTAATACCAAATTCACTTTCGTTTGCATTGATACGACGTCGTAGTGTCAAGAAAACGCAATGTACGGAGTTGGAGGAGACGATGCCCTGCCTGCTCGCCTCGGCATAGTAACGCCATCCATGCTGATTCCGGTAACGCCGTCGATGATTTCCCGCGACATGTCTCCGACGCCGGCGAGGGAGGAGAGGCTTCCAGCTCAACCGCAGTGGAGTCAGCAGGAGACgagagaGTTTATAGCTATAcgcgcgGAGCTGGAGAGGGATTTCACTGCGTCGAAGAG…
CaC10535	436	10	5	p	AG	GAGAGAGAGA	B	0	0	0.3003	215	GTAACGCCGTCGATGATTTC	TCAGGGCTCCTCCTATACCC	165	0	251	20	465	20	60.478	60.422	6.9	8.4	TTTAAAATGGTAATTTCGATTTAGCTCAGAGCAGAAGATTATTTAGCAGTGTAATTGATCCTCCTATTTGTTTCGAGGCTTCTAGGATTTAGGTGCAGCACTCCCAAtttttGTCAACCCTAATACCAAATTCACTTTCGTTTGCATTGATACGACGTCGTAGTGTCAAGAAAACGCAATGTACGGAGTTGGAGGAGACGATGCCCTGCCTGCTCGCCTCGGCATAGTAACGCCATCCATGCTGATTCCGGTAACGCCGTCGATGATTTCCCGCGACATGTCTCCGACGCCGGCGAGGGAGGAGAGGCTTCCAGCTCAACCGCAGTGGAGTCAGCAGGAGACgagagaGTTTATAGCTATAcgcgcgGAGCTGGAGAGGGATTTCACTGCGTCGAAGAG…
CaC10535	436	10	5	p	AG	GAGAGAGAGA	B	0	0	0.4728	239	GTAACGCCATCCATGCTGAT	TCAGGGCTCCTCCTATACCC	189	0	227	20	465	20	60.895	60.422	6.6	8.4	TTTAAAATGGTAATTTCGATTTAGCTCAGAGCAGAAGATTATTTAGCAGTGTAATTGATCCTCCTATTTGTTTCGAGGCTTCTAGGATTTAGGTGCAGCACTCCCAAtttttGTCAACCCTAATACCAAATTCACTTTCGTTTGCATTGATACGACGTCGTAGTGTCAAGAAAACGCAATGTACGGAGTTGGAGGAGACGATGCCCTGCCTGCTCGCCTCGGCATAGTAACGCCATCCATGCTGATTCCGGTAACGCCGTCGATGATTTCCCGCGACATGTCTCCGACGCCGGCGAGGGAGGAGAGGCTTCCAGCTCAACCGCAGTGGAGTCAGCAGGAGACgagagaGTTTATAGCTATAcgcgcgGAGCTGGAGAGGGATTTCACTGCGTCGAAGAG…
CaC10535	436	10	5	p	AG	GAGAGAGAGA	B	0	0	0.5218	293	AACGCAATGTACGGAGTTGG	TCAGGGCTCCTCCTATACCC	243	0	173	20	465	20	60.944	60.422	8.2	8.4	TTTAAAATGGTAATTTCGATTTAGCTCAGAGCAGAAGATTATTTAGCAGTGTAATTGATCCTCCTATTTGTTTCGAGGCTTCTAGGATTTAGGTGCAGCACTCCCAAtttttGTCAACCCTAATACCAAATTCACTTTCGTTTGCATTGATACGACGTCGTAGTGTCAAGAAAACGCAATGTACGGAGTTGGAGGAGACGATGCCCTGCCTGCTCGCCTCGGCATAGTAACGCCATCCATGCTGATTCCGGTAACGCCGTCGATGATTTCCCGCGACATGTCTCCGACGCCGGCGAGGGAGGAGAGGCTTCCAGCTCAACCGCAGTGGAGTCAGCAGGAGACgagagaGTTTATAGCTATAcgcgcgGAGCTGGAGAGGGATTTCACTGCGTCGAAGAG…
CaC10535	436	10	5	p	AG	GAGAGAGAGA	B	0	0	1.0265	165	GGAGAGGCTTCCAGCTCAAC	TCAGGGCTCCTCCTATACCC	115	0	301	20	465	20	61.449	60.422	6.7	8.4	TTTAAAATGGTAATTTCGATTTAGCTCAGAGCAGAAGATTATTTAGCAGTGTAATTGATCCTCCTATTTGTTTCGAGGCTTCTAGGATTTAGGTGCAGCACTCCCAAtttttGTCAACCCTAATACCAAATTCACTTTCGTTTGCATTGATACGACGTCGTAGTGTCAAGAAAACGCAATGTACGGAGTTGGAGGAGACGATGCCCTGCCTGCTCGCCTCGGCATAGTAACGCCATCCATGCTGATTCCGGTAACGCCGTCGATGATTTCCCGCGACATGTCTCCGACGCCGGCGAGGGAGGAGAGGCTTCCAGCTCAACCGCAGTGGAGTCAGCAGGAGACgagagaGTTTATAGCTATAcgcgcgGAGCTGGAGAGGGATTTCACTGCGTCGAAGAG…
CaC10535	436	10	5	p	AG	GAGAGAGAGA	B	0	0	1.0716	292	ACGCAATGTACGGAGTTGGA	TCAGGGCTCCTCCTATACCC	242	0	174	20	465	20	61.494	60.422	8.5	8.4	TTTAAAATGGTAATTTCGATTTAGCTCAGAGCAGAAGATTATTTAGCAGTGTAATTGATCCTCCTATTTGTTTCGAGGCTTCTAGGATTTAGGTGCAGCACTCCCAAtttttGTCAACCCTAATACCAAATTCACTTTCGTTTGCATTGATACGACGTCGTAGTGTCAAGAAAACGCAATGTACGGAGTTGGAGGAGACGATGCCCTGCCTGCTCGCCTCGGCATAGTAACGCCATCCATGCTGATTCCGGTAACGCCGTCGATGATTTCCCGCGACATGTCTCCGACGCCGGCGAGGGAGGAGAGGCTTCCAGCTCAACCGCAGTGGAGTCAGCAGGAGACgagagaGTTTATAGCTATAcgcgcgGAGCTGGAGAGGGATTTCACTGCGTCGAAGAG…
CaC10535	436	10	5	p	AG	GAGAGAGAGA	B	0	0	1.1497	166	AGGAGAGGCTTCCAGCTCAA	TCAGGGCTCCTCCTATACCC	116	0	300	20	465	20	61.572	60.422	7	8.4	TTTAAAATGGTAATTTCGATTTAGCTCAGAGCAGAAGATTATTTAGCAGTGTAATTGATCCTCCTATTTGTTTCGAGGCTTCTAGGATTTAGGTGCAGCACTCCCAAtttttGTCAACCCTAATACCAAATTCACTTTCGTTTGCATTGATACGACGTCGTAGTGTCAAGAAAACGCAATGTACGGAGTTGGAGGAGACGATGCCCTGCCTGCTCGCCTCGGCATAGTAACGCCATCCATGCTGATTCCGGTAACGCCGTCGATGATTTCCCGCGACATGTCTCCGACGCCGGCGAGGGAGGAGAGGCTTCCAGCTCAACCGCAGTGGAGTCAGCAGGAGACgagagaGTTTATAGCTATAcgcgcgGAGCTGGAGAGGGATTTCACTGCGTCGAAGAG…
CaC10535	436	10	5	p	AG	GAGAGAGAGA	B	0	0	1.1732	300	AACGCAATGTACGGAGTTGG	ACATTGTTCAGGGCTCCTCC	243	7	173	20	472	20	60.944	61.429	8.2	9.4	TTTAAAATGGTAATTTCGATTTAGCTCAGAGCAGAAGATTATTTAGCAGTGTAATTGATCCTCCTATTTGTTTCGAGGCTTCTAGGATTTAGGTGCAGCACTCCCAAtttttGTCAACCCTAATACCAAATTCACTTTCGTTTGCATTGATACGACGTCGTAGTGTCAAGAAAACGCAATGTACGGAGTTGGAGGAGACGATGCCCTGCCTGCTCGCCTCGGCATAGTAACGCCATCCATGCTGATTCCGGTAACGCCGTCGATGATTTCCCGCGACATGTCTCCGACGCCGGCGAGGGAGGAGAGGCTTCCAGCTCAACCGCAGTGGAGTCAGCAGGAGACgagagaGTTTATAGCTATAcgcgcgGAGCTGGAGAGGGATTTCACTGCGTCGAAGAG…
CaC10535	436	10	5	p	AG	GAGAGAGAGA	B	0	0	1.6055	151	CTCAACCGCAGTGGAGTCAG	TCAGGGCTCCTCCTATACCC	101	0	315	20	465	20	62.027	60.422	6.4	8.4	TTTAAAATGGTAATTTCGATTTAGCTCAGAGCAGAAGATTATTTAGCAGTGTAATTGATCCTCCTATTTGTTTCGAGGCTTCTAGGATTTAGGTGCAGCACTCCCAAtttttGTCAACCCTAATACCAAATTCACTTTCGTTTGCATTGATACGACGTCGTAGTGTCAAGAAAACGCAATGTACGGAGTTGGAGGAGACGATGCCCTGCCTGCTCGCCTCGGCATAGTAACGCCATCCATGCTGATTCCGGTAACGCCGTCGATGATTTCCCGCGACATGTCTCCGACGCCGGCGAGGGAGGAGAGGCTTCCAGCTCAACCGCAGTGGAGTCAGCAGGAGACgagagaGTTTATAGCTATAcgcgcgGAGCTGGAGAGGGATTTCACTGCGTCGAAGAG…
CaC10535	436	10	5	p	AG	GAGAGAGAGA	B	0	0	1.621	150	TCAACCGCAGTGGAGTCAG	TCAGGGCTCCTCCTATACCC	101	0	316	19	465	20	61.043	60.422	6.4	8.4	TTTAAAATGGTAATTTCGATTTAGCTCAGAGCAGAAGATTATTTAGCAGTGTAATTGATCCTCCTATTTGTTTCGAGGCTTCTAGGATTTAGGTGCAGCACTCCCAAtttttGTCAACCCTAATACCAAATTCACTTTCGTTTGCATTGATACGACGTCGTAGTGTCAAGAAAACGCAATGTACGGAGTTGGAGGAGACGATGCCCTGCCTGCTCGCCTCGGCATAGTAACGCCATCCATGCTGATTCCGGTAACGCCGTCGATGATTTCCCGCGACATGTCTCCGACGCCGGCGAGGGAGGAGAGGCTTCCAGCTCAACCGCAGTGGAGTCAGCAGGAGACgagagaGTTTATAGCTATAcgcgcgGAGCTGGAGAGGGATTTCACTGCGTCGAAGAG…
CaC10535	436	10	5	p	AG	GAGAGAGAGA	C	0	0	1.1814	141	GTGGAGTCAGCAGGAGACGA	TCAGGGCTCCTCCTATACCC	91	0	325	20	465	20	61.603	60.422	8.1	8.4	TTTAAAATGGTAATTTCGATTTAGCTCAGAGCAGAAGATTATTTAGCAGTGTAATTGATCCTCCTATTTGTTTCGAGGCTTCTAGGATTTAGGTGCAGCACTCCCAAtttttGTCAACCCTAATACCAAATTCACTTTCGTTTGCATTGATACGACGTCGTAGTGTCAAGAAAACGCAATGTACGGAGTTGGAGGAGACGATGCCCTGCCTGCTCGCCTCGGCATAGTAACGCCATCCATGCTGATTCCGGTAACGCCGTCGATGATTTCCCGCGACATGTCTCCGACGCCGGCGAGGGAGGAGAGGCTTCCAGCTCAACCGCAGTGGAGTCAGCAGGAGACgagagaGTTTATAGCTATAcgcgcgGAGCTGGAGAGGGATTTCACTGCGTCGAAGAG…
CaC10535	436	10	5	p	AG	GAGAGAGAGA	C	0	0	1.2892	156	AGTGGAGTCAGCAGGAGACG	TGCATTTACATTGTTCAGGGC	92	13	324	20	479	21	60.608	60.881	8.1	10.9	TTTAAAATGGTAATTTCGATTTAGCTCAGAGCAGAAGATTATTTAGCAGTGTAATTGATCCTCCTATTTGTTTCGAGGCTTCTAGGATTTAGGTGCAGCACTCCCAAtttttGTCAACCCTAATACCAAATTCACTTTCGTTTGCATTGATACGACGTCGTAGTGTCAAGAAAACGCAATGTACGGAGTTGGAGGAGACGATGCCCTGCCTGCTCGCCTCGGCATAGTAACGCCATCCATGCTGATTCCGGTAACGCCGTCGATGATTTCCCGCGACATGTCTCCGACGCCGGCGAGGGAGGAGAGGCTTCCAGCTCAACCGCAGTGGAGTCAGCAGGAGACgagagaGTTTATAGCTATAcgcgcgGAGCTGGAGAGGGATTTCACTGCGTCGAAGAG…
CaC10535	436	10	5	p	AG	GAGAGAGAGA	C	0	0	1.2963	140	TGGAGTCAGCAGGAGACGA	TCAGGGCTCCTCCTATACCC	91	0	326	19	465	20	60.718	60.422	8.1	8.4	TTTAAAATGGTAATTTCGATTTAGCTCAGAGCAGAAGATTATTTAGCAGTGTAATTGATCCTCCTATTTGTTTCGAGGCTTCTAGGATTTAGGTGCAGCACTCCCAAtttttGTCAACCCTAATACCAAATTCACTTTCGTTTGCATTGATACGACGTCGTAGTGTCAAGAAAACGCAATGTACGGAGTTGGAGGAGACGATGCCCTGCCTGCTCGCCTCGGCATAGTAACGCCATCCATGCTGATTCCGGTAACGCCGTCGATGATTTCCCGCGACATGTCTCCGACGCCGGCGAGGGAGGAGAGGCTTCCAGCTCAACCGCAGTGGAGTCAGCAGGAGACgagagaGTTTATAGCTATAcgcgcgGAGCTGGAGAGGGATTTCACTGCGTCGAAGAG…
CaC10535	436	10	5	p	AG	GAGAGAGAGA	F	0	0	0.0652	260	AGTGGAGTCAGCAGGAGACG	TTAGGTGCAGCACTCCCAAT	92	118	324	20	583	20	60.608	60.657	8.1	8.4	TTTAAAATGGTAATTTCGATTTAGCTCAGAGCAGAAGATTATTTAGCAGTGTAATTGATCCTCCTATTTGTTTCGAGGCTTCTAGGATTTAGGTGCAGCACTCCCAAtttttGTCAACCCTAATACCAAATTCACTTTCGTTTGCATTGATACGACGTCGTAGTGTCAAGAAAACGCAATGTACGGAGTTGGAGGAGACGATGCCCTGCCTGCTCGCCTCGGCATAGTAACGCCATCCATGCTGATTCCGGTAACGCCGTCGATGATTTCCCGCGACATGTCTCCGACGCCGGCGAGGGAGGAGAGGCTTCCAGCTCAACCGCAGTGGAGTCAGCAGGAGACgagagaGTTTATAGCTATAcgcgcgGAGCTGGAGAGGGATTTCACTGCGTCGAAGAG…
CaC10535	436	10	5	p	AG	GAGAGAGAGA	F	0	0	0.158	257	GGAGTCAGCAGGAGACGAGA	TTAGGTGCAGCACTCCCAAT	89	118	327	20	583	20	60.701	60.657	8.4	8.4	TTTAAAATGGTAATTTCGATTTAGCTCAGAGCAGAAGATTATTTAGCAGTGTAATTGATCCTCCTATTTGTTTCGAGGCTTCTAGGATTTAGGTGCAGCACTCCCAAtttttGTCAACCCTAATACCAAATTCACTTTCGTTTGCATTGATACGACGTCGTAGTGTCAAGAAAACGCAATGTACGGAGTTGGAGGAGACGATGCCCTGCCTGCTCGCCTCGGCATAGTAACGCCATCCATGCTGATTCCGGTAACGCCGTCGATGATTTCCCGCGACATGTCTCCGACGCCGGCGAGGGAGGAGAGGCTTCCAGCTCAACCGCAGTGGAGTCAGCAGGAGACgagagaGTTTATAGCTATAcgcgcgGAGCTGGAGAGGGATTTCACTGCGTCGAAGAG…
CaC10535	436	10	5	p	AG	GAGAGAGAGA	F	0	0	0.482	199	CACTGCGTCGAAGAGAAACA	TTAGGTGCAGCACTCCCAAT	31	118	385	20	583	20	60.175	60.657	7	8.4	TTTAAAATGGTAATTTCGATTTAGCTCAGAGCAGAAGATTATTTAGCAGTGTAATTGATCCTCCTATTTGTTTCGAGGCTTCTAGGATTTAGGTGCAGCACTCCCAAtttttGTCAACCCTAATACCAAATTCACTTTCGTTTGCATTGATACGACGTCGTAGTGTCAAGAAAACGCAATGTACGGAGTTGGAGGAGACGATGCCCTGCCTGCTCGCCTCGGCATAGTAACGCCATCCATGCTGATTCCGGTAACGCCGTCGATGATTTCCCGCGACATGTCTCCGACGCCGGCGAGGGAGGAGAGGCTTCCAGCTCAACCGCAGTGGAGTCAGCAGGAGACgagagaGTTTATAGCTATAcgcgcgGAGCTGGAGAGGGATTTCACTGCGTCGAAGAG…
CaC10535	436	10	5	p	AG	GAGAGAGAGA	F	0	0	0.7859	205	GGATTTCACTGCGTCGAAGA	TTAGGTGCAGCACTCCCAAT	37	118	379	20	583	20	61.329	60.657	6.7	8.4	TTTAAAATGGTAATTTCGATTTAGCTCAGAGCAGAAGATTATTTAGCAGTGTAATTGATCCTCCTATTTGTTTCGAGGCTTCTAGGATTTAGGTGCAGCACTCCCAAtttttGTCAACCCTAATACCAAATTCACTTTCGTTTGCATTGATACGACGTCGTAGTGTCAAGAAAACGCAATGTACGGAGTTGGAGGAGACGATGCCCTGCCTGCTCGCCTCGGCATAGTAACGCCATCCATGCTGATTCCGGTAACGCCGTCGATGATTTCCCGCGACATGTCTCCGACGCCGGCGAGGGAGGAGAGGCTTCCAGCTCAACCGCAGTGGAGTCAGCAGGAGACgagagaGTTTATAGCTATAcgcgcgGAGCTGGAGAGGGATTTCACTGCGTCGAAGAG…
CaC10545	250	10	5	p	AG	GAGAGAGAGA	A	1	1	4.0493	237	CCCGAGAAAGCTCAGTTGAA	GGTATCGAGGCTTACATTGAGAA	172	12	58	20	294	23	60.508	59.643	7.3	6.7	GATCATGAGATCAGGGACTTGAAAACCGCTGTATCCGATGCCGAGCAGAAAATCTTCCCCGAGAAAGCTCAGTTGAAGTCCGAAATGTCCAAGTTGTTGGAGGAACAGACACATTTAAAAGAGCTGATCAGAGAATGGGAATGTCGTGGTCGATCTTTTGAAGAAGACATCAGAAACATACAATCTGAAAAGATAGTGATGGAGGCAGTGCTCAACAACGGAATTGAGCTTTTAAAGGCCGAGATTGAGgagagagagaACAACATAAAACTTCTCAATGTAAGCCTCGATACCTTAAAATTagagagagATAATCTCAATGTAGAAGTAGGTTCGCTCAAGGAAGATGTGAATTCAAGAGATGGTAGGATTGAACATCTCGACCGACATTTAAACCAA…
CaC10545	250	10	5	p	AG	GAGAGAGAGA	A	0	0	4.2019	237	CCCGAGAAAGCTCAGTTGAA	GGTATCGAGGCTTACATTGAGAAG	172	11	58	20	294	24	60.508	60.491	7.3	6.7	GATCATGAGATCAGGGACTTGAAAACCGCTGTATCCGATGCCGAGCAGAAAATCTTCCCCGAGAAAGCTCAGTTGAAGTCCGAAATGTCCAAGTTGTTGGAGGAACAGACACATTTAAAAGAGCTGATCAGAGAATGGGAATGTCGTGGTCGATCTTTTGAAGAAGACATCAGAAACATACAATCTGAAAAGATAGTGATGGAGGCAGTGCTCAACAACGGAATTGAGCTTTTAAAGGCCGAGATTGAGgagagagagaACAACATAAAACTTCTCAATGTAAGCCTCGATACCTTAAAATTagagagagATAATCTCAATGTAGAAGTAGGTTCGCTCAAGGAAGATGTGAATTCAAGAGATGGTAGGATTGAACATCTCGACCGACATTTAAACCAA…
CaC10545	250	10	5	p	AG	GAGAGAGAGA	A	0	0	4.605	90	GCAGTGCTCAACAACGGAAT	GGTATCGAGGCTTACATTGAGAA	25	12	205	20	294	23	61.248	59.643	8.1	6.7	GATCATGAGATCAGGGACTTGAAAACCGCTGTATCCGATGCCGAGCAGAAAATCTTCCCCGAGAAAGCTCAGTTGAAGTCCGAAATGTCCAAGTTGTTGGAGGAACAGACACATTTAAAAGAGCTGATCAGAGAATGGGAATGTCGTGGTCGATCTTTTGAAGAAGACATCAGAAACATACAATCTGAAAAGATAGTGATGGAGGCAGTGCTCAACAACGGAATTGAGCTTTTAAAGGCCGAGATTGAGgagagagagaACAACATAAAACTTCTCAATGTAAGCCTCGATACCTTAAAATTagagagagATAATCTCAATGTAGAAGTAGGTTCGCTCAAGGAAGATGTGAATTCAAGAGATGGTAGGATTGAACATCTCGACCGACATTTAAACCAA…
CaC10545	250	10	5	p	AG	GAGAGAGAGA	A	0	0	4.6231	157	GGAATGTCGTGGTCGATCTT	GGTATCGAGGCTTACATTGAGAA	92	12	138	20	294	23	59.934	59.643	6.6	6.7	GATCATGAGATCAGGGACTTGAAAACCGCTGTATCCGATGCCGAGCAGAAAATCTTCCCCGAGAAAGCTCAGTTGAAGTCCGAAATGTCCAAGTTGTTGGAGGAACAGACACATTTAAAAGAGCTGATCAGAGAATGGGAATGTCGTGGTCGATCTTTTGAAGAAGACATCAGAAACATACAATCTGAAAAGATAGTGATGGAGGCAGTGCTCAACAACGGAATTGAGCTTTTAAAGGCCGAGATTGAGgagagagagaACAACATAAAACTTCTCAATGTAAGCCTCGATACCTTAAAATTagagagagATAATCTCAATGTAGAAGTAGGTTCGCTCAAGGAAGATGTGAATTCAAGAGATGGTAGGATTGAACATCTCGACCGACATTTAAACCAA…
CaC10545	250	10	5	p	AG	GAGAGAGAGA	A	0	0	4.6302	165	AGAGAATGGGAATGTCGTGG	GGTATCGAGGCTTACATTGAGAA	100	12	130	20	294	23	59.927	59.643	9.9	6.7	GATCATGAGATCAGGGACTTGAAAACCGCTGTATCCGATGCCGAGCAGAAAATCTTCCCCGAGAAAGCTCAGTTGAAGTCCGAAATGTCCAAGTTGTTGGAGGAACAGACACATTTAAAAGAGCTGATCAGAGAATGGGAATGTCGTGGTCGATCTTTTGAAGAAGACATCAGAAACATACAATCTGAAAAGATAGTGATGGAGGCAGTGCTCAACAACGGAATTGAGCTTTTAAAGGCCGAGATTGAGgagagagagaACAACATAAAACTTCTCAATGTAAGCCTCGATACCTTAAAATTagagagagATAATCTCAATGTAGAAGTAGGTTCGCTCAAGGAAGATGTGAATTCAAGAGATGGTAGGATTGAACATCTCGACCGACATTTAAACCAA…
CaC10545	250	10	5	p	AG	GAGAGAGAGA	A	0	0	4.7575	91	GCAGTGCTCAACAACGGAAT	AGGTATCGAGGCTTACATTGAGAA	25	12	205	20	295	24	61.248	60.491	8.1	6.7	GATCATGAGATCAGGGACTTGAAAACCGCTGTATCCGATGCCGAGCAGAAAATCTTCCCCGAGAAAGCTCAGTTGAAGTCCGAAATGTCCAAGTTGTTGGAGGAACAGACACATTTAAAAGAGCTGATCAGAGAATGGGAATGTCGTGGTCGATCTTTTGAAGAAGACATCAGAAACATACAATCTGAAAAGATAGTGATGGAGGCAGTGCTCAACAACGGAATTGAGCTTTTAAAGGCCGAGATTGAGgagagagagaACAACATAAAACTTCTCAATGTAAGCCTCGATACCTTAAAATTagagagagATAATCTCAATGTAGAAGTAGGTTCGCTCAAGGAAGATGTGAATTCAAGAGATGGTAGGATTGAACATCTCGACCGACATTTAAACCAA…
CaC10545	250	10	5	p	AG	GAGAGAGAGA	A	0	0	4.7712	164	GAGAATGGGAATGTCGTGGT	GGTATCGAGGCTTACATTGAGAA	99	12	131	20	294	23	59.786	59.643	7.6	6.7	GATCATGAGATCAGGGACTTGAAAACCGCTGTATCCGATGCCGAGCAGAAAATCTTCCCCGAGAAAGCTCAGTTGAAGTCCGAAATGTCCAAGTTGTTGGAGGAACAGACACATTTAAAAGAGCTGATCAGAGAATGGGAATGTCGTGGTCGATCTTTTGAAGAAGACATCAGAAACATACAATCTGAAAAGATAGTGATGGAGGCAGTGCTCAACAACGGAATTGAGCTTTTAAAGGCCGAGATTGAGgagagagagaACAACATAAAACTTCTCAATGTAAGCCTCGATACCTTAAAATTagagagagATAATCTCAATGTAGAAGTAGGTTCGCTCAAGGAAGATGTGAATTCAAGAGATGGTAGGATTGAACATCTCGACCGACATTTAAACCAA…
CaC10545	250	10	5	p	AG	GAGAGAGAGA	A	0	0	4.7757	159	GGAATGTCGTGGTCGATCTT	AAGGTATCGAGGCTTACATTGAGA	92	13	138	20	296	24	59.934	60.491	6.6	6.7	GATCATGAGATCAGGGACTTGAAAACCGCTGTATCCGATGCCGAGCAGAAAATCTTCCCCGAGAAAGCTCAGTTGAAGTCCGAAATGTCCAAGTTGTTGGAGGAACAGACACATTTAAAAGAGCTGATCAGAGAATGGGAATGTCGTGGTCGATCTTTTGAAGAAGACATCAGAAACATACAATCTGAAAAGATAGTGATGGAGGCAGTGCTCAACAACGGAATTGAGCTTTTAAAGGCCGAGATTGAGgagagagagaACAACATAAAACTTCTCAATGTAAGCCTCGATACCTTAAAATTagagagagATAATCTCAATGTAGAAGTAGGTTCGCTCAAGGAAGATGTGAATTCAAGAGATGGTAGGATTGAACATCTCGACCGACATTTAAACCAA…
CaC10545	250	10	5	p	AG	GAGAGAGAGA	A	0	0	6.2182	267	GCTGTATCCGATGCCGAG	GGTATCGAGGCTTACATTGAGAA	204	12	28	18	294	23	60.339	59.643	9.9	6.7	GATCATGAGATCAGGGACTTGAAAACCGCTGTATCCGATGCCGAGCAGAAAATCTTCCCCGAGAAAGCTCAGTTGAAGTCCGAAATGTCCAAGTTGTTGGAGGAACAGACACATTTAAAAGAGCTGATCAGAGAATGGGAATGTCGTGGTCGATCTTTTGAAGAAGACATCAGAAACATACAATCTGAAAAGATAGTGATGGAGGCAGTGCTCAACAACGGAATTGAGCTTTTAAAGGCCGAGATTGAGgagagagagaACAACATAAAACTTCTCAATGTAAGCCTCGATACCTTAAAATTagagagagATAATCTCAATGTAGAAGTAGGTTCGCTCAAGGAAGATGTGAATTCAAGAGATGGTAGGATTGAACATCTCGACCGACATTTAAACCAA…
CaC10545	250	10	5	p	AG	GAGAGAGAGA	B	0	0	0.8987	300	GGAATGTCGTGGTCGATCTT	TCCATTCCGGAAATCAGTTG	92	158	138	20	437	20	59.934	60.832	6.6	6.7	GATCATGAGATCAGGGACTTGAAAACCGCTGTATCCGATGCCGAGCAGAAAATCTTCCCCGAGAAAGCTCAGTTGAAGTCCGAAATGTCCAAGTTGTTGGAGGAACAGACACATTTAAAAGAGCTGATCAGAGAATGGGAATGTCGTGGTCGATCTTTTGAAGAAGACATCAGAAACATACAATCTGAAAAGATAGTGATGGAGGCAGTGCTCAACAACGGAATTGAGCTTTTAAAGGCCGAGATTGAGgagagagagaACAACATAAAACTTCTCAATGTAAGCCTCGATACCTTAAAATTagagagagATAATCTCAATGTAGAAGTAGGTTCGCTCAAGGAAGATGTGAATTCAAGAGATGGTAGGATTGAACATCTCGACCGACATTTAAACCAA…
CaC10545	250	10	5	p	AG	GAGAGAGAGA	B	0	0	1.0641	183	GCAGTGCTCAACAACGGAAT	TCGGTCGAGATGTTCAATCC	25	108	205	20	387	20	61.248	61.016	8.1	8.1	GATCATGAGATCAGGGACTTGAAAACCGCTGTATCCGATGCCGAGCAGAAAATCTTCCCCGAGAAAGCTCAGTTGAAGTCCGAAATGTCCAAGTTGTTGGAGGAACAGACACATTTAAAAGAGCTGATCAGAGAATGGGAATGTCGTGGTCGATCTTTTGAAGAAGACATCAGAAACATACAATCTGAAAAGATAGTGATGGAGGCAGTGCTCAACAACGGAATTGAGCTTTTAAAGGCCGAGATTGAGgagagagagaACAACATAAAACTTCTCAATGTAAGCCTCGATACCTTAAAATTagagagagATAATCTCAATGTAGAAGTAGGTTCGCTCAAGGAAGATGTGAATTCAAGAGATGGTAGGATTGAACATCTCGACCGACATTTAAACCAA…
CaC10545	250	10	5	p	AG	GAGAGAGAGA	B	0	0	1.0822	250	GGAATGTCGTGGTCGATCTT	TCGGTCGAGATGTTCAATCC	92	108	138	20	387	20	59.934	61.016	6.6	8.1	GATCATGAGATCAGGGACTTGAAAACCGCTGTATCCGATGCCGAGCAGAAAATCTTCCCCGAGAAAGCTCAGTTGAAGTCCGAAATGTCCAAGTTGTTGGAGGAACAGACACATTTAAAAGAGCTGATCAGAGAATGGGAATGTCGTGGTCGATCTTTTGAAGAAGACATCAGAAACATACAATCTGAAAAGATAGTGATGGAGGCAGTGCTCAACAACGGAATTGAGCTTTTAAAGGCCGAGATTGAGgagagagagaACAACATAAAACTTCTCAATGTAAGCCTCGATACCTTAAAATTagagagagATAATCTCAATGTAGAAGTAGGTTCGCTCAAGGAAGATGTGAATTCAAGAGATGGTAGGATTGAACATCTCGACCGACATTTAAACCAA…
CaC10545	250	10	5	p	AG	GAGAGAGAGA	B	0	0	1.0893	258	AGAGAATGGGAATGTCGTGG	TCGGTCGAGATGTTCAATCC	100	108	130	20	387	20	59.927	61.016	9.9	8.1	GATCATGAGATCAGGGACTTGAAAACCGCTGTATCCGATGCCGAGCAGAAAATCTTCCCCGAGAAAGCTCAGTTGAAGTCCGAAATGTCCAAGTTGTTGGAGGAACAGACACATTTAAAAGAGCTGATCAGAGAATGGGAATGTCGTGGTCGATCTTTTGAAGAAGACATCAGAAACATACAATCTGAAAAGATAGTGATGGAGGCAGTGCTCAACAACGGAATTGAGCTTTTAAAGGCCGAGATTGAGgagagagagaACAACATAAAACTTCTCAATGTAAGCCTCGATACCTTAAAATTagagagagATAATCTCAATGTAGAAGTAGGTTCGCTCAAGGAAGATGTGAATTCAAGAGATGGTAGGATTGAACATCTCGACCGACATTTAAACCAA…
CaC10545	250	10	5	p	AG	GAGAGAGAGA	B	0	0	1.171	296	CCCGAGAAAGCTCAGTTGAA	TTCACATCTTCCTTGAGCGA	172	74	58	20	353	20	60.508	59.522	7.3	9.9	GATCATGAGATCAGGGACTTGAAAACCGCTGTATCCGATGCCGAGCAGAAAATCTTCCCCGAGAAAGCTCAGTTGAAGTCCGAAATGTCCAAGTTGTTGGAGGAACAGACACATTTAAAAGAGCTGATCAGAGAATGGGAATGTCGTGGTCGATCTTTTGAAGAAGACATCAGAAACATACAATCTGAAAAGATAGTGATGGAGGCAGTGCTCAACAACGGAATTGAGCTTTTAAAGGCCGAGATTGAGgagagagagaACAACATAAAACTTCTCAATGTAAGCCTCGATACCTTAAAATTagagagagATAATCTCAATGTAGAAGTAGGTTCGCTCAAGGAAGATGTGAATTCAAGAGATGGTAGGATTGAACATCTCGACCGACATTTAAACCAA…
CaC10545	250	10	5	p	AG	GAGAGAGAGA	B	0	0	1.1752	182	GCAGTGCTCAACAACGGAAT	CGGTCGAGATGTTCAATCCT	25	107	205	20	386	20	61.248	60.073	8.1	7.8	GATCATGAGATCAGGGACTTGAAAACCGCTGTATCCGATGCCGAGCAGAAAATCTTCCCCGAGAAAGCTCAGTTGAAGTCCGAAATGTCCAAGTTGTTGGAGGAACAGACACATTTAAAAGAGCTGATCAGAGAATGGGAATGTCGTGGTCGATCTTTTGAAGAAGACATCAGAAACATACAATCTGAAAAGATAGTGATGGAGGCAGTGCTCAACAACGGAATTGAGCTTTTAAAGGCCGAGATTGAGgagagagagaACAACATAAAACTTCTCAATGTAAGCCTCGATACCTTAAAATTagagagagATAATCTCAATGTAGAAGTAGGTTCGCTCAAGGAAGATGTGAATTCAAGAGATGGTAGGATTGAACATCTCGACCGACATTTAAACCAA…
CaC10545	250	10	5	p	AG	GAGAGAGAGA	B	0	0	1.1933	249	GGAATGTCGTGGTCGATCTT	CGGTCGAGATGTTCAATCCT	92	107	138	20	386	20	59.934	60.073	6.6	7.8	GATCATGAGATCAGGGACTTGAAAACCGCTGTATCCGATGCCGAGCAGAAAATCTTCCCCGAGAAAGCTCAGTTGAAGTCCGAAATGTCCAAGTTGTTGGAGGAACAGACACATTTAAAAGAGCTGATCAGAGAATGGGAATGTCGTGGTCGATCTTTTGAAGAAGACATCAGAAACATACAATCTGAAAAGATAGTGATGGAGGCAGTGCTCAACAACGGAATTGAGCTTTTAAAGGCCGAGATTGAGgagagagagaACAACATAAAACTTCTCAATGTAAGCCTCGATACCTTAAAATTagagagagATAATCTCAATGTAGAAGTAGGTTCGCTCAAGGAAGATGTGAATTCAAGAGATGGTAGGATTGAACATCTCGACCGACATTTAAACCAA…
CaC10545	250	10	5	p	AG	GAGAGAGAGA	B	0	0	1.263	292	CCCGAGAAAGCTCAGTTGAA	CATCTTCCTTGAGCGAACCT	172	70	58	20	349	20	60.508	59.43	7.3	7.9	GATCATGAGATCAGGGACTTGAAAACCGCTGTATCCGATGCCGAGCAGAAAATCTTCCCCGAGAAAGCTCAGTTGAAGTCCGAAATGTCCAAGTTGTTGGAGGAACAGACACATTTAAAAGAGCTGATCAGAGAATGGGAATGTCGTGGTCGATCTTTTGAAGAAGACATCAGAAACATACAATCTGAAAAGATAGTGATGGAGGCAGTGCTCAACAACGGAATTGAGCTTTTAAAGGCCGAGATTGAGgagagagagaACAACATAAAACTTCTCAATGTAAGCCTCGATACCTTAAAATTagagagagATAATCTCAATGTAGAAGTAGGTTCGCTCAAGGAAGATGTGAATTCAAGAGATGGTAGGATTGAACATCTCGACCGACATTTAAACCAA…
CaC10545	250	10	5	p	AG	GAGAGAGAGA	B	0	0	1.4258	186	GAGGCAGTGCTCAACAACG	TCGGTCGAGATGTTCAATCC	29	108	202	19	387	20	60.61	61.016	8.7	8.1	GATCATGAGATCAGGGACTTGAAAACCGCTGTATCCGATGCCGAGCAGAAAATCTTCCCCGAGAAAGCTCAGTTGAAGTCCGAAATGTCCAAGTTGTTGGAGGAACAGACACATTTAAAAGAGCTGATCAGAGAATGGGAATGTCGTGGTCGATCTTTTGAAGAAGACATCAGAAACATACAATCTGAAAAGATAGTGATGGAGGCAGTGCTCAACAACGGAATTGAGCTTTTAAAGGCCGAGATTGAGgagagagagaACAACATAAAACTTCTCAATGTAAGCCTCGATACCTTAAAATTagagagagATAATCTCAATGTAGAAGTAGGTTCGCTCAAGGAAGATGTGAATTCAAGAGATGGTAGGATTGAACATCTCGACCGACATTTAAACCAA…
CaC10545	250	10	5	p	AG	GAGAGAGAGA	B	0	0	1.7266	149	GCAGTGCTCAACAACGGAAT	TTCACATCTTCCTTGAGCGA	25	74	205	20	353	20	61.248	59.522	8.1	9.9	GATCATGAGATCAGGGACTTGAAAACCGCTGTATCCGATGCCGAGCAGAAAATCTTCCCCGAGAAAGCTCAGTTGAAGTCCGAAATGTCCAAGTTGTTGGAGGAACAGACACATTTAAAAGAGCTGATCAGAGAATGGGAATGTCGTGGTCGATCTTTTGAAGAAGACATCAGAAACATACAATCTGAAAAGATAGTGATGGAGGCAGTGCTCAACAACGGAATTGAGCTTTTAAAGGCCGAGATTGAGgagagagagaACAACATAAAACTTCTCAATGTAAGCCTCGATACCTTAAAATTagagagagATAATCTCAATGTAGAAGTAGGTTCGCTCAAGGAAGATGTGAATTCAAGAGATGGTAGGATTGAACATCTCGACCGACATTTAAACCAA…
CaC10545	250	10	5	p	AG	GAGAGAGAGA	B	0	0	1.8186	145	GCAGTGCTCAACAACGGAAT	CATCTTCCTTGAGCGAACCT	25	70	205	20	349	20	61.248	59.43	8.1	7.9	GATCATGAGATCAGGGACTTGAAAACCGCTGTATCCGATGCCGAGCAGAAAATCTTCCCCGAGAAAGCTCAGTTGAAGTCCGAAATGTCCAAGTTGTTGGAGGAACAGACACATTTAAAAGAGCTGATCAGAGAATGGGAATGTCGTGGTCGATCTTTTGAAGAAGACATCAGAAACATACAATCTGAAAAGATAGTGATGGAGGCAGTGCTCAACAACGGAATTGAGCTTTTAAAGGCCGAGATTGAGgagagagagaACAACATAAAACTTCTCAATGTAAGCCTCGATACCTTAAAATTagagagagATAATCTCAATGTAGAAGTAGGTTCGCTCAAGGAAGATGTGAATTCAAGAGATGGTAGGATTGAACATCTCGACCGACATTTAAACCAA…
CaC10545	250	10	5	p	AG	GAGAGAGAGA	B	0	0	1.8577	148	GCAGTGCTCAACAACGGAAT	TCACATCTTCCTTGAGCGAAC	25	72	205	20	352	21	61.248	60.39	8.1	8.4	GATCATGAGATCAGGGACTTGAAAACCGCTGTATCCGATGCCGAGCAGAAAATCTTCCCCGAGAAAGCTCAGTTGAAGTCCGAAATGTCCAAGTTGTTGGAGGAACAGACACATTTAAAAGAGCTGATCAGAGAATGGGAATGTCGTGGTCGATCTTTTGAAGAAGACATCAGAAACATACAATCTGAAAAGATAGTGATGGAGGCAGTGCTCAACAACGGAATTGAGCTTTTAAAGGCCGAGATTGAGgagagagagaACAACATAAAACTTCTCAATGTAAGCCTCGATACCTTAAAATTagagagagATAATCTCAATGTAGAAGTAGGTTCGCTCAAGGAAGATGTGAATTCAAGAGATGGTAGGATTGAACATCTCGACCGACATTTAAACCAA…
CaC10553	338	16	8	p	AT	ATATATATATATATAT	A	1	1	9.9705	194	CAAAGCCAGCTGAACCTGAT	TGAACTATATCTGTCCTACTACAAGCA	115	16	203	20	396	27	60.397	57.833	6.6	8.5	CGATACCGGAAAAGAAGATTGATAGGACATTGCGTGAAGCAGAAGACAAGCTACAAAATGCTTTGGCAAATTGAGGAAGGATCAACTATAAGCCTTGGTGCAACCatatatGCATCAAGGTTTGCTGCAAATGCATTACGAAACTTgagagaAAATAACAGACACAACAGAATGCCGCAGAGACTATTGCCTCTTTTGCCTCCAAAGCCAGCTGAACCTGATTTCACTGCTCAGAAACACTAGGCCTAGCTTAGAAATATAAGTTTAGATATGATAGAAACAAAACTACCAAATGGAGTATGTGAAACATTATCCATACTCCATTGTATTTGTATGCatatatatatatatatGTAACTCTGTAAATTTTGCTTGTAGTAGGACAGATATAGTTCATTT…
CaC10553	338	16	8	p	AT	ATATATATATATATAT	A	0	0	9.9855	226	AATGCCGCAGAGACTATTGC	TGAACTATATCTGTCCTACTACAAGCA	147	16	171	20	396	27	60.382	57.833	8.4	8.5	CGATACCGGAAAAGAAGATTGATAGGACATTGCGTGAAGCAGAAGACAAGCTACAAAATGCTTTGGCAAATTGAGGAAGGATCAACTATAAGCCTTGGTGCAACCatatatGCATCAAGGTTTGCTGCAAATGCATTACGAAACTTgagagaAAATAACAGACACAACAGAATGCCGCAGAGACTATTGCCTCTTTTGCCTCCAAAGCCAGCTGAACCTGATTTCACTGCTCAGAAACACTAGGCCTAGCTTAGAAATATAAGTTTAGATATGATAGAAACAAAACTACCAAATGGAGTATGTGAAACATTATCCATACTCCATTGTATTTGTATGCatatatatatatatatGTAACTCTGTAAATTTTGCTTGTAGTAGGACAGATATAGTTCATTT…
CaC10553	338	16	8	p	AT	ATATATATATATATAT	A	0	0	10.3477	231	AACAGAATGCCGCAGAGACT	TGAACTATATCTGTCCTACTACAAGCA	152	16	166	20	396	27	60.02	57.833	6.1	8.5	CGATACCGGAAAAGAAGATTGATAGGACATTGCGTGAAGCAGAAGACAAGCTACAAAATGCTTTGGCAAATTGAGGAAGGATCAACTATAAGCCTTGGTGCAACCatatatGCATCAAGGTTTGCTGCAAATGCATTACGAAACTTgagagaAAATAACAGACACAACAGAATGCCGCAGAGACTATTGCCTCTTTTGCCTCCAAAGCCAGCTGAACCTGATTTCACTGCTCAGAAACACTAGGCCTAGCTTAGAAATATAAGTTTAGATATGATAGAAACAAAACTACCAAATGGAGTATGTGAAACATTATCCATACTCCATTGTATTTGTATGCatatatatatatatatGTAACTCTGTAAATTTTGCTTGTAGTAGGACAGATATAGTTCATTT…
CaC10553	338	16	8	p	AT	ATATATATATATATAT	A	0	0	10.6161	239	ACAGACACAACAGAATGCCG	TGAACTATATCTGTCCTACTACAAGCA	160	16	158	20	396	27	59.751	57.833	11.7	8.5	CGATACCGGAAAAGAAGATTGATAGGACATTGCGTGAAGCAGAAGACAAGCTACAAAATGCTTTGGCAAATTGAGGAAGGATCAACTATAAGCCTTGGTGCAACCatatatGCATCAAGGTTTGCTGCAAATGCATTACGAAACTTgagagaAAATAACAGACACAACAGAATGCCGCAGAGACTATTGCCTCTTTTGCCTCCAAAGCCAGCTGAACCTGATTTCACTGCTCAGAAACACTAGGCCTAGCTTAGAAATATAAGTTTAGATATGATAGAAACAAAACTACCAAATGGAGTATGTGAAACATTATCCATACTCCATTGTATTTGTATGCatatatatatatatatGTAACTCTGTAAATTTTGCTTGTAGTAGGACAGATATAGTTCATTT…
CaC10553	338	16	8	p	AT	ATATATATATATATAT	A	0	0	10.9251	192	AAGCCAGCTGAACCTGATTTC	TGAACTATATCTGTCCTACTACAAGCA	112	16	205	21	396	27	60.758	57.833	6.9	8.5	CGATACCGGAAAAGAAGATTGATAGGACATTGCGTGAAGCAGAAGACAAGCTACAAAATGCTTTGGCAAATTGAGGAAGGATCAACTATAAGCCTTGGTGCAACCatatatGCATCAAGGTTTGCTGCAAATGCATTACGAAACTTgagagaAAATAACAGACACAACAGAATGCCGCAGAGACTATTGCCTCTTTTGCCTCCAAAGCCAGCTGAACCTGATTTCACTGCTCAGAAACACTAGGCCTAGCTTAGAAATATAAGTTTAGATATGATAGAAACAAAACTACCAAATGGAGTATGTGAAACATTATCCATACTCCATTGTATTTGTATGCatatatatatatatatGTAACTCTGTAAATTTTGCTTGTAGTAGGACAGATATAGTTCATTT…
CaC10553	338	16	8	p	AT	ATATATATATATATAT	A	0	0	10.9331	191	AGCCAGCTGAACCTGATTTC	TGAACTATATCTGTCCTACTACAAGCA	112	16	206	20	396	27	59.434	57.833	6.9	8.5	CGATACCGGAAAAGAAGATTGATAGGACATTGCGTGAAGCAGAAGACAAGCTACAAAATGCTTTGGCAAATTGAGGAAGGATCAACTATAAGCCTTGGTGCAACCatatatGCATCAAGGTTTGCTGCAAATGCATTACGAAACTTgagagaAAATAACAGACACAACAGAATGCCGCAGAGACTATTGCCTCTTTTGCCTCCAAAGCCAGCTGAACCTGATTTCACTGCTCAGAAACACTAGGCCTAGCTTAGAAATATAAGTTTAGATATGATAGAAACAAAACTACCAAATGGAGTATGTGAAACATTATCCATACTCCATTGTATTTGTATGCatatatatatatatatGTAACTCTGTAAATTTTGCTTGTAGTAGGACAGATATAGTTCATTT…
CaC10553	338	16	8	p	AT	ATATATATATATATAT	A	0	0	15.3637	109	ACCAAATGGAGTATGTGAAACA	TGAACTATATCTGTCCTACTACAAGCA	28	16	288	22	396	27	57.004	57.833	7	8.5	CGATACCGGAAAAGAAGATTGATAGGACATTGCGTGAAGCAGAAGACAAGCTACAAAATGCTTTGGCAAATTGAGGAAGGATCAACTATAAGCCTTGGTGCAACCatatatGCATCAAGGTTTGCTGCAAATGCATTACGAAACTTgagagaAAATAACAGACACAACAGAATGCCGCAGAGACTATTGCCTCTTTTGCCTCCAAAGCCAGCTGAACCTGATTTCACTGCTCAGAAACACTAGGCCTAGCTTAGAAATATAAGTTTAGATATGATAGAAACAAAACTACCAAATGGAGTATGTGAAACATTATCCATACTCCATTGTATTTGTATGCatatatatatatatatGTAACTCTGTAAATTTTGCTTGTAGTAGGACAGATATAGTTCATTT…
CaC10553	338	16	8	p	AT	ATATATATATATATAT	A	0	0	15.4409	108	CCAAATGGAGTATGTGAAACATT	TGAACTATATCTGTCCTACTACAAGCA	26	16	289	23	396	27	57.927	57.833	6.6	8.5	CGATACCGGAAAAGAAGATTGATAGGACATTGCGTGAAGCAGAAGACAAGCTACAAAATGCTTTGGCAAATTGAGGAAGGATCAACTATAAGCCTTGGTGCAACCatatatGCATCAAGGTTTGCTGCAAATGCATTACGAAACTTgagagaAAATAACAGACACAACAGAATGCCGCAGAGACTATTGCCTCTTTTGCCTCCAAAGCCAGCTGAACCTGATTTCACTGCTCAGAAACACTAGGCCTAGCTTAGAAATATAAGTTTAGATATGATAGAAACAAAACTACCAAATGGAGTATGTGAAACATTATCCATACTCCATTGTATTTGTATGCatatatatatatatatGTAACTCTGTAAATTTTGCTTGTAGTAGGACAGATATAGTTCATTT…
CaC10553	338	16	8	p	AT	ATATATATATATATAT	A	0	0	15.6276	109	ACCAAATGGAGTATGTGAAACATT	TGAACTATATCTGTCCTACTACAAGCA	26	16	288	24	396	27	58.74	57.833	6.6	8.5	CGATACCGGAAAAGAAGATTGATAGGACATTGCGTGAAGCAGAAGACAAGCTACAAAATGCTTTGGCAAATTGAGGAAGGATCAACTATAAGCCTTGGTGCAACCatatatGCATCAAGGTTTGCTGCAAATGCATTACGAAACTTgagagaAAATAACAGACACAACAGAATGCCGCAGAGACTATTGCCTCTTTTGCCTCCAAAGCCAGCTGAACCTGATTTCACTGCTCAGAAACACTAGGCCTAGCTTAGAAATATAAGTTTAGATATGATAGAAACAAAACTACCAAATGGAGTATGTGAAACATTATCCATACTCCATTGTATTTGTATGCatatatatatatatatGTAACTCTGTAAATTTTGCTTGTAGTAGGACAGATATAGTTCATTT…
CaC10553	338	16	8	p	AT	ATATATATATATATAT	A	0	0	16.2409	111	CTACCAAATGGAGTATGTGAAACA	TGAACTATATCTGTCCTACTACAAGCA	28	16	286	24	396	27	58.127	57.833	7	8.5	CGATACCGGAAAAGAAGATTGATAGGACATTGCGTGAAGCAGAAGACAAGCTACAAAATGCTTTGGCAAATTGAGGAAGGATCAACTATAAGCCTTGGTGCAACCatatatGCATCAAGGTTTGCTGCAAATGCATTACGAAACTTgagagaAAATAACAGACACAACAGAATGCCGCAGAGACTATTGCCTCTTTTGCCTCCAAAGCCAGCTGAACCTGATTTCACTGCTCAGAAACACTAGGCCTAGCTTAGAAATATAAGTTTAGATATGATAGAAACAAAACTACCAAATGGAGTATGTGAAACATTATCCATACTCCATTGTATTTGTATGCatatatatatatatatGTAACTCTGTAAATTTTGCTTGTAGTAGGACAGATATAGTTCATTT…
CaC10553	338	16	8	p	AT	ATATATATATATATAT	A	0	0	16.243	110	TACCAAATGGAGTATGTGAAACA	TGAACTATATCTGTCCTACTACAAGCA	28	16	287	23	396	27	57.124	57.833	7	8.5	CGATACCGGAAAAGAAGATTGATAGGACATTGCGTGAAGCAGAAGACAAGCTACAAAATGCTTTGGCAAATTGAGGAAGGATCAACTATAAGCCTTGGTGCAACCatatatGCATCAAGGTTTGCTGCAAATGCATTACGAAACTTgagagaAAATAACAGACACAACAGAATGCCGCAGAGACTATTGCCTCTTTTGCCTCCAAAGCCAGCTGAACCTGATTTCACTGCTCAGAAACACTAGGCCTAGCTTAGAAATATAAGTTTAGATATGATAGAAACAAAACTACCAAATGGAGTATGTGAAACATTATCCATACTCCATTGTATTTGTATGCatatatatatatatatGTAACTCTGTAAATTTTGCTTGTAGTAGGACAGATATAGTTCATTT…
CaC10553	338	16	8	p	AT	ATATATATATATATAT	A	0	0	16.2724	113	AACTACCAAATGGAGTATGTGAAACA	TGAACTATATCTGTCCTACTACAAGCA	28	16	284	26	396	27	60.095	57.833	7	8.5	CGATACCGGAAAAGAAGATTGATAGGACATTGCGTGAAGCAGAAGACAAGCTACAAAATGCTTTGGCAAATTGAGGAAGGATCAACTATAAGCCTTGGTGCAACCatatatGCATCAAGGTTTGCTGCAAATGCATTACGAAACTTgagagaAAATAACAGACACAACAGAATGCCGCAGAGACTATTGCCTCTTTTGCCTCCAAAGCCAGCTGAACCTGATTTCACTGCTCAGAAACACTAGGCCTAGCTTAGAAATATAAGTTTAGATATGATAGAAACAAAACTACCAAATGGAGTATGTGAAACATTATCCATACTCCATTGTATTTGTATGCatatatatatatatatGTAACTCTGTAAATTTTGCTTGTAGTAGGACAGATATAGTTCATTT…
CaC10553	338	16	8	p	AT	ATATATATATATATAT	B	0	0	12.6582	273	GCTGCAAATGCATTACGAAACT	TGAACTATATCTGTCCTACTACAAGCA	192	16	124	22	396	27	61.491	57.833	6.7	8.5	CGATACCGGAAAAGAAGATTGATAGGACATTGCGTGAAGCAGAAGACAAGCTACAAAATGCTTTGGCAAATTGAGGAAGGATCAACTATAAGCCTTGGTGCAACCatatatGCATCAAGGTTTGCTGCAAATGCATTACGAAACTTgagagaAAATAACAGACACAACAGAATGCCGCAGAGACTATTGCCTCTTTTGCCTCCAAAGCCAGCTGAACCTGATTTCACTGCTCAGAAACACTAGGCCTAGCTTAGAAATATAAGTTTAGATATGATAGAAACAAAACTACCAAATGGAGTATGTGAAACATTATCCATACTCCATTGTATTTGTATGCatatatatatatatatGTAACTCTGTAAATTTTGCTTGTAGTAGGACAGATATAGTTCATTT…
CaC10553	338	16	8	p	AT	ATATATATATATATAT	B	0	0	12.9999	271	TGCAAATGCATTACGAAACTT	TGAACTATATCTGTCCTACTACAAGCA	191	16	126	21	396	27	58.368	57.833	6.7	8.5	CGATACCGGAAAAGAAGATTGATAGGACATTGCGTGAAGCAGAAGACAAGCTACAAAATGCTTTGGCAAATTGAGGAAGGATCAACTATAAGCCTTGGTGCAACCatatatGCATCAAGGTTTGCTGCAAATGCATTACGAAACTTgagagaAAATAACAGACACAACAGAATGCCGCAGAGACTATTGCCTCTTTTGCCTCCAAAGCCAGCTGAACCTGATTTCACTGCTCAGAAACACTAGGCCTAGCTTAGAAATATAAGTTTAGATATGATAGAAACAAAACTACCAAATGGAGTATGTGAAACATTATCCATACTCCATTGTATTTGTATGCatatatatatatatatGTAACTCTGTAAATTTTGCTTGTAGTAGGACAGATATAGTTCATTT…
CaC10553	338	16	8	p	AT	ATATATATATATATAT	B	0	0	13.0479	272	CTGCAAATGCATTACGAAACTT	TGAACTATATCTGTCCTACTACAAGCA	191	16	125	22	396	27	59.32	57.833	6.7	8.5	CGATACCGGAAAAGAAGATTGATAGGACATTGCGTGAAGCAGAAGACAAGCTACAAAATGCTTTGGCAAATTGAGGAAGGATCAACTATAAGCCTTGGTGCAACCatatatGCATCAAGGTTTGCTGCAAATGCATTACGAAACTTgagagaAAATAACAGACACAACAGAATGCCGCAGAGACTATTGCCTCTTTTGCCTCCAAAGCCAGCTGAACCTGATTTCACTGCTCAGAAACACTAGGCCTAGCTTAGAAATATAAGTTTAGATATGATAGAAACAAAACTACCAAATGGAGTATGTGAAACATTATCCATACTCCATTGTATTTGTATGCatatatatatatatatGTAACTCTGTAAATTTTGCTTGTAGTAGGACAGATATAGTTCATTT…
CaC10553	338	16	8	p	AT	ATATATATATATATAT	C	0	0	12.1821	271	TGCAAATGCATTACGAAACTTG	TGAACTATATCTGTCCTACTACAAGCA	190	16	126	22	396	27	61.015	57.833	6.7	8.5	CGATACCGGAAAAGAAGATTGATAGGACATTGCGTGAAGCAGAAGACAAGCTACAAAATGCTTTGGCAAATTGAGGAAGGATCAACTATAAGCCTTGGTGCAACCatatatGCATCAAGGTTTGCTGCAAATGCATTACGAAACTTgagagaAAATAACAGACACAACAGAATGCCGCAGAGACTATTGCCTCTTTTGCCTCCAAAGCCAGCTGAACCTGATTTCACTGCTCAGAAACACTAGGCCTAGCTTAGAAATATAAGTTTAGATATGATAGAAACAAAACTACCAAATGGAGTATGTGAAACATTATCCATACTCCATTGTATTTGTATGCatatatatatatatatGTAACTCTGTAAATTTTGCTTGTAGTAGGACAGATATAGTTCATTT…
CaC10553	338	16	8	p	AT	ATATATATATATATAT	C	0	0	12.2309	270	GCAAATGCATTACGAAACTTGA	TGAACTATATCTGTCCTACTACAAGCA	189	16	127	22	396	27	60.137	57.833	7	8.5	CGATACCGGAAAAGAAGATTGATAGGACATTGCGTGAAGCAGAAGACAAGCTACAAAATGCTTTGGCAAATTGAGGAAGGATCAACTATAAGCCTTGGTGCAACCatatatGCATCAAGGTTTGCTGCAAATGCATTACGAAACTTgagagaAAATAACAGACACAACAGAATGCCGCAGAGACTATTGCCTCTTTTGCCTCCAAAGCCAGCTGAACCTGATTTCACTGCTCAGAAACACTAGGCCTAGCTTAGAAATATAAGTTTAGATATGATAGAAACAAAACTACCAAATGGAGTATGTGAAACATTATCCATACTCCATTGTATTTGTATGCatatatatatatatatGTAACTCTGTAAATTTTGCTTGTAGTAGGACAGATATAGTTCATTT…
CaC10642	417	10	5	p	AT	TATATATATA	C	1	1	8.233	177	GGATTTGATTGCCATGTTCC	CAAAGAGGATGATGATCACTATACAAA	111	9	286	20	462	27	60.141	59.826	7.9	7	GATTCCAATGTAGAAGGGACAGAACtttttGACATCGTTCAAAACCAACAAGTTTCATTCTCACCACCTTATTTTCTTGGATCTCCTCCTGTTAGAACTTCTAATCCTTTAATCCAAGATAAACAATTTGGATGTGAGAAACACGTTATTCCTCAATCAACATTTGTAGATTCATCATCTCCTTCTTCTACATCATCGAGTTTATCGTCTCCATCTTCGCCGTTGCGAAAAGGAGGgtgtgtTAGAATGAAGTTTGGAGTTAAATCGGCTAAGGTTAGAGTAGTTGGATTTGATTGCCATGTTCCTTCGGTTGCTTATTGTTCTTGATTCAAAGGAATTGTACATATAAATCAAAGGGTGAAGCAGTGGATCAACAAACAAGTGATGACAAATACCAGT…
CaC10642	417	10	5	p	AT	TATATATATA	C	0	0	8.2627	111	CAAAGGGTGAAGCAGTGGAT	CAAAGAGGATGATGATCACTATACAAA	45	9	352	20	462	27	60.111	59.826	8.1	7	GATTCCAATGTAGAAGGGACAGAACtttttGACATCGTTCAAAACCAACAAGTTTCATTCTCACCACCTTATTTTCTTGGATCTCCTCCTGTTAGAACTTCTAATCCTTTAATCCAAGATAAACAATTTGGATGTGAGAAACACGTTATTCCTCAATCAACATTTGTAGATTCATCATCTCCTTCTTCTACATCATCGAGTTTATCGTCTCCATCTTCGCCGTTGCGAAAAGGAGGgtgtgtTAGAATGAAGTTTGGAGTTAAATCGGCTAAGGTTAGAGTAGTTGGATTTGATTGCCATGTTCCTTCGGTTGCTTATTGTTCTTGATTCAAAGGAATTGTACATATAAATCAAAGGGTGAAGCAGTGGATCAACAAACAAGTGATGACAAATACCAGT…
CaC10642	417	10	5	p	AT	TATATATATA	C	0	0	8.4042	177	GGATTTGATTGCCATGTTCC	CAAAGAGGATGATGATCACTATACAA	111	10	286	20	462	26	60.141	58.655	7.9	6	GATTCCAATGTAGAAGGGACAGAACtttttGACATCGTTCAAAACCAACAAGTTTCATTCTCACCACCTTATTTTCTTGGATCTCCTCCTGTTAGAACTTCTAATCCTTTAATCCAAGATAAACAATTTGGATGTGAGAAACACGTTATTCCTCAATCAACATTTGTAGATTCATCATCTCCTTCTTCTACATCATCGAGTTTATCGTCTCCATCTTCGCCGTTGCGAAAAGGAGGgtgtgtTAGAATGAAGTTTGGAGTTAAATCGGCTAAGGTTAGAGTAGTTGGATTTGATTGCCATGTTCCTTCGGTTGCTTATTGTTCTTGATTCAAAGGAATTGTACATATAAATCAAAGGGTGAAGCAGTGGATCAACAAACAAGTGATGACAAATACCAGT…
CaC10642	417	10	5	p	AT	TATATATATA	C	0	0	8.4339	113	ATCAAAGGGTGAAGCAGTGG	CAAAGAGGATGATGATCACTATACAA	47	10	350	20	462	26	60.111	58.655	7.9	6	GATTCCAATGTAGAAGGGACAGAACtttttGACATCGTTCAAAACCAACAAGTTTCATTCTCACCACCTTATTTTCTTGGATCTCCTCCTGTTAGAACTTCTAATCCTTTAATCCAAGATAAACAATTTGGATGTGAGAAACACGTTATTCCTCAATCAACATTTGTAGATTCATCATCTCCTTCTTCTACATCATCGAGTTTATCGTCTCCATCTTCGCCGTTGCGAAAAGGAGGgtgtgtTAGAATGAAGTTTGGAGTTAAATCGGCTAAGGTTAGAGTAGTTGGATTTGATTGCCATGTTCCTTCGGTTGCTTATTGTTCTTGATTCAAAGGAATTGTACATATAAATCAAAGGGTGAAGCAGTGGATCAACAAACAAGTGATGACAAATACCAGT…
CaC10642	417	10	5	p	AT	TATATATATA	C	0	0	8.8023	170	ATTGCCATGTTCCTTCGGTT	CAAAGAGGATGATGATCACTATACAAA	104	9	293	20	462	27	61.628	59.826	9.9	7	GATTCCAATGTAGAAGGGACAGAACtttttGACATCGTTCAAAACCAACAAGTTTCATTCTCACCACCTTATTTTCTTGGATCTCCTCCTGTTAGAACTTCTAATCCTTTAATCCAAGATAAACAATTTGGATGTGAGAAACACGTTATTCCTCAATCAACATTTGTAGATTCATCATCTCCTTCTTCTACATCATCGAGTTTATCGTCTCCATCTTCGCCGTTGCGAAAAGGAGGgtgtgtTAGAATGAAGTTTGGAGTTAAATCGGCTAAGGTTAGAGTAGTTGGATTTGATTGCCATGTTCCTTCGGTTGCTTATTGTTCTTGATTCAAAGGAATTGTACATATAAATCAAAGGGTGAAGCAGTGGATCAACAAACAAGTGATGACAAATACCAGT…
CaC10642	417	10	5	p	AT	TATATATATA	C	0	0	9.2652	106	GGTGAAGCAGTGGATCAACAA	CAAAGAGGATGATGATCACTATACAAA	39	9	357	21	462	27	61.091	59.826	7	7	GATTCCAATGTAGAAGGGACAGAACtttttGACATCGTTCAAAACCAACAAGTTTCATTCTCACCACCTTATTTTCTTGGATCTCCTCCTGTTAGAACTTCTAATCCTTTAATCCAAGATAAACAATTTGGATGTGAGAAACACGTTATTCCTCAATCAACATTTGTAGATTCATCATCTCCTTCTTCTACATCATCGAGTTTATCGTCTCCATCTTCGCCGTTGCGAAAAGGAGGgtgtgtTAGAATGAAGTTTGGAGTTAAATCGGCTAAGGTTAGAGTAGTTGGATTTGATTGCCATGTTCCTTCGGTTGCTTATTGTTCTTGATTCAAAGGAATTGTACATATAAATCAAAGGGTGAAGCAGTGGATCAACAAACAAGTGATGACAAATACCAGT…
CaC10642	417	10	5	p	AT	TATATATATA	C	0	0	9.7815	100	GCAGTGGATCAACAAACAAGTG	CAAAGAGGATGATGATCACTATACAAA	32	9	363	22	462	27	60.592	59.826	6.7	7	GATTCCAATGTAGAAGGGACAGAACtttttGACATCGTTCAAAACCAACAAGTTTCATTCTCACCACCTTATTTTCTTGGATCTCCTCCTGTTAGAACTTCTAATCCTTTAATCCAAGATAAACAATTTGGATGTGAGAAACACGTTATTCCTCAATCAACATTTGTAGATTCATCATCTCCTTCTTCTACATCATCGAGTTTATCGTCTCCATCTTCGCCGTTGCGAAAAGGAGGgtgtgtTAGAATGAAGTTTGGAGTTAAATCGGCTAAGGTTAGAGTAGTTGGATTTGATTGCCATGTTCCTTCGGTTGCTTATTGTTCTTGATTCAAAGGAATTGTACATATAAATCAAAGGGTGAAGCAGTGGATCAACAAACAAGTGATGACAAATACCAGT…
CaC10642	417	10	5	p	AT	TATATATATA	C	0	0	9.9036	215	TGAAGTTTGGAGTTAAATCGGC	CAAAGAGGATGATGATCACTATACAAA	147	9	248	22	462	27	60.47	59.826	11.4	7	GATTCCAATGTAGAAGGGACAGAACtttttGACATCGTTCAAAACCAACAAGTTTCATTCTCACCACCTTATTTTCTTGGATCTCCTCCTGTTAGAACTTCTAATCCTTTAATCCAAGATAAACAATTTGGATGTGAGAAACACGTTATTCCTCAATCAACATTTGTAGATTCATCATCTCCTTCTTCTACATCATCGAGTTTATCGTCTCCATCTTCGCCGTTGCGAAAAGGAGGgtgtgtTAGAATGAAGTTTGGAGTTAAATCGGCTAAGGTTAGAGTAGTTGGATTTGATTGCCATGTTCCTTCGGTTGCTTATTGTTCTTGATTCAAAGGAATTGTACATATAAATCAAAGGGTGAAGCAGTGGATCAACAAACAAGTGATGACAAATACCAGT…
CaC10642	417	10	5	p	AT	TATATATATA	C	0	0	9.9528	100	GCAGTGGATCAACAAACAAGTG	CAAAGAGGATGATGATCACTATACAA	32	10	363	22	462	26	60.592	58.655	6.7	6	GATTCCAATGTAGAAGGGACAGAACtttttGACATCGTTCAAAACCAACAAGTTTCATTCTCACCACCTTATTTTCTTGGATCTCCTCCTGTTAGAACTTCTAATCCTTTAATCCAAGATAAACAATTTGGATGTGAGAAACACGTTATTCCTCAATCAACATTTGTAGATTCATCATCTCCTTCTTCTACATCATCGAGTTTATCGTCTCCATCTTCGCCGTTGCGAAAAGGAGGgtgtgtTAGAATGAAGTTTGGAGTTAAATCGGCTAAGGTTAGAGTAGTTGGATTTGATTGCCATGTTCCTTCGGTTGCTTATTGTTCTTGATTCAAAGGAATTGTACATATAAATCAAAGGGTGAAGCAGTGGATCAACAAACAAGTGATGACAAATACCAGT…
CaC10642	417	10	5	p	AT	TATATATATA	C	0	0	10.0748	215	TGAAGTTTGGAGTTAAATCGGC	CAAAGAGGATGATGATCACTATACAA	147	10	248	22	462	26	60.47	58.655	11.4	6	GATTCCAATGTAGAAGGGACAGAACtttttGACATCGTTCAAAACCAACAAGTTTCATTCTCACCACCTTATTTTCTTGGATCTCCTCCTGTTAGAACTTCTAATCCTTTAATCCAAGATAAACAATTTGGATGTGAGAAACACGTTATTCCTCAATCAACATTTGTAGATTCATCATCTCCTTCTTCTACATCATCGAGTTTATCGTCTCCATCTTCGCCGTTGCGAAAAGGAGGgtgtgtTAGAATGAAGTTTGGAGTTAAATCGGCTAAGGTTAGAGTAGTTGGATTTGATTGCCATGTTCCTTCGGTTGCTTATTGTTCTTGATTCAAAGGAATTGTACATATAAATCAAAGGGTGAAGCAGTGGATCAACAAACAAGTGATGACAAATACCAGT…
CaC10642	417	10	5	p	AT	TATATATATA	C	0	0	10.7343	210	TTTGGAGTTAAATCGGCTAAGG	CAAAGAGGATGATGATCACTATACAAA	142	9	253	22	462	27	59.64	59.826	7.5	7	GATTCCAATGTAGAAGGGACAGAACtttttGACATCGTTCAAAACCAACAAGTTTCATTCTCACCACCTTATTTTCTTGGATCTCCTCCTGTTAGAACTTCTAATCCTTTAATCCAAGATAAACAATTTGGATGTGAGAAACACGTTATTCCTCAATCAACATTTGTAGATTCATCATCTCCTTCTTCTACATCATCGAGTTTATCGTCTCCATCTTCGCCGTTGCGAAAAGGAGGgtgtgtTAGAATGAAGTTTGGAGTTAAATCGGCTAAGGTTAGAGTAGTTGGATTTGATTGCCATGTTCCTTCGGTTGCTTATTGTTCTTGATTCAAAGGAATTGTACATATAAATCAAAGGGTGAAGCAGTGGATCAACAAACAAGTGATGACAAATACCAGT…
CaC10642	417	10	5	p	AT	TATATATATA	C	0	0	11.0622	270	TCATCGAGTTTATCGTCTCCA	CAAAGAGGATGATGATCACTATACAAA	203	9	193	21	462	27	58.312	59.826	8.2	7	GATTCCAATGTAGAAGGGACAGAACtttttGACATCGTTCAAAACCAACAAGTTTCATTCTCACCACCTTATTTTCTTGGATCTCCTCCTGTTAGAACTTCTAATCCTTTAATCCAAGATAAACAATTTGGATGTGAGAAACACGTTATTCCTCAATCAACATTTGTAGATTCATCATCTCCTTCTTCTACATCATCGAGTTTATCGTCTCCATCTTCGCCGTTGCGAAAAGGAGGgtgtgtTAGAATGAAGTTTGGAGTTAAATCGGCTAAGGTTAGAGTAGTTGGATTTGATTGCCATGTTCCTTCGGTTGCTTATTGTTCTTGATTCAAAGGAATTGTACATATAAATCAAAGGGTGAAGCAGTGGATCAACAAACAAGTGATGACAAATACCAGT…
CaC10642	417	10	5	p	AT	TATATATATA	C	0	0	11.2334	270	TCATCGAGTTTATCGTCTCCA	CAAAGAGGATGATGATCACTATACAA	203	10	193	21	462	26	58.312	58.655	8.2	6	GATTCCAATGTAGAAGGGACAGAACtttttGACATCGTTCAAAACCAACAAGTTTCATTCTCACCACCTTATTTTCTTGGATCTCCTCCTGTTAGAACTTCTAATCCTTTAATCCAAGATAAACAATTTGGATGTGAGAAACACGTTATTCCTCAATCAACATTTGTAGATTCATCATCTCCTTCTTCTACATCATCGAGTTTATCGTCTCCATCTTCGCCGTTGCGAAAAGGAGGgtgtgtTAGAATGAAGTTTGGAGTTAAATCGGCTAAGGTTAGAGTAGTTGGATTTGATTGCCATGTTCCTTCGGTTGCTTATTGTTCTTGATTCAAAGGAATTGTACATATAAATCAAAGGGTGAAGCAGTGGATCAACAAACAAGTGATGACAAATACCAGT…
CaC10642	417	10	5	p	AT	TATATATATA	C	0	0	11.5341	272	CATCATCGAGTTTATCGTCTCCA	CAAAGAGGATGATGATCACTATACAAA	203	9	191	23	462	27	61.36	59.826	8.2	7	GATTCCAATGTAGAAGGGACAGAACtttttGACATCGTTCAAAACCAACAAGTTTCATTCTCACCACCTTATTTTCTTGGATCTCCTCCTGTTAGAACTTCTAATCCTTTAATCCAAGATAAACAATTTGGATGTGAGAAACACGTTATTCCTCAATCAACATTTGTAGATTCATCATCTCCTTCTTCTACATCATCGAGTTTATCGTCTCCATCTTCGCCGTTGCGAAAAGGAGGgtgtgtTAGAATGAAGTTTGGAGTTAAATCGGCTAAGGTTAGAGTAGTTGGATTTGATTGCCATGTTCCTTCGGTTGCTTATTGTTCTTGATTCAAAGGAATTGTACATATAAATCAAAGGGTGAAGCAGTGGATCAACAAACAAGTGATGACAAATACCAGT…
CaC10642	417	10	5	p	AT	TATATATATA	F	0	0	8.6634	178	GGATTTGATTGCCATGTTCC	ACAAAGAGGATGATGATCACTATACAA	111	10	286	20	463	27	60.141	59.396	7.9	6	GATTCCAATGTAGAAGGGACAGAACtttttGACATCGTTCAAAACCAACAAGTTTCATTCTCACCACCTTATTTTCTTGGATCTCCTCCTGTTAGAACTTCTAATCCTTTAATCCAAGATAAACAATTTGGATGTGAGAAACACGTTATTCCTCAATCAACATTTGTAGATTCATCATCTCCTTCTTCTACATCATCGAGTTTATCGTCTCCATCTTCGCCGTTGCGAAAAGGAGGgtgtgtTAGAATGAAGTTTGGAGTTAAATCGGCTAAGGTTAGAGTAGTTGGATTTGATTGCCATGTTCCTTCGGTTGCTTATTGTTCTTGATTCAAAGGAATTGTACATATAAATCAAAGGGTGAAGCAGTGGATCAACAAACAAGTGATGACAAATACCAGT…
CaC10642	417	10	5	p	AT	TATATATATA	F	0	0	10.334	216	TGAAGTTTGGAGTTAAATCGGC	ACAAAGAGGATGATGATCACTATACAA	147	10	248	22	463	27	60.47	59.396	11.4	6	GATTCCAATGTAGAAGGGACAGAACtttttGACATCGTTCAAAACCAACAAGTTTCATTCTCACCACCTTATTTTCTTGGATCTCCTCCTGTTAGAACTTCTAATCCTTTAATCCAAGATAAACAATTTGGATGTGAGAAACACGTTATTCCTCAATCAACATTTGTAGATTCATCATCTCCTTCTTCTACATCATCGAGTTTATCGTCTCCATCTTCGCCGTTGCGAAAAGGAGGgtgtgtTAGAATGAAGTTTGGAGTTAAATCGGCTAAGGTTAGAGTAGTTGGATTTGATTGCCATGTTCCTTCGGTTGCTTATTGTTCTTGATTCAAAGGAATTGTACATATAAATCAAAGGGTGAAGCAGTGGATCAACAAACAAGTGATGACAAATACCAGT…
CaC10642	417	10	5	p	AT	TATATATATA	F	0	0	11.4926	271	TCATCGAGTTTATCGTCTCCA	ACAAAGAGGATGATGATCACTATACAA	203	10	193	21	463	27	58.312	59.396	8.2	6	GATTCCAATGTAGAAGGGACAGAACtttttGACATCGTTCAAAACCAACAAGTTTCATTCTCACCACCTTATTTTCTTGGATCTCCTCCTGTTAGAACTTCTAATCCTTTAATCCAAGATAAACAATTTGGATGTGAGAAACACGTTATTCCTCAATCAACATTTGTAGATTCATCATCTCCTTCTTCTACATCATCGAGTTTATCGTCTCCATCTTCGCCGTTGCGAAAAGGAGGgtgtgtTAGAATGAAGTTTGGAGTTAAATCGGCTAAGGTTAGAGTAGTTGGATTTGATTGCCATGTTCCTTCGGTTGCTTATTGTTCTTGATTCAAAGGAATTGTACATATAAATCAAAGGGTGAAGCAGTGGATCAACAAACAAGTGATGACAAATACCAGT…
CaC1069	414	10	5	p	AC	GTGTGTGTGT	C	1	1	2.9804	206	GGCAAAGCTGGTGATACACA	TGGATTCCAACTCAACGAATTT	8	146	386	20	591	22	59.722	60.702	6.4	7.2	AAACATACACGGACATGGTGGCCACAAACcacacaAACCACCGGAGAAGGaaaaaaTCTTGGTCATTATGGCGGGACAAGATAAACCAACAtttttAGCTACACCAAGCATGTCTTCAAGCACAAACACTAGTAGATCCTCTTCCTTTGGAACCAACACAAGTACATGTACCTGCGAGCAGAACGaaaaaTCGACGGGGAATATGAATGATTCCAACGTGAAagagagAAGAAGTGGtgaaaatgaaaatgaaaatgaaaaTTTGCAGGTACAGAGAACagagagGATGGAAAGAACAGAAACATCGTGAGATCAGAACGTTTAATTAATAAATGAATTATGTTGGAGTAttttgttttgttttgTTGGTTAGAACATGaaaaaaGGCAAAGCTGGTGA…
CaC1069	414	10	5	p	AC	GTGTGTGTGT	C	0	0	2.9976	195	GGCAAAGCTGGTGATACACA	TCAACGAATTTACATTCCCG	8	137	386	20	580	20	59.722	58.48	6.4	11.4	AAACATACACGGACATGGTGGCCACAAACcacacaAACCACCGGAGAAGGaaaaaaTCTTGGTCATTATGGCGGGACAAGATAAACCAACAtttttAGCTACACCAAGCATGTCTTCAAGCACAAACACTAGTAGATCCTCTTCCTTTGGAACCAACACAAGTACATGTACCTGCGAGCAGAACGaaaaaTCGACGGGGAATATGAATGATTCCAACGTGAAagagagAAGAAGTGGtgaaaatgaaaatgaaaatgaaaaTTTGCAGGTACAGAGAACagagagGATGGAAAGAACAGAAACATCGTGAGATCAGAACGTTTAATTAATAAATGAATTATGTTGGAGTAttttgttttgttttgTTGGTTAGAACATGaaaaaaGGCAAAGCTGGTGA…
CaC1069	414	10	5	p	AC	GTGTGTGTGT	C	0	0	4.3047	146	GGCAAAGCTGGTGATACACAC	GGAAGCATTACACATGTCCATC	7	86	386	21	531	22	60.575	59.321	6.4	8.1	AAACATACACGGACATGGTGGCCACAAACcacacaAACCACCGGAGAAGGaaaaaaTCTTGGTCATTATGGCGGGACAAGATAAACCAACAtttttAGCTACACCAAGCATGTCTTCAAGCACAAACACTAGTAGATCCTCTTCCTTTGGAACCAACACAAGTACATGTACCTGCGAGCAGAACGaaaaaTCGACGGGGAATATGAATGATTCCAACGTGAAagagagAAGAAGTGGtgaaaatgaaaatgaaaatgaaaaTTTGCAGGTACAGAGAACagagagGATGGAAAGAACAGAAACATCGTGAGATCAGAACGTTTAATTAATAAATGAATTATGTTGGAGTAttttgttttgttttgTTGGTTAGAACATGaaaaaaGGCAAAGCTGGTGA…
CaC1069	414	10	5	p	AC	GTGTGTGTGT	C	0	0	4.3622	147	GGCAAAGCTGGTGATACACAC	AGGAAGCATTACACATGTCCATC	7	86	386	21	532	23	60.575	60.263	6.4	8.1	AAACATACACGGACATGGTGGCCACAAACcacacaAACCACCGGAGAAGGaaaaaaTCTTGGTCATTATGGCGGGACAAGATAAACCAACAtttttAGCTACACCAAGCATGTCTTCAAGCACAAACACTAGTAGATCCTCTTCCTTTGGAACCAACACAAGTACATGTACCTGCGAGCAGAACGaaaaaTCGACGGGGAATATGAATGATTCCAACGTGAAagagagAAGAAGTGGtgaaaatgaaaatgaaaatgaaaaTTTGCAGGTACAGAGAACagagagGATGGAAAGAACAGAAACATCGTGAGATCAGAACGTTTAATTAATAAATGAATTATGTTGGAGTAttttgttttgttttgTTGGTTAGAACATGaaaaaaGGCAAAGCTGGTGA…
CaC1069	414	10	5	p	AC	GTGTGTGTGT	C	0	0	4.7441	145	GGCAAAGCTGGTGATACACAC	GAAGCATTACACATGTCCATCAA	7	84	386	21	530	23	60.575	59.881	6.4	6.9	AAACATACACGGACATGGTGGCCACAAACcacacaAACCACCGGAGAAGGaaaaaaTCTTGGTCATTATGGCGGGACAAGATAAACCAACAtttttAGCTACACCAAGCATGTCTTCAAGCACAAACACTAGTAGATCCTCTTCCTTTGGAACCAACACAAGTACATGTACCTGCGAGCAGAACGaaaaaTCGACGGGGAATATGAATGATTCCAACGTGAAagagagAAGAAGTGGtgaaaatgaaaatgaaaatgaaaaTTTGCAGGTACAGAGAACagagagGATGGAAAGAACAGAAACATCGTGAGATCAGAACGTTTAATTAATAAATGAATTATGTTGGAGTAttttgttttgttttgTTGGTTAGAACATGaaaaaaGGCAAAGCTGGTGA…
CaC1069	414	10	5	p	AC	GTGTGTGTGT	C	0	0	6.4583	95	GGCAAAGCTGGTGATACACA	AAACCCATCATCTCCTATTAACACA	8	32	386	20	480	25	59.722	60.02	6.4	6.4	AAACATACACGGACATGGTGGCCACAAACcacacaAACCACCGGAGAAGGaaaaaaTCTTGGTCATTATGGCGGGACAAGATAAACCAACAtttttAGCTACACCAAGCATGTCTTCAAGCACAAACACTAGTAGATCCTCTTCCTTTGGAACCAACACAAGTACATGTACCTGCGAGCAGAACGaaaaaTCGACGGGGAATATGAATGATTCCAACGTGAAagagagAAGAAGTGGtgaaaatgaaaatgaaaatgaaaaTTTGCAGGTACAGAGAACagagagGATGGAAAGAACAGAAACATCGTGAGATCAGAACGTTTAATTAATAAATGAATTATGTTGGAGTAttttgttttgttttgTTGGTTAGAACATGaaaaaaGGCAAAGCTGGTGA…
CaC1069	414	10	5	p	AC	GTGTGTGTGT	C	0	0	6.6055	95	GGCAAAGCTGGTGATACACAC	AAACCCATCATCTCCTATTAACACA	7	32	386	21	480	25	60.575	60.02	6.4	6.4	AAACATACACGGACATGGTGGCCACAAACcacacaAACCACCGGAGAAGGaaaaaaTCTTGGTCATTATGGCGGGACAAGATAAACCAACAtttttAGCTACACCAAGCATGTCTTCAAGCACAAACACTAGTAGATCCTCTTCCTTTGGAACCAACACAAGTACATGTACCTGCGAGCAGAACGaaaaaTCGACGGGGAATATGAATGATTCCAACGTGAAagagagAAGAAGTGGtgaaaatgaaaatgaaaatgaaaaTTTGCAGGTACAGAGAACagagagGATGGAAAGAACAGAAACATCGTGAGATCAGAACGTTTAATTAATAAATGAATTATGTTGGAGTAttttgttttgttttgTTGGTTAGAACATGaaaaaaGGCAAAGCTGGTGA…
CaC1069	414	10	5	p	AC	GTGTGTGTGT	C	0	0	6.6537	94	GGCAAAGCTGGTGATACACA	AACCCATCATCTCCTATTAACACA	8	32	386	20	479	24	59.722	58.824	6.4	6.4	AAACATACACGGACATGGTGGCCACAAACcacacaAACCACCGGAGAAGGaaaaaaTCTTGGTCATTATGGCGGGACAAGATAAACCAACAtttttAGCTACACCAAGCATGTCTTCAAGCACAAACACTAGTAGATCCTCTTCCTTTGGAACCAACACAAGTACATGTACCTGCGAGCAGAACGaaaaaTCGACGGGGAATATGAATGATTCCAACGTGAAagagagAAGAAGTGGtgaaaatgaaaatgaaaatgaaaaTTTGCAGGTACAGAGAACagagagGATGGAAAGAACAGAAACATCGTGAGATCAGAACGTTTAATTAATAAATGAATTATGTTGGAGTAttttgttttgttttgTTGGTTAGAACATGaaaaaaGGCAAAGCTGGTGA…
CaC1069	414	10	5	p	AC	GTGTGTGTGT	F	0	0	4.573	293	TGGAAAGAACAGAAACATCGTG	TCAACGAATTTACATTCCCG	104	137	288	22	580	20	60.147	58.48	8.4	11.4	AAACATACACGGACATGGTGGCCACAAACcacacaAACCACCGGAGAAGGaaaaaaTCTTGGTCATTATGGCGGGACAAGATAAACCAACAtttttAGCTACACCAAGCATGTCTTCAAGCACAAACACTAGTAGATCCTCTTCCTTTGGAACCAACACAAGTACATGTACCTGCGAGCAGAACGaaaaaTCGACGGGGAATATGAATGATTCCAACGTGAAagagagAAGAAGTGGtgaaaatgaaaatgaaaatgaaaaTTTGCAGGTACAGAGAACagagagGATGGAAAGAACAGAAACATCGTGAGATCAGAACGTTTAATTAATAAATGAATTATGTTGGAGTAttttgttttgttttgTTGGTTAGAACATGaaaaaaGGCAAAGCTGGTGA…
CaC1069	414	10	5	p	AC	GTGTGTGTGT	F	0	0	4.5931	294	TGGAAAGAACAGAAACATCGTG	CTCAACGAATTTACATTCCCG	104	137	288	22	581	21	60.147	59.46	8.4	11.4	AAACATACACGGACATGGTGGCCACAAACcacacaAACCACCGGAGAAGGaaaaaaTCTTGGTCATTATGGCGGGACAAGATAAACCAACAtttttAGCTACACCAAGCATGTCTTCAAGCACAAACACTAGTAGATCCTCTTCCTTTGGAACCAACACAAGTACATGTACCTGCGAGCAGAACGaaaaaTCGACGGGGAATATGAATGATTCCAACGTGAAagagagAAGAAGTGGtgaaaatgaaaatgaaaatgaaaaTTTGCAGGTACAGAGAACagagagGATGGAAAGAACAGAAACATCGTGAGATCAGAACGTTTAATTAATAAATGAATTATGTTGGAGTAttttgttttgttttgTTGGTTAGAACATGaaaaaaGGCAAAGCTGGTGA…
CaC1069	414	10	5	p	AC	GTGTGTGTGT	F	0	0	5.7328	244	TGGAAAGAACAGAAACATCGTG	GGAAGCATTACACATGTCCATC	104	86	288	22	531	22	60.147	59.321	8.4	8.1	AAACATACACGGACATGGTGGCCACAAACcacacaAACCACCGGAGAAGGaaaaaaTCTTGGTCATTATGGCGGGACAAGATAAACCAACAtttttAGCTACACCAAGCATGTCTTCAAGCACAAACACTAGTAGATCCTCTTCCTTTGGAACCAACACAAGTACATGTACCTGCGAGCAGAACGaaaaaTCGACGGGGAATATGAATGATTCCAACGTGAAagagagAAGAAGTGGtgaaaatgaaaatgaaaatgaaaaTTTGCAGGTACAGAGAACagagagGATGGAAAGAACAGAAACATCGTGAGATCAGAACGTTTAATTAATAAATGAATTATGTTGGAGTAttttgttttgttttgTTGGTTAGAACATGaaaaaaGGCAAAGCTGGTGA…
CaC1069	414	10	5	p	AC	GTGTGTGTGT	F	0	0	5.7903	245	TGGAAAGAACAGAAACATCGTG	AGGAAGCATTACACATGTCCATC	104	86	288	22	532	23	60.147	60.263	8.4	8.1	AAACATACACGGACATGGTGGCCACAAACcacacaAACCACCGGAGAAGGaaaaaaTCTTGGTCATTATGGCGGGACAAGATAAACCAACAtttttAGCTACACCAAGCATGTCTTCAAGCACAAACACTAGTAGATCCTCTTCCTTTGGAACCAACACAAGTACATGTACCTGCGAGCAGAACGaaaaaTCGACGGGGAATATGAATGATTCCAACGTGAAagagagAAGAAGTGGtgaaaatgaaaatgaaaatgaaaaTTTGCAGGTACAGAGAACagagagGATGGAAAGAACAGAAACATCGTGAGATCAGAACGTTTAATTAATAAATGAATTATGTTGGAGTAttttgttttgttttgTTGGTTAGAACATGaaaaaaGGCAAAGCTGGTGA…
CaC1069	414	10	5	p	AC	GTGTGTGTGT	F	0	0	6.1391	233	GAAACATCGTGAGATCAGAACG	GGAAGCATTACACATGTCCATC	93	86	299	22	531	22	59.74	59.321	8.4	8.1	AAACATACACGGACATGGTGGCCACAAACcacacaAACCACCGGAGAAGGaaaaaaTCTTGGTCATTATGGCGGGACAAGATAAACCAACAtttttAGCTACACCAAGCATGTCTTCAAGCACAAACACTAGTAGATCCTCTTCCTTTGGAACCAACACAAGTACATGTACCTGCGAGCAGAACGaaaaaTCGACGGGGAATATGAATGATTCCAACGTGAAagagagAAGAAGTGGtgaaaatgaaaatgaaaatgaaaaTTTGCAGGTACAGAGAACagagagGATGGAAAGAACAGAAACATCGTGAGATCAGAACGTTTAATTAATAAATGAATTATGTTGGAGTAttttgttttgttttgTTGGTTAGAACATGaaaaaaGGCAAAGCTGGTGA…
CaC10692	426	15	5	p	AAC	TTGTTGTTGTTGTTG	A	1	1	8.1361	153	AGCTTCAACAGCACGAGGAG	TCATTCTTATCTCTATTTGTGCTTCA	92	0	314	20	466	26	60.733	58.597	7.9	7	TTCTCTGTGAtttttATTATATCATACCAATCAGTATCTACATTTGACATGTACCGAGCATCTTGAGCCACCCCATATCCACCGTGAGCCAGAGCCTGATAAATGGTTGGTATTGTAAACTTCTGGTGAGTAGAGGAACATTACAAAAGTGGCGGAAATGGTTATCAATAGGATAAGTTTTAAGAAAGAAAACTTGCATTTTGAGCTTCTATCTTGGATAGATAAGTGGAAAGGCTTTCTCTACATCTTTTACTTTACtttttGGCACTCTTCTCTTGTATAAATCTTCGATGGATGCAGGCAAACGGTGTCTAGCTTCAACAGCACGAGGAGAAGTTCCCATTGTTCCTCTCATATTCAGGGGCATGCAATGCAACATCTCATCTCTATATGGTGCAA…
CaC10692	426	15	5	p	AAC	TTGTTGTTGTTGTTG	A	0	0	8.3012	154	AGCTTCAACAGCACGAGGAG	CTCATTCTTATCTCTATTTGTGCTTCA	92	0	314	20	467	27	60.733	59.431	7.9	7	TTCTCTGTGAtttttATTATATCATACCAATCAGTATCTACATTTGACATGTACCGAGCATCTTGAGCCACCCCATATCCACCGTGAGCCAGAGCCTGATAAATGGTTGGTATTGTAAACTTCTGGTGAGTAGAGGAACATTACAAAAGTGGCGGAAATGGTTATCAATAGGATAAGTTTTAAGAAAGAAAACTTGCATTTTGAGCTTCTATCTTGGATAGATAAGTGGAAAGGCTTTCTCTACATCTTTTACTTTACtttttGGCACTCTTCTCTTGTATAAATCTTCGATGGATGCAGGCAAACGGTGTCTAGCTTCAACAGCACGAGGAGAAGTTCCCATTGTTCCTCTCATATTCAGGGGCATGCAATGCAACATCTCATCTCTATATGGTGCAA…
CaC10692	426	15	5	p	AAC	TTGTTGTTGTTGTTG	A	0	0	8.5673	185	AAATCTTCGATGGATGCAGG	TCATTCTTATCTCTATTTGTGCTTCA	124	0	282	20	466	26	60.036	58.597	9.7	7	TTCTCTGTGAtttttATTATATCATACCAATCAGTATCTACATTTGACATGTACCGAGCATCTTGAGCCACCCCATATCCACCGTGAGCCAGAGCCTGATAAATGGTTGGTATTGTAAACTTCTGGTGAGTAGAGGAACATTACAAAAGTGGCGGAAATGGTTATCAATAGGATAAGTTTTAAGAAAGAAAACTTGCATTTTGAGCTTCTATCTTGGATAGATAAGTGGAAAGGCTTTCTCTACATCTTTTACTTTACtttttGGCACTCTTCTCTTGTATAAATCTTCGATGGATGCAGGCAAACGGTGTCTAGCTTCAACAGCACGAGGAGAAGTTCCCATTGTTCCTCTCATATTCAGGGGCATGCAATGCAACATCTCATCTCTATATGGTGCAA…
CaC10692	426	15	5	p	AAC	TTGTTGTTGTTGTTG	A	0	0	8.7216	167	GGCAAACGGTGTCTAGCTTC	TCATTCTTATCTCTATTTGTGCTTCA	106	0	300	20	466	26	59.882	58.597	8.2	7	TTCTCTGTGAtttttATTATATCATACCAATCAGTATCTACATTTGACATGTACCGAGCATCTTGAGCCACCCCATATCCACCGTGAGCCAGAGCCTGATAAATGGTTGGTATTGTAAACTTCTGGTGAGTAGAGGAACATTACAAAAGTGGCGGAAATGGTTATCAATAGGATAAGTTTTAAGAAAGAAAACTTGCATTTTGAGCTTCTATCTTGGATAGATAAGTGGAAAGGCTTTCTCTACATCTTTTACTTTACtttttGGCACTCTTCTCTTGTATAAATCTTCGATGGATGCAGGCAAACGGTGTCTAGCTTCAACAGCACGAGGAGAAGTTCCCATTGTTCCTCTCATATTCAGGGGCATGCAATGCAACATCTCATCTCTATATGGTGCAA…
CaC10692	426	15	5	p	AAC	TTGTTGTTGTTGTTG	A	0	0	8.7325	186	AAATCTTCGATGGATGCAGG	CTCATTCTTATCTCTATTTGTGCTTCA	124	0	282	20	467	27	60.036	59.431	9.7	7	TTCTCTGTGAtttttATTATATCATACCAATCAGTATCTACATTTGACATGTACCGAGCATCTTGAGCCACCCCATATCCACCGTGAGCCAGAGCCTGATAAATGGTTGGTATTGTAAACTTCTGGTGAGTAGAGGAACATTACAAAAGTGGCGGAAATGGTTATCAATAGGATAAGTTTTAAGAAAGAAAACTTGCATTTTGAGCTTCTATCTTGGATAGATAAGTGGAAAGGCTTTCTCTACATCTTTTACTTTACtttttGGCACTCTTCTCTTGTATAAATCTTCGATGGATGCAGGCAAACGGTGTCTAGCTTCAACAGCACGAGGAGAAGTTCCCATTGTTCCTCTCATATTCAGGGGCATGCAATGCAACATCTCATCTCTATATGGTGCAA…
CaC10692	426	15	5	p	AAC	TTGTTGTTGTTGTTG	A	0	0	8.8636	154	TAGCTTCAACAGCACGAGGA	TCATTCTTATCTCTATTTGTGCTTCA	93	0	313	20	466	26	59.74	58.597	7.9	7	TTCTCTGTGAtttttATTATATCATACCAATCAGTATCTACATTTGACATGTACCGAGCATCTTGAGCCACCCCATATCCACCGTGAGCCAGAGCCTGATAAATGGTTGGTATTGTAAACTTCTGGTGAGTAGAGGAACATTACAAAAGTGGCGGAAATGGTTATCAATAGGATAAGTTTTAAGAAAGAAAACTTGCATTTTGAGCTTCTATCTTGGATAGATAAGTGGAAAGGCTTTCTCTACATCTTTTACTTTACtttttGGCACTCTTCTCTTGTATAAATCTTCGATGGATGCAGGCAAACGGTGTCTAGCTTCAACAGCACGAGGAGAAGTTCCCATTGTTCCTCTCATATTCAGGGGCATGCAATGCAACATCTCATCTCTATATGGTGCAA…
CaC10692	426	15	5	p	AAC	TTGTTGTTGTTGTTG	A	0	0	8.9883	63	GCTCCAACACGTGGTTACAA	TCATTCTTATCTCTATTTGTGCTTCA	2	0	404	20	466	26	59.615	58.597	6	7	TTCTCTGTGAtttttATTATATCATACCAATCAGTATCTACATTTGACATGTACCGAGCATCTTGAGCCACCCCATATCCACCGTGAGCCAGAGCCTGATAAATGGTTGGTATTGTAAACTTCTGGTGAGTAGAGGAACATTACAAAAGTGGCGGAAATGGTTATCAATAGGATAAGTTTTAAGAAAGAAAACTTGCATTTTGAGCTTCTATCTTGGATAGATAAGTGGAAAGGCTTTCTCTACATCTTTTACTTTACtttttGGCACTCTTCTCTTGTATAAATCTTCGATGGATGCAGGCAAACGGTGTCTAGCTTCAACAGCACGAGGAGAAGTTCCCATTGTTCCTCTCATATTCAGGGGCATGCAATGCAACATCTCATCTCTATATGGTGCAA…
CaC10692	426	15	5	p	AAC	TTGTTGTTGTTGTTG	A	0	0	9.0608	104	GGCATGCAATGCAACATCT	TCATTCTTATCTCTATTTGTGCTTCA	44	0	363	19	466	26	60.657	58.597	6.6	7	TTCTCTGTGAtttttATTATATCATACCAATCAGTATCTACATTTGACATGTACCGAGCATCTTGAGCCACCCCATATCCACCGTGAGCCAGAGCCTGATAAATGGTTGGTATTGTAAACTTCTGGTGAGTAGAGGAACATTACAAAAGTGGCGGAAATGGTTATCAATAGGATAAGTTTTAAGAAAGAAAACTTGCATTTTGAGCTTCTATCTTGGATAGATAAGTGGAAAGGCTTTCTCTACATCTTTTACTTTACtttttGGCACTCTTCTCTTGTATAAATCTTCGATGGATGCAGGCAAACGGTGTCTAGCTTCAACAGCACGAGGAGAAGTTCCCATTGTTCCTCTCATATTCAGGGGCATGCAATGCAACATCTCATCTCTATATGGTGCAA…
CaC10692	426	15	5	p	AAC	TTGTTGTTGTTGTTG	C	0	0	3.1986	184	AGCTTCAACAGCACGAGGAG	TCTTCTTCTTCACAAGCCTCAGA	92	34	314	20	497	23	60.733	60.666	7.9	6.7	TTCTCTGTGAtttttATTATATCATACCAATCAGTATCTACATTTGACATGTACCGAGCATCTTGAGCCACCCCATATCCACCGTGAGCCAGAGCCTGATAAATGGTTGGTATTGTAAACTTCTGGTGAGTAGAGGAACATTACAAAAGTGGCGGAAATGGTTATCAATAGGATAAGTTTTAAGAAAGAAAACTTGCATTTTGAGCTTCTATCTTGGATAGATAAGTGGAAAGGCTTTCTCTACATCTTTTACTTTACtttttGGCACTCTTCTCTTGTATAAATCTTCGATGGATGCAGGCAAACGGTGTCTAGCTTCAACAGCACGAGGAGAAGTTCCCATTGTTCCTCTCATATTCAGGGGCATGCAATGCAACATCTCATCTCTATATGGTGCAA…
CaC10692	426	15	5	p	AAC	TTGTTGTTGTTGTTG	C	0	0	3.4942	185	AGCTTCAACAGCACGAGGAG	TTCTTCTTCTTCACAAGCCTCA	92	36	314	20	498	22	60.733	59.238	7.9	8.2	TTCTCTGTGAtttttATTATATCATACCAATCAGTATCTACATTTGACATGTACCGAGCATCTTGAGCCACCCCATATCCACCGTGAGCCAGAGCCTGATAAATGGTTGGTATTGTAAACTTCTGGTGAGTAGAGGAACATTACAAAAGTGGCGGAAATGGTTATCAATAGGATAAGTTTTAAGAAAGAAAACTTGCATTTTGAGCTTCTATCTTGGATAGATAAGTGGAAAGGCTTTCTCTACATCTTTTACTTTACtttttGGCACTCTTCTCTTGTATAAATCTTCGATGGATGCAGGCAAACGGTGTCTAGCTTCAACAGCACGAGGAGAAGTTCCCATTGTTCCTCTCATATTCAGGGGCATGCAATGCAACATCTCATCTCTATATGGTGCAA…
CaC10692	426	15	5	p	AAC	TTGTTGTTGTTGTTG	C	0	0	3.5613	186	AGCTTCAACAGCACGAGGAG	CTTCTTCTTCTTCACAAGCCTCA	92	36	314	20	499	23	60.733	60.171	7.9	8.2	TTCTCTGTGAtttttATTATATCATACCAATCAGTATCTACATTTGACATGTACCGAGCATCTTGAGCCACCCCATATCCACCGTGAGCCAGAGCCTGATAAATGGTTGGTATTGTAAACTTCTGGTGAGTAGAGGAACATTACAAAAGTGGCGGAAATGGTTATCAATAGGATAAGTTTTAAGAAAGAAAACTTGCATTTTGAGCTTCTATCTTGGATAGATAAGTGGAAAGGCTTTCTCTACATCTTTTACTTTACtttttGGCACTCTTCTCTTGTATAAATCTTCGATGGATGCAGGCAAACGGTGTCTAGCTTCAACAGCACGAGGAGAAGTTCCCATTGTTCCTCTCATATTCAGGGGCATGCAATGCAACATCTCATCTCTATATGGTGCAA…
CaC10692	426	15	5	p	AAC	TTGTTGTTGTTGTTG	C	0	0	3.6298	216	AAATCTTCGATGGATGCAGG	TCTTCTTCTTCACAAGCCTCAGA	124	34	282	20	497	23	60.036	60.666	9.7	6.7	TTCTCTGTGAtttttATTATATCATACCAATCAGTATCTACATTTGACATGTACCGAGCATCTTGAGCCACCCCATATCCACCGTGAGCCAGAGCCTGATAAATGGTTGGTATTGTAAACTTCTGGTGAGTAGAGGAACATTACAAAAGTGGCGGAAATGGTTATCAATAGGATAAGTTTTAAGAAAGAAAACTTGCATTTTGAGCTTCTATCTTGGATAGATAAGTGGAAAGGCTTTCTCTACATCTTTTACTTTACtttttGGCACTCTTCTCTTGTATAAATCTTCGATGGATGCAGGCAAACGGTGTCTAGCTTCAACAGCACGAGGAGAAGTTCCCATTGTTCCTCTCATATTCAGGGGCATGCAATGCAACATCTCATCTCTATATGGTGCAA…
CaC10692	426	15	5	p	AAC	TTGTTGTTGTTGTTG	C	0	0	3.9255	217	AAATCTTCGATGGATGCAGG	TTCTTCTTCTTCACAAGCCTCA	124	36	282	20	498	22	60.036	59.238	9.7	8.2	TTCTCTGTGAtttttATTATATCATACCAATCAGTATCTACATTTGACATGTACCGAGCATCTTGAGCCACCCCATATCCACCGTGAGCCAGAGCCTGATAAATGGTTGGTATTGTAAACTTCTGGTGAGTAGAGGAACATTACAAAAGTGGCGGAAATGGTTATCAATAGGATAAGTTTTAAGAAAGAAAACTTGCATTTTGAGCTTCTATCTTGGATAGATAAGTGGAAAGGCTTTCTCTACATCTTTTACTTTACtttttGGCACTCTTCTCTTGTATAAATCTTCGATGGATGCAGGCAAACGGTGTCTAGCTTCAACAGCACGAGGAGAAGTTCCCATTGTTCCTCTCATATTCAGGGGCATGCAATGCAACATCTCATCTCTATATGGTGCAA…
CaC10692	426	15	5	p	AAC	TTGTTGTTGTTGTTG	C	0	0	3.9926	218	AAATCTTCGATGGATGCAGG	CTTCTTCTTCTTCACAAGCCTCA	124	36	282	20	499	23	60.036	60.171	9.7	8.2	TTCTCTGTGAtttttATTATATCATACCAATCAGTATCTACATTTGACATGTACCGAGCATCTTGAGCCACCCCATATCCACCGTGAGCCAGAGCCTGATAAATGGTTGGTATTGTAAACTTCTGGTGAGTAGAGGAACATTACAAAAGTGGCGGAAATGGTTATCAATAGGATAAGTTTTAAGAAAGAAAACTTGCATTTTGAGCTTCTATCTTGGATAGATAAGTGGAAAGGCTTTCTCTACATCTTTTACTTTACtttttGGCACTCTTCTCTTGTATAAATCTTCGATGGATGCAGGCAAACGGTGTCTAGCTTCAACAGCACGAGGAGAAGTTCCCATTGTTCCTCTCATATTCAGGGGCATGCAATGCAACATCTCATCTCTATATGGTGCAA…
CaC10692	426	15	5	p	AAC	TTGTTGTTGTTGTTG	C	0	0	4.0508	96	TTGCTCCAACACGTGGTTAC	TCTTCTTCTTCACAAGCCTCAGA	4	34	402	20	497	23	59.615	60.666	5.4	6.7	TTCTCTGTGAtttttATTATATCATACCAATCAGTATCTACATTTGACATGTACCGAGCATCTTGAGCCACCCCATATCCACCGTGAGCCAGAGCCTGATAAATGGTTGGTATTGTAAACTTCTGGTGAGTAGAGGAACATTACAAAAGTGGCGGAAATGGTTATCAATAGGATAAGTTTTAAGAAAGAAAACTTGCATTTTGAGCTTCTATCTTGGATAGATAAGTGGAAAGGCTTTCTCTACATCTTTTACTTTACtttttGGCACTCTTCTCTTGTATAAATCTTCGATGGATGCAGGCAAACGGTGTCTAGCTTCAACAGCACGAGGAGAAGTTCCCATTGTTCCTCTCATATTCAGGGGCATGCAATGCAACATCTCATCTCTATATGGTGCAA…
CaC10692	426	15	5	p	AAC	TTGTTGTTGTTGTTG	C	0	0	4.1234	135	GGCATGCAATGCAACATCT	TCTTCTTCTTCACAAGCCTCAGA	44	34	363	19	497	23	60.657	60.666	6.6	6.7	TTCTCTGTGAtttttATTATATCATACCAATCAGTATCTACATTTGACATGTACCGAGCATCTTGAGCCACCCCATATCCACCGTGAGCCAGAGCCTGATAAATGGTTGGTATTGTAAACTTCTGGTGAGTAGAGGAACATTACAAAAGTGGCGGAAATGGTTATCAATAGGATAAGTTTTAAGAAAGAAAACTTGCATTTTGAGCTTCTATCTTGGATAGATAAGTGGAAAGGCTTTCTCTACATCTTTTACTTTACtttttGGCACTCTTCTCTTGTATAAATCTTCGATGGATGCAGGCAAACGGTGTCTAGCTTCAACAGCACGAGGAGAAGTTCCCATTGTTCCTCTCATATTCAGGGGCATGCAATGCAACATCTCATCTCTATATGGTGCAA…
CaC10692	426	15	5	p	AAC	TTGTTGTTGTTGTTG	C	0	0	4.2947	134	GCATGCAATGCAACATCTCA	TCTTCTTCTTCACAAGCCTCAGA	42	34	364	20	497	23	61.829	60.666	6.7	6.7	TTCTCTGTGAtttttATTATATCATACCAATCAGTATCTACATTTGACATGTACCGAGCATCTTGAGCCACCCCATATCCACCGTGAGCCAGAGCCTGATAAATGGTTGGTATTGTAAACTTCTGGTGAGTAGAGGAACATTACAAAAGTGGCGGAAATGGTTATCAATAGGATAAGTTTTAAGAAAGAAAACTTGCATTTTGAGCTTCTATCTTGGATAGATAAGTGGAAAGGCTTTCTCTACATCTTTTACTTTACtttttGGCACTCTTCTCTTGTATAAATCTTCGATGGATGCAGGCAAACGGTGTCTAGCTTCAACAGCACGAGGAGAAGTTCCCATTGTTCCTCTCATATTCAGGGGCATGCAATGCAACATCTCATCTCTATATGGTGCAA…
CaC10692	426	15	5	p	AAC	TTGTTGTTGTTGTTG	C	0	0	4.3465	95	GCTCCAACACGTGGTTACAA	TTCTTCTTCTTCACAAGCCTCA	2	36	404	20	498	22	59.615	59.238	6	8.2	TTCTCTGTGAtttttATTATATCATACCAATCAGTATCTACATTTGACATGTACCGAGCATCTTGAGCCACCCCATATCCACCGTGAGCCAGAGCCTGATAAATGGTTGGTATTGTAAACTTCTGGTGAGTAGAGGAACATTACAAAAGTGGCGGAAATGGTTATCAATAGGATAAGTTTTAAGAAAGAAAACTTGCATTTTGAGCTTCTATCTTGGATAGATAAGTGGAAAGGCTTTCTCTACATCTTTTACTTTACtttttGGCACTCTTCTCTTGTATAAATCTTCGATGGATGCAGGCAAACGGTGTCTAGCTTCAACAGCACGAGGAGAAGTTCCCATTGTTCCTCTCATATTCAGGGGCATGCAATGCAACATCTCATCTCTATATGGTGCAA…
CaC10692	426	15	5	p	AAC	TTGTTGTTGTTGTTG	C	0	0	4.419	136	GGCATGCAATGCAACATCT	TTCTTCTTCTTCACAAGCCTCA	44	36	363	19	498	22	60.657	59.238	6.6	8.2	TTCTCTGTGAtttttATTATATCATACCAATCAGTATCTACATTTGACATGTACCGAGCATCTTGAGCCACCCCATATCCACCGTGAGCCAGAGCCTGATAAATGGTTGGTATTGTAAACTTCTGGTGAGTAGAGGAACATTACAAAAGTGGCGGAAATGGTTATCAATAGGATAAGTTTTAAGAAAGAAAACTTGCATTTTGAGCTTCTATCTTGGATAGATAAGTGGAAAGGCTTTCTCTACATCTTTTACTTTACtttttGGCACTCTTCTCTTGTATAAATCTTCGATGGATGCAGGCAAACGGTGTCTAGCTTCAACAGCACGAGGAGAAGTTCCCATTGTTCCTCTCATATTCAGGGGCATGCAATGCAACATCTCATCTCTATATGGTGCAA…
CaC10692	426	15	5	p	AAC	TTGTTGTTGTTGTTG	F	0	0	7.6718	286	TCTTGGATAGATAAGTGGAAAGGC	TCTTCTTCTTCACAAGCCTCAGA	190	34	212	24	497	23	59.994	60.666	9.7	6.7	TTCTCTGTGAtttttATTATATCATACCAATCAGTATCTACATTTGACATGTACCGAGCATCTTGAGCCACCCCATATCCACCGTGAGCCAGAGCCTGATAAATGGTTGGTATTGTAAACTTCTGGTGAGTAGAGGAACATTACAAAAGTGGCGGAAATGGTTATCAATAGGATAAGTTTTAAGAAAGAAAACTTGCATTTTGAGCTTCTATCTTGGATAGATAAGTGGAAAGGCTTTCTCTACATCTTTTACTTTACtttttGGCACTCTTCTCTTGTATAAATCTTCGATGGATGCAGGCAAACGGTGTCTAGCTTCAACAGCACGAGGAGAAGTTCCCATTGTTCCTCTCATATTCAGGGGCATGCAATGCAACATCTCATCTCTATATGGTGCAA…
CaC10692	426	15	5	p	AAC	TTGTTGTTGTTGTTG	F	0	0	7.9674	287	TCTTGGATAGATAAGTGGAAAGGC	TTCTTCTTCTTCACAAGCCTCA	190	36	212	24	498	22	59.994	59.238	9.7	8.2	TTCTCTGTGAtttttATTATATCATACCAATCAGTATCTACATTTGACATGTACCGAGCATCTTGAGCCACCCCATATCCACCGTGAGCCAGAGCCTGATAAATGGTTGGTATTGTAAACTTCTGGTGAGTAGAGGAACATTACAAAAGTGGCGGAAATGGTTATCAATAGGATAAGTTTTAAGAAAGAAAACTTGCATTTTGAGCTTCTATCTTGGATAGATAAGTGGAAAGGCTTTCTCTACATCTTTTACTTTACtttttGGCACTCTTCTCTTGTATAAATCTTCGATGGATGCAGGCAAACGGTGTCTAGCTTCAACAGCACGAGGAGAAGTTCCCATTGTTCCTCTCATATTCAGGGGCATGCAATGCAACATCTCATCTCTATATGGTGCAA…
CaC10692	426	15	5	p	AAC	TTGTTGTTGTTGTTG	F	0	0	8.0345	288	TCTTGGATAGATAAGTGGAAAGGC	CTTCTTCTTCTTCACAAGCCTCA	190	36	212	24	499	23	59.994	60.171	9.7	8.2	TTCTCTGTGAtttttATTATATCATACCAATCAGTATCTACATTTGACATGTACCGAGCATCTTGAGCCACCCCATATCCACCGTGAGCCAGAGCCTGATAAATGGTTGGTATTGTAAACTTCTGGTGAGTAGAGGAACATTACAAAAGTGGCGGAAATGGTTATCAATAGGATAAGTTTTAAGAAAGAAAACTTGCATTTTGAGCTTCTATCTTGGATAGATAAGTGGAAAGGCTTTCTCTACATCTTTTACTTTACtttttGGCACTCTTCTCTTGTATAAATCTTCGATGGATGCAGGCAAACGGTGTCTAGCTTCAACAGCACGAGGAGAAGTTCCCATTGTTCCTCTCATATTCAGGGGCATGCAATGCAACATCTCATCTCTATATGGTGCAA…
CaC10701	604	16	8	p	AG	GAGAGAGAGAGAGAGA	F	1	1	6.802	144	TGAAGCACCCATTGTTGTTG	CGTTGTGTTCACAGTATAGTAGGG	44	40	540	20	683	24	60.552	57.846	7	8.7	TCATTATCTGGAGGAAAATCATTTTCTAAAGTCCCTTCATATGCTTCCAAAATCTCCACGGCCTTGGACGCATTTCGAGTTTAAATGGTGGGCAACCGAAAAGCCAATCCAGTTCATGCGATGATTGGGCTTAAGAGTCAAAAGCTGTTGTCTAGTCTCAACAAAGCCAGATAAAtctctcATCTGAGCCTGTAAGAGTGATAAGTCACGCAGAATTTCAATATTGTCAGGATCTATTCGCAGTGCATTTCGATAGCACTTGATTGCCTCCCTATATTCTCTATCTGACCGATAAAGGAGACCAAAACATGCCAGCAAACATGACTTTTAAGGTCATTCTTCAATCCTTGACGAACAAGTTCATATGCTTCAGACTTACGATCCATGCAATTTAATGTC…
CaC10701	604	16	8	p	AG	GAGAGAGAGAGAGAGA	F	0	0	6.8181	144	TGAAGCACCCATTGTTGTTG	CGTTGTGTTCACAGTATAGTAGGGTT	44	38	540	20	683	26	60.552	59.83	7	9.4	TCATTATCTGGAGGAAAATCATTTTCTAAAGTCCCTTCATATGCTTCCAAAATCTCCACGGCCTTGGACGCATTTCGAGTTTAAATGGTGGGCAACCGAAAAGCCAATCCAGTTCATGCGATGATTGGGCTTAAGAGTCAAAAGCTGTTGTCTAGTCTCAACAAAGCCAGATAAAtctctcATCTGAGCCTGTAAGAGTGATAAGTCACGCAGAATTTCAATATTGTCAGGATCTATTCGCAGTGCATTTCGATAGCACTTGATTGCCTCCCTATATTCTCTATCTGACCGATAAAGGAGACCAAAACATGCCAGCAAACATGACTTTTAAGGTCATTCTTCAATCCTTGACGAACAAGTTCATATGCTTCAGACTTACGATCCATGCAATTTAATGTC…
CaC10701	604	16	8	p	AG	GAGAGAGAGAGAGAGA	F	0	0	6.957	155	TTAGGAGGCAGTGAAGCACC	CGTTGTGTTCACAGTATAGTAGGG	55	40	529	20	683	24	60.397	57.846	9.4	8.7	TCATTATCTGGAGGAAAATCATTTTCTAAAGTCCCTTCATATGCTTCCAAAATCTCCACGGCCTTGGACGCATTTCGAGTTTAAATGGTGGGCAACCGAAAAGCCAATCCAGTTCATGCGATGATTGGGCTTAAGAGTCAAAAGCTGTTGTCTAGTCTCAACAAAGCCAGATAAAtctctcATCTGAGCCTGTAAGAGTGATAAGTCACGCAGAATTTCAATATTGTCAGGATCTATTCGCAGTGCATTTCGATAGCACTTGATTGCCTCCCTATATTCTCTATCTGACCGATAAAGGAGACCAAAACATGCCAGCAAACATGACTTTTAAGGTCATTCTTCAATCCTTGACGAACAAGTTCATATGCTTCAGACTTACGATCCATGCAATTTAATGTC…
CaC10701	604	16	8	p	AG	GAGAGAGAGAGAGAGA	F	0	0	8.3054	266	GTTTCTCCATGGTCCGGAAA	CGTTGTGTTCACAGTATAGTAGGG	166	40	418	20	683	24	62.151	57.846	8.5	8.7	TCATTATCTGGAGGAAAATCATTTTCTAAAGTCCCTTCATATGCTTCCAAAATCTCCACGGCCTTGGACGCATTTCGAGTTTAAATGGTGGGCAACCGAAAAGCCAATCCAGTTCATGCGATGATTGGGCTTAAGAGTCAAAAGCTGTTGTCTAGTCTCAACAAAGCCAGATAAAtctctcATCTGAGCCTGTAAGAGTGATAAGTCACGCAGAATTTCAATATTGTCAGGATCTATTCGCAGTGCATTTCGATAGCACTTGATTGCCTCCCTATATTCTCTATCTGACCGATAAAGGAGACCAAAACATGCCAGCAAACATGACTTTTAAGGTCATTCTTCAATCCTTGACGAACAAGTTCATATGCTTCAGACTTACGATCCATGCAATTTAATGTC…
CaC10701	604	16	8	p	AG	GAGAGAGAGAGAGAGA	F	0	0	8.3214	266	GTTTCTCCATGGTCCGGAAA	CGTTGTGTTCACAGTATAGTAGGGTT	166	38	418	20	683	26	62.151	59.83	8.5	9.4	TCATTATCTGGAGGAAAATCATTTTCTAAAGTCCCTTCATATGCTTCCAAAATCTCCACGGCCTTGGACGCATTTCGAGTTTAAATGGTGGGCAACCGAAAAGCCAATCCAGTTCATGCGATGATTGGGCTTAAGAGTCAAAAGCTGTTGTCTAGTCTCAACAAAGCCAGATAAAtctctcATCTGAGCCTGTAAGAGTGATAAGTCACGCAGAATTTCAATATTGTCAGGATCTATTCGCAGTGCATTTCGATAGCACTTGATTGCCTCCCTATATTCTCTATCTGACCGATAAAGGAGACCAAAACATGCCAGCAAACATGACTTTTAAGGTCATTCTTCAATCCTTGACGAACAAGTTCATATGCTTCAGACTTACGATCCATGCAATTTAATGTC…
CaC10701	604	16	8	p	AG	GAGAGAGAGAGAGAGA	F	0	0	8.3582	238	AAATAGCATCAGCTGCCTTGA	CGTTGTGTTCACAGTATAGTAGGG	137	40	446	21	683	24	59.996	57.846	7	8.7	TCATTATCTGGAGGAAAATCATTTTCTAAAGTCCCTTCATATGCTTCCAAAATCTCCACGGCCTTGGACGCATTTCGAGTTTAAATGGTGGGCAACCGAAAAGCCAATCCAGTTCATGCGATGATTGGGCTTAAGAGTCAAAAGCTGTTGTCTAGTCTCAACAAAGCCAGATAAAtctctcATCTGAGCCTGTAAGAGTGATAAGTCACGCAGAATTTCAATATTGTCAGGATCTATTCGCAGTGCATTTCGATAGCACTTGATTGCCTCCCTATATTCTCTATCTGACCGATAAAGGAGACCAAAACATGCCAGCAAACATGACTTTTAAGGTCATTCTTCAATCCTTGACGAACAAGTTCATATGCTTCAGACTTACGATCCATGCAATTTAATGTC…
CaC10701	604	16	8	p	AG	GAGAGAGAGAGAGAGA	F	0	0	8.3743	238	AAATAGCATCAGCTGCCTTGA	CGTTGTGTTCACAGTATAGTAGGGTT	137	38	446	21	683	26	59.996	59.83	7	9.4	TCATTATCTGGAGGAAAATCATTTTCTAAAGTCCCTTCATATGCTTCCAAAATCTCCACGGCCTTGGACGCATTTCGAGTTTAAATGGTGGGCAACCGAAAAGCCAATCCAGTTCATGCGATGATTGGGCTTAAGAGTCAAAAGCTGTTGTCTAGTCTCAACAAAGCCAGATAAAtctctcATCTGAGCCTGTAAGAGTGATAAGTCACGCAGAATTTCAATATTGTCAGGATCTATTCGCAGTGCATTTCGATAGCACTTGATTGCCTCCCTATATTCTCTATCTGACCGATAAAGGAGACCAAAACATGCCAGCAAACATGACTTTTAAGGTCATTCTTCAATCCTTGACGAACAAGTTCATATGCTTCAGACTTACGATCCATGCAATTTAATGTC…
CaC10701	604	16	8	p	AG	GAGAGAGAGAGAGAGA	F	0	0	8.3783	177	AAGCTTGAAGAGATTGGCCTC	CGTTGTGTTCACAGTATAGTAGGG	76	40	507	21	683	24	59.976	57.846	9.4	8.7	TCATTATCTGGAGGAAAATCATTTTCTAAAGTCCCTTCATATGCTTCCAAAATCTCCACGGCCTTGGACGCATTTCGAGTTTAAATGGTGGGCAACCGAAAAGCCAATCCAGTTCATGCGATGATTGGGCTTAAGAGTCAAAAGCTGTTGTCTAGTCTCAACAAAGCCAGATAAAtctctcATCTGAGCCTGTAAGAGTGATAAGTCACGCAGAATTTCAATATTGTCAGGATCTATTCGCAGTGCATTTCGATAGCACTTGATTGCCTCCCTATATTCTCTATCTGACCGATAAAGGAGACCAAAACATGCCAGCAAACATGACTTTTAAGGTCATTCTTCAATCCTTGACGAACAAGTTCATATGCTTCAGACTTACGATCCATGCAATTTAATGTC…
CaC10701	604	16	8	p	AG	GAGAGAGAGAGAGAGA	F	0	0	8.3944	177	AAGCTTGAAGAGATTGGCCTC	CGTTGTGTTCACAGTATAGTAGGGTT	76	38	507	21	683	26	59.976	59.83	9.4	9.4	TCATTATCTGGAGGAAAATCATTTTCTAAAGTCCCTTCATATGCTTCCAAAATCTCCACGGCCTTGGACGCATTTCGAGTTTAAATGGTGGGCAACCGAAAAGCCAATCCAGTTCATGCGATGATTGGGCTTAAGAGTCAAAAGCTGTTGTCTAGTCTCAACAAAGCCAGATAAAtctctcATCTGAGCCTGTAAGAGTGATAAGTCACGCAGAATTTCAATATTGTCAGGATCTATTCGCAGTGCATTTCGATAGCACTTGATTGCCTCCCTATATTCTCTATCTGACCGATAAAGGAGACCAAAACATGCCAGCAAACATGACTTTTAAGGTCATTCTTCAATCCTTGACGAACAAGTTCATATGCTTCAGACTTACGATCCATGCAATTTAATGTC…
CaC10701	604	16	8	p	AG	GAGAGAGAGAGAGAGA	F	0	0	8.5037	266	GTTTCTCCATGGTCCGGAAA	CGTTGTGTTCACAGTATAGTAGGGT	166	39	418	20	683	25	62.151	58.648	8.5	9.1	TCATTATCTGGAGGAAAATCATTTTCTAAAGTCCCTTCATATGCTTCCAAAATCTCCACGGCCTTGGACGCATTTCGAGTTTAAATGGTGGGCAACCGAAAAGCCAATCCAGTTCATGCGATGATTGGGCTTAAGAGTCAAAAGCTGTTGTCTAGTCTCAACAAAGCCAGATAAAtctctcATCTGAGCCTGTAAGAGTGATAAGTCACGCAGAATTTCAATATTGTCAGGATCTATTCGCAGTGCATTTCGATAGCACTTGATTGCCTCCCTATATTCTCTATCTGACCGATAAAGGAGACCAAAACATGCCAGCAAACATGACTTTTAAGGTCATTCTTCAATCCTTGACGAACAAGTTCATATGCTTCAGACTTACGATCCATGCAATTTAATGTC…
CaC10701	604	16	8	p	AG	GAGAGAGAGAGAGAGA	F	0	0	8.5566	238	AAATAGCATCAGCTGCCTTGA	CGTTGTGTTCACAGTATAGTAGGGT	137	39	446	21	683	25	59.996	58.648	7	9.1	TCATTATCTGGAGGAAAATCATTTTCTAAAGTCCCTTCATATGCTTCCAAAATCTCCACGGCCTTGGACGCATTTCGAGTTTAAATGGTGGGCAACCGAAAAGCCAATCCAGTTCATGCGATGATTGGGCTTAAGAGTCAAAAGCTGTTGTCTAGTCTCAACAAAGCCAGATAAAtctctcATCTGAGCCTGTAAGAGTGATAAGTCACGCAGAATTTCAATATTGTCAGGATCTATTCGCAGTGCATTTCGATAGCACTTGATTGCCTCCCTATATTCTCTATCTGACCGATAAAGGAGACCAAAACATGCCAGCAAACATGACTTTTAAGGTCATTCTTCAATCCTTGACGAACAAGTTCATATGCTTCAGACTTACGATCCATGCAATTTAATGTC…
CaC10701	604	16	8	p	AG	GAGAGAGAGAGAGAGA	F	0	0	8.5767	177	AAGCTTGAAGAGATTGGCCTC	CGTTGTGTTCACAGTATAGTAGGGT	76	39	507	21	683	25	59.976	58.648	9.4	9.1	TCATTATCTGGAGGAAAATCATTTTCTAAAGTCCCTTCATATGCTTCCAAAATCTCCACGGCCTTGGACGCATTTCGAGTTTAAATGGTGGGCAACCGAAAAGCCAATCCAGTTCATGCGATGATTGGGCTTAAGAGTCAAAAGCTGTTGTCTAGTCTCAACAAAGCCAGATAAAtctctcATCTGAGCCTGTAAGAGTGATAAGTCACGCAGAATTTCAATATTGTCAGGATCTATTCGCAGTGCATTTCGATAGCACTTGATTGCCTCCCTATATTCTCTATCTGACCGATAAAGGAGACCAAAACATGCCAGCAAACATGACTTTTAAGGTCATTCTTCAATCCTTGACGAACAAGTTCATATGCTTCAGACTTACGATCCATGCAATTTAATGTC…
CaC10701	604	16	8	p	AG	GAGAGAGAGAGAGAGA	F	0	0	11.2842	104	GGAGAATGAATATGATAGGGTTGC	CGTTGTGTTCACAGTATAGTAGGG	0	40	580	24	683	24	60.07	57.846	8.2	8.7	TCATTATCTGGAGGAAAATCATTTTCTAAAGTCCCTTCATATGCTTCCAAAATCTCCACGGCCTTGGACGCATTTCGAGTTTAAATGGTGGGCAACCGAAAAGCCAATCCAGTTCATGCGATGATTGGGCTTAAGAGTCAAAAGCTGTTGTCTAGTCTCAACAAAGCCAGATAAAtctctcATCTGAGCCTGTAAGAGTGATAAGTCACGCAGAATTTCAATATTGTCAGGATCTATTCGCAGTGCATTTCGATAGCACTTGATTGCCTCCCTATATTCTCTATCTGACCGATAAAGGAGACCAAAACATGCCAGCAAACATGACTTTTAAGGTCATTCTTCAATCCTTGACGAACAAGTTCATATGCTTCAGACTTACGATCCATGCAATTTAATGTC…
CaC10701	604	16	8	p	AG	GAGAGAGAGAGAGAGA	F	0	0	11.3003	104	GGAGAATGAATATGATAGGGTTGC	CGTTGTGTTCACAGTATAGTAGGGTT	0	38	580	24	683	26	60.07	59.83	8.2	9.4	TCATTATCTGGAGGAAAATCATTTTCTAAAGTCCCTTCATATGCTTCCAAAATCTCCACGGCCTTGGACGCATTTCGAGTTTAAATGGTGGGCAACCGAAAAGCCAATCCAGTTCATGCGATGATTGGGCTTAAGAGTCAAAAGCTGTTGTCTAGTCTCAACAAAGCCAGATAAAtctctcATCTGAGCCTGTAAGAGTGATAAGTCACGCAGAATTTCAATATTGTCAGGATCTATTCGCAGTGCATTTCGATAGCACTTGATTGCCTCCCTATATTCTCTATCTGACCGATAAAGGAGACCAAAACATGCCAGCAAACATGACTTTTAAGGTCATTCTTCAATCCTTGACGAACAAGTTCATATGCTTCAGACTTACGATCCATGCAATTTAATGTC…
CaC10701	604	16	8	p	AG	GAGAGAGAGAGAGAGA	F	0	0	11.4826	104	GGAGAATGAATATGATAGGGTTGC	CGTTGTGTTCACAGTATAGTAGGGT	0	39	580	24	683	25	60.07	58.648	8.2	9.1	TCATTATCTGGAGGAAAATCATTTTCTAAAGTCCCTTCATATGCTTCCAAAATCTCCACGGCCTTGGACGCATTTCGAGTTTAAATGGTGGGCAACCGAAAAGCCAATCCAGTTCATGCGATGATTGGGCTTAAGAGTCAAAAGCTGTTGTCTAGTCTCAACAAAGCCAGATAAAtctctcATCTGAGCCTGTAAGAGTGATAAGTCACGCAGAATTTCAATATTGTCAGGATCTATTCGCAGTGCATTTCGATAGCACTTGATTGCCTCCCTATATTCTCTATCTGACCGATAAAGGAGACCAAAACATGCCAGCAAACATGACTTTTAAGGTCATTCTTCAATCCTTGACGAACAAGTTCATATGCTTCAGACTTACGATCCATGCAATTTAATGTC…
CaC10724	230	10	5	p	AT	ATATATATAT	F	1	1	0.2306	172	TCAAGGTCGGAACAAGGTGT	AAAGATTTGGCTGCAGGTGA	116	6	94	20	265	20	60.545	60.776	7.6	7.9	TCAATCAGAGATGGAAGTGCTGTTATGCAGCATATGGAGGATTTCTATTACATCACATTGCTAGAGCATGTAAGATCAAATTACCAAGTTGCCTCAAGGTCGGAACAAGGTGTAAACAACAGCTTAGGCTGAGCCAACAAGGGTTCATGGTTGCAAGGCCAGGTGGCTGAGGTGCATTCACAACTAGAAGTATGCTGTGTACAAACTGGaaaaaGATGTGGAGAAAACCatatatatatTTCACATCACCTGCAGCCAAATCTTTACTGGTATGGTAGGATATTGTCTCTGTTAAGTGTTAAGCTGAATATTTGTTATTGtttttGTATGATCaaaaaTgggggTTGGTATTAAGCATAAAAGTCTAGCCTCTCCCAACGTAACAAATCATGGTTCAAA…
CaC10724	230	10	5	p	AT	ATATATATAT	F	0	0	0.2553	173	CTCAAGGTCGGAACAAGGTG	AAAGATTTGGCTGCAGGTGA	117	6	93	20	265	20	60.68	60.776	7.9	7.9	TCAATCAGAGATGGAAGTGCTGTTATGCAGCATATGGAGGATTTCTATTACATCACATTGCTAGAGCATGTAAGATCAAATTACCAAGTTGCCTCAAGGTCGGAACAAGGTGTAAACAACAGCTTAGGCTGAGCCAACAAGGGTTCATGGTTGCAAGGCCAGGTGGCTGAGGTGCATTCACAACTAGAAGTATGCTGTGTACAAACTGGaaaaaGATGTGGAGAAAACCatatatatatTTCACATCACCTGCAGCCAAATCTTTACTGGTATGGTAGGATATTGTCTCTGTTAAGTGTTAAGCTGAATATTTGTTATTGtttttGTATGATCaaaaaTgggggTTGGTATTAAGCATAAAAGTCTAGCCTCTCCCAACGTAACAAATCATGGTTCAAA…
CaC10724	230	10	5	p	AT	ATATATATAT	F	0	0	0.5331	169	TCAAGGTCGGAACAAGGTGT	GATTTGGCTGCAGGTGATGT	116	3	94	20	262	20	60.545	61.078	7.6	6.3	TCAATCAGAGATGGAAGTGCTGTTATGCAGCATATGGAGGATTTCTATTACATCACATTGCTAGAGCATGTAAGATCAAATTACCAAGTTGCCTCAAGGTCGGAACAAGGTGTAAACAACAGCTTAGGCTGAGCCAACAAGGGTTCATGGTTGCAAGGCCAGGTGGCTGAGGTGCATTCACAACTAGAAGTATGCTGTGTACAAACTGGaaaaaGATGTGGAGAAAACCatatatatatTTCACATCACCTGCAGCCAAATCTTTACTGGTATGGTAGGATATTGTCTCTGTTAAGTGTTAAGCTGAATATTTGTTATTGtttttGTATGATCaaaaaTgggggTTGGTATTAAGCATAAAAGTCTAGCCTCTCCCAACGTAACAAATCATGGTTCAAA…
CaC10724	230	10	5	p	AT	ATATATATAT	F	0	0	0.5445	294	TCAAGGTCGGAACAAGGTGT	TTTGTTACGTTGGGAGAGGC	116	128	94	20	387	20	60.545	60.11	7.6	9.4	TCAATCAGAGATGGAAGTGCTGTTATGCAGCATATGGAGGATTTCTATTACATCACATTGCTAGAGCATGTAAGATCAAATTACCAAGTTGCCTCAAGGTCGGAACAAGGTGTAAACAACAGCTTAGGCTGAGCCAACAAGGGTTCATGGTTGCAAGGCCAGGTGGCTGAGGTGCATTCACAACTAGAAGTATGCTGTGTACAAACTGGaaaaaGATGTGGAGAAAACCatatatatatTTCACATCACCTGCAGCCAAATCTTTACTGGTATGGTAGGATATTGTCTCTGTTAAGTGTTAAGCTGAATATTTGTTATTGtttttGTATGATCaaaaaTgggggTTGGTATTAAGCATAAAAGTCTAGCCTCTCCCAACGTAACAAATCATGGTTCAAA…
CaC10724	230	10	5	p	AT	ATATATATAT	F	0	0	0.5692	295	CTCAAGGTCGGAACAAGGTG	TTTGTTACGTTGGGAGAGGC	117	128	93	20	387	20	60.68	60.11	7.9	9.4	TCAATCAGAGATGGAAGTGCTGTTATGCAGCATATGGAGGATTTCTATTACATCACATTGCTAGAGCATGTAAGATCAAATTACCAAGTTGCCTCAAGGTCGGAACAAGGTGTAAACAACAGCTTAGGCTGAGCCAACAAGGGTTCATGGTTGCAAGGCCAGGTGGCTGAGGTGCATTCACAACTAGAAGTATGCTGTGTACAAACTGGaaaaaGATGTGGAGAAAACCatatatatatTTCACATCACCTGCAGCCAAATCTTTACTGGTATGGTAGGATATTGTCTCTGTTAAGTGTTAAGCTGAATATTTGTTATTGtttttGTATGATCaaaaaTgggggTTGGTATTAAGCATAAAAGTCTAGCCTCTCCCAACGTAACAAATCATGGTTCAAA…
CaC10724	230	10	5	p	AT	ATATATATAT	F	0	0	0.6217	145	AGCTTAGGCTGAGCCAACAA	AAAGATTTGGCTGCAGGTGA	89	6	121	20	265	20	60.154	60.776	7	7.9	TCAATCAGAGATGGAAGTGCTGTTATGCAGCATATGGAGGATTTCTATTACATCACATTGCTAGAGCATGTAAGATCAAATTACCAAGTTGCCTCAAGGTCGGAACAAGGTGTAAACAACAGCTTAGGCTGAGCCAACAAGGGTTCATGGTTGCAAGGCCAGGTGGCTGAGGTGCATTCACAACTAGAAGTATGCTGTGTACAAACTGGaaaaaGATGTGGAGAAAACCatatatatatTTCACATCACCTGCAGCCAAATCTTTACTGGTATGGTAGGATATTGTCTCTGTTAAGTGTTAAGCTGAATATTTGTTATTGtttttGTATGATCaaaaaTgggggTTGGTATTAAGCATAAAAGTCTAGCCTCTCCCAACGTAACAAATCATGGTTCAAA…
CaC10724	230	10	5	p	AT	ATATATATAT	F	0	0	0.6646	137	CTGAGCCAACAAGGGTTCAT	AAAGATTTGGCTGCAGGTGA	81	6	129	20	265	20	60.111	60.776	6.9	7.9	TCAATCAGAGATGGAAGTGCTGTTATGCAGCATATGGAGGATTTCTATTACATCACATTGCTAGAGCATGTAAGATCAAATTACCAAGTTGCCTCAAGGTCGGAACAAGGTGTAAACAACAGCTTAGGCTGAGCCAACAAGGGTTCATGGTTGCAAGGCCAGGTGGCTGAGGTGCATTCACAACTAGAAGTATGCTGTGTACAAACTGGaaaaaGATGTGGAGAAAACCatatatatatTTCACATCACCTGCAGCCAAATCTTTACTGGTATGGTAGGATATTGTCTCTGTTAAGTGTTAAGCTGAATATTTGTTATTGtttttGTATGATCaaaaaTgggggTTGGTATTAAGCATAAAAGTCTAGCCTCTCCCAACGTAACAAATCATGGTTCAAA…
CaC10724	230	10	5	p	AT	ATATATATAT	F	0	0	0.7675	143	CTTAGGCTGAGCCAACAAGG	AAAGATTTGGCTGCAGGTGA	87	6	123	20	265	20	60.008	60.776	8.5	7.9	TCAATCAGAGATGGAAGTGCTGTTATGCAGCATATGGAGGATTTCTATTACATCACATTGCTAGAGCATGTAAGATCAAATTACCAAGTTGCCTCAAGGTCGGAACAAGGTGTAAACAACAGCTTAGGCTGAGCCAACAAGGGTTCATGGTTGCAAGGCCAGGTGGCTGAGGTGCATTCACAACTAGAAGTATGCTGTGTACAAACTGGaaaaaGATGTGGAGAAAACCatatatatatTTCACATCACCTGCAGCCAAATCTTTACTGGTATGGTAGGATATTGTCTCTGTTAAGTGTTAAGCTGAATATTTGTTATTGtttttGTATGATCaaaaaTgggggTTGGTATTAAGCATAAAAGTCTAGCCTCTCCCAACGTAACAAATCATGGTTCAAA…
CaC10724	230	10	5	p	AT	ATATATATAT	F	0	0	0.9206	293	TCAAGGTCGGAACAAGGTGT	TTGTTACGTTGGGAGAGGCT	116	127	94	20	386	20	60.545	59.734	7.6	9.4	TCAATCAGAGATGGAAGTGCTGTTATGCAGCATATGGAGGATTTCTATTACATCACATTGCTAGAGCATGTAAGATCAAATTACCAAGTTGCCTCAAGGTCGGAACAAGGTGTAAACAACAGCTTAGGCTGAGCCAACAAGGGTTCATGGTTGCAAGGCCAGGTGGCTGAGGTGCATTCACAACTAGAAGTATGCTGTGTACAAACTGGaaaaaGATGTGGAGAAAACCatatatatatTTCACATCACCTGCAGCCAAATCTTTACTGGTATGGTAGGATATTGTCTCTGTTAAGTGTTAAGCTGAATATTTGTTATTGtttttGTATGATCaaaaaTgggggTTGGTATTAAGCATAAAAGTCTAGCCTCTCCCAACGTAACAAATCATGGTTCAAA…
CaC10724	230	10	5	p	AT	ATATATATAT	F	0	0	0.9785	259	CTGAGCCAACAAGGGTTCAT	TTTGTTACGTTGGGAGAGGC	81	128	129	20	387	20	60.111	60.11	6.9	9.4	TCAATCAGAGATGGAAGTGCTGTTATGCAGCATATGGAGGATTTCTATTACATCACATTGCTAGAGCATGTAAGATCAAATTACCAAGTTGCCTCAAGGTCGGAACAAGGTGTAAACAACAGCTTAGGCTGAGCCAACAAGGGTTCATGGTTGCAAGGCCAGGTGGCTGAGGTGCATTCACAACTAGAAGTATGCTGTGTACAAACTGGaaaaaGATGTGGAGAAAACCatatatatatTTCACATCACCTGCAGCCAAATCTTTACTGGTATGGTAGGATATTGTCTCTGTTAAGTGTTAAGCTGAATATTTGTTATTGtttttGTATGATCaaaaaTgggggTTGGTATTAAGCATAAAAGTCTAGCCTCTCCCAACGTAACAAATCATGGTTCAAA…
CaC10724	230	10	5	p	AT	ATATATATAT	F	0	0	1.2255	253	CAACAAGGGTTCATGGTTGC	TTTGTTACGTTGGGAGAGGC	75	128	135	20	387	20	61.336	60.11	8.2	9.4	TCAATCAGAGATGGAAGTGCTGTTATGCAGCATATGGAGGATTTCTATTACATCACATTGCTAGAGCATGTAAGATCAAATTACCAAGTTGCCTCAAGGTCGGAACAAGGTGTAAACAACAGCTTAGGCTGAGCCAACAAGGGTTCATGGTTGCAAGGCCAGGTGGCTGAGGTGCATTCACAACTAGAAGTATGCTGTGTACAAACTGGaaaaaGATGTGGAGAAAACCatatatatatTTCACATCACCTGCAGCCAAATCTTTACTGGTATGGTAGGATATTGTCTCTGTTAAGTGTTAAGCTGAATATTTGTTATTGtttttGTATGATCaaaaaTgggggTTGGTATTAAGCATAAAAGTCTAGCCTCTCCCAACGTAACAAATCATGGTTCAAA…
CaC10724	230	10	5	p	AT	ATATATATAT	F	0	0	1.3546	258	CTGAGCCAACAAGGGTTCAT	TTGTTACGTTGGGAGAGGCT	81	127	129	20	386	20	60.111	59.734	6.9	9.4	TCAATCAGAGATGGAAGTGCTGTTATGCAGCATATGGAGGATTTCTATTACATCACATTGCTAGAGCATGTAAGATCAAATTACCAAGTTGCCTCAAGGTCGGAACAAGGTGTAAACAACAGCTTAGGCTGAGCCAACAAGGGTTCATGGTTGCAAGGCCAGGTGGCTGAGGTGCATTCACAACTAGAAGTATGCTGTGTACAAACTGGaaaaaGATGTGGAGAAAACCatatatatatTTCACATCACCTGCAGCCAAATCTTTACTGGTATGGTAGGATATTGTCTCTGTTAAGTGTTAAGCTGAATATTTGTTATTGtttttGTATGATCaaaaaTgggggTTGGTATTAAGCATAAAAGTCTAGCCTCTCCCAACGTAACAAATCATGGTTCAAA…
CaC10724	230	10	5	p	AT	ATATATATAT	F	0	0	1.4104	101	GGCTGAGGTGCATTCACAA	AAAGATTTGGCTGCAGGTGA	46	6	165	19	265	20	60.835	60.776	7	7.9	TCAATCAGAGATGGAAGTGCTGTTATGCAGCATATGGAGGATTTCTATTACATCACATTGCTAGAGCATGTAAGATCAAATTACCAAGTTGCCTCAAGGTCGGAACAAGGTGTAAACAACAGCTTAGGCTGAGCCAACAAGGGTTCATGGTTGCAAGGCCAGGTGGCTGAGGTGCATTCACAACTAGAAGTATGCTGTGTACAAACTGGaaaaaGATGTGGAGAAAACCatatatatatTTCACATCACCTGCAGCCAAATCTTTACTGGTATGGTAGGATATTGTCTCTGTTAAGTGTTAAGCTGAATATTTGTTATTGtttttGTATGATCaaaaaTgggggTTGGTATTAAGCATAAAAGTCTAGCCTCTCCCAACGTAACAAATCATGGTTCAAA…
CaC10724	230	10	5	p	AT	ATATATATAT	F	0	0	1.713	98	GGCTGAGGTGCATTCACAA	GATTTGGCTGCAGGTGATGT	46	3	165	19	262	20	60.835	61.078	7	6.3	TCAATCAGAGATGGAAGTGCTGTTATGCAGCATATGGAGGATTTCTATTACATCACATTGCTAGAGCATGTAAGATCAAATTACCAAGTTGCCTCAAGGTCGGAACAAGGTGTAAACAACAGCTTAGGCTGAGCCAACAAGGGTTCATGGTTGCAAGGCCAGGTGGCTGAGGTGCATTCACAACTAGAAGTATGCTGTGTACAAACTGGaaaaaGATGTGGAGAAAACCatatatatatTTCACATCACCTGCAGCCAAATCTTTACTGGTATGGTAGGATATTGTCTCTGTTAAGTGTTAAGCTGAATATTTGTTATTGtttttGTATGATCaaaaaTgggggTTGGTATTAAGCATAAAAGTCTAGCCTCTCCCAACGTAACAAATCATGGTTCAAA…
CaC10724	230	10	5	p	AT	ATATATATAT	F	0	0	1.8226	105	AGGTGGCTGAGGTGCATTC	AAAGATTTGGCTGCAGGTGA	50	6	161	19	265	20	61.247	60.776	6.9	7.9	TCAATCAGAGATGGAAGTGCTGTTATGCAGCATATGGAGGATTTCTATTACATCACATTGCTAGAGCATGTAAGATCAAATTACCAAGTTGCCTCAAGGTCGGAACAAGGTGTAAACAACAGCTTAGGCTGAGCCAACAAGGGTTCATGGTTGCAAGGCCAGGTGGCTGAGGTGCATTCACAACTAGAAGTATGCTGTGTACAAACTGGaaaaaGATGTGGAGAAAACCatatatatatTTCACATCACCTGCAGCCAAATCTTTACTGGTATGGTAGGATATTGTCTCTGTTAAGTGTTAAGCTGAATATTTGTTATTGtttttGTATGATCaaaaaTgggggTTGGTATTAAGCATAAAAGTCTAGCCTCTCCCAACGTAACAAATCATGGTTCAAA…
CaC10759	157	12	6	p	AG	AGAGAGAGAGAG	B	1	1	1.2933	126	TTGGAAGCCTGCAAACAAA	TTTCCACATCCGACGCTACT	41	34	97	19	222	20	60.364	60.657	7	5.4	TGGCTTCAGCTCAAACTTTGCAGTGACTTTAGTTGCCCCAGCTTTCCTTATTCATCTTCCCTGATTGTTAGAGAATTTGAAGGTAGAAGGCAGATTTTGGAAGCCTGCAAACAAAACAAGAAACGAAGTCatatatAAAGAGAAAATGGAAGAGACagagagagagagATGGAAGTAAAGCAGCAGATGAAAGGTAACAAGTAGTAGCGTCGGATGTGGAAAGCGATAGCAATTTCATCTCTTCTTCGACTCTGCTTTGCTTTTGCATAGCAATTTCAAAATGTGTTTTCGGCTCTCATCTTATATTCTCATATACTTTGTAGAAATACAGCATTACATTAtttttttGttttttGGACTAAGCTTGTGATAGC
CaC10759	157	12	6	p	AG	AGAGAGAGAGAG	B	0	0	1.3588	206	TTGCAGTGACTTTAGTTGCCC	CTTTCCACATCCGACGCTAC	118	35	18	21	223	20	60.298	60.657	11.2	6.9	TGGCTTCAGCTCAAACTTTGCAGTGACTTTAGTTGCCCCAGCTTTCCTTATTCATCTTCCCTGATTGTTAGAGAATTTGAAGGTAGAAGGCAGATTTTGGAAGCCTGCAAACAAAACAAGAAACGAAGTCatatatAAAGAGAAAATGGAAGAGACagagagagagagATGGAAGTAAAGCAGCAGATGAAAGGTAACAAGTAGTAGCGTCGGATGTGGAAAGCGATAGCAATTTCATCTCTTCTTCGACTCTGCTTTGCTTTTGCATAGCAATTTCAAAATGTGTTTTCGGCTCTCATCTTATATTCTCATATACTTTGTAGAAATACAGCATTACATTAtttttttGttttttGGACTAAGCTTGTGATAGC
CaC10759	157	12	6	p	AG	AGAGAGAGAGAG	B	0	0	1.7045	211	TTGCAGTGACTTTAGTTGCCC	TATCGCTTTCCACATCCGAC	118	40	18	21	228	20	60.298	61.003	11.2	9.6	TGGCTTCAGCTCAAACTTTGCAGTGACTTTAGTTGCCCCAGCTTTCCTTATTCATCTTCCCTGATTGTTAGAGAATTTGAAGGTAGAAGGCAGATTTTGGAAGCCTGCAAACAAAACAAGAAACGAAGTCatatatAAAGAGAAAATGGAAGAGACagagagagagagATGGAAGTAAAGCAGCAGATGAAAGGTAACAAGTAGTAGCGTCGGATGTGGAAAGCGATAGCAATTTCATCTCTTCTTCGACTCTGCTTTGCTTTTGCATAGCAATTTCAAAATGTGTTTTCGGCTCTCATCTTATATTCTCATATACTTTGTAGAAATACAGCATTACATTAtttttttGttttttGGACTAAGCTTGTGATAGC
CaC10759	157	12	6	p	AG	AGAGAGAGAGAG	B	0	0	1.7311	205	TGCAGTGACTTTAGTTGCCC	CTTTCCACATCCGACGCTAC	118	35	19	20	223	20	58.926	60.657	11.2	6.9	TGGCTTCAGCTCAAACTTTGCAGTGACTTTAGTTGCCCCAGCTTTCCTTATTCATCTTCCCTGATTGTTAGAGAATTTGAAGGTAGAAGGCAGATTTTGGAAGCCTGCAAACAAAACAAGAAACGAAGTCatatatAAAGAGAAAATGGAAGAGACagagagagagagATGGAAGTAAAGCAGCAGATGAAAGGTAACAAGTAGTAGCGTCGGATGTGGAAAGCGATAGCAATTTCATCTCTTCTTCGACTCTGCTTTGCTTTTGCATAGCAATTTCAAAATGTGTTTTCGGCTCTCATCTTATATTCTCATATACTTTGTAGAAATACAGCATTACATTAtttttttGttttttGGACTAAGCTTGTGATAGC
CaC10759	157	12	6	p	AG	AGAGAGAGAGAG	B	0	0	1.831	212	TTGCAGTGACTTTAGTTGCCC	CTATCGCTTTCCACATCCGA	118	41	18	21	229	20	60.298	61.129	11.2	9.9	TGGCTTCAGCTCAAACTTTGCAGTGACTTTAGTTGCCCCAGCTTTCCTTATTCATCTTCCCTGATTGTTAGAGAATTTGAAGGTAGAAGGCAGATTTTGGAAGCCTGCAAACAAAACAAGAAACGAAGTCatatatAAAGAGAAAATGGAAGAGACagagagagagagATGGAAGTAAAGCAGCAGATGAAAGGTAACAAGTAGTAGCGTCGGATGTGGAAAGCGATAGCAATTTCATCTCTTCTTCGACTCTGCTTTGCTTTTGCATAGCAATTTCAAAATGTGTTTTCGGCTCTCATCTTATATTCTCATATACTTTGTAGAAATACAGCATTACATTAtttttttGttttttGGACTAAGCTTGTGATAGC
CaC10759	157	12	6	p	AG	AGAGAGAGAGAG	B	0	0	1.8426	214	TTGCAGTGACTTTAGTTGCCC	TGCTATCGCTTTCCACATCC	118	43	18	21	231	20	60.298	61.141	11.2	8.1	TGGCTTCAGCTCAAACTTTGCAGTGACTTTAGTTGCCCCAGCTTTCCTTATTCATCTTCCCTGATTGTTAGAGAATTTGAAGGTAGAAGGCAGATTTTGGAAGCCTGCAAACAAAACAAGAAACGAAGTCatatatAAAGAGAAAATGGAAGAGACagagagagagagATGGAAGTAAAGCAGCAGATGAAAGGTAACAAGTAGTAGCGTCGGATGTGGAAAGCGATAGCAATTTCATCTCTTCTTCGACTCTGCTTTGCTTTTGCATAGCAATTTCAAAATGTGTTTTCGGCTCTCATCTTATATTCTCATATACTTTGTAGAAATACAGCATTACATTAtttttttGttttttGGACTAAGCTTGTGATAGC
CaC10759	157	12	6	p	AG	AGAGAGAGAGAG	B	0	0	3.8184	96	TTTGGAAGCCTGCAAACAA	TTCATCTGCTGCTTTACTTCCA	42	1	96	19	191	22	60.364	60.018	7	8.5	TGGCTTCAGCTCAAACTTTGCAGTGACTTTAGTTGCCCCAGCTTTCCTTATTCATCTTCCCTGATTGTTAGAGAATTTGAAGGTAGAAGGCAGATTTTGGAAGCCTGCAAACAAAACAAGAAACGAAGTCatatatAAAGAGAAAATGGAAGAGACagagagagagagATGGAAGTAAAGCAGCAGATGAAAGGTAACAAGTAGTAGCGTCGGATGTGGAAAGCGATAGCAATTTCATCTCTTCTTCGACTCTGCTTTGCTTTTGCATAGCAATTTCAAAATGTGTTTTCGGCTCTCATCTTATATTCTCATATACTTTGTAGAAATACAGCATTACATTAtttttttGttttttGGACTAAGCTTGTGATAGC
CaC10759	157	12	6	p	AG	AGAGAGAGAGAG	B	0	0	4.1729	95	TTTGGAAGCCTGCAAACAA	TCATCTGCTGCTTTACTTCCA	42	1	96	19	190	21	60.364	58.663	7	8.5	TGGCTTCAGCTCAAACTTTGCAGTGACTTTAGTTGCCCCAGCTTTCCTTATTCATCTTCCCTGATTGTTAGAGAATTTGAAGGTAGAAGGCAGATTTTGGAAGCCTGCAAACAAAACAAGAAACGAAGTCatatatAAAGAGAAAATGGAAGAGACagagagagagagATGGAAGTAAAGCAGCAGATGAAAGGTAACAAGTAGTAGCGTCGGATGTGGAAAGCGATAGCAATTTCATCTCTTCTTCGACTCTGCTTTGCTTTTGCATAGCAATTTCAAAATGTGTTTTCGGCTCTCATCTTATATTCTCATATACTTTGTAGAAATACAGCATTACATTAtttttttGttttttGGACTAAGCTTGTGATAGC
CaC10759	157	12	6	p	AG	AGAGAGAGAGAG	B	0	0	4.5343	103	TTGGAAGCCTGCAAACAAA	TGTTACCTTTCATCTGCTGCTTT	41	8	97	19	199	23	60.364	60.302	7	8.5	TGGCTTCAGCTCAAACTTTGCAGTGACTTTAGTTGCCCCAGCTTTCCTTATTCATCTTCCCTGATTGTTAGAGAATTTGAAGGTAGAAGGCAGATTTTGGAAGCCTGCAAACAAAACAAGAAACGAAGTCatatatAAAGAGAAAATGGAAGAGACagagagagagagATGGAAGTAAAGCAGCAGATGAAAGGTAACAAGTAGTAGCGTCGGATGTGGAAAGCGATAGCAATTTCATCTCTTCTTCGACTCTGCTTTGCTTTTGCATAGCAATTTCAAAATGTGTTTTCGGCTCTCATCTTATATTCTCATATACTTTGTAGAAATACAGCATTACATTAtttttttGttttttGGACTAAGCTTGTGATAGC
CaC10759	157	12	6	p	AG	AGAGAGAGAGAG	B	0	0	6.3472	294	TTGCAGTGACTTTAGTTGCCC	TGAGAATATAAGATGAGAGCCGAAA	118	118	18	21	311	25	60.298	60.555	11.2	9	TGGCTTCAGCTCAAACTTTGCAGTGACTTTAGTTGCCCCAGCTTTCCTTATTCATCTTCCCTGATTGTTAGAGAATTTGAAGGTAGAAGGCAGATTTTGGAAGCCTGCAAACAAAACAAGAAACGAAGTCatatatAAAGAGAAAATGGAAGAGACagagagagagagATGGAAGTAAAGCAGCAGATGAAAGGTAACAAGTAGTAGCGTCGGATGTGGAAAGCGATAGCAATTTCATCTCTTCTTCGACTCTGCTTTGCTTTTGCATAGCAATTTCAAAATGTGTTTTCGGCTCTCATCTTATATTCTCATATACTTTGTAGAAATACAGCATTACATTAtttttttGttttttGGACTAAGCTTGTGATAGC
CaC10759	157	12	6	p	AG	AGAGAGAGAGAG	B	0	0	6.5029	294	TTGCAGTGACTTTAGTTGCCC	TGAGAATATAAGATGAGAGCCGAA	118	119	18	21	311	24	60.298	59.399	11.2	10.2	TGGCTTCAGCTCAAACTTTGCAGTGACTTTAGTTGCCCCAGCTTTCCTTATTCATCTTCCCTGATTGTTAGAGAATTTGAAGGTAGAAGGCAGATTTTGGAAGCCTGCAAACAAAACAAGAAACGAAGTCatatatAAAGAGAAAATGGAAGAGACagagagagagagATGGAAGTAAAGCAGCAGATGAAAGGTAACAAGTAGTAGCGTCGGATGTGGAAAGCGATAGCAATTTCATCTCTTCTTCGACTCTGCTTTGCTTTTGCATAGCAATTTCAAAATGTGTTTTCGGCTCTCATCTTATATTCTCATATACTTTGTAGAAATACAGCATTACATTAtttttttGttttttGGACTAAGCTTGTGATAGC
CaC10759	157	12	6	p	AG	AGAGAGAGAGAG	B	0	0	6.7194	293	TGCAGTGACTTTAGTTGCCC	TGAGAATATAAGATGAGAGCCGAAA	118	118	19	20	311	25	58.926	60.555	11.2	9	TGGCTTCAGCTCAAACTTTGCAGTGACTTTAGTTGCCCCAGCTTTCCTTATTCATCTTCCCTGATTGTTAGAGAATTTGAAGGTAGAAGGCAGATTTTGGAAGCCTGCAAACAAAACAAGAAACGAAGTCatatatAAAGAGAAAATGGAAGAGACagagagagagagATGGAAGTAAAGCAGCAGATGAAAGGTAACAAGTAGTAGCGTCGGATGTGGAAAGCGATAGCAATTTCATCTCTTCTTCGACTCTGCTTTGCTTTTGCATAGCAATTTCAAAATGTGTTTTCGGCTCTCATCTTATATTCTCATATACTTTGTAGAAATACAGCATTACATTAtttttttGttttttGGACTAAGCTTGTGATAGC
CaC10804	281	10	5	p	AT	ATATATATAT	F	1	1	0.2897	297	GTGGAGACGACAAAGGTTGG	GCCCTTTGAGCAAACTTCAA	90	157	171	20	467	20	60.545	60.365	8.2	7.3	TTATGTTTCCAATTTTCATTGAAAGGGACAGAAGGGGAAACTGATTCCGTGAATGATTCGTTGGAAAATTGTGGCCTTAATGTGTTTGTTGACTCTTGCGTGTACATTAAATGTAAATAAATTATTTATATTTATTATTGATATTATTCAGCTTCTAGCTAACAAACACAGTGGAGACGACAAAGGTTGGTTCGATGCTATGCGGTGTTGTTTCCTTGTTGGAAAATGACACTAACaaaaaGTGAAGCCATAAACAACATGCAACaaaaaGGGAAGACACatatatatatAGTGGAGGTGAAGTTATGTAAGCTAGCAAATGAAAACTTGAGAGTTTCTACTGTATTAGTTTACCAAATTTTGAACtattattatTTATATTagagagGAAAATaaaaa…
CaC10804	281	10	5	p	AT	ATATATATAT	F	0	0	0.3305	289	GACAAAGGTTGGTTCGATGC	GCCCTTTGAGCAAACTTCAA	82	157	179	20	467	20	60.504	60.365	8.1	7.3	TTATGTTTCCAATTTTCATTGAAAGGGACAGAAGGGGAAACTGATTCCGTGAATGATTCGTTGGAAAATTGTGGCCTTAATGTGTTTGTTGACTCTTGCGTGTACATTAAATGTAAATAAATTATTTATATTTATTATTGATATTATTCAGCTTCTAGCTAACAAACACAGTGGAGACGACAAAGGTTGGTTCGATGCTATGCGGTGTTGTTTCCTTGTTGGAAAATGACACTAACaaaaaGTGAAGCCATAAACAACATGCAACaaaaaGGGAAGACACatatatatatAGTGGAGGTGAAGTTATGTAAGCTAGCAAATGAAAACTTGAGAGTTTCTACTGTATTAGTTTACCAAATTTTGAACtattattatTTATATTagagagGAAAATaaaaa…
CaC10804	281	10	5	p	AT	ATATATATAT	F	0	0	0.4161	268	ATGCGGTGTTGTTTCCTTGT	GCCCTTTGAGCAAACTTCAA	61	157	200	20	467	20	60.419	60.365	6.7	7.3	TTATGTTTCCAATTTTCATTGAAAGGGACAGAAGGGGAAACTGATTCCGTGAATGATTCGTTGGAAAATTGTGGCCTTAATGTGTTTGTTGACTCTTGCGTGTACATTAAATGTAAATAAATTATTTATATTTATTATTGATATTATTCAGCTTCTAGCTAACAAACACAGTGGAGACGACAAAGGTTGGTTCGATGCTATGCGGTGTTGTTTCCTTGTTGGAAAATGACACTAACaaaaaGTGAAGCCATAAACAACATGCAACaaaaaGGGAAGACACatatatatatAGTGGAGGTGAAGTTATGTAAGCTAGCAAATGAAAACTTGAGAGTTTCTACTGTATTAGTTTACCAAATTTTGAACtattattatTTATATTagagagGAAAATaaaaa…
CaC10804	281	10	5	p	AT	ATATATATAT	F	0	0	2.3536	221	GCCATAAACAACATGCAACAA	GCCCTTTGAGCAAACTTCAA	13	157	247	21	467	20	59.481	60.365	7	7.3	TTATGTTTCCAATTTTCATTGAAAGGGACAGAAGGGGAAACTGATTCCGTGAATGATTCGTTGGAAAATTGTGGCCTTAATGTGTTTGTTGACTCTTGCGTGTACATTAAATGTAAATAAATTATTTATATTTATTATTGATATTATTCAGCTTCTAGCTAACAAACACAGTGGAGACGACAAAGGTTGGTTCGATGCTATGCGGTGTTGTTTCCTTGTTGGAAAATGACACTAACaaaaaGTGAAGCCATAAACAACATGCAACaaaaaGGGAAGACACatatatatatAGTGGAGGTGAAGTTATGTAAGCTAGCAAATGAAAACTTGAGAGTTTCTACTGTATTAGTTTACCAAATTTTGAACtattattatTTATATTagagagGAAAATaaaaa…
CaC10804	281	10	5	p	AT	ATATATATAT	F	0	0	2.4033	221	GCCATAAACAACATGCAACAAA	GCCCTTTGAGCAAACTTCAA	12	157	247	22	467	20	60.768	60.365	7	7.3	TTATGTTTCCAATTTTCATTGAAAGGGACAGAAGGGGAAACTGATTCCGTGAATGATTCGTTGGAAAATTGTGGCCTTAATGTGTTTGTTGACTCTTGCGTGTACATTAAATGTAAATAAATTATTTATATTTATTATTGATATTATTCAGCTTCTAGCTAACAAACACAGTGGAGACGACAAAGGTTGGTTCGATGCTATGCGGTGTTGTTTCCTTGTTGGAAAATGACACTAACaaaaaGTGAAGCCATAAACAACATGCAACaaaaaGGGAAGACACatatatatatAGTGGAGGTGAAGTTATGTAAGCTAGCAAATGAAAACTTGAGAGTTTCTACTGTATTAGTTTACCAAATTTTGAACtattattatTTATATTagagagGAAAATaaaaa…
CaC10804	281	10	5	p	AT	ATATATATAT	F	0	0	2.4179	222	AGCCATAAACAACATGCAACAA	GCCCTTTGAGCAAACTTCAA	13	157	246	22	467	20	60.417	60.365	7	7.3	TTATGTTTCCAATTTTCATTGAAAGGGACAGAAGGGGAAACTGATTCCGTGAATGATTCGTTGGAAAATTGTGGCCTTAATGTGTTTGTTGACTCTTGCGTGTACATTAAATGTAAATAAATTATTTATATTTATTATTGATATTATTCAGCTTCTAGCTAACAAACACAGTGGAGACGACAAAGGTTGGTTCGATGCTATGCGGTGTTGTTTCCTTGTTGGAAAATGACACTAACaaaaaGTGAAGCCATAAACAACATGCAACaaaaaGGGAAGACACatatatatatAGTGGAGGTGAAGTTATGTAAGCTAGCAAATGAAAACTTGAGAGTTTCTACTGTATTAGTTTACCAAATTTTGAACtattattatTTATATTagagagGAAAATaaaaa…
CaC10804	281	10	5	p	AT	ATATATATAT	F	0	0	5.4485	148	GTGGAGACGACAAAGGTTGG	TGCTAGCTTACATAACTTCACCTCC	90	3	171	20	318	25	60.545	60.206	8.2	9.4	TTATGTTTCCAATTTTCATTGAAAGGGACAGAAGGGGAAACTGATTCCGTGAATGATTCGTTGGAAAATTGTGGCCTTAATGTGTTTGTTGACTCTTGCGTGTACATTAAATGTAAATAAATTATTTATATTTATTATTGATATTATTCAGCTTCTAGCTAACAAACACAGTGGAGACGACAAAGGTTGGTTCGATGCTATGCGGTGTTGTTTCCTTGTTGGAAAATGACACTAACaaaaaGTGAAGCCATAAACAACATGCAACaaaaaGGGAAGACACatatatatatAGTGGAGGTGAAGTTATGTAAGCTAGCAAATGAAAACTTGAGAGTTTCTACTGTATTAGTTTACCAAATTTTGAACtattattatTTATATTagagagGAAAATaaaaa…
CaC10804	281	10	5	p	AT	ATATATATAT	F	0	0	5.4893	140	GACAAAGGTTGGTTCGATGC	TGCTAGCTTACATAACTTCACCTCC	82	3	179	20	318	25	60.504	60.206	8.1	9.4	TTATGTTTCCAATTTTCATTGAAAGGGACAGAAGGGGAAACTGATTCCGTGAATGATTCGTTGGAAAATTGTGGCCTTAATGTGTTTGTTGACTCTTGCGTGTACATTAAATGTAAATAAATTATTTATATTTATTATTGATATTATTCAGCTTCTAGCTAACAAACACAGTGGAGACGACAAAGGTTGGTTCGATGCTATGCGGTGTTGTTTCCTTGTTGGAAAATGACACTAACaaaaaGTGAAGCCATAAACAACATGCAACaaaaaGGGAAGACACatatatatatAGTGGAGGTGAAGTTATGTAAGCTAGCAAATGAAAACTTGAGAGTTTCTACTGTATTAGTTTACCAAATTTTGAACtattattatTTATATTagagagGAAAATaaaaa…
CaC10804	281	10	5	p	AT	ATATATATAT	F	0	0	7.5124	71	GCCATAAACAACATGCAACAA	GCTAGCTTACATAACTTCACCTCCA	13	2	247	21	317	25	59.481	60.206	7	8.2	TTATGTTTCCAATTTTCATTGAAAGGGACAGAAGGGGAAACTGATTCCGTGAATGATTCGTTGGAAAATTGTGGCCTTAATGTGTTTGTTGACTCTTGCGTGTACATTAAATGTAAATAAATTATTTATATTTATTATTGATATTATTCAGCTTCTAGCTAACAAACACAGTGGAGACGACAAAGGTTGGTTCGATGCTATGCGGTGTTGTTTCCTTGTTGGAAAATGACACTAACaaaaaGTGAAGCCATAAACAACATGCAACaaaaaGGGAAGACACatatatatatAGTGGAGGTGAAGTTATGTAAGCTAGCAAATGAAAACTTGAGAGTTTCTACTGTATTAGTTTACCAAATTTTGAACtattattatTTATATTagagagGAAAATaaaaa…
CaC10804	281	10	5	p	AT	ATATATATAT	F	0	0	7.5621	71	GCCATAAACAACATGCAACAAA	GCTAGCTTACATAACTTCACCTCCA	12	2	247	22	317	25	60.768	60.206	7	8.2	TTATGTTTCCAATTTTCATTGAAAGGGACAGAAGGGGAAACTGATTCCGTGAATGATTCGTTGGAAAATTGTGGCCTTAATGTGTTTGTTGACTCTTGCGTGTACATTAAATGTAAATAAATTATTTATATTTATTATTGATATTATTCAGCTTCTAGCTAACAAACACAGTGGAGACGACAAAGGTTGGTTCGATGCTATGCGGTGTTGTTTCCTTGTTGGAAAATGACACTAACaaaaaGTGAAGCCATAAACAACATGCAACaaaaaGGGAAGACACatatatatatAGTGGAGGTGAAGTTATGTAAGCTAGCAAATGAAAACTTGAGAGTTTCTACTGTATTAGTTTACCAAATTTTGAACtattattatTTATATTagagagGAAAATaaaaa…
CaC10804	281	10	5	p	AT	ATATATATAT	F	0	0	8.1519	161	GCTAACAAACACAGTGGAGACG	TGCTAGCTTACATAACTTCACCTCC	101	3	158	22	318	25	59.842	60.206	8.1	9.4	TTATGTTTCCAATTTTCATTGAAAGGGACAGAAGGGGAAACTGATTCCGTGAATGATTCGTTGGAAAATTGTGGCCTTAATGTGTTTGTTGACTCTTGCGTGTACATTAAATGTAAATAAATTATTTATATTTATTATTGATATTATTCAGCTTCTAGCTAACAAACACAGTGGAGACGACAAAGGTTGGTTCGATGCTATGCGGTGTTGTTTCCTTGTTGGAAAATGACACTAACaaaaaGTGAAGCCATAAACAACATGCAACaaaaaGGGAAGACACatatatatatAGTGGAGGTGAAGTTATGTAAGCTAGCAAATGAAAACTTGAGAGTTTCTACTGTATTAGTTTACCAAATTTTGAACtattattatTTATATTagagagGAAAATaaaaa…
CaC10804	281	10	5	p	AT	ATATATATAT	F	0	0	8.5478	162	AGCTAACAAACACAGTGGAGACG	TGCTAGCTTACATAACTTCACCTCC	101	3	157	23	318	25	60.754	60.206	8.1	9.4	TTATGTTTCCAATTTTCATTGAAAGGGACAGAAGGGGAAACTGATTCCGTGAATGATTCGTTGGAAAATTGTGGCCTTAATGTGTTTGTTGACTCTTGCGTGTACATTAAATGTAAATAAATTATTTATATTTATTATTGATATTATTCAGCTTCTAGCTAACAAACACAGTGGAGACGACAAAGGTTGGTTCGATGCTATGCGGTGTTGTTTCCTTGTTGGAAAATGACACTAACaaaaaGTGAAGCCATAAACAACATGCAACaaaaaGGGAAGACACatatatatatAGTGGAGGTGAAGTTATGTAAGCTAGCAAATGAAAACTTGAGAGTTTCTACTGTATTAGTTTACCAAATTTTGAACtattattatTTATATTagagagGAAAATaaaaa…
CaC10804	281	10	5	p	AT	ATATATATAT	F	0	0	8.7343	160	CAAACACAGTGGAGACGACAA	CATTTGCTAGCTTACATAACTTCACC	97	6	163	21	322	26	59.779	59.687	6.7	7.9	TTATGTTTCCAATTTTCATTGAAAGGGACAGAAGGGGAAACTGATTCCGTGAATGATTCGTTGGAAAATTGTGGCCTTAATGTGTTTGTTGACTCTTGCGTGTACATTAAATGTAAATAAATTATTTATATTTATTATTGATATTATTCAGCTTCTAGCTAACAAACACAGTGGAGACGACAAAGGTTGGTTCGATGCTATGCGGTGTTGTTTCCTTGTTGGAAAATGACACTAACaaaaaGTGAAGCCATAAACAACATGCAACaaaaaGGGAAGACACatatatatatAGTGGAGGTGAAGTTATGTAAGCTAGCAAATGAAAACTTGAGAGTTTCTACTGTATTAGTTTACCAAATTTTGAACtattattatTTATATTagagagGAAAATaaaaa…
CaC10861	406	15	5	p	AGC	CAGCAGCAGCAGCAG	A	1	1	2.406	88	TGGTTCTTCACCACCTTCTG	TTCTGGTGGTTCCTCAGGTG	33	0	353	20	440	20	58.695	61.101	7	7.9	TTTTGAACAGCTTTTCAAGGAATCTGGCAATTTTAGCAAGAACTTTGCAAAGTCTTCTGACAAACAAAATGAGCTTGAATAGGACACCAAGTAGACTATCTTCCATGTTCAGTGGTACTTTGGACAAATGTGCAGTTTGCACTAAAACAGTCTATCCTTTGGAAAAGGTGACACTTGAAGGTGAATGCTACCACAAGACTTGCTTTAGGTGTGCTCATGCAGGGTGCCCTCTGACACATTCAAACTATGCTGCTCTTGATGGTGTCCTGTATTGTAGGGTCCATTTTGCACAACTTTTCATGGAGAAAGGTACCTATAGCCATGTACTCAACTCAACTGcacacaAGAGGAATGGTTCTTCACCACCTTCTGAACCAATTGAAGTTGAAGAGCCATCAG…
CaC10861	406	15	5	p	AGC	CAGCAGCAGCAGCAG	A	0	0	2.5247	89	TGGTTCTTCACCACCTTCTGA	CTTCTGGTGGTTCCTCAGGT	32	1	353	21	441	20	60.674	59.149	6.7	7.9	TTTTGAACAGCTTTTCAAGGAATCTGGCAATTTTAGCAAGAACTTTGCAAAGTCTTCTGACAAACAAAATGAGCTTGAATAGGACACCAAGTAGACTATCTTCCATGTTCAGTGGTACTTTGGACAAATGTGCAGTTTGCACTAAAACAGTCTATCCTTTGGAAAAGGTGACACTTGAAGGTGAATGCTACCACAAGACTTGCTTTAGGTGTGCTCATGCAGGGTGCCCTCTGACACATTCAAACTATGCTGCTCTTGATGGTGTCCTGTATTGTAGGGTCCATTTTGCACAACTTTTCATGGAGAAAGGTACCTATAGCCATGTACTCAACTCAACTGcacacaAGAGGAATGGTTCTTCACCACCTTCTGAACCAATTGAAGTTGAAGAGCCATCAG…
CaC10861	406	15	5	p	AGC	CAGCAGCAGCAGCAG	A	0	0	2.5393	90	TGGTTCTTCACCACCTTCTGA	TCTTCTGGTGGTTCCTCAGGT	32	1	353	21	442	21	60.674	61.065	6.7	7.9	TTTTGAACAGCTTTTCAAGGAATCTGGCAATTTTAGCAAGAACTTTGCAAAGTCTTCTGACAAACAAAATGAGCTTGAATAGGACACCAAGTAGACTATCTTCCATGTTCAGTGGTACTTTGGACAAATGTGCAGTTTGCACTAAAACAGTCTATCCTTTGGAAAAGGTGACACTTGAAGGTGAATGCTACCACAAGACTTGCTTTAGGTGTGCTCATGCAGGGTGCCCTCTGACACATTCAAACTATGCTGCTCTTGATGGTGTCCTGTATTGTAGGGTCCATTTTGCACAACTTTTCATGGAGAAAGGTACCTATAGCCATGTACTCAACTCAACTGcacacaAGAGGAATGGTTCTTCACCACCTTCTGAACCAATTGAAGTTGAAGAGCCATCAG…
CaC10861	406	15	5	p	AGC	CAGCAGCAGCAGCAG	A	0	0	4.9914	111	GAGGAATGGTTCTTCACCACC	TTCATTCAAGAGGTTTCTTCTGG	38	14	347	21	457	23	60.74	59.749	9.4	8.2	TTTTGAACAGCTTTTCAAGGAATCTGGCAATTTTAGCAAGAACTTTGCAAAGTCTTCTGACAAACAAAATGAGCTTGAATAGGACACCAAGTAGACTATCTTCCATGTTCAGTGGTACTTTGGACAAATGTGCAGTTTGCACTAAAACAGTCTATCCTTTGGAAAAGGTGACACTTGAAGGTGAATGCTACCACAAGACTTGCTTTAGGTGTGCTCATGCAGGGTGCCCTCTGACACATTCAAACTATGCTGCTCTTGATGGTGTCCTGTATTGTAGGGTCCATTTTGCACAACTTTTCATGGAGAAAGGTACCTATAGCCATGTACTCAACTCAACTGcacacaAGAGGAATGGTTCTTCACCACCTTCTGAACCAATTGAAGTTGAAGAGCCATCAG…
CaC10861	406	15	5	p	AGC	CAGCAGCAGCAGCAG	A	0	0	5.2451	111	GAGGAATGGTTCTTCACCACC	TTCATTCAAGAGGTTTCTTCTGGT	38	13	347	21	457	24	60.74	60.495	9.4	7.9	TTTTGAACAGCTTTTCAAGGAATCTGGCAATTTTAGCAAGAACTTTGCAAAGTCTTCTGACAAACAAAATGAGCTTGAATAGGACACCAAGTAGACTATCTTCCATGTTCAGTGGTACTTTGGACAAATGTGCAGTTTGCACTAAAACAGTCTATCCTTTGGAAAAGGTGACACTTGAAGGTGAATGCTACCACAAGACTTGCTTTAGGTGTGCTCATGCAGGGTGCCCTCTGACACATTCAAACTATGCTGCTCTTGATGGTGTCCTGTATTGTAGGGTCCATTTTGCACAACTTTTCATGGAGAAAGGTACCTATAGCCATGTACTCAACTCAACTGcacacaAGAGGAATGGTTCTTCACCACCTTCTGAACCAATTGAAGTTGAAGAGCCATCAG…
CaC10861	406	15	5	p	AGC	CAGCAGCAGCAGCAG	A	0	0	5.3049	110	GAGGAATGGTTCTTCACCACC	TCATTCAAGAGGTTTCTTCTGG	38	14	347	21	456	22	60.74	58.435	9.4	8.2	TTTTGAACAGCTTTTCAAGGAATCTGGCAATTTTAGCAAGAACTTTGCAAAGTCTTCTGACAAACAAAATGAGCTTGAATAGGACACCAAGTAGACTATCTTCCATGTTCAGTGGTACTTTGGACAAATGTGCAGTTTGCACTAAAACAGTCTATCCTTTGGAAAAGGTGACACTTGAAGGTGAATGCTACCACAAGACTTGCTTTAGGTGTGCTCATGCAGGGTGCCCTCTGACACATTCAAACTATGCTGCTCTTGATGGTGTCCTGTATTGTAGGGTCCATTTTGCACAACTTTTCATGGAGAAAGGTACCTATAGCCATGTACTCAACTCAACTGcacacaAGAGGAATGGTTCTTCACCACCTTCTGAACCAATTGAAGTTGAAGAGCCATCAG…
CaC10861	406	15	5	p	AGC	CAGCAGCAGCAGCAG	B	0	0	0.6832	192	GCTGCTCTTGATGGTGTCCT	TTCTGGTGGTTCCTCAGGTG	137	0	249	20	440	20	60.418	61.101	7.6	7.9	TTTTGAACAGCTTTTCAAGGAATCTGGCAATTTTAGCAAGAACTTTGCAAAGTCTTCTGACAAACAAAATGAGCTTGAATAGGACACCAAGTAGACTATCTTCCATGTTCAGTGGTACTTTGGACAAATGTGCAGTTTGCACTAAAACAGTCTATCCTTTGGAAAAGGTGACACTTGAAGGTGAATGCTACCACAAGACTTGCTTTAGGTGTGCTCATGCAGGGTGCCCTCTGACACATTCAAACTATGCTGCTCTTGATGGTGTCCTGTATTGTAGGGTCCATTTTGCACAACTTTTCATGGAGAAAGGTACCTATAGCCATGTACTCAACTCAACTGcacacaAGAGGAATGGTTCTTCACCACCTTCTGAACCAATTGAAGTTGAAGAGCCATCAG…
CaC10861	406	15	5	p	AGC	CAGCAGCAGCAGCAG	B	0	0	0.8609	216	TGCCCTCTGACACATTCAAA	TTCTGGTGGTTCCTCAGGTG	161	0	225	20	440	20	60.24	61.101	7.3	7.9	TTTTGAACAGCTTTTCAAGGAATCTGGCAATTTTAGCAAGAACTTTGCAAAGTCTTCTGACAAACAAAATGAGCTTGAATAGGACACCAAGTAGACTATCTTCCATGTTCAGTGGTACTTTGGACAAATGTGCAGTTTGCACTAAAACAGTCTATCCTTTGGAAAAGGTGACACTTGAAGGTGAATGCTACCACAAGACTTGCTTTAGGTGTGCTCATGCAGGGTGCCCTCTGACACATTCAAACTATGCTGCTCTTGATGGTGTCCTGTATTGTAGGGTCCATTTTGCACAACTTTTCATGGAGAAAGGTACCTATAGCCATGTACTCAACTCAACTGcacacaAGAGGAATGGTTCTTCACCACCTTCTGAACCAATTGAAGTTGAAGAGCCATCAG…
CaC10861	406	15	5	p	AGC	CAGCAGCAGCAGCAG	B	0	0	1.0821	240	TGCTTTAGGTGTGCTCATGC	TTCTGGTGGTTCCTCAGGTG	185	0	201	20	440	20	60.019	61.101	8.4	7.9	TTTTGAACAGCTTTTCAAGGAATCTGGCAATTTTAGCAAGAACTTTGCAAAGTCTTCTGACAAACAAAATGAGCTTGAATAGGACACCAAGTAGACTATCTTCCATGTTCAGTGGTACTTTGGACAAATGTGCAGTTTGCACTAAAACAGTCTATCCTTTGGAAAAGGTGACACTTGAAGGTGAATGCTACCACAAGACTTGCTTTAGGTGTGCTCATGCAGGGTGCCCTCTGACACATTCAAACTATGCTGCTCTTGATGGTGTCCTGTATTGTAGGGTCCATTTTGCACAACTTTTCATGGAGAAAGGTACCTATAGCCATGTACTCAACTCAACTGcacacaAGAGGAATGGTTCTTCACCACCTTCTGAACCAATTGAAGTTGAAGAGCCATCAG…
CaC10861	406	15	5	p	AGC	CAGCAGCAGCAGCAG	B	0	0	1.4187	217	GTGCCCTCTGACACATTCAA	TTCTGGTGGTTCCTCAGGTG	162	0	224	20	440	20	59.682	61.101	7.3	7.9	TTTTGAACAGCTTTTCAAGGAATCTGGCAATTTTAGCAAGAACTTTGCAAAGTCTTCTGACAAACAAAATGAGCTTGAATAGGACACCAAGTAGACTATCTTCCATGTTCAGTGGTACTTTGGACAAATGTGCAGTTTGCACTAAAACAGTCTATCCTTTGGAAAAGGTGACACTTGAAGGTGAATGCTACCACAAGACTTGCTTTAGGTGTGCTCATGCAGGGTGCCCTCTGACACATTCAAACTATGCTGCTCTTGATGGTGTCCTGTATTGTAGGGTCCATTTTGCACAACTTTTCATGGAGAAAGGTACCTATAGCCATGTACTCAACTCAACTGcacacaAGAGGAATGGTTCTTCACCACCTTCTGAACCAATTGAAGTTGAAGAGCCATCAG…
CaC10861	406	15	5	p	AGC	CAGCAGCAGCAGCAG	B	0	0	1.6333	193	GCTGCTCTTGATGGTGTCCT	CTTCTGGTGGTTCCTCAGGT	137	1	249	20	441	20	60.418	59.149	7.6	7.9	TTTTGAACAGCTTTTCAAGGAATCTGGCAATTTTAGCAAGAACTTTGCAAAGTCTTCTGACAAACAAAATGAGCTTGAATAGGACACCAAGTAGACTATCTTCCATGTTCAGTGGTACTTTGGACAAATGTGCAGTTTGCACTAAAACAGTCTATCCTTTGGAAAAGGTGACACTTGAAGGTGAATGCTACCACAAGACTTGCTTTAGGTGTGCTCATGCAGGGTGCCCTCTGACACATTCAAACTATGCTGCTCTTGATGGTGTCCTGTATTGTAGGGTCCATTTTGCACAACTTTTCATGGAGAAAGGTACCTATAGCCATGTACTCAACTCAACTGcacacaAGAGGAATGGTTCTTCACCACCTTCTGAACCAATTGAAGTTGAAGAGCCATCAG…
CaC10861	406	15	5	p	AGC	CAGCAGCAGCAGCAG	B	0	0	1.6479	194	GCTGCTCTTGATGGTGTCCT	TCTTCTGGTGGTTCCTCAGGT	137	1	249	20	442	21	60.418	61.065	7.6	7.9	TTTTGAACAGCTTTTCAAGGAATCTGGCAATTTTAGCAAGAACTTTGCAAAGTCTTCTGACAAACAAAATGAGCTTGAATAGGACACCAAGTAGACTATCTTCCATGTTCAGTGGTACTTTGGACAAATGTGCAGTTTGCACTAAAACAGTCTATCCTTTGGAAAAGGTGACACTTGAAGGTGAATGCTACCACAAGACTTGCTTTAGGTGTGCTCATGCAGGGTGCCCTCTGACACATTCAAACTATGCTGCTCTTGATGGTGTCCTGTATTGTAGGGTCCATTTTGCACAACTTTTCATGGAGAAAGGTACCTATAGCCATGTACTCAACTCAACTGcacacaAGAGGAATGGTTCTTCACCACCTTCTGAACCAATTGAAGTTGAAGAGCCATCAG…
CaC10861	406	15	5	p	AGC	CAGCAGCAGCAGCAG	B	0	0	2.9164	266	TTGAAGGTGAATGCTACCACA	TTCTGGTGGTTCCTCAGGTG	210	0	175	21	440	20	59.184	61.101	8.2	7.9	TTTTGAACAGCTTTTCAAGGAATCTGGCAATTTTAGCAAGAACTTTGCAAAGTCTTCTGACAAACAAAATGAGCTTGAATAGGACACCAAGTAGACTATCTTCCATGTTCAGTGGTACTTTGGACAAATGTGCAGTTTGCACTAAAACAGTCTATCCTTTGGAAAAGGTGACACTTGAAGGTGAATGCTACCACAAGACTTGCTTTAGGTGTGCTCATGCAGGGTGCCCTCTGACACATTCAAACTATGCTGCTCTTGATGGTGTCCTGTATTGTAGGGTCCATTTTGCACAACTTTTCATGGAGAAAGGTACCTATAGCCATGTACTCAACTCAACTGcacacaAGAGGAATGGTTCTTCACCACCTTCTGAACCAATTGAAGTTGAAGAGCCATCAG…
CaC10861	406	15	5	p	AGC	CAGCAGCAGCAGCAG	B	0	0	2.9327	265	TGAAGGTGAATGCTACCACAAG	TTCTGGTGGTTCCTCAGGTG	208	0	176	22	440	20	60.168	61.101	6.7	7.9	TTTTGAACAGCTTTTCAAGGAATCTGGCAATTTTAGCAAGAACTTTGCAAAGTCTTCTGACAAACAAAATGAGCTTGAATAGGACACCAAGTAGACTATCTTCCATGTTCAGTGGTACTTTGGACAAATGTGCAGTTTGCACTAAAACAGTCTATCCTTTGGAAAAGGTGACACTTGAAGGTGAATGCTACCACAAGACTTGCTTTAGGTGTGCTCATGCAGGGTGCCCTCTGACACATTCAAACTATGCTGCTCTTGATGGTGTCCTGTATTGTAGGGTCCATTTTGCACAACTTTTCATGGAGAAAGGTACCTATAGCCATGTACTCAACTCAACTGcacacaAGAGGAATGGTTCTTCACCACCTTCTGAACCAATTGAAGTTGAAGAGCCATCAG…
CaC10861	406	15	5	p	AGC	CAGCAGCAGCAGCAG	C	0	0	1.9372	104	CTGCACACAAGAGGAATGGTT	TTCTGGTGGTTCCTCAGGTG	48	0	337	21	440	20	60.164	61.101	8.2	7.9	TTTTGAACAGCTTTTCAAGGAATCTGGCAATTTTAGCAAGAACTTTGCAAAGTCTTCTGACAAACAAAATGAGCTTGAATAGGACACCAAGTAGACTATCTTCCATGTTCAGTGGTACTTTGGACAAATGTGCAGTTTGCACTAAAACAGTCTATCCTTTGGAAAAGGTGACACTTGAAGGTGAATGCTACCACAAGACTTGCTTTAGGTGTGCTCATGCAGGGTGCCCTCTGACACATTCAAACTATGCTGCTCTTGATGGTGTCCTGTATTGTAGGGTCCATTTTGCACAACTTTTCATGGAGAAAGGTACCTATAGCCATGTACTCAACTCAACTGcacacaAGAGGAATGGTTCTTCACCACCTTCTGAACCAATTGAAGTTGAAGAGCCATCAG…
CaC10861	406	15	5	p	AGC	CAGCAGCAGCAGCAG	C	0	0	1.9619	103	TGCACACAAGAGGAATGGTT	TTCTGGTGGTTCCTCAGGTG	48	0	338	20	440	20	59.139	61.101	8.2	7.9	TTTTGAACAGCTTTTCAAGGAATCTGGCAATTTTAGCAAGAACTTTGCAAAGTCTTCTGACAAACAAAATGAGCTTGAATAGGACACCAAGTAGACTATCTTCCATGTTCAGTGGTACTTTGGACAAATGTGCAGTTTGCACTAAAACAGTCTATCCTTTGGAAAAGGTGACACTTGAAGGTGAATGCTACCACAAGACTTGCTTTAGGTGTGCTCATGCAGGGTGCCCTCTGACACATTCAAACTATGCTGCTCTTGATGGTGTCCTGTATTGTAGGGTCCATTTTGCACAACTTTTCATGGAGAAAGGTACCTATAGCCATGTACTCAACTCAACTGcacacaAGAGGAATGGTTCTTCACCACCTTCTGAACCAATTGAAGTTGAAGAGCCATCAG…
CaC10861	406	15	5	p	AGC	CAGCAGCAGCAGCAG	C	0	0	1.9922	103	TGCACACAAGAGGAATGGTTC	TTCTGGTGGTTCCTCAGGTG	47	0	338	21	440	20	61.091	61.101	7.9	7.9	TTTTGAACAGCTTTTCAAGGAATCTGGCAATTTTAGCAAGAACTTTGCAAAGTCTTCTGACAAACAAAATGAGCTTGAATAGGACACCAAGTAGACTATCTTCCATGTTCAGTGGTACTTTGGACAAATGTGCAGTTTGCACTAAAACAGTCTATCCTTTGGAAAAGGTGACACTTGAAGGTGAATGCTACCACAAGACTTGCTTTAGGTGTGCTCATGCAGGGTGCCCTCTGACACATTCAAACTATGCTGCTCTTGATGGTGTCCTGTATTGTAGGGTCCATTTTGCACAACTTTTCATGGAGAAAGGTACCTATAGCCATGTACTCAACTCAACTGcacacaAGAGGAATGGTTCTTCACCACCTTCTGAACCAATTGAAGTTGAAGAGCCATCAG…
CaC10861	406	15	5	p	AGC	CAGCAGCAGCAGCAG	C	0	0	3.0716	112	CTGCACACAAGAGGAATGGTT	GAGGTTTCTTCTGGTGGTTCC	48	7	337	21	448	21	60.164	59.965	8.2	7.9	TTTTGAACAGCTTTTCAAGGAATCTGGCAATTTTAGCAAGAACTTTGCAAAGTCTTCTGACAAACAAAATGAGCTTGAATAGGACACCAAGTAGACTATCTTCCATGTTCAGTGGTACTTTGGACAAATGTGCAGTTTGCACTAAAACAGTCTATCCTTTGGAAAAGGTGACACTTGAAGGTGAATGCTACCACAAGACTTGCTTTAGGTGTGCTCATGCAGGGTGCCCTCTGACACATTCAAACTATGCTGCTCTTGATGGTGTCCTGTATTGTAGGGTCCATTTTGCACAACTTTTCATGGAGAAAGGTACCTATAGCCATGTACTCAACTCAACTGcacacaAGAGGAATGGTTCTTCACCACCTTCTGAACCAATTGAAGTTGAAGAGCCATCAG…
CaC10897	617	12	6	p	AT	ATATATATATAT	B	1	1	4.1926	286	AAATTAGCTGGCGGAGAAGG	CACTGTGGATAGTGTAATCAACGG	227	3	370	20	655	24	60.702	60.69	8.2	9.9	CTACCAACCACCATAGGCACAGCTTTAGTAACGTGAGTTTCATTTCTAAACGAAACTCAACGCAGAACAATTATCCCCAACCGGTTTCTCTAACAATGTTGCTTCCCACTACGCGATTTTCCAACACTCACACCACCTTCTGAGTTTATGTCTTCATCCTCGAATTCTGttttttGTTTCTTCCCAATTCTCCTCTTCAAACAATTCCACTATGTCTTTCTTATCTGCAGGTCGAAATAGCAACGATGAGTTCAAACTTGGATCATTTTCCACCATAGGAACATCATTCTCTAGTATAACTTCATCTTTGATCAACATGAACCACACTCTTGGCCAGCAAGAAAAGGAGGAAGCGGCGGTGGCAGTAACAAATTAGCTGGCGGAGAAGGTGGCTCAGGC…
CaC10897	617	12	6	p	AT	ATATATATATAT	B	0	0	4.3022	196	GCTCCAGTGTTCCTCAATGC	CACTGTGGATAGTGTAATCAACGG	137	3	460	20	655	24	60.812	60.69	8.4	9.9	CTACCAACCACCATAGGCACAGCTTTAGTAACGTGAGTTTCATTTCTAAACGAAACTCAACGCAGAACAATTATCCCCAACCGGTTTCTCTAACAATGTTGCTTCCCACTACGCGATTTTCCAACACTCACACCACCTTCTGAGTTTATGTCTTCATCCTCGAATTCTGttttttGTTTCTTCCCAATTCTCCTCTTCAAACAATTCCACTATGTCTTTCTTATCTGCAGGTCGAAATAGCAACGATGAGTTCAAACTTGGATCATTTTCCACCATAGGAACATCATTCTCTAGTATAACTTCATCTTTGATCAACATGAACCACACTCTTGGCCAGCAAGAAAAGGAGGAAGCGGCGGTGGCAGTAACAAATTAGCTGGCGGAGAAGGTGGCTCAGGC…
CaC10897	617	12	6	p	AT	ATATATATATAT	B	0	0	4.3506	90	CAACCCTTCCATCCTCATCA	CACTGTGGATAGTGTAATCAACGG	31	3	566	20	655	24	60.86	60.69	6.9	9.9	CTACCAACCACCATAGGCACAGCTTTAGTAACGTGAGTTTCATTTCTAAACGAAACTCAACGCAGAACAATTATCCCCAACCGGTTTCTCTAACAATGTTGCTTCCCACTACGCGATTTTCCAACACTCACACCACCTTCTGAGTTTATGTCTTCATCCTCGAATTCTGttttttGTTTCTTCCCAATTCTCCTCTTCAAACAATTCCACTATGTCTTTCTTATCTGCAGGTCGAAATAGCAACGATGAGTTCAAACTTGGATCATTTTCCACCATAGGAACATCATTCTCTAGTATAACTTCATCTTTGATCAACATGAACCACACTCTTGGCCAGCAAGAAAAGGAGGAAGCGGCGGTGGCAGTAACAAATTAGCTGGCGGAGAAGGTGGCTCAGGC…
CaC10897	617	12	6	p	AT	ATATATATATAT	B	0	0	4.3517	223	TCGGACTCCGTGAACTGTCT	CACTGTGGATAGTGTAATCAACGG	164	3	433	20	655	24	60.861	60.69	6.4	9.9	CTACCAACCACCATAGGCACAGCTTTAGTAACGTGAGTTTCATTTCTAAACGAAACTCAACGCAGAACAATTATCCCCAACCGGTTTCTCTAACAATGTTGCTTCCCACTACGCGATTTTCCAACACTCACACCACCTTCTGAGTTTATGTCTTCATCCTCGAATTCTGttttttGTTTCTTCCCAATTCTCCTCTTCAAACAATTCCACTATGTCTTTCTTATCTGCAGGTCGAAATAGCAACGATGAGTTCAAACTTGGATCATTTTCCACCATAGGAACATCATTCTCTAGTATAACTTCATCTTTGATCAACATGAACCACACTCTTGGCCAGCAAGAAAAGGAGGAAGCGGCGGTGGCAGTAACAAATTAGCTGGCGGAGAAGGTGGCTCAGGC…
CaC10897	617	12	6	p	AT	ATATATATATAT	B	0	0	4.4211	212	GCTCCAGTGTTCCTCAATGC	GGAATCTCTTACCTTTCACTGTGG	137	19	460	20	671	24	60.812	60.391	8.4	8.2	CTACCAACCACCATAGGCACAGCTTTAGTAACGTGAGTTTCATTTCTAAACGAAACTCAACGCAGAACAATTATCCCCAACCGGTTTCTCTAACAATGTTGCTTCCCACTACGCGATTTTCCAACACTCACACCACCTTCTGAGTTTATGTCTTCATCCTCGAATTCTGttttttGTTTCTTCCCAATTCTCCTCTTCAAACAATTCCACTATGTCTTTCTTATCTGCAGGTCGAAATAGCAACGATGAGTTCAAACTTGGATCATTTTCCACCATAGGAACATCATTCTCTAGTATAACTTCATCTTTGATCAACATGAACCACACTCTTGGCCAGCAAGAAAAGGAGGAAGCGGCGGTGGCAGTAACAAATTAGCTGGCGGAGAAGGTGGCTCAGGC…
CaC10897	617	12	6	p	AT	ATATATATATAT	B	0	0	4.4619	285	AATTAGCTGGCGGAGAAGGT	CACTGTGGATAGTGTAATCAACGG	226	3	371	20	655	24	60.228	60.69	7.9	9.9	CTACCAACCACCATAGGCACAGCTTTAGTAACGTGAGTTTCATTTCTAAACGAAACTCAACGCAGAACAATTATCCCCAACCGGTTTCTCTAACAATGTTGCTTCCCACTACGCGATTTTCCAACACTCACACCACCTTCTGAGTTTATGTCTTCATCCTCGAATTCTGttttttGTTTCTTCCCAATTCTCCTCTTCAAACAATTCCACTATGTCTTTCTTATCTGCAGGTCGAAATAGCAACGATGAGTTCAAACTTGGATCATTTTCCACCATAGGAACATCATTCTCTAGTATAACTTCATCTTTGATCAACATGAACCACACTCTTGGCCAGCAAGAAAAGGAGGAAGCGGCGGTGGCAGTAACAAATTAGCTGGCGGAGAAGGTGGCTCAGGC…
CaC10897	617	12	6	p	AT	ATATATATATAT	B	0	0	4.4695	106	CAACCCTTCCATCCTCATCA	GGAATCTCTTACCTTTCACTGTGG	31	19	566	20	671	24	60.86	60.391	6.9	8.2	CTACCAACCACCATAGGCACAGCTTTAGTAACGTGAGTTTCATTTCTAAACGAAACTCAACGCAGAACAATTATCCCCAACCGGTTTCTCTAACAATGTTGCTTCCCACTACGCGATTTTCCAACACTCACACCACCTTCTGAGTTTATGTCTTCATCCTCGAATTCTGttttttGTTTCTTCCCAATTCTCCTCTTCAAACAATTCCACTATGTCTTTCTTATCTGCAGGTCGAAATAGCAACGATGAGTTCAAACTTGGATCATTTTCCACCATAGGAACATCATTCTCTAGTATAACTTCATCTTTGATCAACATGAACCACACTCTTGGCCAGCAAGAAAAGGAGGAAGCGGCGGTGGCAGTAACAAATTAGCTGGCGGAGAAGGTGGCTCAGGC…
CaC10897	617	12	6	p	AT	ATATATATATAT	B	0	0	4.4706	239	TCGGACTCCGTGAACTGTCT	GGAATCTCTTACCTTTCACTGTGG	164	19	433	20	671	24	60.861	60.391	6.4	8.2	CTACCAACCACCATAGGCACAGCTTTAGTAACGTGAGTTTCATTTCTAAACGAAACTCAACGCAGAACAATTATCCCCAACCGGTTTCTCTAACAATGTTGCTTCCCACTACGCGATTTTCCAACACTCACACCACCTTCTGAGTTTATGTCTTCATCCTCGAATTCTGttttttGTTTCTTCCCAATTCTCCTCTTCAAACAATTCCACTATGTCTTTCTTATCTGCAGGTCGAAATAGCAACGATGAGTTCAAACTTGGATCATTTTCCACCATAGGAACATCATTCTCTAGTATAACTTCATCTTTGATCAACATGAACCACACTCTTGGCCAGCAAGAAAAGGAGGAAGCGGCGGTGGCAGTAACAAATTAGCTGGCGGAGAAGGTGGCTCAGGC…
CaC10897	617	12	6	p	AT	ATATATATATAT	B	0	0	4.6715	284	AAATTAGCTGGCGGAGAAGG	CTGTGGATAGTGTAATCAACGGA	227	2	370	20	653	23	60.702	59.031	8.2	9.6	CTACCAACCACCATAGGCACAGCTTTAGTAACGTGAGTTTCATTTCTAAACGAAACTCAACGCAGAACAATTATCCCCAACCGGTTTCTCTAACAATGTTGCTTCCCACTACGCGATTTTCCAACACTCACACCACCTTCTGAGTTTATGTCTTCATCCTCGAATTCTGttttttGTTTCTTCCCAATTCTCCTCTTCAAACAATTCCACTATGTCTTTCTTATCTGCAGGTCGAAATAGCAACGATGAGTTCAAACTTGGATCATTTTCCACCATAGGAACATCATTCTCTAGTATAACTTCATCTTTGATCAACATGAACCACACTCTTGGCCAGCAAGAAAAGGAGGAAGCGGCGGTGGCAGTAACAAATTAGCTGGCGGAGAAGGTGGCTCAGGC…
CaC10897	617	12	6	p	AT	ATATATATATAT	B	0	0	4.8295	88	CAACCCTTCCATCCTCATCA	CTGTGGATAGTGTAATCAACGGA	31	2	566	20	653	23	60.86	59.031	6.9	9.6	CTACCAACCACCATAGGCACAGCTTTAGTAACGTGAGTTTCATTTCTAAACGAAACTCAACGCAGAACAATTATCCCCAACCGGTTTCTCTAACAATGTTGCTTCCCACTACGCGATTTTCCAACACTCACACCACCTTCTGAGTTTATGTCTTCATCCTCGAATTCTGttttttGTTTCTTCCCAATTCTCCTCTTCAAACAATTCCACTATGTCTTTCTTATCTGCAGGTCGAAATAGCAACGATGAGTTCAAACTTGGATCATTTTCCACCATAGGAACATCATTCTCTAGTATAACTTCATCTTTGATCAACATGAACCACACTCTTGGCCAGCAAGAAAAGGAGGAAGCGGCGGTGGCAGTAACAAATTAGCTGGCGGAGAAGGTGGCTCAGGC…
CaC10897	617	12	6	p	AT	ATATATATATAT	B	0	0	4.8598	197	TGCTCCAGTGTTCCTCAATG	CACTGTGGATAGTGTAATCAACGG	138	3	459	20	655	24	59.831	60.69	7.2	9.9	CTACCAACCACCATAGGCACAGCTTTAGTAACGTGAGTTTCATTTCTAAACGAAACTCAACGCAGAACAATTATCCCCAACCGGTTTCTCTAACAATGTTGCTTCCCACTACGCGATTTTCCAACACTCACACCACCTTCTGAGTTTATGTCTTCATCCTCGAATTCTGttttttGTTTCTTCCCAATTCTCCTCTTCAAACAATTCCACTATGTCTTTCTTATCTGCAGGTCGAAATAGCAACGATGAGTTCAAACTTGGATCATTTTCCACCATAGGAACATCATTCTCTAGTATAACTTCATCTTTGATCAACATGAACCACACTCTTGGCCAGCAAGAAAAGGAGGAAGCGGCGGTGGCAGTAACAAATTAGCTGGCGGAGAAGGTGGCTCAGGC…
CaC10897	617	12	6	p	AT	ATATATATATAT	B	0	0	5.2528	201	GAGTTGCTCCAGTGTTCCTCA	CACTGTGGATAGTGTAATCAACGG	141	3	455	21	655	24	60.438	60.69	8.2	9.9	CTACCAACCACCATAGGCACAGCTTTAGTAACGTGAGTTTCATTTCTAAACGAAACTCAACGCAGAACAATTATCCCCAACCGGTTTCTCTAACAATGTTGCTTCCCACTACGCGATTTTCCAACACTCACACCACCTTCTGAGTTTATGTCTTCATCCTCGAATTCTGttttttGTTTCTTCCCAATTCTCCTCTTCAAACAATTCCACTATGTCTTTCTTATCTGCAGGTCGAAATAGCAACGATGAGTTCAAACTTGGATCATTTTCCACCATAGGAACATCATTCTCTAGTATAACTTCATCTTTGATCAACATGAACCACACTCTTGGCCAGCAAGAAAAGGAGGAAGCGGCGGTGGCAGTAACAAATTAGCTGGCGGAGAAGGTGGCTCAGGC…
CaC10897	617	12	6	p	AT	ATATATATATAT	B	0	0	5.4857	113	CAGATGCCAACCCTTCCAT	GGAATCTCTTACCTTTCACTGTGG	39	19	559	19	671	24	60.876	60.391	8.1	8.2	CTACCAACCACCATAGGCACAGCTTTAGTAACGTGAGTTTCATTTCTAAACGAAACTCAACGCAGAACAATTATCCCCAACCGGTTTCTCTAACAATGTTGCTTCCCACTACGCGATTTTCCAACACTCACACCACCTTCTGAGTTTATGTCTTCATCCTCGAATTCTGttttttGTTTCTTCCCAATTCTCCTCTTCAAACAATTCCACTATGTCTTTCTTATCTGCAGGTCGAAATAGCAACGATGAGTTCAAACTTGGATCATTTTCCACCATAGGAACATCATTCTCTAGTATAACTTCATCTTTGATCAACATGAACCACACTCTTGGCCAGCAAGAAAAGGAGGAAGCGGCGGTGGCAGTAACAAATTAGCTGGCGGAGAAGGTGGCTCAGGC…
CaC10897	617	12	6	p	AT	ATATATATATAT	B	0	0	5.6577	112	CAACCCTTCCATCCTCATCA	TTGTTTGGAATCTCTTACCTTTCA	31	25	566	20	677	24	60.86	59.203	6.9	7.3	CTACCAACCACCATAGGCACAGCTTTAGTAACGTGAGTTTCATTTCTAAACGAAACTCAACGCAGAACAATTATCCCCAACCGGTTTCTCTAACAATGTTGCTTCCCACTACGCGATTTTCCAACACTCACACCACCTTCTGAGTTTATGTCTTCATCCTCGAATTCTGttttttGTTTCTTCCCAATTCTCCTCTTCAAACAATTCCACTATGTCTTTCTTATCTGCAGGTCGAAATAGCAACGATGAGTTCAAACTTGGATCATTTTCCACCATAGGAACATCATTCTCTAGTATAACTTCATCTTTGATCAACATGAACCACACTCTTGGCCAGCAAGAAAAGGAGGAAGCGGCGGTGGCAGTAACAAATTAGCTGGCGGAGAAGGTGGCTCAGGC…
CaC10897	617	12	6	p	AT	ATATATATATAT	B	0	0	5.8013	117	CTTGCAGATGCCAACCCTT	GGAATCTCTTACCTTTCACTGTGG	43	19	555	19	671	24	61.192	60.391	9.7	8.2	CTACCAACCACCATAGGCACAGCTTTAGTAACGTGAGTTTCATTTCTAAACGAAACTCAACGCAGAACAATTATCCCCAACCGGTTTCTCTAACAATGTTGCTTCCCACTACGCGATTTTCCAACACTCACACCACCTTCTGAGTTTATGTCTTCATCCTCGAATTCTGttttttGTTTCTTCCCAATTCTCCTCTTCAAACAATTCCACTATGTCTTTCTTATCTGCAGGTCGAAATAGCAACGATGAGTTCAAACTTGGATCATTTTCCACCATAGGAACATCATTCTCTAGTATAACTTCATCTTTGATCAACATGAACCACACTCTTGGCCAGCAAGAAAAGGAGGAAGCGGCGGTGGCAGTAACAAATTAGCTGGCGGAGAAGGTGGCTCAGGC…
CaC10897	617	12	6	p	AT	ATATATATATAT	C	0	0	4.2661	106	CTTTCCTTGCAGATGCCAAC	CACTGTGGATAGTGTAATCAACGG	47	3	550	20	655	24	60.776	60.69	8.2	9.9	CTACCAACCACCATAGGCACAGCTTTAGTAACGTGAGTTTCATTTCTAAACGAAACTCAACGCAGAACAATTATCCCCAACCGGTTTCTCTAACAATGTTGCTTCCCACTACGCGATTTTCCAACACTCACACCACCTTCTGAGTTTATGTCTTCATCCTCGAATTCTGttttttGTTTCTTCCCAATTCTCCTCTTCAAACAATTCCACTATGTCTTTCTTATCTGCAGGTCGAAATAGCAACGATGAGTTCAAACTTGGATCATTTTCCACCATAGGAACATCATTCTCTAGTATAACTTCATCTTTGATCAACATGAACCACACTCTTGGCCAGCAAGAAAAGGAGGAAGCGGCGGTGGCAGTAACAAATTAGCTGGCGGAGAAGGTGGCTCAGGC…
CaC10897	617	12	6	p	AT	ATATATATATAT	C	0	0	4.3595	109	TTTCTTTCCTTGCAGATGCC	CACTGTGGATAGTGTAATCAACGG	50	3	547	20	655	24	60.331	60.69	9.6	9.9	CTACCAACCACCATAGGCACAGCTTTAGTAACGTGAGTTTCATTTCTAAACGAAACTCAACGCAGAACAATTATCCCCAACCGGTTTCTCTAACAATGTTGCTTCCCACTACGCGATTTTCCAACACTCACACCACCTTCTGAGTTTATGTCTTCATCCTCGAATTCTGttttttGTTTCTTCCCAATTCTCCTCTTCAAACAATTCCACTATGTCTTTCTTATCTGCAGGTCGAAATAGCAACGATGAGTTCAAACTTGGATCATTTTCCACCATAGGAACATCATTCTCTAGTATAACTTCATCTTTGATCAACATGAACCACACTCTTGGCCAGCAAGAAAAGGAGGAAGCGGCGGTGGCAGTAACAAATTAGCTGGCGGAGAAGGTGGCTCAGGC…
CaC10897	617	12	6	p	AT	ATATATATATAT	C	0	0	4.385	122	CTTTCCTTGCAGATGCCAAC	GGAATCTCTTACCTTTCACTGTGG	47	19	550	20	671	24	60.776	60.391	8.2	8.2	CTACCAACCACCATAGGCACAGCTTTAGTAACGTGAGTTTCATTTCTAAACGAAACTCAACGCAGAACAATTATCCCCAACCGGTTTCTCTAACAATGTTGCTTCCCACTACGCGATTTTCCAACACTCACACCACCTTCTGAGTTTATGTCTTCATCCTCGAATTCTGttttttGTTTCTTCCCAATTCTCCTCTTCAAACAATTCCACTATGTCTTTCTTATCTGCAGGTCGAAATAGCAACGATGAGTTCAAACTTGGATCATTTTCCACCATAGGAACATCATTCTCTAGTATAACTTCATCTTTGATCAACATGAACCACACTCTTGGCCAGCAAGAAAAGGAGGAAGCGGCGGTGGCAGTAACAAATTAGCTGGCGGAGAAGGTGGCTCAGGC…
CaC10897	617	12	6	p	AT	ATATATATATAT	C	0	0	4.4784	125	TTTCTTTCCTTGCAGATGCC	GGAATCTCTTACCTTTCACTGTGG	50	19	547	20	671	24	60.331	60.391	9.6	8.2	CTACCAACCACCATAGGCACAGCTTTAGTAACGTGAGTTTCATTTCTAAACGAAACTCAACGCAGAACAATTATCCCCAACCGGTTTCTCTAACAATGTTGCTTCCCACTACGCGATTTTCCAACACTCACACCACCTTCTGAGTTTATGTCTTCATCCTCGAATTCTGttttttGTTTCTTCCCAATTCTCCTCTTCAAACAATTCCACTATGTCTTTCTTATCTGCAGGTCGAAATAGCAACGATGAGTTCAAACTTGGATCATTTTCCACCATAGGAACATCATTCTCTAGTATAACTTCATCTTTGATCAACATGAACCACACTCTTGGCCAGCAAGAAAAGGAGGAAGCGGCGGTGGCAGTAACAAATTAGCTGGCGGAGAAGGTGGCTCAGGC…
CaC10897	617	12	6	p	AT	ATATATATATAT	F	0	0	0.1954	273	CTTTCCTTGCAGATGCCAAC	TCATCACCAAGCACACCAAC	47	174	550	20	822	20	60.776	60.58	8.2	8.2	CTACCAACCACCATAGGCACAGCTTTAGTAACGTGAGTTTCATTTCTAAACGAAACTCAACGCAGAACAATTATCCCCAACCGGTTTCTCTAACAATGTTGCTTCCCACTACGCGATTTTCCAACACTCACACCACCTTCTGAGTTTATGTCTTCATCCTCGAATTCTGttttttGTTTCTTCCCAATTCTCCTCTTCAAACAATTCCACTATGTCTTTCTTATCTGCAGGTCGAAATAGCAACGATGAGTTCAAACTTGGATCATTTTCCACCATAGGAACATCATTCTCTAGTATAACTTCATCTTTGATCAACATGAACCACACTCTTGGCCAGCAAGAAAAGGAGGAAGCGGCGGTGGCAGTAACAAATTAGCTGGCGGAGAAGGTGGCTCAGGC…
CaC10897	617	12	6	p	AT	ATATATATATAT	F	0	0	0.2014	181	CTTTCCTTGCAGATGCCAAC	TGCTGCTGAACTTTGTGGAA	47	82	550	20	730	20	60.776	60.574	8.2	8.5	CTACCAACCACCATAGGCACAGCTTTAGTAACGTGAGTTTCATTTCTAAACGAAACTCAACGCAGAACAATTATCCCCAACCGGTTTCTCTAACAATGTTGCTTCCCACTACGCGATTTTCCAACACTCACACCACCTTCTGAGTTTATGTCTTCATCCTCGAATTCTGttttttGTTTCTTCCCAATTCTCCTCTTCAAACAATTCCACTATGTCTTTCTTATCTGCAGGTCGAAATAGCAACGATGAGTTCAAACTTGGATCATTTTCCACCATAGGAACATCATTCTCTAGTATAACTTCATCTTTGATCAACATGAACCACACTCTTGGCCAGCAAGAAAAGGAGGAAGCGGCGGTGGCAGTAACAAATTAGCTGGCGGAGAAGGTGGCTCAGGC…
CaC10897	617	12	6	p	AT	ATATATATATAT	F	0	0	0.2799	257	CAACCCTTCCATCCTCATCA	TCATCACCAAGCACACCAAC	31	174	566	20	822	20	60.86	60.58	6.9	8.2	CTACCAACCACCATAGGCACAGCTTTAGTAACGTGAGTTTCATTTCTAAACGAAACTCAACGCAGAACAATTATCCCCAACCGGTTTCTCTAACAATGTTGCTTCCCACTACGCGATTTTCCAACACTCACACCACCTTCTGAGTTTATGTCTTCATCCTCGAATTCTGttttttGTTTCTTCCCAATTCTCCTCTTCAAACAATTCCACTATGTCTTTCTTATCTGCAGGTCGAAATAGCAACGATGAGTTCAAACTTGGATCATTTTCCACCATAGGAACATCATTCTCTAGTATAACTTCATCTTTGATCAACATGAACCACACTCTTGGCCAGCAAGAAAAGGAGGAAGCGGCGGTGGCAGTAACAAATTAGCTGGCGGAGAAGGTGGCTCAGGC…
CaC10897	617	12	6	p	AT	ATATATATATAT	F	0	0	0.2855	186	CTTTCCTTGCAGATGCCAAC	AAGCCTGCTGCTGAACTTTG	47	87	550	20	735	20	60.776	60.71	8.2	7.3	CTACCAACCACCATAGGCACAGCTTTAGTAACGTGAGTTTCATTTCTAAACGAAACTCAACGCAGAACAATTATCCCCAACCGGTTTCTCTAACAATGTTGCTTCCCACTACGCGATTTTCCAACACTCACACCACCTTCTGAGTTTATGTCTTCATCCTCGAATTCTGttttttGTTTCTTCCCAATTCTCCTCTTCAAACAATTCCACTATGTCTTTCTTATCTGCAGGTCGAAATAGCAACGATGAGTTCAAACTTGGATCATTTTCCACCATAGGAACATCATTCTCTAGTATAACTTCATCTTTGATCAACATGAACCACACTCTTGGCCAGCAAGAAAAGGAGGAAGCGGCGGTGGCAGTAACAAATTAGCTGGCGGAGAAGGTGGCTCAGGC…
CaC10897	617	12	6	p	AT	ATATATATATAT	F	0	0	0.286	165	CAACCCTTCCATCCTCATCA	TGCTGCTGAACTTTGTGGAA	31	82	566	20	730	20	60.86	60.574	6.9	8.5	CTACCAACCACCATAGGCACAGCTTTAGTAACGTGAGTTTCATTTCTAAACGAAACTCAACGCAGAACAATTATCCCCAACCGGTTTCTCTAACAATGTTGCTTCCCACTACGCGATTTTCCAACACTCACACCACCTTCTGAGTTTATGTCTTCATCCTCGAATTCTGttttttGTTTCTTCCCAATTCTCCTCTTCAAACAATTCCACTATGTCTTTCTTATCTGCAGGTCGAAATAGCAACGATGAGTTCAAACTTGGATCATTTTCCACCATAGGAACATCATTCTCTAGTATAACTTCATCTTTGATCAACATGAACCACACTCTTGGCCAGCAAGAAAAGGAGGAAGCGGCGGTGGCAGTAACAAATTAGCTGGCGGAGAAGGTGGCTCAGGC…
CaC10897	617	12	6	p	AT	ATATATATATAT	F	0	0	0.2871	298	TCGGACTCCGTGAACTGTCT	TGCTGCTGAACTTTGTGGAA	164	82	433	20	730	20	60.861	60.574	6.4	8.5	CTACCAACCACCATAGGCACAGCTTTAGTAACGTGAGTTTCATTTCTAAACGAAACTCAACGCAGAACAATTATCCCCAACCGGTTTCTCTAACAATGTTGCTTCCCACTACGCGATTTTCCAACACTCACACCACCTTCTGAGTTTATGTCTTCATCCTCGAATTCTGttttttGTTTCTTCCCAATTCTCCTCTTCAAACAATTCCACTATGTCTTTCTTATCTGCAGGTCGAAATAGCAACGATGAGTTCAAACTTGGATCATTTTCCACCATAGGAACATCATTCTCTAGTATAACTTCATCTTTGATCAACATGAACCACACTCTTGGCCAGCAAGAAAAGGAGGAAGCGGCGGTGGCAGTAACAAATTAGCTGGCGGAGAAGGTGGCTCAGGC…
CaC10897	617	12	6	p	AT	ATATATATATAT	F	0	0	0.2888	276	TTTCTTTCCTTGCAGATGCC	TCATCACCAAGCACACCAAC	50	174	547	20	822	20	60.331	60.58	9.6	8.2	CTACCAACCACCATAGGCACAGCTTTAGTAACGTGAGTTTCATTTCTAAACGAAACTCAACGCAGAACAATTATCCCCAACCGGTTTCTCTAACAATGTTGCTTCCCACTACGCGATTTTCCAACACTCACACCACCTTCTGAGTTTATGTCTTCATCCTCGAATTCTGttttttGTTTCTTCCCAATTCTCCTCTTCAAACAATTCCACTATGTCTTTCTTATCTGCAGGTCGAAATAGCAACGATGAGTTCAAACTTGGATCATTTTCCACCATAGGAACATCATTCTCTAGTATAACTTCATCTTTGATCAACATGAACCACACTCTTGGCCAGCAAGAAAAGGAGGAAGCGGCGGTGGCAGTAACAAATTAGCTGGCGGAGAAGGTGGCTCAGGC…
CaC10897	617	12	6	p	AT	ATATATATATAT	F	0	0	0.4168	253	CAACCCTTCCATCCTCATCA	CACCAAGCACACCAACTCAA	31	170	566	20	818	20	60.86	60.757	6.9	7	CTACCAACCACCATAGGCACAGCTTTAGTAACGTGAGTTTCATTTCTAAACGAAACTCAACGCAGAACAATTATCCCCAACCGGTTTCTCTAACAATGTTGCTTCCCACTACGCGATTTTCCAACACTCACACCACCTTCTGAGTTTATGTCTTCATCCTCGAATTCTGttttttGTTTCTTCCCAATTCTCCTCTTCAAACAATTCCACTATGTCTTTCTTATCTGCAGGTCGAAATAGCAACGATGAGTTCAAACTTGGATCATTTTCCACCATAGGAACATCATTCTCTAGTATAACTTCATCTTTGATCAACATGAACCACACTCTTGGCCAGCAAGAAAAGGAGGAAGCGGCGGTGGCAGTAACAAATTAGCTGGCGGAGAAGGTGGCTCAGGC…
CaC10897	617	12	6	p	AT	ATATATATATAT	F	0	0	0.789	258	CAACCCTTCCATCCTCATCA	TTCATCACCAAGCACACCAA	31	175	566	20	823	20	60.86	61.129	6.9	8.2	CTACCAACCACCATAGGCACAGCTTTAGTAACGTGAGTTTCATTTCTAAACGAAACTCAACGCAGAACAATTATCCCCAACCGGTTTCTCTAACAATGTTGCTTCCCACTACGCGATTTTCCAACACTCACACCACCTTCTGAGTTTATGTCTTCATCCTCGAATTCTGttttttGTTTCTTCCCAATTCTCCTCTTCAAACAATTCCACTATGTCTTTCTTATCTGCAGGTCGAAATAGCAACGATGAGTTCAAACTTGGATCATTTTCCACCATAGGAACATCATTCTCTAGTATAACTTCATCTTTGATCAACATGAACCACACTCTTGGCCAGCAAGAAAAGGAGGAAGCGGCGGTGGCAGTAACAAATTAGCTGGCGGAGAAGGTGGCTCAGGC…
CaC10897	617	12	6	p	AT	ATATATATATAT	F	0	0	3.613	141	TTGATAACACACAGCCCATTT	TGCTGCTGAACTTTGTGGAA	6	82	590	21	730	20	58.013	60.574	7.2	8.5	CTACCAACCACCATAGGCACAGCTTTAGTAACGTGAGTTTCATTTCTAAACGAAACTCAACGCAGAACAATTATCCCCAACCGGTTTCTCTAACAATGTTGCTTCCCACTACGCGATTTTCCAACACTCACACCACCTTCTGAGTTTATGTCTTCATCCTCGAATTCTGttttttGTTTCTTCCCAATTCTCCTCTTCAAACAATTCCACTATGTCTTTCTTATCTGCAGGTCGAAATAGCAACGATGAGTTCAAACTTGGATCATTTTCCACCATAGGAACATCATTCTCTAGTATAACTTCATCTTTGATCAACATGAACCACACTCTTGGCCAGCAAGAAAAGGAGGAAGCGGCGGTGGCAGTAACAAATTAGCTGGCGGAGAAGGTGGCTCAGGC…
CaC10897	617	12	6	p	AT	ATATATATATAT	F	0	0	3.6971	146	TTGATAACACACAGCCCATTT	AAGCCTGCTGCTGAACTTTG	6	87	590	21	735	20	58.013	60.71	7.2	7.3	CTACCAACCACCATAGGCACAGCTTTAGTAACGTGAGTTTCATTTCTAAACGAAACTCAACGCAGAACAATTATCCCCAACCGGTTTCTCTAACAATGTTGCTTCCCACTACGCGATTTTCCAACACTCACACCACCTTCTGAGTTTATGTCTTCATCCTCGAATTCTGttttttGTTTCTTCCCAATTCTCCTCTTCAAACAATTCCACTATGTCTTTCTTATCTGCAGGTCGAAATAGCAACGATGAGTTCAAACTTGGATCATTTTCCACCATAGGAACATCATTCTCTAGTATAACTTCATCTTTGATCAACATGAACCACACTCTTGGCCAGCAAGAAAAGGAGGAAGCGGCGGTGGCAGTAACAAATTAGCTGGCGGAGAAGGTGGCTCAGGC…
CaC10897	617	12	6	p	AT	ATATATATATAT	F	0	0	3.741	142	GTTGATAACACACAGCCCATTT	TGCTGCTGAACTTTGTGGAA	6	82	589	22	730	20	58.885	60.574	7.2	8.5	CTACCAACCACCATAGGCACAGCTTTAGTAACGTGAGTTTCATTTCTAAACGAAACTCAACGCAGAACAATTATCCCCAACCGGTTTCTCTAACAATGTTGCTTCCCACTACGCGATTTTCCAACACTCACACCACCTTCTGAGTTTATGTCTTCATCCTCGAATTCTGttttttGTTTCTTCCCAATTCTCCTCTTCAAACAATTCCACTATGTCTTTCTTATCTGCAGGTCGAAATAGCAACGATGAGTTCAAACTTGGATCATTTTCCACCATAGGAACATCATTCTCTAGTATAACTTCATCTTTGATCAACATGAACCACACTCTTGGCCAGCAAGAAAAGGAGGAAGCGGCGGTGGCAGTAACAAATTAGCTGGCGGAGAAGGTGGCTCAGGC…
CaC10908	276	15	5	p	ACT	TGATGATGATGATGA	B	1	1	2.3112	224	AAGCGTTTGAGAGGCGAAG	CAAGTCCCACTGTTACCACCA	143	26	114	19	337	21	60.663	60.848	8.7	8.2	TTGGCAGTCTCAGtttttttttttcttcttcttCTCTCCGCTCCTTCGATTGAATGCAATCTGTGTTGGTGTATTCAATTAGTGAGTTTGAACTTCCgggggAGGAGaaaaaGAAGCGTTTGAGAGGCGAAGGCGGCTGCAAAGTCTGctggttctggttctggttCTGATTCTGATTCGAGTTGGAAAGAAGTGGATGTGGTGAAAATGGTAGAGATTgaagaagaaGATGTTAAGGAAGGGTCATAAagagagTTGAAGTTCTTGATCATTATtgatgatgatgatgaTGTAGATGAAGGTTTGTGATCATGAATGGTGGTAACAGTGGGACTTGTAGGTGGAGATTTTGATTCCATAGTGGAATTTGaaaaaCAGAGGTTGAGGTTCCTCATATTT…
CaC10908	276	15	5	p	ACT	TGATGATGATGATGA	B	0	0	2.4003	219	AAGCGTTTGAGAGGCGAAG	CCCACTGTTACCACCATTCA	143	22	114	19	332	20	60.663	59.262	8.7	6.9	TTGGCAGTCTCAGtttttttttttcttcttcttCTCTCCGCTCCTTCGATTGAATGCAATCTGTGTTGGTGTATTCAATTAGTGAGTTTGAACTTCCgggggAGGAGaaaaaGAAGCGTTTGAGAGGCGAAGGCGGCTGCAAAGTCTGctggttctggttctggttCTGATTCTGATTCGAGTTGGAAAGAAGTGGATGTGGTGAAAATGGTAGAGATTgaagaagaaGATGTTAAGGAAGGGTCATAAagagagTTGAAGTTCTTGATCATTATtgatgatgatgatgaTGTAGATGAAGGTTTGTGATCATGAATGGTGGTAACAGTGGGACTTGTAGGTGGAGATTTTGATTCCATAGTGGAATTTGaaaaaCAGAGGTTGAGGTTCCTCATATTT…
CaC10908	276	15	5	p	ACT	TGATGATGATGATGA	B	0	0	2.6627	220	AAGCGTTTGAGAGGCGAAG	TCCCACTGTTACCACCATTCA	143	22	114	19	333	21	60.663	61.2	8.7	6.9	TTGGCAGTCTCAGtttttttttttcttcttcttCTCTCCGCTCCTTCGATTGAATGCAATCTGTGTTGGTGTATTCAATTAGTGAGTTTGAACTTCCgggggAGGAGaaaaaGAAGCGTTTGAGAGGCGAAGGCGGCTGCAAAGTCTGctggttctggttctggttCTGATTCTGATTCGAGTTGGAAAGAAGTGGATGTGGTGAAAATGGTAGAGATTgaagaagaaGATGTTAAGGAAGGGTCATAAagagagTTGAAGTTCTTGATCATTATtgatgatgatgatgaTGTAGATGAAGGTTTGTGATCATGAATGGTGGTAACAGTGGGACTTGTAGGTGGAGATTTTGATTCCATAGTGGAATTTGaaaaaCAGAGGTTGAGGTTCCTCATATTT…
CaC10908	276	15	5	p	ACT	TGATGATGATGATGA	B	0	0	3.0995	156	TTCGAGTTGGAAAGAAGTGGA	CCCACTGTTACCACCATTCA	78	22	177	21	332	20	59.838	59.262	7.9	6.9	TTGGCAGTCTCAGtttttttttttcttcttcttCTCTCCGCTCCTTCGATTGAATGCAATCTGTGTTGGTGTATTCAATTAGTGAGTTTGAACTTCCgggggAGGAGaaaaaGAAGCGTTTGAGAGGCGAAGGCGGCTGCAAAGTCTGctggttctggttctggttCTGATTCTGATTCGAGTTGGAAAGAAGTGGATGTGGTGAAAATGGTAGAGATTgaagaagaaGATGTTAAGGAAGGGTCATAAagagagTTGAAGTTCTTGATCATTATtgatgatgatgatgaTGTAGATGAAGGTTTGTGATCATGAATGGTGGTAACAGTGGGACTTGTAGGTGGAGATTTTGATTCCATAGTGGAATTTGaaaaaCAGAGGTTGAGGTTCCTCATATTT…
CaC10908	276	15	5	p	ACT	TGATGATGATGATGA	B	0	0	3.1287	159	CGAGTTGGAAAGAAGTGGATG	CAAGTCCCACTGTTACCACCA	76	26	179	21	337	21	59.72	60.848	8.1	8.2	TTGGCAGTCTCAGtttttttttttcttcttcttCTCTCCGCTCCTTCGATTGAATGCAATCTGTGTTGGTGTATTCAATTAGTGAGTTTGAACTTCCgggggAGGAGaaaaaGAAGCGTTTGAGAGGCGAAGGCGGCTGCAAAGTCTGctggttctggttctggttCTGATTCTGATTCGAGTTGGAAAGAAGTGGATGTGGTGAAAATGGTAGAGATTgaagaagaaGATGTTAAGGAAGGGTCATAAagagagTTGAAGTTCTTGATCATTATtgatgatgatgatgaTGTAGATGAAGGTTTGTGATCATGAATGGTGGTAACAGTGGGACTTGTAGGTGGAGATTTTGATTCCATAGTGGAATTTGaaaaaCAGAGGTTGAGGTTCCTCATATTT…
CaC10908	276	15	5	p	ACT	TGATGATGATGATGA	B	0	0	3.3072	155	TTGGAAAGAAGTGGATGTGG	CAAGTCCCACTGTTACCACCA	73	26	183	20	337	21	58.541	60.848	8.2	8.2	TTGGCAGTCTCAGtttttttttttcttcttcttCTCTCCGCTCCTTCGATTGAATGCAATCTGTGTTGGTGTATTCAATTAGTGAGTTTGAACTTCCgggggAGGAGaaaaaGAAGCGTTTGAGAGGCGAAGGCGGCTGCAAAGTCTGctggttctggttctggttCTGATTCTGATTCGAGTTGGAAAGAAGTGGATGTGGTGAAAATGGTAGAGATTgaagaagaaGATGTTAAGGAAGGGTCATAAagagagTTGAAGTTCTTGATCATTATtgatgatgatgatgaTGTAGATGAAGGTTTGTGATCATGAATGGTGGTAACAGTGGGACTTGTAGGTGGAGATTTTGATTCCATAGTGGAATTTGaaaaaCAGAGGTTGAGGTTCCTCATATTT…
CaC10908	276	15	5	p	ACT	TGATGATGATGATGA	B	0	0	3.6162	162	GGAAAGAAGTGGATGTGGTGA	CTCCACCTACAAGTCCCACTG	70	35	185	21	346	21	59.958	59.626	7.9	6.7	TTGGCAGTCTCAGtttttttttttcttcttcttCTCTCCGCTCCTTCGATTGAATGCAATCTGTGTTGGTGTATTCAATTAGTGAGTTTGAACTTCCgggggAGGAGaaaaaGAAGCGTTTGAGAGGCGAAGGCGGCTGCAAAGTCTGctggttctggttctggttCTGATTCTGATTCGAGTTGGAAAGAAGTGGATGTGGTGAAAATGGTAGAGATTgaagaagaaGATGTTAAGGAAGGGTCATAAagagagTTGAAGTTCTTGATCATTATtgatgatgatgatgaTGTAGATGAAGGTTTGTGATCATGAATGGTGGTAACAGTGGGACTTGTAGGTGGAGATTTTGATTCCATAGTGGAATTTGaaaaaCAGAGGTTGAGGTTCCTCATATTT…
CaC10908	276	15	5	p	ACT	TGATGATGATGATGA	B	0	0	3.677	161	GGAAAGAAGTGGATGTGGTGA	TCCACCTACAAGTCCCACTG	70	35	185	21	345	20	59.958	58.565	7.9	6.7	TTGGCAGTCTCAGtttttttttttcttcttcttCTCTCCGCTCCTTCGATTGAATGCAATCTGTGTTGGTGTATTCAATTAGTGAGTTTGAACTTCCgggggAGGAGaaaaaGAAGCGTTTGAGAGGCGAAGGCGGCTGCAAAGTCTGctggttctggttctggttCTGATTCTGATTCGAGTTGGAAAGAAGTGGATGTGGTGAAAATGGTAGAGATTgaagaagaaGATGTTAAGGAAGGGTCATAAagagagTTGAAGTTCTTGATCATTATtgatgatgatgatgaTGTAGATGAAGGTTTGTGATCATGAATGGTGGTAACAGTGGGACTTGTAGGTGGAGATTTTGATTCCATAGTGGAATTTGaaaaaCAGAGGTTGAGGTTCCTCATATTT…
CaC10908	276	15	5	p	ACT	TGATGATGATGATGA	B	0	0	3.7355	208	AAGGCGGCTGCAAAGTCT	CAAGTCCCACTGTTACCACCA	128	26	130	18	337	21	61.087	60.848	6.1	8.2	TTGGCAGTCTCAGtttttttttttcttcttcttCTCTCCGCTCCTTCGATTGAATGCAATCTGTGTTGGTGTATTCAATTAGTGAGTTTGAACTTCCgggggAGGAGaaaaaGAAGCGTTTGAGAGGCGAAGGCGGCTGCAAAGTCTGctggttctggttctggttCTGATTCTGATTCGAGTTGGAAAGAAGTGGATGTGGTGAAAATGGTAGAGATTgaagaagaaGATGTTAAGGAAGGGTCATAAagagagTTGAAGTTCTTGATCATTATtgatgatgatgatgaTGTAGATGAAGGTTTGTGATCATGAATGGTGGTAACAGTGGGACTTGTAGGTGGAGATTTTGATTCCATAGTGGAATTTGaaaaaCAGAGGTTGAGGTTCCTCATATTT…
CaC10908	276	15	5	p	ACT	TGATGATGATGATGA	C	0	0	1.3381	191	TGCTGGTTCTGGTTCTGGTT	CAAGTCCCACTGTTACCACCA	109	26	147	20	337	21	60.69	60.848	8.2	8.2	TTGGCAGTCTCAGtttttttttttcttcttcttCTCTCCGCTCCTTCGATTGAATGCAATCTGTGTTGGTGTATTCAATTAGTGAGTTTGAACTTCCgggggAGGAGaaaaaGAAGCGTTTGAGAGGCGAAGGCGGCTGCAAAGTCTGctggttctggttctggttCTGATTCTGATTCGAGTTGGAAAGAAGTGGATGTGGTGAAAATGGTAGAGATTgaagaagaaGATGTTAAGGAAGGGTCATAAagagagTTGAAGTTCTTGATCATTATtgatgatgatgatgaTGTAGATGAAGGTTTGTGATCATGAATGGTGGTAACAGTGGGACTTGTAGGTGGAGATTTTGATTCCATAGTGGAATTTGaaaaaCAGAGGTTGAGGTTCCTCATATTT…
CaC10908	276	15	5	p	ACT	TGATGATGATGATGA	C	0	0	1.4273	186	TGCTGGTTCTGGTTCTGGTT	CCCACTGTTACCACCATTCA	109	22	147	20	332	20	60.69	59.262	8.2	6.9	TTGGCAGTCTCAGtttttttttttcttcttcttCTCTCCGCTCCTTCGATTGAATGCAATCTGTGTTGGTGTATTCAATTAGTGAGTTTGAACTTCCgggggAGGAGaaaaaGAAGCGTTTGAGAGGCGAAGGCGGCTGCAAAGTCTGctggttctggttctggttCTGATTCTGATTCGAGTTGGAAAGAAGTGGATGTGGTGAAAATGGTAGAGATTgaagaagaaGATGTTAAGGAAGGGTCATAAagagagTTGAAGTTCTTGATCATTATtgatgatgatgatgaTGTAGATGAAGGTTTGTGATCATGAATGGTGGTAACAGTGGGACTTGTAGGTGGAGATTTTGATTCCATAGTGGAATTTGaaaaaCAGAGGTTGAGGTTCCTCATATTT…
CaC10908	276	15	5	p	ACT	TGATGATGATGATGA	C	0	0	1.6235	199	GCAAAGTCTGCTGGTTCTGG	CAAGTCCCACTGTTACCACCA	117	26	139	20	337	21	60.975	60.848	8.2	8.2	TTGGCAGTCTCAGtttttttttttcttcttcttCTCTCCGCTCCTTCGATTGAATGCAATCTGTGTTGGTGTATTCAATTAGTGAGTTTGAACTTCCgggggAGGAGaaaaaGAAGCGTTTGAGAGGCGAAGGCGGCTGCAAAGTCTGctggttctggttctggttCTGATTCTGATTCGAGTTGGAAAGAAGTGGATGTGGTGAAAATGGTAGAGATTgaagaagaaGATGTTAAGGAAGGGTCATAAagagagTTGAAGTTCTTGATCATTATtgatgatgatgatgaTGTAGATGAAGGTTTGTGATCATGAATGGTGGTAACAGTGGGACTTGTAGGTGGAGATTTTGATTCCATAGTGGAATTTGaaaaaCAGAGGTTGAGGTTCCTCATATTT…
CaC10908	276	15	5	p	ACT	TGATGATGATGATGA	C	0	0	2.5021	211	GCTGCAAAGTCTGCTGGTTC	CTCCACCTACAAGTCCCACTG	120	35	136	20	346	21	61.128	59.626	7.9	6.7	TTGGCAGTCTCAGtttttttttttcttcttcttCTCTCCGCTCCTTCGATTGAATGCAATCTGTGTTGGTGTATTCAATTAGTGAGTTTGAACTTCCgggggAGGAGaaaaaGAAGCGTTTGAGAGGCGAAGGCGGCTGCAAAGTCTGctggttctggttctggttCTGATTCTGATTCGAGTTGGAAAGAAGTGGATGTGGTGAAAATGGTAGAGATTgaagaagaaGATGTTAAGGAAGGGTCATAAagagagTTGAAGTTCTTGATCATTATtgatgatgatgatgaTGTAGATGAAGGTTTGTGATCATGAATGGTGGTAACAGTGGGACTTGTAGGTGGAGATTTTGATTCCATAGTGGAATTTGaaaaaCAGAGGTTGAGGTTCCTCATATTT…
CaC10908	276	15	5	p	ACT	TGATGATGATGATGA	C	0	0	5.8438	101	GGAAGGGTCATAAAGAGAGTTGAA	CAAGTCCCACTGTTACCACCA	15	26	237	24	337	21	60.005	60.848	7.3	8.2	TTGGCAGTCTCAGtttttttttttcttcttcttCTCTCCGCTCCTTCGATTGAATGCAATCTGTGTTGGTGTATTCAATTAGTGAGTTTGAACTTCCgggggAGGAGaaaaaGAAGCGTTTGAGAGGCGAAGGCGGCTGCAAAGTCTGctggttctggttctggttCTGATTCTGATTCGAGTTGGAAAGAAGTGGATGTGGTGAAAATGGTAGAGATTgaagaagaaGATGTTAAGGAAGGGTCATAAagagagTTGAAGTTCTTGATCATTATtgatgatgatgatgaTGTAGATGAAGGTTTGTGATCATGAATGGTGGTAACAGTGGGACTTGTAGGTGGAGATTTTGATTCCATAGTGGAATTTGaaaaaCAGAGGTTGAGGTTCCTCATATTT…
CaC10908	276	15	5	p	ACT	TGATGATGATGATGA	C	0	0	6.0782	101	GGAAGGGTCATAAAGAGAGTTGA	CAAGTCCCACTGTTACCACCA	16	26	237	23	337	21	58.77	60.848	6.7	8.2	TTGGCAGTCTCAGtttttttttttcttcttcttCTCTCCGCTCCTTCGATTGAATGCAATCTGTGTTGGTGTATTCAATTAGTGAGTTTGAACTTCCgggggAGGAGaaaaaGAAGCGTTTGAGAGGCGAAGGCGGCTGCAAAGTCTGctggttctggttctggttCTGATTCTGATTCGAGTTGGAAAGAAGTGGATGTGGTGAAAATGGTAGAGATTgaagaagaaGATGTTAAGGAAGGGTCATAAagagagTTGAAGTTCTTGATCATTATtgatgatgatgatgaTGTAGATGAAGGTTTGTGATCATGAATGGTGGTAACAGTGGGACTTGTAGGTGGAGATTTTGATTCCATAGTGGAATTTGaaaaaCAGAGGTTGAGGTTCCTCATATTT…
CaC10908	276	15	5	p	ACT	TGATGATGATGATGA	C	0	0	6.1764	102	AGGAAGGGTCATAAAGAGAGTTGA	CAAGTCCCACTGTTACCACCA	16	26	236	24	337	21	59.672	60.848	6.7	8.2	TTGGCAGTCTCAGtttttttttttcttcttcttCTCTCCGCTCCTTCGATTGAATGCAATCTGTGTTGGTGTATTCAATTAGTGAGTTTGAACTTCCgggggAGGAGaaaaaGAAGCGTTTGAGAGGCGAAGGCGGCTGCAAAGTCTGctggttctggttctggttCTGATTCTGATTCGAGTTGGAAAGAAGTGGATGTGGTGAAAATGGTAGAGATTgaagaagaaGATGTTAAGGAAGGGTCATAAagagagTTGAAGTTCTTGATCATTATtgatgatgatgatgaTGTAGATGAAGGTTTGTGATCATGAATGGTGGTAACAGTGGGACTTGTAGGTGGAGATTTTGATTCCATAGTGGAATTTGaaaaaCAGAGGTTGAGGTTCCTCATATTT…
CaC10908	276	15	5	p	ACT	TGATGATGATGATGA	F	0	0	2.3112	227	AAGAAGCGTTTGAGAGGCG	CAAGTCCCACTGTTACCACCA	146	26	111	19	337	21	60.663	60.848	11.4	8.2	TTGGCAGTCTCAGtttttttttttcttcttcttCTCTCCGCTCCTTCGATTGAATGCAATCTGTGTTGGTGTATTCAATTAGTGAGTTTGAACTTCCgggggAGGAGaaaaaGAAGCGTTTGAGAGGCGAAGGCGGCTGCAAAGTCTGctggttctggttctggttCTGATTCTGATTCGAGTTGGAAAGAAGTGGATGTGGTGAAAATGGTAGAGATTgaagaagaaGATGTTAAGGAAGGGTCATAAagagagTTGAAGTTCTTGATCATTATtgatgatgatgatgaTGTAGATGAAGGTTTGTGATCATGAATGGTGGTAACAGTGGGACTTGTAGGTGGAGATTTTGATTCCATAGTGGAATTTGaaaaaCAGAGGTTGAGGTTCCTCATATTT…
CaC10908	276	15	5	p	ACT	TGATGATGATGATGA	F	0	0	2.7675	299	CTCTCCGCTCCTTCGATTG	CCCACTGTTACCACCATTCA	223	22	34	19	332	20	61.03	59.262	6.9	6.9	TTGGCAGTCTCAGtttttttttttcttcttcttCTCTCCGCTCCTTCGATTGAATGCAATCTGTGTTGGTGTATTCAATTAGTGAGTTTGAACTTCCgggggAGGAGaaaaaGAAGCGTTTGAGAGGCGAAGGCGGCTGCAAAGTCTGctggttctggttctggttCTGATTCTGATTCGAGTTGGAAAGAAGTGGATGTGGTGAAAATGGTAGAGATTgaagaagaaGATGTTAAGGAAGGGTCATAAagagagTTGAAGTTCTTGATCATTATtgatgatgatgatgaTGTAGATGAAGGTTTGTGATCATGAATGGTGGTAACAGTGGGACTTGTAGGTGGAGATTTTGATTCCATAGTGGAATTTGaaaaaCAGAGGTTGAGGTTCCTCATATTT…
CaC10908	276	15	5	p	ACT	TGATGATGATGATGA	F	0	0	2.8956	300	TCTCTCCGCTCCTTCGATT	CCCACTGTTACCACCATTCA	224	22	33	19	332	20	60.042	59.262	8.6	6.9	TTGGCAGTCTCAGtttttttttttcttcttcttCTCTCCGCTCCTTCGATTGAATGCAATCTGTGTTGGTGTATTCAATTAGTGAGTTTGAACTTCCgggggAGGAGaaaaaGAAGCGTTTGAGAGGCGAAGGCGGCTGCAAAGTCTGctggttctggttctggttCTGATTCTGATTCGAGTTGGAAAGAAGTGGATGTGGTGAAAATGGTAGAGATTgaagaagaaGATGTTAAGGAAGGGTCATAAagagagTTGAAGTTCTTGATCATTATtgatgatgatgatgaTGTAGATGAAGGTTTGTGATCATGAATGGTGGTAACAGTGGGACTTGTAGGTGGAGATTTTGATTCCATAGTGGAATTTGaaaaaCAGAGGTTGAGGTTCCTCATATTT…
CaC10908	276	15	5	p	ACT	TGATGATGATGATGA	F	0	0	3.0298	300	CTCTCCGCTCCTTCGATTG	TCCCACTGTTACCACCATTCA	223	22	34	19	333	21	61.03	61.2	6.9	6.9	TTGGCAGTCTCAGtttttttttttcttcttcttCTCTCCGCTCCTTCGATTGAATGCAATCTGTGTTGGTGTATTCAATTAGTGAGTTTGAACTTCCgggggAGGAGaaaaaGAAGCGTTTGAGAGGCGAAGGCGGCTGCAAAGTCTGctggttctggttctggttCTGATTCTGATTCGAGTTGGAAAGAAGTGGATGTGGTGAAAATGGTAGAGATTgaagaagaaGATGTTAAGGAAGGGTCATAAagagagTTGAAGTTCTTGATCATTATtgatgatgatgatgaTGTAGATGAAGGTTTGTGATCATGAATGGTGGTAACAGTGGGACTTGTAGGTGGAGATTTTGATTCCATAGTGGAATTTGaaaaaCAGAGGTTGAGGTTCCTCATATTT…
CaC10945	567	12	6	p	AT	ATATATATATAT	F	1	1	2.4653	258	AGCTGCACTAGGAGCAATGG	TCAATGAAATGTTGCATGCTT	110	95	437	20	694	21	60.559	59.175	8.4	8.5	AGTGTTGTGCCTTACATGGAATGTTATAGCGTCACTTCAGCTTGGATTAAGGAGAAGGTGTAAAATATGGTTTCTTGCAATTATCTACTTCATAGCAGGGGTTCCTGAGCATATGTCCTGTGGTATCGCCCATTATATCGTGCGTTTAGGACGGATAGTGTCTATTAAATTTGGACGAtttttCCTGTTTTACTTTGGCTTCTACCTTGGGTTCTGTATCTTAGCTGCAGTTGCTCCTCCTATAGTTTTCAAAGGAAAATCCCTGACAGGCATTCTGTCAGCCATAGATGTGATTGGTGACCATACTTTGATTGGGATTTTCTACTTCGTTGGAATTTGGATTGTTCTGTCTTGAAACATTAATCAGCGTCTGGGTTATTCAGCAAGtatataTGTACT…
CaC10945	567	12	6	p	AT	ATATATATATAT	F	0	0	2.5025	259	AGCTGCACTAGGAGCAATGG	CTCAATGAAATGTTGCATGCTT	110	95	437	20	695	22	60.559	60.138	8.4	8.5	AGTGTTGTGCCTTACATGGAATGTTATAGCGTCACTTCAGCTTGGATTAAGGAGAAGGTGTAAAATATGGTTTCTTGCAATTATCTACTTCATAGCAGGGGTTCCTGAGCATATGTCCTGTGGTATCGCCCATTATATCGTGCGTTTAGGACGGATAGTGTCTATTAAATTTGGACGAtttttCCTGTTTTACTTTGGCTTCTACCTTGGGTTCTGTATCTTAGCTGCAGTTGCTCCTCCTATAGTTTTCAAAGGAAAATCCCTGACAGGCATTCTGTCAGCCATAGATGTGATTGGTGACCATACTTTGATTGGGATTTTCTACTTCGTTGGAATTTGGATTGTTCTGTCTTGAAACATTAATCAGCGTCTGGGTTATTCAGCAAGtatataTGTACT…
CaC10945	567	12	6	p	AT	ATATATATATAT	F	0	0	2.5027	261	GGAAGCTGCACTAGGAGCAA	TCAATGAAATGTTGCATGCTT	113	95	434	20	694	21	60.678	59.175	8.5	8.5	AGTGTTGTGCCTTACATGGAATGTTATAGCGTCACTTCAGCTTGGATTAAGGAGAAGGTGTAAAATATGGTTTCTTGCAATTATCTACTTCATAGCAGGGGTTCCTGAGCATATGTCCTGTGGTATCGCCCATTATATCGTGCGTTTAGGACGGATAGTGTCTATTAAATTTGGACGAtttttCCTGTTTTACTTTGGCTTCTACCTTGGGTTCTGTATCTTAGCTGCAGTTGCTCCTCCTATAGTTTTCAAAGGAAAATCCCTGACAGGCATTCTGTCAGCCATAGATGTGATTGGTGACCATACTTTGATTGGGATTTTCTACTTCGTTGGAATTTGGATTGTTCTGTCTTGAAACATTAATCAGCGTCTGGGTTATTCAGCAAGtatataTGTACT…
CaC10945	567	12	6	p	AT	ATATATATATAT	F	0	0	2.5399	262	GGAAGCTGCACTAGGAGCAA	CTCAATGAAATGTTGCATGCTT	113	95	434	20	695	22	60.678	60.138	8.5	8.5	AGTGTTGTGCCTTACATGGAATGTTATAGCGTCACTTCAGCTTGGATTAAGGAGAAGGTGTAAAATATGGTTTCTTGCAATTATCTACTTCATAGCAGGGGTTCCTGAGCATATGTCCTGTGGTATCGCCCATTATATCGTGCGTTTAGGACGGATAGTGTCTATTAAATTTGGACGAtttttCCTGTTTTACTTTGGCTTCTACCTTGGGTTCTGTATCTTAGCTGCAGTTGCTCCTCCTATAGTTTTCAAAGGAAAATCCCTGACAGGCATTCTGTCAGCCATAGATGTGATTGGTGACCATACTTTGATTGGGATTTTCTACTTCGTTGGAATTTGGATTGTTCTGTCTTGAAACATTAATCAGCGTCTGGGTTATTCAGCAAGtatataTGTACT…
CaC10945	567	12	6	p	AT	ATATATATATAT	F	0	0	2.7591	231	TCTACGATGAAGCGCCTTGT	TCAATGAAATGTTGCATGCTT	83	95	464	20	694	21	60.934	59.175	6.7	8.5	AGTGTTGTGCCTTACATGGAATGTTATAGCGTCACTTCAGCTTGGATTAAGGAGAAGGTGTAAAATATGGTTTCTTGCAATTATCTACTTCATAGCAGGGGTTCCTGAGCATATGTCCTGTGGTATCGCCCATTATATCGTGCGTTTAGGACGGATAGTGTCTATTAAATTTGGACGAtttttCCTGTTTTACTTTGGCTTCTACCTTGGGTTCTGTATCTTAGCTGCAGTTGCTCCTCCTATAGTTTTCAAAGGAAAATCCCTGACAGGCATTCTGTCAGCCATAGATGTGATTGGTGACCATACTTTGATTGGGATTTTCTACTTCGTTGGAATTTGGATTGTTCTGTCTTGAAACATTAATCAGCGTCTGGGTTATTCAGCAAGtatataTGTACT…
CaC10945	567	12	6	p	AT	ATATATATATAT	F	0	0	2.9761	191	GGCTGTGTTTGGTTGTGTTG	TCAATGAAATGTTGCATGCTT	43	95	504	20	694	21	60.049	59.175	7	8.5	AGTGTTGTGCCTTACATGGAATGTTATAGCGTCACTTCAGCTTGGATTAAGGAGAAGGTGTAAAATATGGTTTCTTGCAATTATCTACTTCATAGCAGGGGTTCCTGAGCATATGTCCTGTGGTATCGCCCATTATATCGTGCGTTTAGGACGGATAGTGTCTATTAAATTTGGACGAtttttCCTGTTTTACTTTGGCTTCTACCTTGGGTTCTGTATCTTAGCTGCAGTTGCTCCTCCTATAGTTTTCAAAGGAAAATCCCTGACAGGCATTCTGTCAGCCATAGATGTGATTGGTGACCATACTTTGATTGGGATTTTCTACTTCGTTGGAATTTGGATTGTTCTGTCTTGAAACATTAATCAGCGTCTGGGTTATTCAGCAAGtatataTGTACT…
CaC10945	567	12	6	p	AT	ATATATATATAT	F	0	0	3.0133	192	GGCTGTGTTTGGTTGTGTTG	CTCAATGAAATGTTGCATGCTT	43	95	504	20	695	22	60.049	60.138	7	8.5	AGTGTTGTGCCTTACATGGAATGTTATAGCGTCACTTCAGCTTGGATTAAGGAGAAGGTGTAAAATATGGTTTCTTGCAATTATCTACTTCATAGCAGGGGTTCCTGAGCATATGTCCTGTGGTATCGCCCATTATATCGTGCGTTTAGGACGGATAGTGTCTATTAAATTTGGACGAtttttCCTGTTTTACTTTGGCTTCTACCTTGGGTTCTGTATCTTAGCTGCAGTTGCTCCTCCTATAGTTTTCAAAGGAAAATCCCTGACAGGCATTCTGTCAGCCATAGATGTGATTGGTGACCATACTTTGATTGGGATTTTCTACTTCGTTGGAATTTGGATTGTTCTGTCTTGAAACATTAATCAGCGTCTGGGTTATTCAGCAAGtatataTGTACT…
CaC10945	567	12	6	p	AT	ATATATATATAT	F	0	0	3.3414	260	AGCTGCACTAGGAGCAATGG	ACTCAATGAAATGTTGCATGCTT	110	95	437	20	696	23	60.559	60.901	8.4	8.5	AGTGTTGTGCCTTACATGGAATGTTATAGCGTCACTTCAGCTTGGATTAAGGAGAAGGTGTAAAATATGGTTTCTTGCAATTATCTACTTCATAGCAGGGGTTCCTGAGCATATGTCCTGTGGTATCGCCCATTATATCGTGCGTTTAGGACGGATAGTGTCTATTAAATTTGGACGAtttttCCTGTTTTACTTTGGCTTCTACCTTGGGTTCTGTATCTTAGCTGCAGTTGCTCCTCCTATAGTTTTCAAAGGAAAATCCCTGACAGGCATTCTGTCAGCCATAGATGTGATTGGTGACCATACTTTGATTGGGATTTTCTACTTCGTTGGAATTTGGATTGTTCTGTCTTGAAACATTAATCAGCGTCTGGGTTATTCAGCAAGtatataTGTACT…
CaC10945	567	12	6	p	AT	ATATATATATAT	F	0	0	5.9951	141	TCTACGATGAAGCGCCTTGT	GCTGTTAAACAAGAGAGAAACAGCA	83	1	464	20	604	25	60.934	61.261	6.7	8.5	AGTGTTGTGCCTTACATGGAATGTTATAGCGTCACTTCAGCTTGGATTAAGGAGAAGGTGTAAAATATGGTTTCTTGCAATTATCTACTTCATAGCAGGGGTTCCTGAGCATATGTCCTGTGGTATCGCCCATTATATCGTGCGTTTAGGACGGATAGTGTCTATTAAATTTGGACGAtttttCCTGTTTTACTTTGGCTTCTACCTTGGGTTCTGTATCTTAGCTGCAGTTGCTCCTCCTATAGTTTTCAAAGGAAAATCCCTGACAGGCATTCTGTCAGCCATAGATGTGATTGGTGACCATACTTTGATTGGGATTTTCTACTTCGTTGGAATTTGGATTGTTCTGTCTTGAAACATTAATCAGCGTCTGGGTTATTCAGCAAGtatataTGTACT…
CaC10945	567	12	6	p	AT	ATATATATATAT	F	0	0	6.1209	142	CTCTACGATGAAGCGCCTTG	GCTGTTAAACAAGAGAGAAACAGCA	84	1	463	20	604	25	61.06	61.261	8.5	8.5	AGTGTTGTGCCTTACATGGAATGTTATAGCGTCACTTCAGCTTGGATTAAGGAGAAGGTGTAAAATATGGTTTCTTGCAATTATCTACTTCATAGCAGGGGTTCCTGAGCATATGTCCTGTGGTATCGCCCATTATATCGTGCGTTTAGGACGGATAGTGTCTATTAAATTTGGACGAtttttCCTGTTTTACTTTGGCTTCTACCTTGGGTTCTGTATCTTAGCTGCAGTTGCTCCTCCTATAGTTTTCAAAGGAAAATCCCTGACAGGCATTCTGTCAGCCATAGATGTGATTGGTGACCATACTTTGATTGGGATTTTCTACTTCGTTGGAATTTGGATTGTTCTGTCTTGAAACATTAATCAGCGTCTGGGTTATTCAGCAAGtatataTGTACT…
CaC10945	567	12	6	p	AT	ATATATATATAT	F	0	0	6.2121	101	GGCTGTGTTTGGTTGTGTTG	GCTGTTAAACAAGAGAGAAACAGCA	43	1	504	20	604	25	60.049	61.261	7	8.5	AGTGTTGTGCCTTACATGGAATGTTATAGCGTCACTTCAGCTTGGATTAAGGAGAAGGTGTAAAATATGGTTTCTTGCAATTATCTACTTCATAGCAGGGGTTCCTGAGCATATGTCCTGTGGTATCGCCCATTATATCGTGCGTTTAGGACGGATAGTGTCTATTAAATTTGGACGAtttttCCTGTTTTACTTTGGCTTCTACCTTGGGTTCTGTATCTTAGCTGCAGTTGCTCCTCCTATAGTTTTCAAAGGAAAATCCCTGACAGGCATTCTGTCAGCCATAGATGTGATTGGTGACCATACTTTGATTGGGATTTTCTACTTCGTTGGAATTTGGATTGTTCTGTCTTGAAACATTAATCAGCGTCTGGGTTATTCAGCAAGtatataTGTACT…
CaC10945	567	12	6	p	AT	ATATATATATAT	F	0	0	6.5291	114	GTATGAATGCCCTGGCTGTG	GCTGTTAAACAAGAGAGAAACAGCA	56	1	491	20	604	25	61.468	61.261	6.7	8.5	AGTGTTGTGCCTTACATGGAATGTTATAGCGTCACTTCAGCTTGGATTAAGGAGAAGGTGTAAAATATGGTTTCTTGCAATTATCTACTTCATAGCAGGGGTTCCTGAGCATATGTCCTGTGGTATCGCCCATTATATCGTGCGTTTAGGACGGATAGTGTCTATTAAATTTGGACGAtttttCCTGTTTTACTTTGGCTTCTACCTTGGGTTCTGTATCTTAGCTGCAGTTGCTCCTCCTATAGTTTTCAAAGGAAAATCCCTGACAGGCATTCTGTCAGCCATAGATGTGATTGGTGACCATACTTTGATTGGGATTTTCTACTTCGTTGGAATTTGGATTGTTCTGTCTTGAAACATTAATCAGCGTCTGGGTTATTCAGCAAGtatataTGTACT…
CaC10945	567	12	6	p	AT	ATATATATATAT	F	0	0	6.8307	72	TGCAACAGAAATTGCTGACAA	GCTGTTAAACAAGAGAGAAACAGCA	13	1	533	21	604	25	60.43	61.261	6.7	8.5	AGTGTTGTGCCTTACATGGAATGTTATAGCGTCACTTCAGCTTGGATTAAGGAGAAGGTGTAAAATATGGTTTCTTGCAATTATCTACTTCATAGCAGGGGTTCCTGAGCATATGTCCTGTGGTATCGCCCATTATATCGTGCGTTTAGGACGGATAGTGTCTATTAAATTTGGACGAtttttCCTGTTTTACTTTGGCTTCTACCTTGGGTTCTGTATCTTAGCTGCAGTTGCTCCTCCTATAGTTTTCAAAGGAAAATCCCTGACAGGCATTCTGTCAGCCATAGATGTGATTGGTGACCATACTTTGATTGGGATTTTCTACTTCGTTGGAATTTGGATTGTTCTGTCTTGAAACATTAATCAGCGTCTGGGTTATTCAGCAAGtatataTGTACT…
CaC10988	408	10	5	p	AT	TATATATATA	C	1	1	8.9054	80	GTCCTTGCCCTTTCATACCC	TCATAGAGAAAGAGAGTGAACTAGGTG	23	0	365	20	444	27	60.693	58.787	8.4	7.9	AGGGTTATGGCCATGGTGTTCACCAAGAAACCATAGAAGAAATTCCTCTGATATGACTcacacaCCTGATTTCTTGCGCTCTTGCTTCCTCTGTAAACGCCGTTTGGTACCAGGTCGTGACATCTACATGTACAAAGGAGATAGTGCGTTTTGCAGTTTGGAGTGTCGTCAACAGCAGATGAATCAGGATgagagaAAGGATAAGTGTtgtgtgGCATCGaaaaaaCAAGTTGTGGGAGTTGCAGCTACGtcttcttctGCGTCTCAAGGGaaaaaaaCTGTGGTTGCCACATAGTCGGAGCATATCCAAACAAGGATTAATTGATTGGTGGCATGCAGTATTAATTAGACATCTGTATGATATGTCCTTGCCCTTTCATACCCTTTAATAattattat…
CaC10988	408	10	5	p	AT	TATATATATA	C	0	0	8.9525	148	CGGAGCATATCCAAACAAGG	TCATAGAGAAAGAGAGTGAACTAGGTG	91	0	297	20	444	27	60.46	58.787	8.5	7.9	AGGGTTATGGCCATGGTGTTCACCAAGAAACCATAGAAGAAATTCCTCTGATATGACTcacacaCCTGATTTCTTGCGCTCTTGCTTCCTCTGTAAACGCCGTTTGGTACCAGGTCGTGACATCTACATGTACAAAGGAGATAGTGCGTTTTGCAGTTTGGAGTGTCGTCAACAGCAGATGAATCAGGATgagagaAAGGATAAGTGTtgtgtgGCATCGaaaaaaCAAGTTGTGGGAGTTGCAGCTACGtcttcttctGCGTCTCAAGGGaaaaaaaCTGTGGTTGCCACATAGTCGGAGCATATCCAAACAAGGATTAATTGATTGGTGGCATGCAGTATTAATTAGACATCTGTATGATATGTCCTTGCCCTTTCATACCCTTTAATAattattat…
CaC10988	408	10	5	p	AT	TATATATATA	C	0	0	9.0292	79	TCCTTGCCCTTTCATACCCT	TCATAGAGAAAGAGAGTGAACTAGGTG	22	0	366	20	444	27	60.817	58.787	9.1	7.9	AGGGTTATGGCCATGGTGTTCACCAAGAAACCATAGAAGAAATTCCTCTGATATGACTcacacaCCTGATTTCTTGCGCTCTTGCTTCCTCTGTAAACGCCGTTTGGTACCAGGTCGTGACATCTACATGTACAAAGGAGATAGTGCGTTTTGCAGTTTGGAGTGTCGTCAACAGCAGATGAATCAGGATgagagaAAGGATAAGTGTtgtgtgGCATCGaaaaaaCAAGTTGTGGGAGTTGCAGCTACGtcttcttctGCGTCTCAAGGGaaaaaaaCTGTGGTTGCCACATAGTCGGAGCATATCCAAACAAGGATTAATTGATTGGTGGCATGCAGTATTAATTAGACATCTGTATGATATGTCCTTGCCCTTTCATACCCTTTAATAattattat…
CaC10988	408	10	5	p	AT	TATATATATA	C	0	0	9.1009	78	CCTTGCCCTTTCATACCCTT	TCATAGAGAAAGAGAGTGAACTAGGTG	21	0	367	20	444	27	60.312	58.787	9.7	7.9	AGGGTTATGGCCATGGTGTTCACCAAGAAACCATAGAAGAAATTCCTCTGATATGACTcacacaCCTGATTTCTTGCGCTCTTGCTTCCTCTGTAAACGCCGTTTGGTACCAGGTCGTGACATCTACATGTACAAAGGAGATAGTGCGTTTTGCAGTTTGGAGTGTCGTCAACAGCAGATGAATCAGGATgagagaAAGGATAAGTGTtgtgtgGCATCGaaaaaaCAAGTTGTGGGAGTTGCAGCTACGtcttcttctGCGTCTCAAGGGaaaaaaaCTGTGGTTGCCACATAGTCGGAGCATATCCAAACAAGGATTAATTGATTGGTGGCATGCAGTATTAATTAGACATCTGTATGATATGTCCTTGCCCTTTCATACCCTTTAATAattattat…
CaC10988	408	10	5	p	AT	TATATATATA	C	0	0	9.17	159	TGCCACATAGTCGGAGCATA	TCATAGAGAAAGAGAGTGAACTAGGTG	102	0	286	20	444	27	60.243	58.787	7.4	7.9	AGGGTTATGGCCATGGTGTTCACCAAGAAACCATAGAAGAAATTCCTCTGATATGACTcacacaCCTGATTTCTTGCGCTCTTGCTTCCTCTGTAAACGCCGTTTGGTACCAGGTCGTGACATCTACATGTACAAAGGAGATAGTGCGTTTTGCAGTTTGGAGTGTCGTCAACAGCAGATGAATCAGGATgagagaAAGGATAAGTGTtgtgtgGCATCGaaaaaaCAAGTTGTGGGAGTTGCAGCTACGtcttcttctGCGTCTCAAGGGaaaaaaaCTGTGGTTGCCACATAGTCGGAGCATATCCAAACAAGGATTAATTGATTGGTGGCATGCAGTATTAATTAGACATCTGTATGATATGTCCTTGCCCTTTCATACCCTTTAATAattattat…
CaC10988	408	10	5	p	AT	TATATATATA	C	0	0	9.2939	123	TTGATTGGTGGCATGCAGTA	TCATAGAGAAAGAGAGTGAACTAGGTG	66	0	322	20	444	27	61.081	58.787	5.7	7.9	AGGGTTATGGCCATGGTGTTCACCAAGAAACCATAGAAGAAATTCCTCTGATATGACTcacacaCCTGATTTCTTGCGCTCTTGCTTCCTCTGTAAACGCCGTTTGGTACCAGGTCGTGACATCTACATGTACAAAGGAGATAGTGCGTTTTGCAGTTTGGAGTGTCGTCAACAGCAGATGAATCAGGATgagagaAAGGATAAGTGTtgtgtgGCATCGaaaaaaCAAGTTGTGGGAGTTGCAGCTACGtcttcttctGCGTCTCAAGGGaaaaaaaCTGTGGTTGCCACATAGTCGGAGCATATCCAAACAAGGATTAATTGATTGGTGGCATGCAGTATTAATTAGACATCTGTATGATATGTCCTTGCCCTTTCATACCCTTTAATAattattat…
CaC10988	408	10	5	p	AT	TATATATATA	C	0	0	9.8195	160	TTGCCACATAGTCGGAGCAT	TCATAGAGAAAGAGAGTGAACTAGGTG	103	0	285	20	444	27	61.607	58.787	8.1	7.9	AGGGTTATGGCCATGGTGTTCACCAAGAAACCATAGAAGAAATTCCTCTGATATGACTcacacaCCTGATTTCTTGCGCTCTTGCTTCCTCTGTAAACGCCGTTTGGTACCAGGTCGTGACATCTACATGTACAAAGGAGATAGTGCGTTTTGCAGTTTGGAGTGTCGTCAACAGCAGATGAATCAGGATgagagaAAGGATAAGTGTtgtgtgGCATCGaaaaaaCAAGTTGTGGGAGTTGCAGCTACGtcttcttctGCGTCTCAAGGGaaaaaaaCTGTGGTTGCCACATAGTCGGAGCATATCCAAACAAGGATTAATTGATTGGTGGCATGCAGTATTAATTAGACATCTGTATGATATGTCCTTGCCCTTTCATACCCTTTAATAattattat…
CaC10988	408	10	5	p	AT	TATATATATA	C	0	0	10.1446	164	GTGGTTGCCACATAGTCGGA	TCATAGAGAAAGAGAGTGAACTAGGTG	107	0	281	20	444	27	61.932	58.787	9.9	7.9	AGGGTTATGGCCATGGTGTTCACCAAGAAACCATAGAAGAAATTCCTCTGATATGACTcacacaCCTGATTTCTTGCGCTCTTGCTTCCTCTGTAAACGCCGTTTGGTACCAGGTCGTGACATCTACATGTACAAAGGAGATAGTGCGTTTTGCAGTTTGGAGTGTCGTCAACAGCAGATGAATCAGGATgagagaAAGGATAAGTGTtgtgtgGCATCGaaaaaaCAAGTTGTGGGAGTTGCAGCTACGtcttcttctGCGTCTCAAGGGaaaaaaaCTGTGGTTGCCACATAGTCGGAGCATATCCAAACAAGGATTAATTGATTGGTGGCATGCAGTATTAATTAGACATCTGTATGATATGTCCTTGCCCTTTCATACCCTTTAATAattattat…
CaC10988	408	10	5	p	AT	TATATATATA	C	0	0	10.2681	163	TGGTTGCCACATAGTCGGAG	TCATAGAGAAAGAGAGTGAACTAGGTG	106	0	282	20	444	27	62.055	58.787	9.9	7.9	AGGGTTATGGCCATGGTGTTCACCAAGAAACCATAGAAGAAATTCCTCTGATATGACTcacacaCCTGATTTCTTGCGCTCTTGCTTCCTCTGTAAACGCCGTTTGGTACCAGGTCGTGACATCTACATGTACAAAGGAGATAGTGCGTTTTGCAGTTTGGAGTGTCGTCAACAGCAGATGAATCAGGATgagagaAAGGATAAGTGTtgtgtgGCATCGaaaaaaCAAGTTGTGGGAGTTGCAGCTACGtcttcttctGCGTCTCAAGGGaaaaaaaCTGTGGTTGCCACATAGTCGGAGCATATCCAAACAAGGATTAATTGATTGGTGGCATGCAGTATTAATTAGACATCTGTATGATATGTCCTTGCCCTTTCATACCCTTTAATAattattat…
CaC10988	408	10	5	p	AT	TATATATATA	F	0	0	8.9051	190	CTTCTGCGTCTCAAGGGAAA	TCATAGAGAAAGAGAGTGAACTAGGTG	133	0	255	20	444	27	60.508	58.787	8.5	7.9	AGGGTTATGGCCATGGTGTTCACCAAGAAACCATAGAAGAAATTCCTCTGATATGACTcacacaCCTGATTTCTTGCGCTCTTGCTTCCTCTGTAAACGCCGTTTGGTACCAGGTCGTGACATCTACATGTACAAAGGAGATAGTGCGTTTTGCAGTTTGGAGTGTCGTCAACAGCAGATGAATCAGGATgagagaAAGGATAAGTGTtgtgtgGCATCGaaaaaaCAAGTTGTGGGAGTTGCAGCTACGtcttcttctGCGTCTCAAGGGaaaaaaaCTGTGGTTGCCACATAGTCGGAGCATATCCAAACAAGGATTAATTGATTGGTGGCATGCAGTATTAATTAGACATCTGTATGATATGTCCTTGCCCTTTCATACCCTTTAATAattattat…
CaC10988	408	10	5	p	AT	TATATATATA	F	0	0	9.2529	242	AAGTGTTGTGTGGCATCGAA	TCATAGAGAAAGAGAGTGAACTAGGTG	185	0	203	20	444	27	60.16	58.787	8.7	7.9	AGGGTTATGGCCATGGTGTTCACCAAGAAACCATAGAAGAAATTCCTCTGATATGACTcacacaCCTGATTTCTTGCGCTCTTGCTTCCTCTGTAAACGCCGTTTGGTACCAGGTCGTGACATCTACATGTACAAAGGAGATAGTGCGTTTTGCAGTTTGGAGTGTCGTCAACAGCAGATGAATCAGGATgagagaAAGGATAAGTGTtgtgtgGCATCGaaaaaaCAAGTTGTGGGAGTTGCAGCTACGtcttcttctGCGTCTCAAGGGaaaaaaaCTGTGGTTGCCACATAGTCGGAGCATATCCAAACAAGGATTAATTGATTGGTGGCATGCAGTATTAATTAGACATCTGTATGATATGTCCTTGCCCTTTCATACCCTTTAATAattattat…
CaC10988	408	10	5	p	AT	TATATATATA	F	0	0	9.2676	192	TTCTTCTGCGTCTCAAGGGA	TCATAGAGAAAGAGAGTGAACTAGGTG	135	0	253	20	444	27	61.055	58.787	9.4	7.9	AGGGTTATGGCCATGGTGTTCACCAAGAAACCATAGAAGAAATTCCTCTGATATGACTcacacaCCTGATTTCTTGCGCTCTTGCTTCCTCTGTAAACGCCGTTTGGTACCAGGTCGTGACATCTACATGTACAAAGGAGATAGTGCGTTTTGCAGTTTGGAGTGTCGTCAACAGCAGATGAATCAGGATgagagaAAGGATAAGTGTtgtgtgGCATCGaaaaaaCAAGTTGTGGGAGTTGCAGCTACGtcttcttctGCGTCTCAAGGGaaaaaaaCTGTGGTTGCCACATAGTCGGAGCATATCCAAACAAGGATTAATTGATTGGTGGCATGCAGTATTAATTAGACATCTGTATGATATGTCCTTGCCCTTTCATACCCTTTAATAattattat…
CaC10988	408	10	5	p	AT	TATATATATA	F	0	0	9.3049	286	TGGAGTGTCGTCAACAGCAG	TCATAGAGAAAGAGAGTGAACTAGGTG	229	0	159	20	444	27	61.092	58.787	8.2	7.9	AGGGTTATGGCCATGGTGTTCACCAAGAAACCATAGAAGAAATTCCTCTGATATGACTcacacaCCTGATTTCTTGCGCTCTTGCTTCCTCTGTAAACGCCGTTTGGTACCAGGTCGTGACATCTACATGTACAAAGGAGATAGTGCGTTTTGCAGTTTGGAGTGTCGTCAACAGCAGATGAATCAGGATgagagaAAGGATAAGTGTtgtgtgGCATCGaaaaaaCAAGTTGTGGGAGTTGCAGCTACGtcttcttctGCGTCTCAAGGGaaaaaaaCTGTGGTTGCCACATAGTCGGAGCATATCCAAACAAGGATTAATTGATTGGTGGCATGCAGTATTAATTAGACATCTGTATGATATGTCCTTGCCCTTTCATACCCTTTAATAattattat…
CaC10988	408	10	5	p	AT	TATATATATA	F	0	0	9.3827	285	GGAGTGTCGTCAACAGCAGA	TCATAGAGAAAGAGAGTGAACTAGGTG	228	0	160	20	444	27	60.03	58.787	8.2	7.9	AGGGTTATGGCCATGGTGTTCACCAAGAAACCATAGAAGAAATTCCTCTGATATGACTcacacaCCTGATTTCTTGCGCTCTTGCTTCCTCTGTAAACGCCGTTTGGTACCAGGTCGTGACATCTACATGTACAAAGGAGATAGTGCGTTTTGCAGTTTGGAGTGTCGTCAACAGCAGATGAATCAGGATgagagaAAGGATAAGTGTtgtgtgGCATCGaaaaaaCAAGTTGTGGGAGTTGCAGCTACGtcttcttctGCGTCTCAAGGGaaaaaaaCTGTGGTTGCCACATAGTCGGAGCATATCCAAACAAGGATTAATTGATTGGTGGCATGCAGTATTAATTAGACATCTGTATGATATGTCCTTGCCCTTTCATACCCTTTAATAattattat…
CaC10988	408	10	5	p	AT	TATATATATA	F	0	0	9.5327	292	GCAGTTTGGAGTGTCGTCAA	TCATAGAGAAAGAGAGTGAACTAGGTG	235	0	153	20	444	27	59.88	58.787	6.7	7.9	AGGGTTATGGCCATGGTGTTCACCAAGAAACCATAGAAGAAATTCCTCTGATATGACTcacacaCCTGATTTCTTGCGCTCTTGCTTCCTCTGTAAACGCCGTTTGGTACCAGGTCGTGACATCTACATGTACAAAGGAGATAGTGCGTTTTGCAGTTTGGAGTGTCGTCAACAGCAGATGAATCAGGATgagagaAAGGATAAGTGTtgtgtgGCATCGaaaaaaCAAGTTGTGGGAGTTGCAGCTACGtcttcttctGCGTCTCAAGGGaaaaaaaCTGTGGTTGCCACATAGTCGGAGCATATCCAAACAAGGATTAATTGATTGGTGGCATGCAGTATTAATTAGACATCTGTATGATATGTCCTTGCCCTTTCATACCCTTTAATAattattat…
CaC10988	408	10	5	p	AT	TATATATATA	F	0	0	9.8848	240	AGTGTTGTGTGGCATCGAAA	CATAGAGAAAGAGAGTGAACTAGGTG	184	0	204	20	443	26	60.16	57.155	9	7.9	AGGGTTATGGCCATGGTGTTCACCAAGAAACCATAGAAGAAATTCCTCTGATATGACTcacacaCCTGATTTCTTGCGCTCTTGCTTCCTCTGTAAACGCCGTTTGGTACCAGGTCGTGACATCTACATGTACAAAGGAGATAGTGCGTTTTGCAGTTTGGAGTGTCGTCAACAGCAGATGAATCAGGATgagagaAAGGATAAGTGTtgtgtgGCATCGaaaaaaCAAGTTGTGGGAGTTGCAGCTACGtcttcttctGCGTCTCAAGGGaaaaaaaCTGTGGTTGCCACATAGTCGGAGCATATCCAAACAAGGATTAATTGATTGGTGGCATGCAGTATTAATTAGACATCTGTATGATATGTCCTTGCCCTTTCATACCCTTTAATAattattat…
CaC11003	500	10	5	p	AC	TGTGTGTGTG	F	1	1	5.5193	292	GGGTACTTGCTGGTTAAGGGA	CATGCATAGAATTGAAGAGGG	187	53	292	21	583	21	60.359	57.322	9.4	9.4	AGCTTGATATAGACAGCAGTGGGGAGATAGTGTATGCCATATACTAATTTAATCATAGCGAGTTACTTCACAAAGACAACATGTTAAAAGAGCATTTATGGCATTTTCAGCCACATGGAAAGAGAAATATGTGATGCCTGCATTTTCTGTAGATTAGTATGGATAATAGTAATACAAAGAAGTACATGTTAAtttttAtgtgtgCGTGCTTGGAGGATCATGCGTCCACATCATTTAAGAGTATCACCTTTCTTGAAGTGGGGTTGGATTGTTTTCTTACATGCTaaaaaaGGGTACTTGCTGGTTAAGGGAAGATAAATGACTGTTATCCTTTACTCACtttttGGTGAATACTTGCTTAatatatTATTATATTAACACCAGCCtttttGTTGCTTA…
CaC11003	500	10	5	p	AC	TGTGTGTGTG	F	0	0	5.5657	273	GGGTACTTGCTGGTTAAGGGA	GGGCGTACAGCTATTTAGTAATGG	187	31	292	21	564	24	60.359	60.276	9.4	8.4	AGCTTGATATAGACAGCAGTGGGGAGATAGTGTATGCCATATACTAATTTAATCATAGCGAGTTACTTCACAAAGACAACATGTTAAAAGAGCATTTATGGCATTTTCAGCCACATGGAAAGAGAAATATGTGATGCCTGCATTTTCTGTAGATTAGTATGGATAATAGTAATACAAAGAAGTACATGTTAAtttttAtgtgtgCGTGCTTGGAGGATCATGCGTCCACATCATTTAAGAGTATCACCTTTCTTGAAGTGGGGTTGGATTGTTTTCTTACATGCTaaaaaaGGGTACTTGCTGGTTAAGGGAAGATAAATGACTGTTATCCTTTACTCACtttttGGTGAATACTTGCTTAatatatTATTATATTAACACCAGCCtttttGTTGCTTA…
CaC11003	500	10	5	p	AC	TGTGTGTGTG	F	0	0	5.6283	293	GGGTACTTGCTGGTTAAGGGA	ACATGCATAGAATTGAAGAGGG	187	53	292	21	584	22	60.359	58.213	9.4	9.4	AGCTTGATATAGACAGCAGTGGGGAGATAGTGTATGCCATATACTAATTTAATCATAGCGAGTTACTTCACAAAGACAACATGTTAAAAGAGCATTTATGGCATTTTCAGCCACATGGAAAGAGAAATATGTGATGCCTGCATTTTCTGTAGATTAGTATGGATAATAGTAATACAAAGAAGTACATGTTAAtttttAtgtgtgCGTGCTTGGAGGATCATGCGTCCACATCATTTAAGAGTATCACCTTTCTTGAAGTGGGGTTGGATTGTTTTCTTACATGCTaaaaaaGGGTACTTGCTGGTTAAGGGAAGATAAATGACTGTTATCCTTTACTCACtttttGGTGAATACTTGCTTAatatatTATTATATTAACACCAGCCtttttGTTGCTTA…
CaC11003	500	10	5	p	AC	TGTGTGTGTG	F	0	0	5.6746	245	GGGTACTTGCTGGTTAAGGGA	AAACCTGAAACATACGCACAT	187	6	292	21	536	21	60.359	57.167	9.4	6.6	AGCTTGATATAGACAGCAGTGGGGAGATAGTGTATGCCATATACTAATTTAATCATAGCGAGTTACTTCACAAAGACAACATGTTAAAAGAGCATTTATGGCATTTTCAGCCACATGGAAAGAGAAATATGTGATGCCTGCATTTTCTGTAGATTAGTATGGATAATAGTAATACAAAGAAGTACATGTTAAtttttAtgtgtgCGTGCTTGGAGGATCATGCGTCCACATCATTTAAGAGTATCACCTTTCTTGAAGTGGGGTTGGATTGTTTTCTTACATGCTaaaaaaGGGTACTTGCTGGTTAAGGGAAGATAAATGACTGTTATCCTTTACTCACtttttGGTGAATACTTGCTTAatatatTATTATATTAACACCAGCCtttttGTTGCTTA…
CaC11003	500	10	5	p	AC	TGTGTGTGTG	F	0	0	6.4558	245	GGGTACTTGCTGGTTAAGGG	AAACCTGAAACATACGCACAT	188	6	292	20	536	21	58.577	57.167	9.7	6.6	AGCTTGATATAGACAGCAGTGGGGAGATAGTGTATGCCATATACTAATTTAATCATAGCGAGTTACTTCACAAAGACAACATGTTAAAAGAGCATTTATGGCATTTTCAGCCACATGGAAAGAGAAATATGTGATGCCTGCATTTTCTGTAGATTAGTATGGATAATAGTAATACAAAGAAGTACATGTTAAtttttAtgtgtgCGTGCTTGGAGGATCATGCGTCCACATCATTTAAGAGTATCACCTTTCTTGAAGTGGGGTTGGATTGTTTTCTTACATGCTaaaaaaGGGTACTTGCTGGTTAAGGGAAGATAAATGACTGTTATCCTTTACTCACtttttGGTGAATACTTGCTTAatatatTATTATATTAACACCAGCCtttttGTTGCTTA…
CaC11003	500	10	5	p	AC	TGTGTGTGTG	F	0	0	6.5033	246	AGGGTACTTGCTGGTTAAGGG	AAACCTGAAACATACGCACAT	188	6	291	21	536	21	59.53	57.167	9.7	6.6	AGCTTGATATAGACAGCAGTGGGGAGATAGTGTATGCCATATACTAATTTAATCATAGCGAGTTACTTCACAAAGACAACATGTTAAAAGAGCATTTATGGCATTTTCAGCCACATGGAAAGAGAAATATGTGATGCCTGCATTTTCTGTAGATTAGTATGGATAATAGTAATACAAAGAAGTACATGTTAAtttttAtgtgtgCGTGCTTGGAGGATCATGCGTCCACATCATTTAAGAGTATCACCTTTCTTGAAGTGGGGTTGGATTGTTTTCTTACATGCTaaaaaaGGGTACTTGCTGGTTAAGGGAAGATAAATGACTGTTATCCTTTACTCACtttttGGTGAATACTTGCTTAatatatTATTATATTAACACCAGCCtttttGTTGCTTA…
CaC11003	500	10	5	p	AC	TGTGTGTGTG	F	0	0	6.5251	136	TGCACCAACTCCATGTAAACAC	CATGCATAGAATTGAAGAGGG	30	53	448	22	583	21	60.847	57.322	6.4	9.4	AGCTTGATATAGACAGCAGTGGGGAGATAGTGTATGCCATATACTAATTTAATCATAGCGAGTTACTTCACAAAGACAACATGTTAAAAGAGCATTTATGGCATTTTCAGCCACATGGAAAGAGAAATATGTGATGCCTGCATTTTCTGTAGATTAGTATGGATAATAGTAATACAAAGAAGTACATGTTAAtttttAtgtgtgCGTGCTTGGAGGATCATGCGTCCACATCATTTAAGAGTATCACCTTTCTTGAAGTGGGGTTGGATTGTTTTCTTACATGCTaaaaaaGGGTACTTGCTGGTTAAGGGAAGATAAATGACTGTTATCCTTTACTCACtttttGGTGAATACTTGCTTAatatatTATTATATTAACACCAGCCtttttGTTGCTTA…
CaC11003	500	10	5	p	AC	TGTGTGTGTG	F	0	0	6.5535	189	GCTTAATTGGCCATTAGGTGAA	CATGCATAGAATTGAAGAGGG	83	53	395	22	583	21	60.324	57.322	6.7	9.4	AGCTTGATATAGACAGCAGTGGGGAGATAGTGTATGCCATATACTAATTTAATCATAGCGAGTTACTTCACAAAGACAACATGTTAAAAGAGCATTTATGGCATTTTCAGCCACATGGAAAGAGAAATATGTGATGCCTGCATTTTCTGTAGATTAGTATGGATAATAGTAATACAAAGAAGTACATGTTAAtttttAtgtgtgCGTGCTTGGAGGATCATGCGTCCACATCATTTAAGAGTATCACCTTTCTTGAAGTGGGGTTGGATTGTTTTCTTACATGCTaaaaaaGGGTACTTGCTGGTTAAGGGAAGATAAATGACTGTTATCCTTTACTCACtttttGGTGAATACTTGCTTAatatatTATTATATTAACACCAGCCtttttGTTGCTTA…
CaC11003	500	10	5	p	AC	TGTGTGTGTG	F	0	0	6.5715	117	TGCACCAACTCCATGTAAACAC	GGGCGTACAGCTATTTAGTAATGG	30	31	448	22	564	24	60.847	60.276	6.4	8.4	AGCTTGATATAGACAGCAGTGGGGAGATAGTGTATGCCATATACTAATTTAATCATAGCGAGTTACTTCACAAAGACAACATGTTAAAAGAGCATTTATGGCATTTTCAGCCACATGGAAAGAGAAATATGTGATGCCTGCATTTTCTGTAGATTAGTATGGATAATAGTAATACAAAGAAGTACATGTTAAtttttAtgtgtgCGTGCTTGGAGGATCATGCGTCCACATCATTTAAGAGTATCACCTTTCTTGAAGTGGGGTTGGATTGTTTTCTTACATGCTaaaaaaGGGTACTTGCTGGTTAAGGGAAGATAAATGACTGTTATCCTTTACTCACtttttGGTGAATACTTGCTTAatatatTATTATATTAACACCAGCCtttttGTTGCTTA…
CaC11003	500	10	5	p	AC	TGTGTGTGTG	F	0	0	6.6341	137	TGCACCAACTCCATGTAAACAC	ACATGCATAGAATTGAAGAGGG	30	53	448	22	584	22	60.847	58.213	6.4	9.4	AGCTTGATATAGACAGCAGTGGGGAGATAGTGTATGCCATATACTAATTTAATCATAGCGAGTTACTTCACAAAGACAACATGTTAAAAGAGCATTTATGGCATTTTCAGCCACATGGAAAGAGAAATATGTGATGCCTGCATTTTCTGTAGATTAGTATGGATAATAGTAATACAAAGAAGTACATGTTAAtttttAtgtgtgCGTGCTTGGAGGATCATGCGTCCACATCATTTAAGAGTATCACCTTTCTTGAAGTGGGGTTGGATTGTTTTCTTACATGCTaaaaaaGGGTACTTGCTGGTTAAGGGAAGATAAATGACTGTTATCCTTTACTCACtttttGGTGAATACTTGCTTAatatatTATTATATTAACACCAGCCtttttGTTGCTTA…
CaC11003	500	10	5	p	AC	TGTGTGTGTG	F	0	0	6.6625	190	GCTTAATTGGCCATTAGGTGAA	ACATGCATAGAATTGAAGAGGG	83	53	395	22	584	22	60.324	58.213	6.7	9.4	AGCTTGATATAGACAGCAGTGGGGAGATAGTGTATGCCATATACTAATTTAATCATAGCGAGTTACTTCACAAAGACAACATGTTAAAAGAGCATTTATGGCATTTTCAGCCACATGGAAAGAGAAATATGTGATGCCTGCATTTTCTGTAGATTAGTATGGATAATAGTAATACAAAGAAGTACATGTTAAtttttAtgtgtgCGTGCTTGGAGGATCATGCGTCCACATCATTTAAGAGTATCACCTTTCTTGAAGTGGGGTTGGATTGTTTTCTTACATGCTaaaaaaGGGTACTTGCTGGTTAAGGGAAGATAAATGACTGTTATCCTTTACTCACtttttGGTGAATACTTGCTTAatatatTATTATATTAACACCAGCCtttttGTTGCTTA…
CaC11003	500	10	5	p	AC	TGTGTGTGTG	F	0	0	6.6804	89	TGCACCAACTCCATGTAAACAC	AAACCTGAAACATACGCACAT	30	6	448	22	536	21	60.847	57.167	6.4	6.6	AGCTTGATATAGACAGCAGTGGGGAGATAGTGTATGCCATATACTAATTTAATCATAGCGAGTTACTTCACAAAGACAACATGTTAAAAGAGCATTTATGGCATTTTCAGCCACATGGAAAGAGAAATATGTGATGCCTGCATTTTCTGTAGATTAGTATGGATAATAGTAATACAAAGAAGTACATGTTAAtttttAtgtgtgCGTGCTTGGAGGATCATGCGTCCACATCATTTAAGAGTATCACCTTTCTTGAAGTGGGGTTGGATTGTTTTCTTACATGCTaaaaaaGGGTACTTGCTGGTTAAGGGAAGATAAATGACTGTTATCCTTTACTCACtttttGGTGAATACTTGCTTAatatatTATTATATTAACACCAGCCtttttGTTGCTTA…
CaC11003	500	10	5	p	AC	TGTGTGTGTG	F	0	0	6.7869	189	GCTTAATTGGCCATTAGGTGA	CATGCATAGAATTGAAGAGGG	84	53	395	21	583	21	59.091	57.322	7.9	9.4	AGCTTGATATAGACAGCAGTGGGGAGATAGTGTATGCCATATACTAATTTAATCATAGCGAGTTACTTCACAAAGACAACATGTTAAAAGAGCATTTATGGCATTTTCAGCCACATGGAAAGAGAAATATGTGATGCCTGCATTTTCTGTAGATTAGTATGGATAATAGTAATACAAAGAAGTACATGTTAAtttttAtgtgtgCGTGCTTGGAGGATCATGCGTCCACATCATTTAAGAGTATCACCTTTCTTGAAGTGGGGTTGGATTGTTTTCTTACATGCTaaaaaaGGGTACTTGCTGGTTAAGGGAAGATAAATGACTGTTATCCTTTACTCACtttttGGTGAATACTTGCTTAatatatTATTATATTAACACCAGCCtttttGTTGCTTA…
CaC11003	500	10	5	p	AC	TGTGTGTGTG	F	0	0	7.7042	88	GCACCAACTCCATGTAAACACTT	AAACCTGAAACATACGCACAT	28	6	449	23	536	21	60.329	57.167	6.7	6.6	AGCTTGATATAGACAGCAGTGGGGAGATAGTGTATGCCATATACTAATTTAATCATAGCGAGTTACTTCACAAAGACAACATGTTAAAAGAGCATTTATGGCATTTTCAGCCACATGGAAAGAGAAATATGTGATGCCTGCATTTTCTGTAGATTAGTATGGATAATAGTAATACAAAGAAGTACATGTTAAtttttAtgtgtgCGTGCTTGGAGGATCATGCGTCCACATCATTTAAGAGTATCACCTTTCTTGAAGTGGGGTTGGATTGTTTTCTTACATGCTaaaaaaGGGTACTTGCTGGTTAAGGGAAGATAAATGACTGTTATCCTTTACTCACtttttGGTGAATACTTGCTTAatatatTATTATATTAACACCAGCCtttttGTTGCTTA…
CaC11003	500	10	5	p	AC	TGTGTGTGTG	F	0	0	7.8997	90	ATGCACCAACTCCATGTAAACAC	AAACCTGAAACATACGCACAT	30	6	447	23	536	21	61.067	57.167	6.4	6.6	AGCTTGATATAGACAGCAGTGGGGAGATAGTGTATGCCATATACTAATTTAATCATAGCGAGTTACTTCACAAAGACAACATGTTAAAAGAGCATTTATGGCATTTTCAGCCACATGGAAAGAGAAATATGTGATGCCTGCATTTTCTGTAGATTAGTATGGATAATAGTAATACAAAGAAGTACATGTTAAtttttAtgtgtgCGTGCTTGGAGGATCATGCGTCCACATCATTTAAGAGTATCACCTTTCTTGAAGTGGGGTTGGATTGTTTTCTTACATGCTaaaaaaGGGTACTTGCTGGTTAAGGGAAGATAAATGACTGTTATCCTTTACTCACtttttGGTGAATACTTGCTTAatatatTATTATATTAACACCAGCCtttttGTTGCTTA…
CaC11017	371	10	5	p	AG	GAGAGAGAGA	A	1	1	0.299	147	CACCTTCCTGCTTTCCTCCT	AAGAGCCACTTGAGCTGCAC	45	52	306	20	452	20	60.756	60.743	7.9	8.2	GCTTCGGTTCACAGGTATCAATCTGGAAAGACAAGGTATGCACATTATCGCCAGTCTGATACCATGTTTGGCAGATGCTGGTTGGCACTGTAGCTTTTGCTTCCGCCGAATCAGTGATTTCAtttttAAGATGAAAGCTTACAGCCATTACGATCGAGTAAGGTtctctcACTATTTAAATTCCTGACAGAATTCAGAAAGTAATATGTGAAGGGTCTGATTTATTTGATATGCTGCCTGAGGAATACACTTTCAAGGATATCATTGGTAAAATGGGTCCAATACCCCATTCATATTCTGCAGTTCACCTTCCTGCTTTCCTCCTCGAAAATGCTGAGAATTATAAATTTCTCTTGCCTGGAAATTGCATgagagagagaTGATCTGGGTAAATCATTT…
CaC11017	371	10	5	p	AG	GAGAGAGAGA	A	0	0	0.5294	102	CTCTTGCCTGGAAATTGCAT	AAGAGCCACTTGAGCTGCAC	0	52	351	20	452	20	60.214	60.743	8.4	8.2	GCTTCGGTTCACAGGTATCAATCTGGAAAGACAAGGTATGCACATTATCGCCAGTCTGATACCATGTTTGGCAGATGCTGGTTGGCACTGTAGCTTTTGCTTCCGCCGAATCAGTGATTTCAtttttAAGATGAAAGCTTACAGCCATTACGATCGAGTAAGGTtctctcACTATTTAAATTCCTGACAGAATTCAGAAAGTAATATGTGAAGGGTCTGATTTATTTGATATGCTGCCTGAGGAATACACTTTCAAGGATATCATTGGTAAAATGGGTCCAATACCCCATTCATATTCTGCAGTTCACCTTCCTGCTTTCCTCCTCGAAAATGCTGAGAATTATAAATTTCTCTTGCCTGGAAATTGCATgagagagagaTGATCTGGGTAAATCATTT…
CaC11017	371	10	5	p	AG	GAGAGAGAGA	A	0	0	0.8585	149	CACCTTCCTGCTTTCCTCCT	AGAAGAGCCACTTGAGCTGC	45	54	306	20	454	20	60.756	59.898	7.9	9.7	GCTTCGGTTCACAGGTATCAATCTGGAAAGACAAGGTATGCACATTATCGCCAGTCTGATACCATGTTTGGCAGATGCTGGTTGGCACTGTAGCTTTTGCTTCCGCCGAATCAGTGATTTCAtttttAAGATGAAAGCTTACAGCCATTACGATCGAGTAAGGTtctctcACTATTTAAATTCCTGACAGAATTCAGAAAGTAATATGTGAAGGGTCTGATTTATTTGATATGCTGCCTGAGGAATACACTTTCAAGGATATCATTGGTAAAATGGGTCCAATACCCCATTCATATTCTGCAGTTCACCTTCCTGCTTTCCTCCTCGAAAATGCTGAGAATTATAAATTTCTCTTGCCTGGAAATTGCATgagagagagaTGATCTGGGTAAATCATTT…
CaC11017	371	10	5	p	AG	GAGAGAGAGA	A	0	0	0.9256	146	ACCTTCCTGCTTTCCTCCTC	AAGAGCCACTTGAGCTGCAC	44	52	307	20	452	20	59.817	60.743	7.9	8.2	GCTTCGGTTCACAGGTATCAATCTGGAAAGACAAGGTATGCACATTATCGCCAGTCTGATACCATGTTTGGCAGATGCTGGTTGGCACTGTAGCTTTTGCTTCCGCCGAATCAGTGATTTCAtttttAAGATGAAAGCTTACAGCCATTACGATCGAGTAAGGTtctctcACTATTTAAATTCCTGACAGAATTCAGAAAGTAATATGTGAAGGGTCTGATTTATTTGATATGCTGCCTGAGGAATACACTTTCAAGGATATCATTGGTAAAATGGGTCCAATACCCCATTCATATTCTGCAGTTCACCTTCCTGCTTTCCTCCTCGAAAATGCTGAGAATTATAAATTTCTCTTGCCTGGAAATTGCATgagagagagaTGATCTGGGTAAATCATTT…
CaC11017	371	10	5	p	AG	GAGAGAGAGA	A	0	0	1.0889	104	CTCTTGCCTGGAAATTGCAT	AGAAGAGCCACTTGAGCTGC	0	54	351	20	454	20	60.214	59.898	8.4	9.7	GCTTCGGTTCACAGGTATCAATCTGGAAAGACAAGGTATGCACATTATCGCCAGTCTGATACCATGTTTGGCAGATGCTGGTTGGCACTGTAGCTTTTGCTTCCGCCGAATCAGTGATTTCAtttttAAGATGAAAGCTTACAGCCATTACGATCGAGTAAGGTtctctcACTATTTAAATTCCTGACAGAATTCAGAAAGTAATATGTGAAGGGTCTGATTTATTTGATATGCTGCCTGAGGAATACACTTTCAAGGATATCATTGGTAAAATGGGTCCAATACCCCATTCATATTCTGCAGTTCACCTTCCTGCTTTCCTCCTCGAAAATGCTGAGAATTATAAATTTCTCTTGCCTGGAAATTGCATgagagagagaTGATCTGGGTAAATCATTT…
CaC11017	371	10	5	p	AG	GAGAGAGAGA	A	0	0	1.2185	185	CTGCAGTTCACCTTCCTGCT	GCCACATGACAATCATCACAA	53	81	298	20	482	21	60.589	60.393	8.2	7	GCTTCGGTTCACAGGTATCAATCTGGAAAGACAAGGTATGCACATTATCGCCAGTCTGATACCATGTTTGGCAGATGCTGGTTGGCACTGTAGCTTTTGCTTCCGCCGAATCAGTGATTTCAtttttAAGATGAAAGCTTACAGCCATTACGATCGAGTAAGGTtctctcACTATTTAAATTCCTGACAGAATTCAGAAAGTAATATGTGAAGGGTCTGATTTATTTGATATGCTGCCTGAGGAATACACTTTCAAGGATATCATTGGTAAAATGGGTCCAATACCCCATTCATATTCTGCAGTTCACCTTCCTGCTTTCCTCCTCGAAAATGCTGAGAATTATAAATTTCTCTTGCCTGGAAATTGCATgagagagagaTGATCTGGGTAAATCATTT…
CaC11017	371	10	5	p	AG	GAGAGAGAGA	A	0	0	1.3635	177	CACCTTCCTGCTTTCCTCCT	GCCACATGACAATCATCACAA	45	81	306	20	482	21	60.756	60.393	7.9	7	GCTTCGGTTCACAGGTATCAATCTGGAAAGACAAGGTATGCACATTATCGCCAGTCTGATACCATGTTTGGCAGATGCTGGTTGGCACTGTAGCTTTTGCTTCCGCCGAATCAGTGATTTCAtttttAAGATGAAAGCTTACAGCCATTACGATCGAGTAAGGTtctctcACTATTTAAATTCCTGACAGAATTCAGAAAGTAATATGTGAAGGGTCTGATTTATTTGATATGCTGCCTGAGGAATACACTTTCAAGGATATCATTGGTAAAATGGGTCCAATACCCCATTCATATTCTGCAGTTCACCTTCCTGCTTTCCTCCTCGAAAATGCTGAGAATTATAAATTTCTCTTGCCTGGAAATTGCATgagagagagaTGATCTGGGTAAATCATTT…
CaC11017	371	10	5	p	AG	GAGAGAGAGA	A	0	0	1.3676	228	TTTGATATGCTGCCTGAGGA	AAGAGCCACTTGAGCTGCAC	126	52	225	20	452	20	59.375	60.743	7.9	8.2	GCTTCGGTTCACAGGTATCAATCTGGAAAGACAAGGTATGCACATTATCGCCAGTCTGATACCATGTTTGGCAGATGCTGGTTGGCACTGTAGCTTTTGCTTCCGCCGAATCAGTGATTTCAtttttAAGATGAAAGCTTACAGCCATTACGATCGAGTAAGGTtctctcACTATTTAAATTCCTGACAGAATTCAGAAAGTAATATGTGAAGGGTCTGATTTATTTGATATGCTGCCTGAGGAATACACTTTCAAGGATATCATTGGTAAAATGGGTCCAATACCCCATTCATATTCTGCAGTTCACCTTCCTGCTTTCCTCCTCGAAAATGCTGAGAATTATAAATTTCTCTTGCCTGGAAATTGCATgagagagagaTGATCTGGGTAAATCATTT…
CaC11017	371	10	5	p	AG	GAGAGAGAGA	A	0	0	1.4986	90	CTCTTGCCTGGAAATTGCAT	AGCTGCACAAAGCTGCAAG	0	41	351	20	440	19	60.214	60.488	8.4	8.5	GCTTCGGTTCACAGGTATCAATCTGGAAAGACAAGGTATGCACATTATCGCCAGTCTGATACCATGTTTGGCAGATGCTGGTTGGCACTGTAGCTTTTGCTTCCGCCGAATCAGTGATTTCAtttttAAGATGAAAGCTTACAGCCATTACGATCGAGTAAGGTtctctcACTATTTAAATTCCTGACAGAATTCAGAAAGTAATATGTGAAGGGTCTGATTTATTTGATATGCTGCCTGAGGAATACACTTTCAAGGATATCATTGGTAAAATGGGTCCAATACCCCATTCATATTCTGCAGTTCACCTTCCTGCTTTCCTCCTCGAAAATGCTGAGAATTATAAATTTCTCTTGCCTGGAAATTGCATgagagagagaTGATCTGGGTAAATCATTT…
CaC11017	371	10	5	p	AG	GAGAGAGAGA	A	0	0	1.5825	184	TGCAGTTCACCTTCCTGCTT	GCCACATGACAATCATCACAA	52	81	299	20	482	21	60.975	60.393	8.5	7	GCTTCGGTTCACAGGTATCAATCTGGAAAGACAAGGTATGCACATTATCGCCAGTCTGATACCATGTTTGGCAGATGCTGGTTGGCACTGTAGCTTTTGCTTCCGCCGAATCAGTGATTTCAtttttAAGATGAAAGCTTACAGCCATTACGATCGAGTAAGGTtctctcACTATTTAAATTCCTGACAGAATTCAGAAAGTAATATGTGAAGGGTCTGATTTATTTGATATGCTGCCTGAGGAATACACTTTCAAGGATATCATTGGTAAAATGGGTCCAATACCCCATTCATATTCTGCAGTTCACCTTCCTGCTTTCCTCCTCGAAAATGCTGAGAATTATAAATTTCTCTTGCCTGGAAATTGCATgagagagagaTGATCTGGGTAAATCATTT…
CaC11017	371	10	5	p	AG	GAGAGAGAGA	A	0	0	1.853	221	TGCTGCCTGAGGAATACACTT	AAGAGCCACTTGAGCTGCAC	118	52	232	21	452	20	59.89	60.743	6.7	8.2	GCTTCGGTTCACAGGTATCAATCTGGAAAGACAAGGTATGCACATTATCGCCAGTCTGATACCATGTTTGGCAGATGCTGGTTGGCACTGTAGCTTTTGCTTCCGCCGAATCAGTGATTTCAtttttAAGATGAAAGCTTACAGCCATTACGATCGAGTAAGGTtctctcACTATTTAAATTCCTGACAGAATTCAGAAAGTAATATGTGAAGGGTCTGATTTATTTGATATGCTGCCTGAGGAATACACTTTCAAGGATATCATTGGTAAAATGGGTCCAATACCCCATTCATATTCTGCAGTTCACCTTCCTGCTTTCCTCCTCGAAAATGCTGAGAATTATAAATTTCTCTTGCCTGGAAATTGCATgagagagagaTGATCTGGGTAAATCATTT…
CaC11017	371	10	5	p	AG	GAGAGAGAGA	A	0	0	1.9271	230	TTTGATATGCTGCCTGAGGA	AGAAGAGCCACTTGAGCTGC	126	54	225	20	454	20	59.375	59.898	7.9	9.7	GCTTCGGTTCACAGGTATCAATCTGGAAAGACAAGGTATGCACATTATCGCCAGTCTGATACCATGTTTGGCAGATGCTGGTTGGCACTGTAGCTTTTGCTTCCGCCGAATCAGTGATTTCAtttttAAGATGAAAGCTTACAGCCATTACGATCGAGTAAGGTtctctcACTATTTAAATTCCTGACAGAATTCAGAAAGTAATATGTGAAGGGTCTGATTTATTTGATATGCTGCCTGAGGAATACACTTTCAAGGATATCATTGGTAAAATGGGTCCAATACCCCATTCATATTCTGCAGTTCACCTTCCTGCTTTCCTCCTCGAAAATGCTGAGAATTATAAATTTCTCTTGCCTGGAAATTGCATgagagagagaTGATCTGGGTAAATCATTT…
CaC11017	371	10	5	p	AG	GAGAGAGAGA	A	0	0	2.8416	260	TTTGATATGCTGCCTGAGGA	CAGCCACATGACAATCATCAC	126	83	225	20	484	21	59.375	59.983	7.9	6.3	GCTTCGGTTCACAGGTATCAATCTGGAAAGACAAGGTATGCACATTATCGCCAGTCTGATACCATGTTTGGCAGATGCTGGTTGGCACTGTAGCTTTTGCTTCCGCCGAATCAGTGATTTCAtttttAAGATGAAAGCTTACAGCCATTACGATCGAGTAAGGTtctctcACTATTTAAATTCCTGACAGAATTCAGAAAGTAATATGTGAAGGGTCTGATTTATTTGATATGCTGCCTGAGGAATACACTTTCAAGGATATCATTGGTAAAATGGGTCCAATACCCCATTCATATTCTGCAGTTCACCTTCCTGCTTTCCTCCTCGAAAATGCTGAGAATTATAAATTTCTCTTGCCTGGAAATTGCATgagagagagaTGATCTGGGTAAATCATTT…
CaC11017	371	10	5	p	AG	GAGAGAGAGA	A	0	0	3.4792	261	TTTGATATGCTGCCTGAGGA	ACAGCCACATGACAATCATCAC	126	83	225	20	485	22	59.375	60.855	7.9	6.3	GCTTCGGTTCACAGGTATCAATCTGGAAAGACAAGGTATGCACATTATCGCCAGTCTGATACCATGTTTGGCAGATGCTGGTTGGCACTGTAGCTTTTGCTTCCGCCGAATCAGTGATTTCAtttttAAGATGAAAGCTTACAGCCATTACGATCGAGTAAGGTtctctcACTATTTAAATTCCTGACAGAATTCAGAAAGTAATATGTGAAGGGTCTGATTTATTTGATATGCTGCCTGAGGAATACACTTTCAAGGATATCATTGGTAAAATGGGTCCAATACCCCATTCATATTCTGCAGTTCACCTTCCTGCTTTCCTCCTCGAAAATGCTGAGAATTATAAATTTCTCTTGCCTGGAAATTGCATgagagagagaTGATCTGGGTAAATCATTT…
CaC11017	371	10	5	p	AG	GAGAGAGAGA	A	0	0	3.5347	260	ATTTGATATGCTGCCTGAGGA	AGCCACATGACAATCATCACA	126	82	224	21	483	21	59.682	59.983	7.9	6.7	GCTTCGGTTCACAGGTATCAATCTGGAAAGACAAGGTATGCACATTATCGCCAGTCTGATACCATGTTTGGCAGATGCTGGTTGGCACTGTAGCTTTTGCTTCCGCCGAATCAGTGATTTCAtttttAAGATGAAAGCTTACAGCCATTACGATCGAGTAAGGTtctctcACTATTTAAATTCCTGACAGAATTCAGAAAGTAATATGTGAAGGGTCTGATTTATTTGATATGCTGCCTGAGGAATACACTTTCAAGGATATCATTGGTAAAATGGGTCCAATACCCCATTCATATTCTGCAGTTCACCTTCCTGCTTTCCTCCTCGAAAATGCTGAGAATTATAAATTTCTCTTGCCTGGAAATTGCATgagagagagaTGATCTGGGTAAATCATTT…
CaC11017	371	10	5	p	AG	GAGAGAGAGA	B	0	0	3.4965	299	CAGCCATTACGATCGAGTAAGG	AGCTGCACAAAGCTGCAAG	207	41	142	22	440	19	60.984	60.488	7.5	8.5	GCTTCGGTTCACAGGTATCAATCTGGAAAGACAAGGTATGCACATTATCGCCAGTCTGATACCATGTTTGGCAGATGCTGGTTGGCACTGTAGCTTTTGCTTCCGCCGAATCAGTGATTTCAtttttAAGATGAAAGCTTACAGCCATTACGATCGAGTAAGGTtctctcACTATTTAAATTCCTGACAGAATTCAGAAAGTAATATGTGAAGGGTCTGATTTATTTGATATGCTGCCTGAGGAATACACTTTCAAGGATATCATTGGTAAAATGGGTCCAATACCCCATTCATATTCTGCAGTTCACCTTCCTGCTTTCCTCCTCGAAAATGCTGAGAATTATAAATTTCTCTTGCCTGGAAATTGCATgagagagagaTGATCTGGGTAAATCATTT…
CaC11020	440	10	5	p	AG	AGAGAGAGAG	F	1	1	6.9457	193	TGAAGAATGTGATGGCGATG	GTCAAATCATGGGTCTACCTACTT	105	34	315	20	507	24	60.631	57.685	8.6	5.7	ATGCGGCGTTAACGCCGCCGAATAGTTCGTTGGATAAGTCGAGCCGGCAGATTTGAGCTTGGGTTTGAACCGGAAATGCGGGGACTGTGTTGGAGGAAGGATACTCGGCCGGTGGGTTTCGGTCGGTTACCGGTTGGGAAAATAAACCGGCgagagaAAAAGGTGGAAGTAGAAGTAGTGAGGagaagaagaTAAAGCACGCGAGAATGGAAGTGAATGATTGCATTTTGtttttGTGGAGAAAATAAGaaaaaGTTAAAGTGGGGTTTGTGTAAGTGTAAGGGAAAGaaaaaGAGATGAAATTATTTGGGTGGTGAAGAATGTGATGGCGATGGGTTGaaaaaaaGAGCCTTTTGTTTATCAGAGAAAGTGATTTGGGGTTTTGTTGGAAATTTTAGA…
CaC11020	440	10	5	p	AG	AGAGAGAGAG	F	0	0	7.0288	194	TGAAGAATGTGATGGCGATG	AGTCAAATCATGGGTCTACCTACTT	105	34	315	20	508	25	60.631	58.602	8.6	5.7	ATGCGGCGTTAACGCCGCCGAATAGTTCGTTGGATAAGTCGAGCCGGCAGATTTGAGCTTGGGTTTGAACCGGAAATGCGGGGACTGTGTTGGAGGAAGGATACTCGGCCGGTGGGTTTCGGTCGGTTACCGGTTGGGAAAATAAACCGGCgagagaAAAAGGTGGAAGTAGAAGTAGTGAGGagaagaagaTAAAGCACGCGAGAATGGAAGTGAATGATTGCATTTTGtttttGTGGAGAAAATAAGaaaaaGTTAAAGTGGGGTTTGTGTAAGTGTAAGGGAAAGaaaaaGAGATGAAATTATTTGGGTGGTGAAGAATGTGATGGCGATGGGTTGaaaaaaaGAGCCTTTTGTTTATCAGAGAAAGTGATTTGGGGTTTTGTTGGAAATTTTAGA…
CaC11020	440	10	5	p	AG	AGAGAGAGAG	F	0	0	7.2986	194	TGAAGAATGTGATGGCGATG	AGTCAAATCATGGGTCTACCTACT	105	35	315	20	508	24	60.631	57.332	8.6	5.4	ATGCGGCGTTAACGCCGCCGAATAGTTCGTTGGATAAGTCGAGCCGGCAGATTTGAGCTTGGGTTTGAACCGGAAATGCGGGGACTGTGTTGGAGGAAGGATACTCGGCCGGTGGGTTTCGGTCGGTTACCGGTTGGGAAAATAAACCGGCgagagaAAAAGGTGGAAGTAGAAGTAGTGAGGagaagaagaTAAAGCACGCGAGAATGGAAGTGAATGATTGCATTTTGtttttGTGGAGAAAATAAGaaaaaGTTAAAGTGGGGTTTGTGTAAGTGTAAGGGAAAGaaaaaGAGATGAAATTATTTGGGTGGTGAAGAATGTGATGGCGATGGGTTGaaaaaaaGAGCCTTTTGTTTATCAGAGAAAGTGATTTGGGGTTTTGTTGGAAATTTTAGA…
CaC11020	440	10	5	p	AG	AGAGAGAGAG	F	0	0	9.9521	210	TGAAATTATTTGGGTGGTGAAGA	GTCAAATCATGGGTCTACCTACTT	119	34	298	23	507	24	60.563	57.685	6.7	5.7	ATGCGGCGTTAACGCCGCCGAATAGTTCGTTGGATAAGTCGAGCCGGCAGATTTGAGCTTGGGTTTGAACCGGAAATGCGGGGACTGTGTTGGAGGAAGGATACTCGGCCGGTGGGTTTCGGTCGGTTACCGGTTGGGAAAATAAACCGGCgagagaAAAAGGTGGAAGTAGAAGTAGTGAGGagaagaagaTAAAGCACGCGAGAATGGAAGTGAATGATTGCATTTTGtttttGTGGAGAAAATAAGaaaaaGTTAAAGTGGGGTTTGTGTAAGTGTAAGGGAAAGaaaaaGAGATGAAATTATTTGGGTGGTGAAGAATGTGATGGCGATGGGTTGaaaaaaaGAGCCTTTTGTTTATCAGAGAAAGTGATTTGGGGTTTTGTTGGAAATTTTAGA…
CaC11020	440	10	5	p	AG	AGAGAGAGAG	F	0	0	10.0352	211	TGAAATTATTTGGGTGGTGAAGA	AGTCAAATCATGGGTCTACCTACTT	119	34	298	23	508	25	60.563	58.602	6.7	5.7	ATGCGGCGTTAACGCCGCCGAATAGTTCGTTGGATAAGTCGAGCCGGCAGATTTGAGCTTGGGTTTGAACCGGAAATGCGGGGACTGTGTTGGAGGAAGGATACTCGGCCGGTGGGTTTCGGTCGGTTACCGGTTGGGAAAATAAACCGGCgagagaAAAAGGTGGAAGTAGAAGTAGTGAGGagaagaagaTAAAGCACGCGAGAATGGAAGTGAATGATTGCATTTTGtttttGTGGAGAAAATAAGaaaaaGTTAAAGTGGGGTTTGTGTAAGTGTAAGGGAAAGaaaaaGAGATGAAATTATTTGGGTGGTGAAGAATGTGATGGCGATGGGTTGaaaaaaaGAGCCTTTTGTTTATCAGAGAAAGTGATTTGGGGTTTTGTTGGAAATTTTAGA…
CaC11020	440	10	5	p	AG	AGAGAGAGAG	F	0	0	10.3051	211	TGAAATTATTTGGGTGGTGAAGA	AGTCAAATCATGGGTCTACCTACT	119	35	298	23	508	24	60.563	57.332	6.7	5.4	ATGCGGCGTTAACGCCGCCGAATAGTTCGTTGGATAAGTCGAGCCGGCAGATTTGAGCTTGGGTTTGAACCGGAAATGCGGGGACTGTGTTGGAGGAAGGATACTCGGCCGGTGGGTTTCGGTCGGTTACCGGTTGGGAAAATAAACCGGCgagagaAAAAGGTGGAAGTAGAAGTAGTGAGGagaagaagaTAAAGCACGCGAGAATGGAAGTGAATGATTGCATTTTGtttttGTGGAGAAAATAAGaaaaaGTTAAAGTGGGGTTTGTGTAAGTGTAAGGGAAAGaaaaaGAGATGAAATTATTTGGGTGGTGAAGAATGTGATGGCGATGGGTTGaaaaaaaGAGCCTTTTGTTTATCAGAGAAAGTGATTTGGGGTTTTGTTGGAAATTTTAGA…
CaC11020	440	10	5	p	AG	AGAGAGAGAG	F	0	0	12.022	153	TGTTTATCAGAGAAAGTGATTTGGG	GTCAAATCATGGGTCTACCTACTT	60	34	355	25	507	24	60.707	57.685	10	5.7	ATGCGGCGTTAACGCCGCCGAATAGTTCGTTGGATAAGTCGAGCCGGCAGATTTGAGCTTGGGTTTGAACCGGAAATGCGGGGACTGTGTTGGAGGAAGGATACTCGGCCGGTGGGTTTCGGTCGGTTACCGGTTGGGAAAATAAACCGGCgagagaAAAAGGTGGAAGTAGAAGTAGTGAGGagaagaagaTAAAGCACGCGAGAATGGAAGTGAATGATTGCATTTTGtttttGTGGAGAAAATAAGaaaaaGTTAAAGTGGGGTTTGTGTAAGTGTAAGGGAAAGaaaaaGAGATGAAATTATTTGGGTGGTGAAGAATGTGATGGCGATGGGTTGaaaaaaaGAGCCTTTTGTTTATCAGAGAAAGTGATTTGGGGTTTTGTTGGAAATTTTAGA…
CaC11020	440	10	5	p	AG	AGAGAGAGAG	F	0	0	12.1051	154	TGTTTATCAGAGAAAGTGATTTGGG	AGTCAAATCATGGGTCTACCTACTT	60	34	355	25	508	25	60.707	58.602	10	5.7	ATGCGGCGTTAACGCCGCCGAATAGTTCGTTGGATAAGTCGAGCCGGCAGATTTGAGCTTGGGTTTGAACCGGAAATGCGGGGACTGTGTTGGAGGAAGGATACTCGGCCGGTGGGTTTCGGTCGGTTACCGGTTGGGAAAATAAACCGGCgagagaAAAAGGTGGAAGTAGAAGTAGTGAGGagaagaagaTAAAGCACGCGAGAATGGAAGTGAATGATTGCATTTTGtttttGTGGAGAAAATAAGaaaaaGTTAAAGTGGGGTTTGTGTAAGTGTAAGGGAAAGaaaaaGAGATGAAATTATTTGGGTGGTGAAGAATGTGATGGCGATGGGTTGaaaaaaaGAGCCTTTTGTTTATCAGAGAAAGTGATTTGGGGTTTTGTTGGAAATTTTAGA…
CaC11020	440	10	5	p	AG	AGAGAGAGAG	F	0	0	12.3749	154	TGTTTATCAGAGAAAGTGATTTGGG	AGTCAAATCATGGGTCTACCTACT	60	35	355	25	508	24	60.707	57.332	10	5.4	ATGCGGCGTTAACGCCGCCGAATAGTTCGTTGGATAAGTCGAGCCGGCAGATTTGAGCTTGGGTTTGAACCGGAAATGCGGGGACTGTGTTGGAGGAAGGATACTCGGCCGGTGGGTTTCGGTCGGTTACCGGTTGGGAAAATAAACCGGCgagagaAAAAGGTGGAAGTAGAAGTAGTGAGGagaagaagaTAAAGCACGCGAGAATGGAAGTGAATGATTGCATTTTGtttttGTGGAGAAAATAAGaaaaaGTTAAAGTGGGGTTTGTGTAAGTGTAAGGGAAAGaaaaaGAGATGAAATTATTTGGGTGGTGAAGAATGTGATGGCGATGGGTTGaaaaaaaGAGCCTTTTGTTTATCAGAGAAAGTGATTTGGGGTTTTGTTGGAAATTTTAGA…
CaC11020	440	10	5	p	AG	AGAGAGAGAG	F	0	0	16.2585	106	GAGAGATTCCAGAGTGATATACTGAA	GTCAAATCATGGGTCTACCTACTT	12	34	402	26	507	24	57.257	57.685	7	5.7	ATGCGGCGTTAACGCCGCCGAATAGTTCGTTGGATAAGTCGAGCCGGCAGATTTGAGCTTGGGTTTGAACCGGAAATGCGGGGACTGTGTTGGAGGAAGGATACTCGGCCGGTGGGTTTCGGTCGGTTACCGGTTGGGAAAATAAACCGGCgagagaAAAAGGTGGAAGTAGAAGTAGTGAGGagaagaagaTAAAGCACGCGAGAATGGAAGTGAATGATTGCATTTTGtttttGTGGAGAAAATAAGaaaaaGTTAAAGTGGGGTTTGTGTAAGTGTAAGGGAAAGaaaaaGAGATGAAATTATTTGGGTGGTGAAGAATGTGATGGCGATGGGTTGaaaaaaaGAGCCTTTTGTTTATCAGAGAAAGTGATTTGGGGTTTTGTTGGAAATTTTAGA…
CaC11020	440	10	5	p	AG	AGAGAGAGAG	F	0	0	16.3381	107	AGAGAGATTCCAGAGTGATATACTGAA	GTCAAATCATGGGTCTACCTACTT	12	34	401	27	507	24	58.177	57.685	7	5.7	ATGCGGCGTTAACGCCGCCGAATAGTTCGTTGGATAAGTCGAGCCGGCAGATTTGAGCTTGGGTTTGAACCGGAAATGCGGGGACTGTGTTGGAGGAAGGATACTCGGCCGGTGGGTTTCGGTCGGTTACCGGTTGGGAAAATAAACCGGCgagagaAAAAGGTGGAAGTAGAAGTAGTGAGGagaagaagaTAAAGCACGCGAGAATGGAAGTGAATGATTGCATTTTGtttttGTGGAGAAAATAAGaaaaaGTTAAAGTGGGGTTTGTGTAAGTGTAAGGGAAAGaaaaaGAGATGAAATTATTTGGGTGGTGAAGAATGTGATGGCGATGGGTTGaaaaaaaGAGCCTTTTGTTTATCAGAGAAAGTGATTTGGGGTTTTGTTGGAAATTTTAGA…
CaC11056	490	18	6	p	AAG	AGAAGAAGAAGAAGAAGA	A	1	1	2.8396	265	CGAGTGTGGGAAGGTGTAGG	AATGAAATGATGCAGAGGCTT	203	3	267	20	531	21	60.557	58.803	6.9	9.7	GGAAGATTGCAACACCGTGGAAAATCCAAACGGAATGTCACTGTTGGAACGGCGATGAGATTTCCGAGGAGGCAACGGCGAATTATCGTTAACGCGGCAAGGGTTACGAGCAAAGGGAGAAGAAGGAGGTAagagagagTGAGAAGTGACGTCACGATCTTCCATTGACACGTCAGCATGGTCCGTGGTTGAAGAGTCGCGAAACGGACAAGGGCTAAGAGGTGGAagagagTCTAGTGAGaaaaaaaGAGGGTTGGGAGAGTGATCGAGTGTGGGAAGGTGTAGGACTAGTGTTATGTGAAGCTAATTGCGGCCGTGAAACCGGGATCTGAGAGTATGGTGAAATAGGTGGGATCTGGTGTGGATGAGAAGGTGGTATACCTGCTCTTTGTTGATGCT…
CaC11056	490	18	6	p	AAG	AGAAGAAGAAGAAGAAGA	A	0	0	2.8754	275	GGAGAGTGATCGAGTGTGGG	AATGAAATGATGCAGAGGCTT	213	3	257	20	531	21	60.678	58.803	9.4	9.7	GGAAGATTGCAACACCGTGGAAAATCCAAACGGAATGTCACTGTTGGAACGGCGATGAGATTTCCGAGGAGGCAACGGCGAATTATCGTTAACGCGGCAAGGGTTACGAGCAAAGGGAGAAGAAGGAGGTAagagagagTGAGAAGTGACGTCACGATCTTCCATTGACACGTCAGCATGGTCCGTGGTTGAAGAGTCGCGAAACGGACAAGGGCTAAGAGGTGGAagagagTCTAGTGAGaaaaaaaGAGGGTTGGGAGAGTGATCGAGTGTGGGAAGGTGTAGGACTAGTGTTATGTGAAGCTAATTGCGGCCGTGAAACCGGGATCTGAGAGTATGGTGAAATAGGTGGGATCTGGTGTGGATGAGAAGGTGGTATACCTGCTCTTTGTTGATGCT…
CaC11056	490	18	6	p	AAG	AGAAGAAGAAGAAGAAGA	A	0	0	3.0988	181	GGGATCTGGTGTGGATGAGA	AATGAAATGATGCAGAGGCTT	119	3	351	20	531	21	60.902	58.803	6.7	9.7	GGAAGATTGCAACACCGTGGAAAATCCAAACGGAATGTCACTGTTGGAACGGCGATGAGATTTCCGAGGAGGCAACGGCGAATTATCGTTAACGCGGCAAGGGTTACGAGCAAAGGGAGAAGAAGGAGGTAagagagagTGAGAAGTGACGTCACGATCTTCCATTGACACGTCAGCATGGTCCGTGGTTGAAGAGTCGCGAAACGGACAAGGGCTAAGAGGTGGAagagagTCTAGTGAGaaaaaaaGAGGGTTGGGAGAGTGATCGAGTGTGGGAAGGTGTAGGACTAGTGTTATGTGAAGCTAATTGCGGCCGTGAAACCGGGATCTGAGAGTATGGTGAAATAGGTGGGATCTGGTGTGGATGAGAAGGTGGTATACCTGCTCTTTGTTGATGCT…
CaC11056	490	18	6	p	AAG	AGAAGAAGAAGAAGAAGA	A	0	0	3.5395	186	TAGGTGGGATCTGGTGTGGA	AATGAAATGATGCAGAGGCTT	124	3	346	20	531	21	61.342	58.803	7.9	9.7	GGAAGATTGCAACACCGTGGAAAATCCAAACGGAATGTCACTGTTGGAACGGCGATGAGATTTCCGAGGAGGCAACGGCGAATTATCGTTAACGCGGCAAGGGTTACGAGCAAAGGGAGAAGAAGGAGGTAagagagagTGAGAAGTGACGTCACGATCTTCCATTGACACGTCAGCATGGTCCGTGGTTGAAGAGTCGCGAAACGGACAAGGGCTAAGAGGTGGAagagagTCTAGTGAGaaaaaaaGAGGGTTGGGAGAGTGATCGAGTGTGGGAAGGTGTAGGACTAGTGTTATGTGAAGCTAATTGCGGCCGTGAAACCGGGATCTGAGAGTATGGTGAAATAGGTGGGATCTGGTGTGGATGAGAAGGTGGTATACCTGCTCTTTGTTGATGCT…
CaC11056	490	18	6	p	AAG	AGAAGAAGAAGAAGAAGA	A	0	0	3.5448	180	GGGATCTGGTGTGGATGAGA	ATGAAATGATGCAGAGGCTT	119	3	351	20	530	20	60.902	57.357	6.7	9.7	GGAAGATTGCAACACCGTGGAAAATCCAAACGGAATGTCACTGTTGGAACGGCGATGAGATTTCCGAGGAGGCAACGGCGAATTATCGTTAACGCGGCAAGGGTTACGAGCAAAGGGAGAAGAAGGAGGTAagagagagTGAGAAGTGACGTCACGATCTTCCATTGACACGTCAGCATGGTCCGTGGTTGAAGAGTCGCGAAACGGACAAGGGCTAAGAGGTGGAagagagTCTAGTGAGaaaaaaaGAGGGTTGGGAGAGTGATCGAGTGTGGGAAGGTGTAGGACTAGTGTTATGTGAAGCTAATTGCGGCCGTGAAACCGGGATCTGAGAGTATGGTGAAATAGGTGGGATCTGGTGTGGATGAGAAGGTGGTATACCTGCTCTTTGTTGATGCT…
CaC11056	490	18	6	p	AAG	AGAAGAAGAAGAAGAAGA	A	0	0	3.7423	216	GTGAAACCGGGATCTGAGAG	AATGAAATGATGCAGAGGCTT	154	3	316	20	531	21	59.655	58.803	6.4	9.7	GGAAGATTGCAACACCGTGGAAAATCCAAACGGAATGTCACTGTTGGAACGGCGATGAGATTTCCGAGGAGGCAACGGCGAATTATCGTTAACGCGGCAAGGGTTACGAGCAAAGGGAGAAGAAGGAGGTAagagagagTGAGAAGTGACGTCACGATCTTCCATTGACACGTCAGCATGGTCCGTGGTTGAAGAGTCGCGAAACGGACAAGGGCTAAGAGGTGGAagagagTCTAGTGAGaaaaaaaGAGGGTTGGGAGAGTGATCGAGTGTGGGAAGGTGTAGGACTAGTGTTATGTGAAGCTAATTGCGGCCGTGAAACCGGGATCTGAGAGTATGGTGAAATAGGTGGGATCTGGTGTGGATGAGAAGGTGGTATACCTGCTCTTTGTTGATGCT…
CaC11056	490	18	6	p	AAG	AGAAGAAGAAGAAGAAGA	A	0	0	3.8065	151	CCTGCTCTTTGTTGATGCTG	AATGAAATGATGCAGAGGCTT	89	3	381	20	531	21	59.591	58.803	8.5	9.7	GGAAGATTGCAACACCGTGGAAAATCCAAACGGAATGTCACTGTTGGAACGGCGATGAGATTTCCGAGGAGGCAACGGCGAATTATCGTTAACGCGGCAAGGGTTACGAGCAAAGGGAGAAGAAGGAGGTAagagagagTGAGAAGTGACGTCACGATCTTCCATTGACACGTCAGCATGGTCCGTGGTTGAAGAGTCGCGAAACGGACAAGGGCTAAGAGGTGGAagagagTCTAGTGAGaaaaaaaGAGGGTTGGGAGAGTGATCGAGTGTGGGAAGGTGTAGGACTAGTGTTATGTGAAGCTAATTGCGGCCGTGAAACCGGGATCTGAGAGTATGGTGAAATAGGTGGGATCTGGTGTGGATGAGAAGGTGGTATACCTGCTCTTTGTTGATGCT…
CaC11056	490	18	6	p	AAG	AGAAGAAGAAGAAGAAGA	A	0	0	3.8925	216	GTGAAACCGGGATCTGAGAGT	AATGAAATGATGCAGAGGCTT	153	3	316	21	531	21	60.505	58.803	6.1	9.7	GGAAGATTGCAACACCGTGGAAAATCCAAACGGAATGTCACTGTTGGAACGGCGATGAGATTTCCGAGGAGGCAACGGCGAATTATCGTTAACGCGGCAAGGGTTACGAGCAAAGGGAGAAGAAGGAGGTAagagagagTGAGAAGTGACGTCACGATCTTCCATTGACACGTCAGCATGGTCCGTGGTTGAAGAGTCGCGAAACGGACAAGGGCTAAGAGGTGGAagagagTCTAGTGAGaaaaaaaGAGGGTTGGGAGAGTGATCGAGTGTGGGAAGGTGTAGGACTAGTGTTATGTGAAGCTAATTGCGGCCGTGAAACCGGGATCTGAGAGTATGGTGAAATAGGTGGGATCTGGTGTGGATGAGAAGGTGGTATACCTGCTCTTTGTTGATGCT…
CaC11056	490	18	6	p	AAG	AGAAGAAGAAGAAGAAGA	A	0	0	3.9504	152	ACCTGCTCTTTGTTGATGCTG	AATGAAATGATGCAGAGGCTT	89	3	380	21	531	21	60.447	58.803	8.5	9.7	GGAAGATTGCAACACCGTGGAAAATCCAAACGGAATGTCACTGTTGGAACGGCGATGAGATTTCCGAGGAGGCAACGGCGAATTATCGTTAACGCGGCAAGGGTTACGAGCAAAGGGAGAAGAAGGAGGTAagagagagTGAGAAGTGACGTCACGATCTTCCATTGACACGTCAGCATGGTCCGTGGTTGAAGAGTCGCGAAACGGACAAGGGCTAAGAGGTGGAagagagTCTAGTGAGaaaaaaaGAGGGTTGGGAGAGTGATCGAGTGTGGGAAGGTGTAGGACTAGTGTTATGTGAAGCTAATTGCGGCCGTGAAACCGGGATCTGAGAGTATGGTGAAATAGGTGGGATCTGGTGTGGATGAGAAGGTGGTATACCTGCTCTTTGTTGATGCT…
CaC11056	490	18	6	p	AAG	AGAAGAAGAAGAAGAAGA	A	0	0	4.252	97	TGCGGTATGCTTAACTGTTCC	AATGAAATGATGCAGAGGCTT	34	3	435	21	531	21	60.145	58.803	7.9	9.7	GGAAGATTGCAACACCGTGGAAAATCCAAACGGAATGTCACTGTTGGAACGGCGATGAGATTTCCGAGGAGGCAACGGCGAATTATCGTTAACGCGGCAAGGGTTACGAGCAAAGGGAGAAGAAGGAGGTAagagagagTGAGAAGTGACGTCACGATCTTCCATTGACACGTCAGCATGGTCCGTGGTTGAAGAGTCGCGAAACGGACAAGGGCTAAGAGGTGGAagagagTCTAGTGAGaaaaaaaGAGGGTTGGGAGAGTGATCGAGTGTGGGAAGGTGTAGGACTAGTGTTATGTGAAGCTAATTGCGGCCGTGAAACCGGGATCTGAGAGTATGGTGAAATAGGTGGGATCTGGTGTGGATGAGAAGGTGGTATACCTGCTCTTTGTTGATGCT…
CaC11056	490	18	6	p	AAG	AGAAGAAGAAGAAGAAGA	A	0	0	4.2525	150	CCTGCTCTTTGTTGATGCTG	ATGAAATGATGCAGAGGCTT	89	3	381	20	530	20	59.591	57.357	8.5	9.7	GGAAGATTGCAACACCGTGGAAAATCCAAACGGAATGTCACTGTTGGAACGGCGATGAGATTTCCGAGGAGGCAACGGCGAATTATCGTTAACGCGGCAAGGGTTACGAGCAAAGGGAGAAGAAGGAGGTAagagagagTGAGAAGTGACGTCACGATCTTCCATTGACACGTCAGCATGGTCCGTGGTTGAAGAGTCGCGAAACGGACAAGGGCTAAGAGGTGGAagagagTCTAGTGAGaaaaaaaGAGGGTTGGGAGAGTGATCGAGTGTGGGAAGGTGTAGGACTAGTGTTATGTGAAGCTAATTGCGGCCGTGAAACCGGGATCTGAGAGTATGGTGAAATAGGTGGGATCTGGTGTGGATGAGAAGGTGGTATACCTGCTCTTTGTTGATGCT…
CaC11056	490	18	6	p	AAG	AGAAGAAGAAGAAGAAGA	A	0	0	4.6981	95	GCGGTATGCTTAACTGTTCCA	ATGAAATGATGCAGAGGCTT	33	3	436	21	530	20	60.145	57.357	8.5	9.7	GGAAGATTGCAACACCGTGGAAAATCCAAACGGAATGTCACTGTTGGAACGGCGATGAGATTTCCGAGGAGGCAACGGCGAATTATCGTTAACGCGGCAAGGGTTACGAGCAAAGGGAGAAGAAGGAGGTAagagagagTGAGAAGTGACGTCACGATCTTCCATTGACACGTCAGCATGGTCCGTGGTTGAAGAGTCGCGAAACGGACAAGGGCTAAGAGGTGGAagagagTCTAGTGAGaaaaaaaGAGGGTTGGGAGAGTGATCGAGTGTGGGAAGGTGTAGGACTAGTGTTATGTGAAGCTAATTGCGGCCGTGAAACCGGGATCTGAGAGTATGGTGAAATAGGTGGGATCTGGTGTGGATGAGAAGGTGGTATACCTGCTCTTTGTTGATGCT…
CaC11060	668	12	6	p	AG	AGAGAGAGAGAG	A	1	1	0.4705	126	TGACATGGTTGAAGACGGTG	TGCGAAAGAGTAAGGAGCCA	19	55	629	20	754	20	60.57	61.041	9.9	9.7	TGAGTCACGCATGTTACCACCAGGAACCTTCTTTATCCCAATCATGTTTAACCTATCATCAGTCCCAATTGCAATTACAGCATCCACAACCATGGATGCAAAGAACTCCTTTTCTCCACCTATAAGCTTTGAAGAAAGTGTTGTAGCAGCACACTTTCCAAGCTAAGTTTTCTTTTCTTCTAGACtttttCCCTCGATGCTAACAGCTAGCTCTTTAATCTTCTCAATCGCCAAGGTGCATGCAGTCCTATAGCTCCGTATTAAATTTTGAGAATGAACACCATCTTCAATGAAAGGCTTTGCTTCTCTTaaaaaCTCAGCCGCAAGCAATACCACAGTGGTGGTACCATCACCAACCTCAGAGTCCTGAGACTTAGCAATATCAACTAGGATTTTAGC…
CaC11060	668	12	6	p	AG	AGAGAGAGAGAG	A	0	0	0.5074	188	GGCTTACCTTGCGATGTGTC	TGCGAAAGAGTAAGGAGCCA	81	55	567	20	754	20	60.667	61.041	6.1	9.7	TGAGTCACGCATGTTACCACCAGGAACCTTCTTTATCCCAATCATGTTTAACCTATCATCAGTCCCAATTGCAATTACAGCATCCACAACCATGGATGCAAAGAACTCCTTTTCTCCACCTATAAGCTTTGAAGAAAGTGTTGTAGCAGCACACTTTCCAAGCTAAGTTTTCTTTTCTTCTAGACtttttCCCTCGATGCTAACAGCTAGCTCTTTAATCTTCTCAATCGCCAAGGTGCATGCAGTCCTATAGCTCCGTATTAAATTTTGAGAATGAACACCATCTTCAATGAAAGGCTTTGCTTCTCTTaaaaaCTCAGCCGCAAGCAATACCACAGTGGTGGTACCATCACCAACCTCAGAGTCCTGAGACTTAGCAATATCAACTAGGATTTTAGC…
CaC11060	668	12	6	p	AG	AGAGAGAGAGAG	A	0	0	0.595	137	TGCAGCATAGCTGACATGGT	TGCGAAAGAGTAAGGAGCCA	30	55	618	20	754	20	60.445	61.041	7.8	9.7	TGAGTCACGCATGTTACCACCAGGAACCTTCTTTATCCCAATCATGTTTAACCTATCATCAGTCCCAATTGCAATTACAGCATCCACAACCATGGATGCAAAGAACTCCTTTTCTCCACCTATAAGCTTTGAAGAAAGTGTTGTAGCAGCACACTTTCCAAGCTAAGTTTTCTTTTCTTCTAGACtttttCCCTCGATGCTAACAGCTAGCTCTTTAATCTTCTCAATCGCCAAGGTGCATGCAGTCCTATAGCTCCGTATTAAATTTTGAGAATGAACACCATCTTCAATGAAAGGCTTTGCTTCTCTTaaaaaCTCAGCCGCAAGCAATACCACAGTGGTGGTACCATCACCAACCTCAGAGTCCTGAGACTTAGCAATATCAACTAGGATTTTAGC…
CaC11060	668	12	6	p	AG	AGAGAGAGAGAG	A	0	0	0.8192	138	TTGCAGCATAGCTGACATGG	TGCGAAAGAGTAAGGAGCCA	31	55	617	20	754	20	60.979	61.041	8.4	9.7	TGAGTCACGCATGTTACCACCAGGAACCTTCTTTATCCCAATCATGTTTAACCTATCATCAGTCCCAATTGCAATTACAGCATCCACAACCATGGATGCAAAGAACTCCTTTTCTCCACCTATAAGCTTTGAAGAAAGTGTTGTAGCAGCACACTTTCCAAGCTAAGTTTTCTTTTCTTCTAGACtttttCCCTCGATGCTAACAGCTAGCTCTTTAATCTTCTCAATCGCCAAGGTGCATGCAGTCCTATAGCTCCGTATTAAATTTTGAGAATGAACACCATCTTCAATGAAAGGCTTTGCTTCTCTTaaaaaCTCAGCCGCAAGCAATACCACAGTGGTGGTACCATCACCAACCTCAGAGTCCTGAGACTTAGCAATATCAACTAGGATTTTAGC…
CaC11060	668	12	6	p	AG	AGAGAGAGAGAG	A	0	0	0.9447	292	AGCCTTTATCGTCGTGGATG	TGCGAAAGAGTAAGGAGCCA	185	55	463	20	754	20	60.096	61.041	8.1	9.7	TGAGTCACGCATGTTACCACCAGGAACCTTCTTTATCCCAATCATGTTTAACCTATCATCAGTCCCAATTGCAATTACAGCATCCACAACCATGGATGCAAAGAACTCCTTTTCTCCACCTATAAGCTTTGAAGAAAGTGTTGTAGCAGCACACTTTCCAAGCTAAGTTTTCTTTTCTTCTAGACtttttCCCTCGATGCTAACAGCTAGCTCTTTAATCTTCTCAATCGCCAAGGTGCATGCAGTCCTATAGCTCCGTATTAAATTTTGAGAATGAACACCATCTTCAATGAAAGGCTTTGCTTCTCTTaaaaaCTCAGCCGCAAGCAATACCACAGTGGTGGTACCATCACCAACCTCAGAGTCCTGAGACTTAGCAATATCAACTAGGATTTTAGC…
CaC11060	668	12	6	p	AG	AGAGAGAGAGAG	A	0	0	1.2013	216	GCAGGCATTGATGTTGCTAA	TGCGAAAGAGTAAGGAGCCA	109	55	539	20	754	20	59.839	61.041	7.5	9.7	TGAGTCACGCATGTTACCACCAGGAACCTTCTTTATCCCAATCATGTTTAACCTATCATCAGTCCCAATTGCAATTACAGCATCCACAACCATGGATGCAAAGAACTCCTTTTCTCCACCTATAAGCTTTGAAGAAAGTGTTGTAGCAGCACACTTTCCAAGCTAAGTTTTCTTTTCTTCTAGACtttttCCCTCGATGCTAACAGCTAGCTCTTTAATCTTCTCAATCGCCAAGGTGCATGCAGTCCTATAGCTCCGTATTAAATTTTGAGAATGAACACCATCTTCAATGAAAGGCTTTGCTTCTCTTaaaaaCTCAGCCGCAAGCAATACCACAGTGGTGGTACCATCACCAACCTCAGAGTCCTGAGACTTAGCAATATCAACTAGGATTTTAGC…
CaC11060	668	12	6	p	AG	AGAGAGAGAGAG	A	0	0	1.2077	217	TGCAGGCATTGATGTTGCTA	TGCGAAAGAGTAAGGAGCCA	110	55	538	20	754	20	61.367	61.041	7.5	9.7	TGAGTCACGCATGTTACCACCAGGAACCTTCTTTATCCCAATCATGTTTAACCTATCATCAGTCCCAATTGCAATTACAGCATCCACAACCATGGATGCAAAGAACTCCTTTTCTCCACCTATAAGCTTTGAAGAAAGTGTTGTAGCAGCACACTTTCCAAGCTAAGTTTTCTTTTCTTCTAGACtttttCCCTCGATGCTAACAGCTAGCTCTTTAATCTTCTCAATCGCCAAGGTGCATGCAGTCCTATAGCTCCGTATTAAATTTTGAGAATGAACACCATCTTCAATGAAAGGCTTTGCTTCTCTTaaaaaCTCAGCCGCAAGCAATACCACAGTGGTGGTACCATCACCAACCTCAGAGTCCTGAGACTTAGCAATATCAACTAGGATTTTAGC…
CaC11060	668	12	6	p	AG	AGAGAGAGAGAG	A	0	0	1.2417	300	GGTGACGGAGCCTTTATCGT	TGCGAAAGAGTAAGGAGCCA	193	55	455	20	754	20	61.401	61.041	8	9.7	TGAGTCACGCATGTTACCACCAGGAACCTTCTTTATCCCAATCATGTTTAACCTATCATCAGTCCCAATTGCAATTACAGCATCCACAACCATGGATGCAAAGAACTCCTTTTCTCCACCTATAAGCTTTGAAGAAAGTGTTGTAGCAGCACACTTTCCAAGCTAAGTTTTCTTTTCTTCTAGACtttttCCCTCGATGCTAACAGCTAGCTCTTTAATCTTCTCAATCGCCAAGGTGCATGCAGTCCTATAGCTCCGTATTAAATTTTGAGAATGAACACCATCTTCAATGAAAGGCTTTGCTTCTCTTaaaaaCTCAGCCGCAAGCAATACCACAGTGGTGGTACCATCACCAACCTCAGAGTCCTGAGACTTAGCAATATCAACTAGGATTTTAGC…
CaC11060	668	12	6	p	AG	AGAGAGAGAGAG	A	0	0	1.3408	299	GTGACGGAGCCTTTATCGTC	TGCGAAAGAGTAAGGAGCCA	192	55	456	20	754	20	59.7	61.041	8.1	9.7	TGAGTCACGCATGTTACCACCAGGAACCTTCTTTATCCCAATCATGTTTAACCTATCATCAGTCCCAATTGCAATTACAGCATCCACAACCATGGATGCAAAGAACTCCTTTTCTCCACCTATAAGCTTTGAAGAAAGTGTTGTAGCAGCACACTTTCCAAGCTAAGTTTTCTTTTCTTCTAGACtttttCCCTCGATGCTAACAGCTAGCTCTTTAATCTTCTCAATCGCCAAGGTGCATGCAGTCCTATAGCTCCGTATTAAATTTTGAGAATGAACACCATCTTCAATGAAAGGCTTTGCTTCTCTTaaaaaCTCAGCCGCAAGCAATACCACAGTGGTGGTACCATCACCAACCTCAGAGTCCTGAGACTTAGCAATATCAACTAGGATTTTAGC…
CaC11060	668	12	6	p	AG	AGAGAGAGAGAG	A	0	0	1.4484	189	GGCTTACCTTGCGATGTGTC	CTGCGAAAGAGTAAGGAGCC	81	56	567	20	755	20	60.667	59.218	6.1	9.4	TGAGTCACGCATGTTACCACCAGGAACCTTCTTTATCCCAATCATGTTTAACCTATCATCAGTCCCAATTGCAATTACAGCATCCACAACCATGGATGCAAAGAACTCCTTTTCTCCACCTATAAGCTTTGAAGAAAGTGTTGTAGCAGCACACTTTCCAAGCTAAGTTTTCTTTTCTTCTAGACtttttCCCTCGATGCTAACAGCTAGCTCTTTAATCTTCTCAATCGCCAAGGTGCATGCAGTCCTATAGCTCCGTATTAAATTTTGAGAATGAACACCATCTTCAATGAAAGGCTTTGCTTCTCTTaaaaaCTCAGCCGCAAGCAATACCACAGTGGTGGTACCATCACCAACCTCAGAGTCCTGAGACTTAGCAATATCAACTAGGATTTTAGC…
CaC11060	668	12	6	p	AG	AGAGAGAGAGAG	A	0	0	1.4712	189	TGGCTTACCTTGCGATGTGT	TGCGAAAGAGTAAGGAGCCA	82	55	566	20	754	20	61.631	61.041	6.4	9.7	TGAGTCACGCATGTTACCACCAGGAACCTTCTTTATCCCAATCATGTTTAACCTATCATCAGTCCCAATTGCAATTACAGCATCCACAACCATGGATGCAAAGAACTCCTTTTCTCCACCTATAAGCTTTGAAGAAAGTGTTGTAGCAGCACACTTTCCAAGCTAAGTTTTCTTTTCTTCTAGACtttttCCCTCGATGCTAACAGCTAGCTCTTTAATCTTCTCAATCGCCAAGGTGCATGCAGTCCTATAGCTCCGTATTAAATTTTGAGAATGAACACCATCTTCAATGAAAGGCTTTGCTTCTCTTaaaaaCTCAGCCGCAAGCAATACCACAGTGGTGGTACCATCACCAACCTCAGAGTCCTGAGACTTAGCAATATCAACTAGGATTTTAGC…
CaC11060	668	12	6	p	AG	AGAGAGAGAGAG	A	0	0	1.6668	253	GACCTAAGGTGGTTCGGACG	TGCGAAAGAGTAAGGAGCCA	146	55	502	20	754	20	61.826	61.041	9.6	9.7	TGAGTCACGCATGTTACCACCAGGAACCTTCTTTATCCCAATCATGTTTAACCTATCATCAGTCCCAATTGCAATTACAGCATCCACAACCATGGATGCAAAGAACTCCTTTTCTCCACCTATAAGCTTTGAAGAAAGTGTTGTAGCAGCACACTTTCCAAGCTAAGTTTTCTTTTCTTCTAGACtttttCCCTCGATGCTAACAGCTAGCTCTTTAATCTTCTCAATCGCCAAGGTGCATGCAGTCCTATAGCTCCGTATTAAATTTTGAGAATGAACACCATCTTCAATGAAAGGCTTTGCTTCTCTTaaaaaCTCAGCCGCAAGCAATACCACAGTGGTGGTACCATCACCAACCTCAGAGTCCTGAGACTTAGCAATATCAACTAGGATTTTAGC…
CaC11060	668	12	6	p	AG	AGAGAGAGAGAG	A	0	0	5.2599	101	TGACATGGTTGAAGACGGTG	TGCTACTTCTAGACCCATTACGAA	19	26	629	20	729	24	60.57	59.37	9.9	8.4	TGAGTCACGCATGTTACCACCAGGAACCTTCTTTATCCCAATCATGTTTAACCTATCATCAGTCCCAATTGCAATTACAGCATCCACAACCATGGATGCAAAGAACTCCTTTTCTCCACCTATAAGCTTTGAAGAAAGTGTTGTAGCAGCACACTTTCCAAGCTAAGTTTTCTTTTCTTCTAGACtttttCCCTCGATGCTAACAGCTAGCTCTTTAATCTTCTCAATCGCCAAGGTGCATGCAGTCCTATAGCTCCGTATTAAATTTTGAGAATGAACACCATCTTCAATGAAAGGCTTTGCTTCTCTTaaaaaCTCAGCCGCAAGCAATACCACAGTGGTGGTACCATCACCAACCTCAGAGTCCTGAGACTTAGCAATATCAACTAGGATTTTAGC…
CaC11060	668	12	6	p	AG	AGAGAGAGAGAG	A	0	0	5.4301	102	TGACATGGTTGAAGACGGTG	CTGCTACTTCTAGACCCATTACGAA	19	26	629	20	730	25	60.57	60.2	9.9	8.4	TGAGTCACGCATGTTACCACCAGGAACCTTCTTTATCCCAATCATGTTTAACCTATCATCAGTCCCAATTGCAATTACAGCATCCACAACCATGGATGCAAAGAACTCCTTTTCTCCACCTATAAGCTTTGAAGAAAGTGTTGTAGCAGCACACTTTCCAAGCTAAGTTTTCTTTTCTTCTAGACtttttCCCTCGATGCTAACAGCTAGCTCTTTAATCTTCTCAATCGCCAAGGTGCATGCAGTCCTATAGCTCCGTATTAAATTTTGAGAATGAACACCATCTTCAATGAAAGGCTTTGCTTCTCTTaaaaaCTCAGCCGCAAGCAATACCACAGTGGTGGTACCATCACCAACCTCAGAGTCCTGAGACTTAGCAATATCAACTAGGATTTTAGC…
CaC11060	668	12	6	p	AG	AGAGAGAGAGAG	A	0	0	5.5159	101	TGACATGGTTGAAGACGGTG	TGCTACTTCTAGACCCATTACGA	19	27	629	20	729	23	60.57	58.114	9.9	7.4	TGAGTCACGCATGTTACCACCAGGAACCTTCTTTATCCCAATCATGTTTAACCTATCATCAGTCCCAATTGCAATTACAGCATCCACAACCATGGATGCAAAGAACTCCTTTTCTCCACCTATAAGCTTTGAAGAAAGTGTTGTAGCAGCACACTTTCCAAGCTAAGTTTTCTTTTCTTCTAGACtttttCCCTCGATGCTAACAGCTAGCTCTTTAATCTTCTCAATCGCCAAGGTGCATGCAGTCCTATAGCTCCGTATTAAATTTTGAGAATGAACACCATCTTCAATGAAAGGCTTTGCTTCTCTTaaaaaCTCAGCCGCAAGCAATACCACAGTGGTGGTACCATCACCAACCTCAGAGTCCTGAGACTTAGCAATATCAACTAGGATTTTAGC…
CaC11076	234	10	5	p	AT	TATATATATA	A	1	1	2.8166	85	CATTCCGATTAGGTCAGGGA	CACATCCACCGAAGCCAT	34	3	180	20	264	18	59.887	60.496	9.4	9.6	TTAGTGGTCTCTGTGAGCTCTCACTCActctctctACAGAAGCTTCCGCAGCAACCACTTTCCGAGCGAGCAGGAGATAAATTATCGCTTCTTATCACTAATCGCCGGAGTAGTTTACCGGAGATTCATAGATCTTACAATCTCCGACGACCTAGATTtctctcttttttATTTTATTCCATTCCGATTAGGTCAGGGATTATAACTTATTTCTATTATTAATATTAATTAATtatatatataAGCATGGCTTCGGTGGATGTG
CaC11076	234	10	5	p	AT	TATATATATA	A	0	0	3.0832	86	CCATTCCGATTAGGTCAGGG	CACATCCACCGAAGCCAT	35	3	179	20	264	18	61.58	60.496	9.7	9.6	TTAGTGGTCTCTGTGAGCTCTCACTCActctctctACAGAAGCTTCCGCAGCAACCACTTTCCGAGCGAGCAGGAGATAAATTATCGCTTCTTATCACTAATCGCCGGAGTAGTTTACCGGAGATTCATAGATCTTACAATCTCCGACGACCTAGATTtctctcttttttATTTTATTCCATTCCGATTAGGTCAGGGATTATAACTTATTTCTATTATTAATATTAATTAATtatatatataAGCATGGCTTCGGTGGATGTG
CaC11076	234	10	5	p	AT	TATATATATA	F	0	0	2.4993	161	GCCGGAGTAGTTTACCGGAG	CACATCCACCGAAGCCAT	110	3	104	20	264	18	60.996	60.496	9.9	9.6	TTAGTGGTCTCTGTGAGCTCTCACTCActctctctACAGAAGCTTCCGCAGCAACCACTTTCCGAGCGAGCAGGAGATAAATTATCGCTTCTTATCACTAATCGCCGGAGTAGTTTACCGGAGATTCATAGATCTTACAATCTCCGACGACCTAGATTtctctcttttttATTTTATTCCATTCCGATTAGGTCAGGGATTATAACTTATTTCTATTATTAATATTAATTAATtatatatataAGCATGGCTTCGGTGGATGTG
CaC11076	234	10	5	p	AT	TATATATATA	F	0	0	2.8671	164	ATCGCCGGAGTAGTTTACCG	CACATCCACCGAAGCCAT	113	3	101	20	264	18	61.363	60.496	8.9	9.6	TTAGTGGTCTCTGTGAGCTCTCACTCActctctctACAGAAGCTTCCGCAGCAACCACTTTCCGAGCGAGCAGGAGATAAATTATCGCTTCTTATCACTAATCGCCGGAGTAGTTTACCGGAGATTCATAGATCTTACAATCTCCGACGACCTAGATTtctctcttttttATTTTATTCCATTCCGATTAGGTCAGGGATTATAACTTATTTCTATTATTAATATTAATTAATtatatatataAGCATGGCTTCGGTGGATGTG
CaC11076	234	10	5	p	AT	TATATATATA	F	0	0	3.1295	202	CGAGCGAGCAGGAGATAAAT	CACATCCACCGAAGCCAT	151	3	63	20	264	18	59.574	60.496	6.2	9.6	TTAGTGGTCTCTGTGAGCTCTCACTCActctctctACAGAAGCTTCCGCAGCAACCACTTTCCGAGCGAGCAGGAGATAAATTATCGCTTCTTATCACTAATCGCCGGAGTAGTTTACCGGAGATTCATAGATCTTACAATCTCCGACGACCTAGATTtctctcttttttATTTTATTCCATTCCGATTAGGTCAGGGATTATAACTTATTTCTATTATTAATATTAATTAATtatatatataAGCATGGCTTCGGTGGATGTG
CaC11076	234	10	5	p	AT	TATATATATA	F	0	0	3.3425	230	TACAGAAGCTTCCGCAGCA	CACATCCACCGAAGCCAT	180	3	35	19	264	18	60.839	60.496	8.5	9.6	TTAGTGGTCTCTGTGAGCTCTCACTCActctctctACAGAAGCTTCCGCAGCAACCACTTTCCGAGCGAGCAGGAGATAAATTATCGCTTCTTATCACTAATCGCCGGAGTAGTTTACCGGAGATTCATAGATCTTACAATCTCCGACGACCTAGATTtctctcttttttATTTTATTCCATTCCGATTAGGTCAGGGATTATAACTTATTTCTATTATTAATATTAATTAATtatatatataAGCATGGCTTCGGTGGATGTG
CaC11076	234	10	5	p	AT	TATATATATA	F	0	0	3.6388	230	TACAGAAGCTTCCGCAGCAA	CACATCCACCGAAGCCAT	179	3	35	20	264	18	62.135	60.496	8.5	9.6	TTAGTGGTCTCTGTGAGCTCTCACTCActctctctACAGAAGCTTCCGCAGCAACCACTTTCCGAGCGAGCAGGAGATAAATTATCGCTTCTTATCACTAATCGCCGGAGTAGTTTACCGGAGATTCATAGATCTTACAATCTCCGACGACCTAGATTtctctcttttttATTTTATTCCATTCCGATTAGGTCAGGGATTATAACTTATTTCTATTATTAATATTAATTAATtatatatataAGCATGGCTTCGGTGGATGTG
CaC11076	234	10	5	p	AT	TATATATATA	F	0	0	3.8624	222	CTTCCGCAGCAACCACTTT	CACATCCACCGAAGCCAT	172	3	43	19	264	18	61.359	60.496	6.7	9.6	TTAGTGGTCTCTGTGAGCTCTCACTCActctctctACAGAAGCTTCCGCAGCAACCACTTTCCGAGCGAGCAGGAGATAAATTATCGCTTCTTATCACTAATCGCCGGAGTAGTTTACCGGAGATTCATAGATCTTACAATCTCCGACGACCTAGATTtctctcttttttATTTTATTCCATTCCGATTAGGTCAGGGATTATAACTTATTTCTATTATTAATATTAATTAATtatatatataAGCATGGCTTCGGTGGATGTG
[truncated: 8,435 more rows]

## Sheet: All SSRs
Contig	Repeat in reference (Frontier)	Amit	CDC Frontier	CDC Xena	Cr5-10	ICC12512-1	ICCV96029	Y9563-28	Polymorphic?
CaC9296	(tat)5	5	5	5	5	5	5	5	N
[truncated: 1,414 more rows]
