# Supplementary material for: Genome wide SNP identification in chickpea for use in development of a high density genetic map and improvement of chickpea reference genome assembly
Source: BMC Genomics. 2014 Aug 23;15(1):708. doi: 10.1186/1471-2164-15-708 (PMC4158123; doi:10.1186/1471-2164-15-708)
Supplement: Supplementary file 3 — Additional file 3: List of SNPs selected for KASP assays, and the results of these assays on a panel of 8 chickpea lines. (XLSX 16 KB) [file 12864_2014_6404_MOESM3_ESM.xlsx]

## Sheet: KASP result
KASP Assay Mix	Chickpea SNP		Frontier	Amit	CDC Xena	ILC-588	CDC Corinne	ICCV 96029	ILWC-118	Y 9563-28	Results
1	Cav1sc286.1p181923	SNP	A	A::82	T:100.0:59		T:100.0:49	T:100.0:56	A::75	T:100.0:57	Good
		KASP	b	b	a	a	a	a	b	a
2	Cav1sc103.1p83551	SNP	G	G::37	T:100.0:73		G::73	T:100.0:68	T:100.0:59	T:100.0:60	Good
		KASP	a	a	b	b	a	b	b	b
3	Cav1sc25.1p2029959	SNP	C	X::X	X::X		X::X	T:100.0:3	C::1	X::X	Good
		KASP	a	a	a	a	b	b	a	b
4	Cav1sc7.1p784037	SNP	G	A:100.0:1	G::3		G::9	G::1	A:100.0:1	A:50.0:2	Poor
		KASP	ab	ab	ab	ab	ab	ab	ab	ab
5	Cav1sc18.1p1448396	SNP	G	G::5	G::2		C:100.0:3	G::2	C:100.0:7	G::3	Good
		KASP	a	a	a	a	b	a	a	a
6	Cav1sc145.1p293384	SNP	T	C:15.4:13	C:29.6:27		T::32	C:3.8:26	C:100.0:15	C:4.2:24	Poor
		KASP	ab	ab	ab	ab	ab	ab	ab	ab
7	Cav1sc317.1p111217	SNP	T	T::7	T::7		T::18	A:100.0:3	A:100.0:10	T::11	Good
		KASP	a	a	a	b	a	b	a	a
8	Cav1sc69.1p85653	SNP	T	T::2	T::1		A:100.0:3	T::2	T::7	T::2	Good
		KASP	a	a	a	a	b	a	a	a
9	Cav1sc50.1p783866	SNP	G	G::6	G::5		A:100.0:9	A:100.0:9	G::6	G::3	Good
		KASP	a	a	a	a	b	b	a	a
10	Cav1sc58.1p233744	SNP	T	T::52	T::57		C:100.0:41	C:100.0:33	C:100.0:25	C:100.0:32	Good
		KASP	b	b	b	a	a	a	b	a
11	Cav1sc40.1p395341	SNP	C	C::2	C::3		C::2	T:100.0:7	C::10	T:100.0:1	Good
		KASP	a	a	a	a	a	b	a	x
12	Cav1sc112.1p614728	SNP	G	A:100.0:1	A:100.0:3		G::6	A:100.0:2	A:100.0:4	G::1	Good
		KASP	b	b	b	b	a	b	b	a
13	Cav1sc117.1p133819	SNP	A	A::1	A::1		A::6	G:100.0:8	G:100.0:1	G:100.0:3	Good
		KASP	b	b	b	a	b	a	a	a
14	Cav1sc118.1p126747	SNP	T	T::4	T::12		C:100.0:11	T::10	C:100.0:2	T::1	Good
		KASP	b	b	b	a	a	b	b	b
15	Cav1sc172.1p406247	SNP	T	T::7	T::14		T::8	C:100.0:10	C:100.0:3	T::7	Good
		KASP	b	b	b	b	b	a	b	b
16	Cav1sc461.1p109152	SNP	G	X::X	X::X		X::X	C:100.0:1	C:100.0:2	G::2	Good
		KASP	a	a	b	b	a	b	a	a
17	Cav1sc22.1p1138787	SNP	G	G::3	A:100.0:7		G::3	A:100.0:9	A:100.0:6	G::2	Good
		KASP	a	a	b	a	a	b	a	a
18	Cav1sc16.1p1427199	SNP	C	T:25.0:4	C::1		T:100.0:1	T:100.0:1	C::2	C::1	Good
		KASP	x	x	a	ab	ab	b	x	ab
19	Cav1sc32.1p378464	SNP	T	T::1	G:100.0:1		T::3	G:100.0:1	T::1	T::3	Good
		KASP	b	b	b	b	b	a	b	b
20	Cav1sc286.1p172236	SNP	C	C::6	T:100.0:2		T:100.0:1	X::X	X::X	T:100.0:3	Good
		KASP	a	a	b	b	b	b	a	b
Notes:
1	KASP assays were run using recommended recipes and PCR programs
	Recipe - /rx
		5 ul - ~30ng/ul DNA
		5 ul - Reaction Mix
		0.15 ul - Assay Mix (Primers)
	PCR Program:
			94°	15 min
		10 cycles	94°	20 sec
			Δ65°	1 min	-0.8° / cycle
		26 cycles	94°	20 sec
			57°	1 min	reading for amplification curve
			40°	1 min	reading for final fluorescence reading
			4°	forever
2	Scoring
	scoring 'a' and 'b' were assigned to Allele '1' and Allele '2' resectively and independent of any reference calls or genotypes.
	scoring 'x' - failed reaction - no fluorescence above neg control.
	scoring 'ab' - intermediate result or in the case where all are 'ab' - possibly monomorphic (cluster found where heterozygotes would normally fall - but in absence of homozgotes these could possibly be one allele or other or actually ab)
	Colours:
	Green - KASP result matches sequencing results
	Purple - KASP appears to disagree with sequencing consensus
	White - Cannot call either way based on incomplete or inconclusive results of sequencing and/or KASP runs.
	Orange - Alleles could not be called or failed altogether.
	Assay numbers highlighted in grey were run twice to confirm results.
	Good - confident in results and ability to score alleles
	OK - possibly issues in determining alleles - but will likely clear up with more samples added to run
	Poor - Could not get to work or could not distinguish any individual allele
